# Supplementary material for: Whole-transcriptome analyses of sheep embryonic testicular cells infected with the bluetongue virus
Source: Front Immunol. 2022 Dec 1;13:1053059. doi: 10.3389/fimmu.2022.1053059 (PMC9751015; doi:10.3389/fimmu.2022.1053059)
Supplement: Supplementary file 3 [file Table_2.xlsx]

## Sheet: Sheet1
gene symbol	log2(FC)	p-value	GO terms	KEGG pathways
HPS6	-3.44837	4.99903e-16	GO:0005765(lysosomal membrane);GO:0006996(organelle organization);GO:0007596(blood coagulation);GO:0017137(Rab GTPase binding);GO:0030318(melanocyte differentiation);GO:0030742(GTP-dependent protein binding);GO:0031084(BLOC-2 complex);GO:0032418(lysosome localization);GO:0043473(pigmentation);GO:0072657(protein localization to membrane)	NA
APLN	-3.395	0.00118355	GO:0005179(hormone activity);GO:0005576(extracellular region);GO:0007165(signal transduction);GO:0010469(regulation of signaling receptor activity);GO:0010629(negative regulation of gene expression);GO:0031704(apelin receptor binding);GO:0040037(negative regulation of fibroblast growth factor receptor signaling pathway);GO:0060183(apelin receptor signaling pathway);GO:0060976(coronary vasculature…	NA
ENSOARG00000015872	-3.18989	2.87366e-05	GO:0000166(nucleotide binding);GO:0005524(ATP binding);GO:0016740(transferase activity)	NA
ENSOARG00000017944	-3.17276	1.30455e-06	GO:0003676(nucleic acid binding);GO:0003723(RNA binding)	NA
C1orf68	-3.13484	4.38224e-08	NA	NA
ENSOARG00000010028	-3.1186	8.14807e-05	GO:0016491(oxidoreductase activity);GO:0055114(oxidation-reduction process)	NA
ZNF773	-3.08458	8.57158e-13	GO:0003676(nucleic acid binding);GO:0005622(intracellular);GO:0006355(regulation of transcription, DNA-templated);GO:0046872(metal ion binding)	05168(Herpes simplex virus 1 infection)
FLOT1	-3.0443	3.08198e-23	GO:0001765(membrane raft assembly);GO:0001819(positive regulation of cytokine production);GO:0001931(uropod);GO:0001934(positive regulation of protein phosphorylation);GO:0002020(protease binding);GO:0002090(regulation of receptor internalization);GO:0005768(endosome);GO:0005769(early endosome);GO:0005815(microtubule organizing center);GO:0005886(plasma membrane);GO:0005901(caveola);GO:0005911(ce…	04910(Insulin signaling pathway)
AMIGO1	-2.94961	4.43003e-11	GO:0005515(protein binding);GO:0005887(integral component of plasma membrane);GO:0007155(cell adhesion);GO:0007413(axonal fasciculation);GO:0008076(voltage-gated potassium channel complex);GO:0015459(potassium channel regulator activity);GO:0016020(membrane);GO:0016021(integral component of membrane);GO:0030425(dendrite);GO:0032809(neuronal cell body membrane);GO:0042552(myelination);GO:0051965(p…	NA
GATA5	-2.89227	7.49758e-13	GO:0000790(nuclear chromatin);GO:0000981(DNA-binding transcription factor activity, RNA polymerase II-specific);GO:0001158(enhancer sequence-specific DNA binding);GO:0003180(aortic valve morphogenesis);GO:0003274(endocardial cushion fusion);GO:0003677(DNA binding);GO:0003700(DNA-binding transcription factor activity);GO:0005634(nucleus);GO:0006355(regulation of transcription, DNA-templated);GO:00…	NA
MAPK13	-2.86622	0.00019438	GO:0000166(nucleotide binding);GO:0004672(protein kinase activity);GO:0004674(protein serine/threonine kinase activity);GO:0004707(MAP kinase activity);GO:0005524(ATP binding);GO:0006468(protein phosphorylation);GO:0006970(response to osmotic stress);GO:0016301(kinase activity);GO:0016310(phosphorylation);GO:0016740(transferase activity);GO:0018105(peptidyl-serine phosphorylation);GO:0032755(posi…	01522(Endocrine resistance);04010(MAPK signaling pathway);04015(Rap1 signaling pathway);04068(FoxO signaling pathway);04071(Sphingolipid signaling pathway);04218(Cellular senescence);04261(Adrenergic signaling in cardiomyocytes);04370(VEGF signaling pathway);04380(Osteoclast differentiation);04550(Signaling pathways regulating pluripotency of stem cells);04611(Platelet activation);04620(Toll-like…
ATOH8	-2.85066	1.81784e-06	GO:0001704(formation of primary germ layer);GO:0001937(negative regulation of endothelial cell proliferation);GO:0003700(DNA-binding transcription factor activity);GO:0005634(nucleus);GO:0005654(nucleoplasm);GO:0005737(cytoplasm);GO:0006355(regulation of transcription, DNA-templated);GO:0008134(transcription factor binding);GO:0010595(positive regulation of endothelial cell migration);GO:0010629(…	NA
ENSOARG00000021831	-2.83767	5.20515e-05	NA	NA
IKBKE	-2.70193	2.45919e-12	GO:0004672(protein kinase activity);GO:0004704(NF-kappaB-inducing kinase activity);GO:0005524(ATP binding);GO:0005634(nucleus);GO:0005737(cytoplasm);GO:0006468(protein phosphorylation);GO:0007252(I-kappaB phosphorylation);GO:0008384(IkappaB kinase activity);GO:0008630(intrinsic apoptotic signaling pathway in response to DNA damage);GO:0010884(positive regulation of lipid storage);GO:0016605(PML b…	04620(Toll-like receptor signaling pathway);04621(NOD-like receptor signaling pathway);04622(RIG-I-like receptor signaling pathway);04623(Cytosolic DNA-sensing pathway);04625(C-type lectin receptor signaling pathway);04657(IL-17 signaling pathway);05160(Hepatitis C);05161(Hepatitis B);05162(Measles);05164(Influenza A);05165(Human papillomavirus infection);05167(Kaposi sarcoma-associated herpesvir…
TENT5B	-2.69113	1.92558e-07	GO:1990817(RNA adenylyltransferase activity)	NA
ENSOARG00000018605	-2.67639	8.42337e-08	NA	NA
FAM57A	-2.65866	7.16942e-19	GO:0005886(plasma membrane);GO:0016020(membrane);GO:0016021(integral component of membrane)	NA
MTHFR	-2.62188	4.80605e-13	GO:0001843(neural tube closure);GO:0004489(methylenetetrahydrofolate reductase (NAD(P)H) activity);GO:0006555(methionine metabolic process);GO:0016491(oxidoreductase activity);GO:0031060(regulation of histone methylation);GO:0035999(tetrahydrofolate interconversion);GO:0044877(protein-containing complex binding);GO:0050660(flavin adenine dinucleotide binding);GO:0050667(homocysteine metabolic pro…	00670(One carbon pool by folate);01523(Antifolate resistance);01523(Antifolate resistance)
FKBPL	-2.61124	6.79636e-08	GO:0005515(protein binding);GO:0005576(extracellular region);GO:0045765(regulation of angiogenesis);GO:1905553(regulation of blood vessel branching)	NA
ENSOARG00000012793	-2.60965	0.00121374	GO:0016020(membrane);GO:0016021(integral component of membrane)	NA
ENSOARG00000019093	-2.55642	3.66042e-10	GO:0001782(B cell homeostasis);GO:0002260(lymphocyte homeostasis);GO:0002920(regulation of humoral immune response);GO:0003376(sphingosine-1-phosphate receptor signaling pathway);GO:0006665(sphingolipid metabolic process);GO:0006869(lipid transport);GO:0016020(membrane);GO:0016021(integral component of membrane);GO:0043029(T cell homeostasis);GO:0046624(sphingolipid transporter activity);GO:00480…	NA
ACOT11	-2.55274	1.79369e-06	GO:0005829(cytosol);GO:0008289(lipid binding);GO:0016787(hydrolase activity);GO:0016790(thiolester hydrolase activity)	NA
HDHD3	-2.53301	1.93636e-07	GO:0016787(hydrolase activity)	NA
RCOR2	-2.52926	1.99192e-08	GO:0003677(DNA binding);GO:0003700(DNA-binding transcription factor activity);GO:0003714(transcription corepressor activity);GO:0005634(nucleus);GO:0005667(transcription factor complex);GO:0019899(enzyme binding);GO:0045892(negative regulation of transcription, DNA-templated);GO:0045892(negative regulation of transcription, DNA-templated)	NA
ALS2CL	-2.46307	9.20762e-09	GO:0007032(endosome organization);GO:0042802(identical protein binding)	NA
PRKAG3	-2.44562	1.40907e-10	GO:0004679(AMP-activated protein kinase activity);GO:0005978(glycogen biosynthetic process);GO:0006096(glycolytic process);GO:0006468(protein phosphorylation);GO:0014873(response to muscle activity involved in regulation of muscle adaptation);GO:0019901(protein kinase binding);GO:0032559(adenyl ribonucleotide binding);GO:0071900(regulation of protein serine/threonine kinase activity)	04068(FoxO signaling pathway);04152(AMPK signaling pathway);04211(Longevity regulating pathway);04213(Longevity regulating pathway - multiple species);04371(Apelin signaling pathway);04530(Tight junction);04710(Circadian rhythm);04714(Thermogenesis);04910(Insulin signaling pathway);04920(Adipocytokine signaling pathway);04921(Oxytocin signaling pathway);04922(Glucagon signaling pathway);04931(Ins…
SMAD6	-2.4312	3.57806e-12	GO:0000978(RNA polymerase II proximal promoter sequence-specific DNA binding);GO:0001657(ureteric bud development);GO:0003148(outflow tract septum morphogenesis);GO:0003170(heart valve development);GO:0003180(aortic valve morphogenesis);GO:0003183(mitral valve morphogenesis);GO:0003184(pulmonary valve morphogenesis);GO:0003281(ventricular septum development);GO:0003677(DNA binding);GO:0003682(chr…	04350(TGF-beta signaling pathway)
ADM	-2.429	7.0755e-12	GO:0001570(vasculogenesis);GO:0001843(neural tube closure);GO:0002031(G protein-coupled receptor internalization);GO:0003073(regulation of systemic arterial blood pressure);GO:0005179(hormone activity);GO:0005576(extracellular region);GO:0005615(extracellular space);GO:0005737(cytoplasm);GO:0007189(adenylate cyclase-activating G protein-coupled receptor signaling pathway);GO:0007507(heart develop…	04080(Neuroactive ligand-receptor interaction);04270(Vascular smooth muscle contraction)
EXTL1	-2.42656	4.08189e-10	GO:0006486(protein glycosylation);GO:0016021(integral component of membrane);GO:0016757(transferase activity, transferring glycosyl groups);GO:0016757(transferase activity, transferring glycosyl groups)	00534(Glycosaminoglycan biosynthesis - heparan sulfate / heparin);00534(Glycosaminoglycan biosynthesis - heparan sulfate / heparin)
CXCL6	-2.40985	0.00130575	GO:0005125(cytokine activity);GO:0005576(extracellular region);GO:0005615(extracellular space);GO:0006935(chemotaxis);GO:0006952(defense response);GO:0006955(immune response);GO:0008009(chemokine activity);GO:0010469(regulation of signaling receptor activity);GO:0030593(neutrophil chemotaxis);GO:0042119(neutrophil activation);GO:0061844(antimicrobial humoral immune response mediated by antimicrob…	04060(Cytokine-cytokine receptor interaction);04062(Chemokine signaling pathway);04657(IL-17 signaling pathway);05133(Pertussis);05323(Rheumatoid arthritis)
SESN1	-2.40497	2.84226e-11	GO:0001650(fibrillar center);GO:0005634(nucleus);GO:0005737(cytoplasm);GO:0034198(cellular response to amino acid starvation);GO:0042149(cellular response to glucose starvation);GO:0061700(GATOR2 complex);GO:0070728(leucine binding);GO:0072593(reactive oxygen species metabolic process);GO:0098869(cellular oxidant detoxification);GO:1901031(regulation of response to reactive oxygen species);GO:190…	04115(p53 signaling pathway);04211(Longevity regulating pathway);04211(Longevity regulating pathway)
ID1	-2.40427	3.29548e-07	GO:0000122(negative regulation of transcription by RNA polymerase II);GO:0001886(endothelial cell morphogenesis);GO:0003700(DNA-binding transcription factor activity);GO:0005634(nucleus);GO:0005654(nucleoplasm);GO:0005737(cytoplasm);GO:0005794(Golgi apparatus);GO:0006351(transcription, DNA-templated);GO:0007507(heart development);GO:0007623(circadian rhythm);GO:0010629(negative regulation of gene…	04015(Rap1 signaling pathway);04350(TGF-beta signaling pathway);04390(Hippo signaling pathway);04550(Signaling pathways regulating pluripotency of stem cells)
TMEM102	-2.40011	2.00143e-08	GO:0005739(mitochondrion);GO:0007165(signal transduction);GO:0009986(cell surface);GO:0010820(positive regulation of T cell chemotaxis);GO:0032991(protein-containing complex);GO:0034097(response to cytokine);GO:0042981(regulation of apoptotic process);GO:0045785(positive regulation of cell adhesion);GO:0050730(regulation of peptidyl-tyrosine phosphorylation);GO:1901028(regulation of mitochondrial…	NA
SALL2	-2.39356	4.03114e-11	GO:0000122(negative regulation of transcription by RNA polymerase II);GO:0000977(RNA polymerase II regulatory region sequence-specific DNA binding);GO:0001228(DNA-binding transcription activator activity, RNA polymerase II-specific);GO:0001654(eye development);GO:0003676(nucleic acid binding);GO:0021915(neural tube development);GO:0044877(protein-containing complex binding);GO:0045892(negative re…	NA
SLC16A13	-2.39011	4.50964e-07	GO:0005794(Golgi apparatus);GO:0016020(membrane);GO:0016021(integral component of membrane);GO:0055085(transmembrane transport)	NA
FAM219B	-2.38083	4.24243e-10	NA	NA
F12	-2.36308	1.33147e-06	GO:0002353(plasma kallikrein-kinin cascade);GO:0002542(Factor XII activation);GO:0004252(serine-type endopeptidase activity);GO:0005509(calcium ion binding);GO:0005576(extracellular region);GO:0005615(extracellular space);GO:0006508(proteolysis);GO:0007596(blood coagulation);GO:0008233(peptidase activity);GO:0008236(serine-type peptidase activity);GO:0010756(positive regulation of plasminogen act…	04610(Complement and coagulation cascades)
ID3	-2.30742	2.75727e-14	GO:0000122(negative regulation of transcription by RNA polymerase II);GO:0001656(metanephros development);GO:0003700(DNA-binding transcription factor activity);GO:0005634(nucleus);GO:0005737(cytoplasm);GO:0006351(transcription, DNA-templated);GO:0007417(central nervous system development);GO:0007507(heart development);GO:0007623(circadian rhythm);GO:0008134(transcription factor binding);GO:001062…	04350(TGF-beta signaling pathway);04550(Signaling pathways regulating pluripotency of stem cells)
RSPH3	-2.30669	1.06784e-06	GO:0005929(cilium)	NA
WDR31	-2.29707	1.78749e-06	GO:0005515(protein binding)	NA
ZBTB33	-2.26428	2.46303e-15	GO:0003676(nucleic acid binding);GO:0005515(protein binding);GO:0005634(nucleus);GO:0005654(nucleoplasm);GO:0005730(nucleolus);GO:0005829(cytosol);GO:0005886(plasma membrane);GO:0008327(methyl-CpG binding);GO:0043565(sequence-specific DNA binding);GO:0045892(negative regulation of transcription, DNA-templated)	NA
FGD3	-2.26424	2.894e-09	GO:0005089(Rho guanyl-nucleotide exchange factor activity);GO:0035023(regulation of Rho protein signal transduction);GO:0046872(metal ion binding);GO:0046872(metal ion binding)	04810(Regulation of actin cytoskeleton);04810(Regulation of actin cytoskeleton)
ENSOARG00000003649	-2.26195	0.000207697	NA	NA
MEDAG	-2.2584	8.90745e-09	GO:0005737(cytoplasm);GO:0045600(positive regulation of fat cell differentiation)	NA
ZNF687	-2.25431	5.54451e-09	GO:0003676(nucleic acid binding);GO:0005654(nucleoplasm);GO:0005829(cytosol);GO:0005829(cytosol)	NA
COMMD5	-2.24682	1.71662e-08	GO:0005654(nucleoplasm);GO:0005829(cytosol)	NA
NUDT18	-2.22537	2.63156e-06	GO:0000287(magnesium ion binding);GO:0016787(hydrolase activity);GO:0044715(8-oxo-dGDP phosphatase activity);GO:0044716(8-oxo-GDP phosphatase activity);GO:0044717(8-hydroxy-dADP phosphatase activity);GO:0046057(dADP catabolic process);GO:0046067(dGDP catabolic process);GO:0046712(GDP catabolic process)	NA
ENSOARG00000012533	-2.22257	1.02222e-07	NA	NA
CTNS	-2.22007	4.51178e-11	GO:0002088(lens development in camera-type eye);GO:0005764(lysosome);GO:0005765(lysosomal membrane);GO:0005770(late endosome);GO:0006749(glutathione metabolic process);GO:0007420(brain development);GO:0007616(long-term memory);GO:0007625(grooming behavior);GO:0007628(adult walking behavior);GO:0008542(visual learning);GO:0015184(L-cystine transmembrane transporter activity);GO:0015811(L-cystine t…	04142(Lysosome)
PIK3IP1	-2.21556	1.42131e-06	GO:0014067(negative regulation of phosphatidylinositol 3-kinase signaling);GO:0016020(membrane);GO:0016021(integral component of membrane);GO:0036313(phosphatidylinositol 3-kinase catalytic subunit binding);GO:0043553(negative regulation of phosphatidylinositol 3-kinase activity)	NA
IFFO1	-2.21335	4.75895e-05	GO:0005198(structural molecule activity);GO:0005882(intermediate filament)	NA
ENSOARG00000009620	-2.1696	0.0131793	NA	NA
PGAM2	-2.16129	2.48149e-08	GO:0003824(catalytic activity);GO:0004082(bisphosphoglycerate mutase activity);GO:0004619(phosphoglycerate mutase activity);GO:0006096(glycolytic process);GO:0006941(striated muscle contraction);GO:0016853(isomerase activity);GO:0016868(intramolecular transferase activity, phosphotransferases)	00010(Glycolysis / Gluconeogenesis);00260(Glycine, serine and threonine metabolism);04922(Glucagon signaling pathway);05230(Central carbon metabolism in cancer)
RAPGEF3	-2.15469	2.52899e-06	GO:0005085(guanyl-nucleotide exchange factor activity);GO:0005622(intracellular);GO:0005886(plasma membrane);GO:0005902(microvillus);GO:0007264(small GTPase mediated signal transduction);GO:0017034(Rap guanyl-nucleotide exchange factor activity);GO:0019904(protein domain specific binding);GO:0030027(lamellipodium);GO:0030175(filopodium);GO:0030864(cortical actin cytoskeleton);GO:0032486(Rap prote…	04015(Rap1 signaling pathway);04024(cAMP signaling pathway);04072(Phospholipase D signaling pathway);04261(Adrenergic signaling in cardiomyocytes);04670(Leukocyte transendothelial migration);04720(Long-term potentiation);04726(Serotonergic synapse)
TBC1D16	-2.13867	6.64859e-10	GO:0001919(regulation of receptor recycling);GO:0005096(GTPase activator activity);GO:0005769(early endosome);GO:0005829(cytosol);GO:0043547(positive regulation of GTPase activity)	NA
ENSOARG00000018403	-2.12871	7.65173e-06	NA	NA
MID1IP1	-2.12247	0.000230172	NA	NA
PLEKHB1	-2.10623	0.000731211	GO:0016021(integral component of membrane)	NA
ENSOARG00000005508	-2.10508	8.63824e-06	GO:0005634(nucleus);GO:0007276(gamete generation);GO:0051726(regulation of cell cycle)	NA
KLHL17	-2.10177	1.92109e-08	GO:0005515(protein binding)	NA
ALKBH4	-2.09157	2.01056e-05	GO:0003779(actin binding);GO:0006482(protein demethylation);GO:0016706(2-oxoglutarate-dependent dioxygenase activity);GO:0030496(midbody);GO:0031032(actomyosin structure organization);GO:0036090(cleavage furrow ingression);GO:0055114(oxidation-reduction process);GO:0070938(contractile ring);GO:0070988(demethylation)	NA
AMMECR1	-2.09031	3.66839e-05	GO:0005634(nucleus)	NA
SLC40A1	-2.07233	4.86441e-11	GO:0005381(iron ion transmembrane transporter activity);GO:0005654(nucleoplasm);GO:0005829(cytosol);GO:0005886(plasma membrane);GO:0006811(ion transport);GO:0006879(cellular iron ion homeostasis);GO:0016020(membrane);GO:0016021(integral component of membrane);GO:0016323(basolateral plasma membrane);GO:0017046(peptide hormone binding);GO:0034755(iron ion transmembrane transport)	04216(Ferroptosis);04978(Mineral absorption)
MRPL52	-2.06625	8.70333e-05	GO:0003735(structural constituent of ribosome);GO:0005739(mitochondrion);GO:0005762(mitochondrial large ribosomal subunit);GO:0032543(mitochondrial translation)	NA
CEP131	-2.05566	1.10019e-05	GO:0005813(centrosome);GO:0005815(microtubule organizing center);GO:0008284(positive regulation of cell population proliferation);GO:0010824(regulation of centrosome duplication);GO:0015630(microtubule cytoskeleton);GO:0034451(centriolar satellite);GO:0035735(intraciliary transport involved in cilium assembly);GO:0035869(ciliary transition zone);GO:0036064(ciliary basal body);GO:0042803(protein h…	NA
GPR183	-2.03961	5.7419e-05	GO:0002250(adaptive immune response);GO:0002313(mature B cell differentiation involved in immune response);GO:0002407(dendritic cell chemotaxis);GO:0004930(G protein-coupled receptor activity);GO:0005886(plasma membrane);GO:0006959(humoral immune response);GO:0007165(signal transduction);GO:0007186(G protein-coupled receptor signaling pathway);GO:0008142(oxysterol binding);GO:0010818(T cell chemo…	NA
ENSOARG00000002833	-2.01209	8.10378e-05	GO:0005515(protein binding)	NA
CCDC87	-2.01148	1.30638e-07	GO:1905516(positive regulation of fertilization);GO:2000344(positive regulation of acrosome reaction)	NA
FZD2	-2.01021	0.000490822	GO:0003149(membranous septum morphogenesis);GO:0003150(muscular septum morphogenesis);GO:0003151(outflow tract morphogenesis);GO:0004888(transmembrane signaling receptor activity);GO:0005515(protein binding);GO:0005737(cytoplasm);GO:0005886(plasma membrane);GO:0007166(cell surface receptor signaling pathway);GO:0007267(cell-cell signaling);GO:0007275(multicellular organism development);GO:0007608…	NA
RWDD2A	-2.00062	0.000300445	GO:0005515(protein binding)	NA
SLC25A35	-1.98831	3.13846e-07	GO:0016020(membrane);GO:0016021(integral component of membrane);GO:0022857(transmembrane transporter activity);GO:0055085(transmembrane transport)	NA
ENSOARG00000002644	-1.97708	7.4691e-05	NA	NA
GCNT1	-1.97603	0.000240947	GO:0005802(trans-Golgi network);GO:0008375(acetylglucosaminyltransferase activity);GO:0009101(glycoprotein biosynthetic process);GO:0016020(membrane);GO:0031985(Golgi cisterna);GO:0048729(tissue morphogenesis);GO:0050901(leukocyte tethering or rolling);GO:0060352(cell adhesion molecule production);GO:0060993(kidney morphogenesis)	00512(Mucin type O-glycan biosynthesis)
ENSOARG00000005340	-1.97456	0.0376357	GO:0003676(nucleic acid binding);GO:0005622(intracellular);GO:0006355(regulation of transcription, DNA-templated)	NA
CYP51A1	-1.97372	2.24575e-09	GO:0004497(monooxygenase activity);GO:0005506(iron ion binding);GO:0005783(endoplasmic reticulum);GO:0016491(oxidoreductase activity);GO:0016705(oxidoreductase activity, acting on paired donors, with incorporation or reduction of molecular oxygen);GO:0020037(heme binding);GO:0046872(metal ion binding);GO:0055114(oxidation-reduction process)	00100(Steroid biosynthesis)
RGS8	-1.96473	0.000483346	GO:0005096(GTPase activator activity);GO:0007186(G protein-coupled receptor signaling pathway);GO:0043547(positive regulation of GTPase activity)	NA
TMEM220	-1.96304	3.00433e-07	GO:0016020(membrane);GO:0016021(integral component of membrane)	NA
ENSOARG00000018192	-1.95599	0.00375311	GO:0000786(nucleosome);GO:0003677(DNA binding);GO:0005634(nucleus);GO:0005694(chromosome);GO:0046982(protein heterodimerization activity)	NA
REM1	-1.95562	1.65481e-08	GO:0000166(nucleotide binding);GO:0003924(GTPase activity);GO:0005525(GTP binding);GO:0007165(signal transduction);GO:0016020(membrane);GO:1901842(negative regulation of high voltage-gated calcium channel activity)	NA
ST6GAL1	-1.95313	1.80545e-07	GO:0000139(Golgi membrane);GO:0003835(beta-galactoside alpha-2,6-sialyltransferase activity);GO:0005794(Golgi apparatus);GO:0006054(N-acetylneuraminate metabolic process);GO:0006486(protein glycosylation);GO:0008373(sialyltransferase activity);GO:0016020(membrane);GO:0016021(integral component of membrane);GO:0016740(transferase activity);GO:0016757(transferase activity, transferring glycosyl gro…	00510(N-Glycan biosynthesis);00514(Other types of O-glycan biosynthesis)
ENSOARG00000010302	-1.95286	3.08e-07	GO:0003676(nucleic acid binding);GO:0003964(RNA-directed DNA polymerase activity);GO:0004523(RNA-DNA hybrid ribonuclease activity);GO:0006278(RNA-dependent DNA biosynthetic process);GO:0008270(zinc ion binding);GO:0015074(DNA integration);GO:0090502(RNA phosphodiester bond hydrolysis, endonucleolytic)	NA
IL22RA1	-1.93782	0.000218121	GO:0005515(protein binding);GO:0042015(interleukin-20 binding);GO:0050829(defense response to Gram-negative bacterium)	04060(Cytokine-cytokine receptor interaction);04630(Jak-STAT signaling pathway)
WDR87	-1.9303	5.34825e-06	GO:0005515(protein binding)	NA
PRELID3B	-1.91515	8.4169e-09	GO:0005758(mitochondrial intermembrane space)	NA
CHRNA7	-1.91295	3.75421e-06	GO:0000187(activation of MAPK activity);GO:0001540(amyloid-beta binding);GO:0001666(response to hypoxia);GO:0004888(transmembrane signaling receptor activity);GO:0005216(ion channel activity);GO:0005230(extracellular ligand-gated ion channel activity);GO:0005886(plasma membrane);GO:0005892(acetylcholine-gated channel complex);GO:0006811(ion transport);GO:0006816(calcium ion transport);GO:0006874(…	04020(Calcium signaling pathway);04080(Neuroactive ligand-receptor interaction);04725(Cholinergic synapse);05033(Nicotine addiction);05204(Chemical carcinogenesis)
ENSOARG00000016983	-1.91279	2.82548e-05	GO:0008270(zinc ion binding);GO:0016020(membrane);GO:0016021(integral component of membrane);GO:0046872(metal ion binding)	NA
ISLR	-1.90108	2.74362e-07	GO:0005515(protein binding)	NA
MDH1B	-1.89835	2.04592e-05	GO:0003824(catalytic activity);GO:0005975(carbohydrate metabolic process);GO:0006108(malate metabolic process);GO:0016615(malate dehydrogenase activity);GO:0016616(oxidoreductase activity, acting on the CH-OH group of donors, NAD or NADP as acceptor);GO:0055114(oxidation-reduction process);GO:0055114(oxidation-reduction process)	NA
GRIN3A	-1.89759	1.56994e-07	GO:0004970(ionotropic glutamate receptor activity);GO:0004972(NMDA glutamate receptor activity);GO:0005216(ion channel activity);GO:0005262(calcium channel activity);GO:0005886(plasma membrane);GO:0006811(ion transport);GO:0006816(calcium ion transport);GO:0016020(membrane);GO:0016021(integral component of membrane);GO:0016358(dendrite development);GO:0016594(glycine binding);GO:0017146(NMDA sele…	04024(cAMP signaling pathway);04080(Neuroactive ligand-receptor interaction);04724(Glutamatergic synapse);05030(Cocaine addiction);05031(Amphetamine addiction);05033(Nicotine addiction);05034(Alcoholism);05034(Alcoholism)
RF02124	-1.88706	0.016019	NA	NA
RP9	-1.88408	1.76426e-06	GO:0005634(nucleus);GO:0005829(cytosol);GO:0008380(RNA splicing);GO:0050890(cognition)	03040(Spliceosome)
FEZF1	-1.88299	3.73968e-08	GO:0000122(negative regulation of transcription by RNA polymerase II);GO:0000978(RNA polymerase II proximal promoter sequence-specific DNA binding);GO:0001227(DNA-binding transcription repressor activity, RNA polymerase II-specific);GO:0001764(neuron migration);GO:0003676(nucleic acid binding);GO:0005634(nucleus);GO:0005829(cytosol);GO:0007411(axon guidance);GO:0008285(negative regulation of cell…	NA
ENSOARG00000017177	-1.8825	2.08296e-06	NA	NA
CCNE2	-1.88145	1.45311e-06	GO:0000079(regulation of cyclin-dependent protein serine/threonine kinase activity);GO:0000082(G1/S transition of mitotic cell cycle);GO:0000723(telomere maintenance);GO:0005634(nucleus);GO:0006270(DNA replication initiation);GO:0007129(synapsis);GO:0016538(cyclin-dependent protein serine/threonine kinase regulator activity);GO:0051726(regulation of cell cycle);GO:0070192(chromosome organization …	04110(Cell cycle);04114(Oocyte meiosis);04115(p53 signaling pathway);04151(PI3K-Akt signaling pathway);04218(Cellular senescence);04934(Cushing syndrome);05161(Hepatitis B);05162(Measles);05165(Human papillomavirus infection);05166(Human T-cell leukemia virus 1 infection);05169(Epstein-Barr virus infection);05200(Pathways in cancer);05203(Viral carcinogenesis);05206(MicroRNAs in cancer);05215(Pro…
PGGHG	-1.87631	7.02008e-07	GO:0003824(catalytic activity);GO:0005829(cytosol);GO:0005975(carbohydrate metabolic process);GO:0047402(protein-glucosylgalactosylhydroxylysine glucosidase activity)	NA
GRK6	-1.86835	2.28848e-10	GO:0000166(nucleotide binding);GO:0004672(protein kinase activity);GO:0004674(protein serine/threonine kinase activity);GO:0004703(G protein-coupled receptor kinase activity);GO:0005524(ATP binding);GO:0006468(protein phosphorylation);GO:0007165(signal transduction);GO:0016301(kinase activity);GO:0016310(phosphorylation);GO:0016740(transferase activity);GO:0047696(beta-adrenergic receptor kinase …	04062(Chemokine signaling pathway);04144(Endocytosis);05032(Morphine addiction)
RPUSD3	-1.85895	2.19246e-10	GO:0001522(pseudouridine synthesis);GO:0003723(RNA binding);GO:0009451(RNA modification);GO:0009982(pseudouridine synthase activity);GO:0070131(positive regulation of mitochondrial translation)	NA
PLEKHH1	-1.85437	0.0230074	GO:0005856(cytoskeleton)	NA
RPUSD1	-1.85232	7.21625e-05	GO:0001522(pseudouridine synthesis);GO:0003723(RNA binding);GO:0009451(RNA modification);GO:0009982(pseudouridine synthase activity)	NA
C17orf53	-1.85161	2.12939e-06	NA	NA
C15orf39	-1.84279	8.08965e-07	GO:0005829(cytosol)	NA
ARMCX1	-1.84212	1.03225e-05	GO:0005515(protein binding)	NA
RIN3	-1.8405	9.68273e-08	GO:0005769(early endosome);GO:0017112(Rab guanyl-nucleotide exchange factor activity);GO:0017137(Rab GTPase binding);GO:0031410(cytoplasmic vesicle)	NA
FGFR2	-1.83628	8.71725e-09	GO:0000166(nucleotide binding);GO:0004672(protein kinase activity);GO:0004713(protein tyrosine kinase activity);GO:0004714(transmembrane receptor protein tyrosine kinase activity);GO:0005007(fibroblast growth factor-activated receptor activity);GO:0005524(ATP binding);GO:0005634(nucleus);GO:0005654(nucleoplasm);GO:0005737(cytoplasm);GO:0005887(integral component of plasma membrane);GO:0005938(cel…	01521(EGFR tyrosine kinase inhibitor resistance);04010(MAPK signaling pathway);04014(Ras signaling pathway);04015(Rap1 signaling pathway);04144(Endocytosis);04151(PI3K-Akt signaling pathway);04550(Signaling pathways regulating pluripotency of stem cells);04810(Regulation of actin cytoskeleton);05200(Pathways in cancer);05215(Prostate cancer);05226(Gastric cancer);05230(Central carbon metabolism i…
NFKBIL1	-1.82838	6.98752e-07	GO:0005634(nucleus);GO:0005829(cytosol);GO:0007249(I-kappaB kinase/NF-kappaB signaling);GO:0031665(negative regulation of lipopolysaccharide-mediated signaling pathway);GO:0032088(negative regulation of NF-kappaB transcription factor activity);GO:0032720(negative regulation of tumor necrosis factor production);GO:0034122(negative regulation of toll-like receptor signaling pathway);GO:0071222(cell…	NA
COQ8A	-1.82779	1.65617e-06	GO:0005739(mitochondrion);GO:0006744(ubiquinone biosynthetic process);GO:0016301(kinase activity);GO:0016310(phosphorylation);GO:0043531(ADP binding)	NA
ENSOARG00000012448	-1.82319	2.50972e-05	GO:0003676(nucleic acid binding)	NA
E2F2	-1.82188	1.93572e-06	GO:0000977(RNA polymerase II regulatory region sequence-specific DNA binding);GO:0000987(proximal promoter sequence-specific DNA binding);GO:0001228(DNA-binding transcription activator activity, RNA polymerase II-specific);GO:0003677(DNA binding);GO:0003700(DNA-binding transcription factor activity);GO:0005634(nucleus);GO:0005667(transcription factor complex);GO:0006355(regulation of transcriptio…	NA
ZNF692	-1.82057	2.6185e-08	GO:0000122(negative regulation of transcription by RNA polymerase II);GO:0000978(RNA polymerase II proximal promoter sequence-specific DNA binding);GO:0001227(DNA-binding transcription repressor activity, RNA polymerase II-specific);GO:0003676(nucleic acid binding);GO:0005634(nucleus);GO:0005730(nucleolus)	NA
MAST1	-1.81849	0.000264477	GO:0000166(nucleotide binding);GO:0000287(magnesium ion binding);GO:0004672(protein kinase activity);GO:0004674(protein serine/threonine kinase activity);GO:0005515(protein binding);GO:0005524(ATP binding);GO:0006468(protein phosphorylation);GO:0007010(cytoskeleton organization);GO:0016020(membrane);GO:0016301(kinase activity);GO:0016310(phosphorylation);GO:0016740(transferase activity);GO:003555…	NA
ARHGEF6	-1.81717	3.18674e-07	GO:0005085(guanyl-nucleotide exchange factor activity);GO:0005089(Rho guanyl-nucleotide exchange factor activity);GO:0005515(protein binding);GO:0035023(regulation of Rho protein signal transduction);GO:0035556(intracellular signal transduction)	04810(Regulation of actin cytoskeleton);05212(Pancreatic cancer)
ENSOARG00000011673	-1.8167	4.89087e-07	GO:0003676(nucleic acid binding);GO:0005622(intracellular);GO:0006355(regulation of transcription, DNA-templated);GO:0046872(metal ion binding)	05168(Herpes simplex virus 1 infection)
LARP1	-1.81603	1.99115e-11	GO:0000339(RNA cap binding);GO:0000340(RNA 7-methylguanosine cap binding);GO:0003723(RNA binding);GO:0003730(mRNA 3'-UTR binding);GO:0005737(cytoplasm);GO:0005844(polysome);GO:0006413(translational initiation);GO:0008190(eukaryotic initiation factor 4E binding);GO:0008283(cell population proliferation);GO:0008494(translation activator activity);GO:0010494(cytoplasmic stress granule);GO:0016239(po…	NA
TIGAR	-1.81539	7.32799e-05	GO:0002931(response to ischemia);GO:0004083(bisphosphoglycerate 2-phosphatase activity);GO:0004331(fructose-2,6-bisphosphate 2-phosphatase activity);GO:0005634(nucleus);GO:0005737(cytoplasm);GO:0005739(mitochondrion);GO:0005741(mitochondrial outer membrane);GO:0005829(cytosol);GO:0006003(fructose 2,6-bisphosphate metabolic process);GO:0006974(cellular response to DNA damage stimulus);GO:0009410(r…	00051(Fructose and mannose metabolism);05230(Central carbon metabolism in cancer)
AP4B1	-1.81099	6.93649e-08	GO:0005802(trans-Golgi network);GO:0005829(cytosol);GO:0006886(intracellular protein transport);GO:0015031(protein transport);GO:0016020(membrane);GO:0016192(vesicle-mediated transport);GO:0019898(extrinsic component of membrane);GO:0030117(membrane coat);GO:0030124(AP-4 adaptor complex);GO:0030131(clathrin adaptor complex);GO:0030276(clathrin binding)	04142(Lysosome)
FAM83H	-1.81008	0.00284914	GO:0019901(protein kinase binding);GO:0030335(positive regulation of cell migration);GO:0044380(protein localization to cytoskeleton);GO:0045095(keratin filament);GO:0045104(intermediate filament cytoskeleton organization);GO:1990254(keratin filament binding)	NA
PATL2	-1.80687	4.22725e-07	GO:0000290(deadenylation-dependent decapping of nuclear-transcribed mRNA);GO:0000932(P-body);GO:0005634(nucleus);GO:0005737(cytoplasm);GO:0010607(negative regulation of cytoplasmic mRNA processing body assembly)	NA
CHRDL1	-1.79169	3.09857e-05	GO:0001654(eye development);GO:0005515(protein binding);GO:0030514(negative regulation of BMP signaling pathway);GO:0048749(compound eye development);GO:0048749(compound eye development)	NA
ST8SIA1	-1.78844	7.16496e-05	GO:0005794(Golgi apparatus);GO:0006486(protein glycosylation);GO:0008284(positive regulation of cell population proliferation);GO:0008373(sialyltransferase activity);GO:0016020(membrane);GO:0016021(integral component of membrane);GO:0016740(transferase activity);GO:0016757(transferase activity, transferring glycosyl groups);GO:0034605(cellular response to heat);GO:0097503(sialylation)	00601(Glycosphingolipid biosynthesis - lacto and neolacto series);00603(Glycosphingolipid biosynthesis - globo and isoglobo series);00604(Glycosphingolipid biosynthesis - ganglio series)
ENSOARG00000018197	-1.78732	1.02428e-07	GO:0000166(nucleotide binding);GO:0003924(GTPase activity);GO:0005525(GTP binding);GO:0016020(membrane)	NA
NXPH2	-1.78539	0.000469182	NA	NA
HSD11B2	-1.78416	5.16175e-07	GO:0007565(female pregnancy);GO:0016491(oxidoreductase activity);GO:0055114(oxidation-reduction process)	00140(Steroid hormone biosynthesis);04960(Aldosterone-regulated sodium reabsorption)
C17orf80	-1.7778	8.73102e-05	GO:0016020(membrane);GO:0016021(integral component of membrane)	NA
TCTA	-1.77554	4.33027e-09	GO:0016020(membrane);GO:0016021(integral component of membrane);GO:0045671(negative regulation of osteoclast differentiation);GO:0072675(osteoclast fusion)	NA
CCN2	-1.7618	1.09626e-10	GO:0001502(cartilage condensation);GO:0001503(ossification);GO:0001525(angiogenesis);GO:0001894(tissue homeostasis);GO:0005178(integrin binding);GO:0005515(protein binding);GO:0005576(extracellular region);GO:0007160(cell-matrix adhesion);GO:0007229(integrin-mediated signaling pathway);GO:0008022(protein C-terminus binding);GO:0008201(heparin binding);GO:0008543(fibroblast growth factor receptor …	04371(Apelin signaling pathway);04390(Hippo signaling pathway)
JPT2	-1.75796	6.8662e-05	GO:0005829(cytosol);GO:0005886(plasma membrane)	NA
BMF	-1.75346	2.20423e-07	GO:0006915(apoptotic process);GO:0010507(negative regulation of autophagy);GO:0034644(cellular response to UV);GO:0043065(positive regulation of apoptotic process);GO:0043276(anoikis)	05206(MicroRNAs in cancer)
ZC2HC1C	-1.75252	1.8668e-05	NA	NA
ENSOARG00000001890	-1.75035	0.000319612	GO:0016020(membrane);GO:0016021(integral component of membrane);GO:0022857(transmembrane transporter activity);GO:0055085(transmembrane transport)	NA
ENSOARG00000020371	-1.74478	3.4504e-05	GO:0005783(endoplasmic reticulum);GO:0005789(endoplasmic reticulum membrane);GO:0016020(membrane);GO:0016021(integral component of membrane);GO:0016757(transferase activity, transferring glycosyl groups)	NA
CDCA7	-1.74474	2.78628e-09	GO:0005634(nucleus);GO:0005654(nucleoplasm);GO:0005829(cytosol);GO:0006355(regulation of transcription, DNA-templated);GO:0042127(regulation of cell population proliferation);GO:0042127(regulation of cell population proliferation)	NA
MNT	-1.74411	8.22611e-06	GO:0000122(negative regulation of transcription by RNA polymerase II);GO:0000977(RNA polymerase II regulatory region sequence-specific DNA binding);GO:0001227(DNA-binding transcription repressor activity, RNA polymerase II-specific);GO:0003677(DNA binding);GO:0003682(chromatin binding);GO:0003700(DNA-binding transcription factor activity);GO:0005634(nucleus);GO:0005654(nucleoplasm);GO:0006355(reg…	NA
SLC25A10	-1.74225	8.84841e-10	GO:0005654(nucleoplasm);GO:0005739(mitochondrion);GO:0006839(mitochondrial transport);GO:0015291(secondary active transmembrane transporter activity);GO:0016020(membrane);GO:0016021(integral component of membrane);GO:0022857(transmembrane transporter activity);GO:0031966(mitochondrial membrane);GO:0055085(transmembrane transport)	04964(Proximal tubule bicarbonate reclamation)
ZFP69	-1.73907	2.00699e-07	GO:0003676(nucleic acid binding);GO:0003700(DNA-binding transcription factor activity);GO:0005622(intracellular);GO:0005634(nucleus);GO:0006355(regulation of transcription, DNA-templated);GO:0019216(regulation of lipid metabolic process);GO:0046872(metal ion binding)	05168(Herpes simplex virus 1 infection)
FANCF	-1.73792	0.000146729	GO:0036297(interstrand cross-link repair);GO:0043240(Fanconi anaemia nuclear complex)	NA
ENSOARG00000008177	-1.73336	5.61996e-07	GO:0002002(regulation of angiotensin levels in blood);GO:0005794(Golgi apparatus);GO:0008146(sulfotransferase activity);GO:0009987(cellular process);GO:0015012(heparan sulfate proteoglycan biosynthetic process);GO:0015016([heparan sulfate]-glucosamine N-sulfotransferase activity);GO:0016020(membrane);GO:0016021(integral component of membrane);GO:0016787(hydrolase activity);GO:0019213(deacetylase …	00534(Glycosaminoglycan biosynthesis - heparan sulfate / heparin)
ENSOARG00000015203	-1.73297	0.000711718	GO:0005737(cytoplasm)	NA
TMC8	-1.7317	1.64264e-06	GO:0001558(regulation of cell growth);GO:0005102(signaling receptor binding);GO:0005737(cytoplasm);GO:0005783(endoplasmic reticulum);GO:0005794(Golgi apparatus);GO:0005887(integral component of plasma membrane);GO:0016020(membrane);GO:0016021(integral component of membrane);GO:0031965(nuclear membrane);GO:0032091(negative regulation of protein binding);GO:0032460(negative regulation of protein ol…	NA
CETN2	-1.72939	0.0183488	GO:0005509(calcium ion binding);GO:0005813(centrosome);GO:0005814(centriole);GO:0005929(cilium);GO:0006289(nucleotide-excision repair);GO:0007099(centriole replication);GO:0007283(spermatogenesis);GO:0008017(microtubule binding);GO:0031683(G-protein beta/gamma-subunit complex binding);GO:0032391(photoreceptor connecting cilium);GO:0032465(regulation of cytokinesis);GO:0032795(heterotrimeric G-pro…	03420(Nucleotide excision repair)
ANXA9	-1.72928	3.26441e-06	GO:0001786(phosphatidylserine binding);GO:0005509(calcium ion binding);GO:0005543(phospholipid binding);GO:0005544(calcium-dependent phospholipid binding);GO:0005829(cytosol);GO:0009986(cell surface);GO:0015464(acetylcholine receptor activity);GO:0098609(cell-cell adhesion);GO:0098609(cell-cell adhesion)	NA
ENSOARG00000014194	-1.72777	6.85973e-06	GO:0016020(membrane);GO:0016021(integral component of membrane)	NA
ENSOARG00000012499	-1.71794	1.00686e-06	GO:0001085(RNA polymerase II transcription factor binding);GO:0003676(nucleic acid binding);GO:0006357(regulation of transcription by RNA polymerase II)	NA
ENSOARG00000007262	-1.71706	1.53535e-06	GO:0016020(membrane);GO:0016021(integral component of membrane)	NA
EXO5	-1.70907	9.32703e-08	GO:0005634(nucleus);GO:0005654(nucleoplasm);GO:0005829(cytosol);GO:0036297(interstrand cross-link repair);GO:0045145(single-stranded DNA 5'-3' exodeoxyribonuclease activity);GO:0051539(4 iron, 4 sulfur cluster binding);GO:0090305(nucleic acid phosphodiester bond hydrolysis)	NA
TMEM169	-1.70889	5.36285e-05	GO:0016020(membrane);GO:0016021(integral component of membrane)	NA
ARHGEF39	-1.70394	4.15364e-07	GO:0005089(Rho guanyl-nucleotide exchange factor activity);GO:0005886(plasma membrane);GO:0030335(positive regulation of cell migration);GO:0035023(regulation of Rho protein signal transduction);GO:0035023(regulation of Rho protein signal transduction)	NA
MRPL43	-1.69862	0.000600001	GO:0003735(structural constituent of ribosome);GO:0005739(mitochondrion);GO:0005762(mitochondrial large ribosomal subunit);GO:0032543(mitochondrial translation)	NA
NYAP1	-1.69396	5.96737e-05	GO:0014065(phosphatidylinositol 3-kinase signaling);GO:0048812(neuron projection morphogenesis)	NA
RAB31	-1.689	0.00124717	GO:0003924(GTPase activity);GO:0005525(GTP binding);GO:0005769(early endosome);GO:0019003(GDP binding);GO:0031623(receptor internalization);GO:0032588(trans-Golgi network membrane);GO:0032869(cellular response to insulin stimulus);GO:0043001(Golgi to plasma membrane protein transport);GO:0045055(regulated exocytosis);GO:0045335(phagocytic vesicle);GO:0090382(phagosome maturation)	04144(Endocytosis)
KMT5C	-1.6869	1.49992e-05	GO:0000780(condensed nuclear chromosome, centromeric region);GO:0005515(protein binding);GO:0005654(nucleoplasm);GO:0005720(nuclear heterochromatin);GO:0005721(pericentric heterochromatin);GO:0008168(methyltransferase activity);GO:0016571(histone methylation);GO:0016740(transferase activity);GO:0018024(histone-lysine N-methyltransferase activity);GO:0032259(methylation);GO:0034773(histone H4-K20 …	00310(Lysine degradation)
MFSD4B	-1.68611	3.07264e-06	GO:0016020(membrane);GO:0016021(integral component of membrane);GO:0055085(transmembrane transport);GO:0055085(transmembrane transport)	NA
ENSOARG00000016420	-1.67708	0.000419112	GO:0005506(iron ion binding);GO:0009055(electron transfer activity);GO:0016491(oxidoreductase activity);GO:0022900(electron transport chain);GO:0046872(metal ion binding);GO:0050660(flavin adenine dinucleotide binding);GO:0051287(NAD binding);GO:0051536(iron-sulfur cluster binding);GO:0051537(2 iron, 2 sulfur cluster binding);GO:0055114(oxidation-reduction process);GO:0071949(FAD binding)	00280(Valine, leucine and isoleucine degradation);00350(Tyrosine metabolism);00380(Tryptophan metabolism);00750(Vitamin B6 metabolism);00760(Nicotinate and nicotinamide metabolism);00830(Retinol metabolism);00982(Drug metabolism - cytochrome P450);04630(Jak-STAT signaling pathway)
ZNF624	-1.67507	6.78499e-07	GO:0003676(nucleic acid binding);GO:0005622(intracellular);GO:0006355(regulation of transcription, DNA-templated);GO:0046872(metal ion binding)	NA
ZKSCAN4	-1.67263	2.45606e-06	GO:0003676(nucleic acid binding);GO:0003700(DNA-binding transcription factor activity);GO:0005622(intracellular);GO:0005634(nucleus);GO:0005654(nucleoplasm);GO:0005829(cytosol);GO:0006355(regulation of transcription, DNA-templated);GO:0042802(identical protein binding);GO:0046872(metal ion binding)	NA
ZNF582	-1.67218	2.98782e-06	GO:0003676(nucleic acid binding);GO:0005622(intracellular);GO:0006355(regulation of transcription, DNA-templated);GO:0046872(metal ion binding)	NA
KIT	-1.66599	2.69425e-06	GO:0000166(nucleotide binding);GO:0000187(activation of MAPK activity);GO:0001541(ovarian follicle development);GO:0002020(protease binding);GO:0002318(myeloid progenitor cell differentiation);GO:0002320(lymphoid progenitor cell differentiation);GO:0002327(immature B cell differentiation);GO:0002371(dendritic cell cytokine production);GO:0002551(mast cell chemotaxis);GO:0002573(myeloid leukocyte …	04010(MAPK signaling pathway);04014(Ras signaling pathway);04015(Rap1 signaling pathway);04072(Phospholipase D signaling pathway);04151(PI3K-Akt signaling pathway);04640(Hematopoietic cell lineage);04916(Melanogenesis);05200(Pathways in cancer);05221(Acute myeloid leukemia);05224(Breast cancer);05230(Central carbon metabolism in cancer)
BLOC1S4	-1.66232	3.17023e-05	GO:0005737(cytoplasm);GO:0008089(anterograde axonal transport);GO:0031083(BLOC-1 complex);GO:0032438(melanosome organization);GO:0048490(anterograde synaptic vesicle transport);GO:0050885(neuromuscular process controlling balance);GO:0070527(platelet aggregation);GO:1904115(axon cytoplasm)	NA
WDR81	-1.66149	2.0471e-06	GO:0000421(autophagosome membrane);GO:0005515(protein binding);GO:0005739(mitochondrion);GO:0005765(lysosomal membrane);GO:0005829(cytosol);GO:0006511(ubiquitin-dependent protein catabolic process);GO:0007005(mitochondrion organization);GO:0010923(negative regulation of phosphatase activity);GO:0031313(extrinsic component of endosome membrane);GO:0031901(early endosome membrane);GO:0031902(late e…	NA
ADRB1	-1.65476	5.25636e-05	GO:0001996(positive regulation of heart rate by epinephrine-norepinephrine);GO:0001997(positive regulation of the force of heart contraction by epinephrine-norepinephrine);GO:0002024(diet induced thermogenesis);GO:0002025(norepinephrine-epinephrine-mediated vasodilation involved in regulation of systemic arterial blood pressure);GO:0004930(G protein-coupled receptor activity);GO:0004935(adrenergi…	NA
GORASP1	-1.65449	1.03458e-06	GO:0005515(protein binding);GO:0005794(Golgi apparatus);GO:0006487(protein N-linked glycosylation);GO:0007030(Golgi organization);GO:0050774(negative regulation of dendrite morphogenesis);GO:0061951(establishment of protein localization to plasma membrane)	NA
LAMC3	-1.65327	0.00210851	GO:0000904(cell morphogenesis involved in differentiation);GO:0005604(basement membrane);GO:0007601(visual perception);GO:0014002(astrocyte development);GO:0060041(retina development in camera-type eye)	04151(PI3K-Akt signaling pathway);04510(Focal adhesion);04512(ECM-receptor interaction);05145(Toxoplasmosis);05146(Amoebiasis);05165(Human papillomavirus infection);05200(Pathways in cancer);05222(Small cell lung cancer)
DKK2	-1.65298	5.26637e-05	GO:0005576(extracellular region);GO:0005615(extracellular space);GO:0007275(multicellular organism development);GO:0030178(negative regulation of Wnt signaling pathway);GO:0039706(co-receptor binding);GO:0090090(negative regulation of canonical Wnt signaling pathway);GO:0090263(positive regulation of canonical Wnt signaling pathway)	04310(Wnt signaling pathway)
KBTBD6	-1.65099	0.000178458	GO:0005515(protein binding)	NA
ASAP3	-1.64434	8.14097e-08	GO:0001726(ruffle);GO:0005096(GTPase activator activity);GO:0005515(protein binding);GO:0005654(nucleoplasm);GO:0005829(cytosol);GO:0005925(focal adhesion);GO:0016477(cell migration);GO:0043231(intracellular membrane-bounded organelle);GO:0043547(positive regulation of GTPase activity);GO:0046872(metal ion binding);GO:0051492(regulation of stress fiber assembly)	04144(Endocytosis);04666(Fc gamma R-mediated phagocytosis)
LRRC14	-1.6414	2.91504e-05	GO:0005515(protein binding);GO:0005737(cytoplasm);GO:0019900(kinase binding);GO:0032088(negative regulation of NF-kappaB transcription factor activity);GO:0034122(negative regulation of toll-like receptor signaling pathway)	NA
METTL18	-1.64134	4.33485e-06	GO:0031072(heat shock protein binding);GO:0032991(protein-containing complex)	NA
MOCS1	-1.63766	0.000502969	GO:0003824(catalytic activity);GO:0006777(Mo-molybdopterin cofactor biosynthetic process);GO:0019008(molybdopterin synthase complex);GO:0032324(molybdopterin cofactor biosynthetic process);GO:0046872(metal ion binding);GO:0051536(iron-sulfur cluster binding);GO:0051539(4 iron, 4 sulfur cluster binding);GO:0061798(GTP 3',8'-cyclase activity);GO:0061799(cyclic pyranopterin monophosphate synthase ac…	00790(Folate biosynthesis)
USP27X	-1.63759	1.94638e-06	GO:0004843(thiol-dependent ubiquitin-specific protease activity);GO:0006508(proteolysis);GO:0006511(ubiquitin-dependent protein catabolic process);GO:0008233(peptidase activity);GO:0008234(cysteine-type peptidase activity);GO:0008270(zinc ion binding);GO:0016579(protein deubiquitination);GO:0016787(hydrolase activity);GO:0036459(thiol-dependent ubiquitinyl hydrolase activity);GO:0043065(positive …	NA
TELO2	-1.63497	0.000416491	GO:0005634(nucleus);GO:0005737(cytoplasm);GO:0005829(cytosol);GO:0016604(nuclear body);GO:0019901(protein kinase binding);GO:0031931(TORC1 complex);GO:0031932(TORC2 complex);GO:0032006(regulation of TOR signaling);GO:0034399(nuclear periphery);GO:0044877(protein-containing complex binding);GO:0050821(protein stabilization);GO:0051879(Hsp90 protein binding);GO:0071902(positive regulation of protei…	03460(Fanconi anemia pathway);04150(mTOR signaling pathway)
DACT1	-1.63489	1.54499e-08	GO:0000122(negative regulation of transcription by RNA polymerase II);GO:0001085(RNA polymerase II transcription factor binding);GO:0005634(nucleus);GO:0005654(nucleoplasm);GO:0005737(cytoplasm);GO:0008013(beta-catenin binding);GO:0021915(neural tube development);GO:0030177(positive regulation of Wnt signaling pathway);GO:0030178(negative regulation of Wnt signaling pathway);GO:0030877(beta-caten…	NA
ZSWIM7	-1.63453	2.88326e-07	GO:0000724(double-strand break repair via homologous recombination);GO:0008270(zinc ion binding);GO:0050821(protein stabilization);GO:0097196(Shu complex)	NA
SLC30A2	-1.63438	0.000266266	GO:0005737(cytoplasm);GO:0005770(late endosome);GO:0006812(cation transport);GO:0008324(cation transmembrane transporter activity);GO:0016020(membrane);GO:0016021(integral component of membrane);GO:0043231(intracellular membrane-bounded organelle);GO:0055085(transmembrane transport);GO:0061090(positive regulation of sequestering of zinc ion);GO:0098655(cation transmembrane transport)	NA
RIC8A	-1.63349	5.61903e-07	GO:0001701(in utero embryonic development);GO:0001944(vasculature development);GO:0007193(adenylate cyclase-inhibiting G protein-coupled receptor signaling pathway);GO:0007369(gastrulation);GO:0008542(visual learning);GO:0009416(response to light stimulus);GO:0016020(membrane);GO:0042074(cell migration involved in gastrulation);GO:0070586(cell-cell adhesion involved in gastrulation);GO:0071711(ba…	NA
HIST1H1C	-1.63215	0.00423607	GO:0000122(negative regulation of transcription by RNA polymerase II);GO:0000786(nucleosome);GO:0003677(DNA binding);GO:0005634(nucleus);GO:0005694(chromosome);GO:0005719(nuclear euchromatin);GO:0006334(nucleosome assembly);GO:0006357(regulation of transcription by RNA polymerase II);GO:0016584(nucleosome positioning);GO:0031490(chromatin DNA binding);GO:0035327(transcriptionally active chromatin…	NA
ENSOARG00000019124	-1.62693	0.00438539	GO:0003676(nucleic acid binding);GO:0003723(RNA binding);GO:0031124(mRNA 3'-end processing)	03015(mRNA surveillance pathway)
ENSOARG00000015810	-1.62406	0.000682775	GO:0070072(vacuolar proton-transporting V-type ATPase complex assembly)	NA
ENSOARG00000023614	-1.62401	0.00408394	NA	NA
CPTP	-1.62279	3.14084e-08	GO:0005543(phospholipid binding);GO:0005548(phospholipid transporter activity);GO:0005737(cytoplasm);GO:0005829(cytosol);GO:0010507(negative regulation of autophagy);GO:0050713(negative regulation of interleukin-1 beta secretion);GO:0120009(intermembrane lipid transfer);GO:0120013(intermembrane lipid transfer activity);GO:1900226(negative regulation of NLRP3 inflammasome complex assembly);GO:1902…	NA
PUSL1	-1.62174	0.00103312	GO:0001522(pseudouridine synthesis);GO:0003723(RNA binding);GO:0008033(tRNA processing);GO:0009451(RNA modification);GO:0009982(pseudouridine synthase activity);GO:0016853(isomerase activity);GO:0043231(intracellular membrane-bounded organelle);GO:0106029(tRNA pseudouridine synthase activity)	NA
ARL10	-1.6206	0.000420502	GO:0000166(nucleotide binding);GO:0005525(GTP binding)	NA
DLX4	-1.62058	0.00311877	GO:0000122(negative regulation of transcription by RNA polymerase II);GO:0000978(RNA polymerase II proximal promoter sequence-specific DNA binding);GO:0001227(DNA-binding transcription repressor activity, RNA polymerase II-specific);GO:0003677(DNA binding);GO:0005634(nucleus);GO:0043565(sequence-specific DNA binding)	NA
LRRC2	-1.61954	6.15899e-06	GO:0005515(protein binding)	NA
SLC5A6	-1.61825	2.73235e-07	GO:0016020(membrane);GO:0016021(integral component of membrane);GO:0022857(transmembrane transporter activity);GO:0055085(transmembrane transport)	04977(Vitamin digestion and absorption)
MEI1	-1.61596	0.000536301	GO:0005623(cell);GO:0007141(male meiosis I);GO:0007276(gamete generation);GO:0007286(spermatid development);GO:0045141(meiotic telomere clustering);GO:0051321(meiotic cell cycle)	NA
SNX33	-1.60789	8.55626e-07	GO:0000278(mitotic cell cycle);GO:0000281(mitotic cytokinesis);GO:0005515(protein binding);GO:0005829(cytosol);GO:0006886(intracellular protein transport);GO:0006897(endocytosis);GO:0007032(endosome organization);GO:0015031(protein transport);GO:0016020(membrane);GO:0016197(endosomal transport);GO:0017038(protein import);GO:0019898(extrinsic component of membrane);GO:0030659(cytoplasmic vesicle m…	NA
USP43	-1.60498	7.12907e-06	GO:0006511(ubiquitin-dependent protein catabolic process);GO:0016579(protein deubiquitination);GO:0036459(thiol-dependent ubiquitinyl hydrolase activity)	NA
NCKAP5L	-1.60409	1.67897e-06	GO:0001578(microtubule bundle formation);GO:0005813(centrosome);GO:0007019(microtubule depolymerization);GO:0035371(microtubule plus-end)	NA
TMEM234	-1.60133	2.60238e-06	GO:0016020(membrane);GO:0016021(integral component of membrane)	NA
ENSOARG00000017117	-1.59684	0.00151049	GO:0005515(protein binding)	NA
LRRC45	-1.59514	0.000113939	GO:0005515(protein binding);GO:0005654(nucleoplasm);GO:0005813(centrosome);GO:0005829(cytosol);GO:0005886(plasma membrane)	NA
ALOX15	-1.59464	1.5404e-06	GO:0001503(ossification);GO:0002820(negative regulation of adaptive immune response);GO:0004052(arachidonate 12-lipoxygenase activity);GO:0005506(iron ion binding);GO:0005515(protein binding);GO:0005546(phosphatidylinositol-4,5-bisphosphate binding);GO:0005737(cytoplasm);GO:0005811(lipid droplet);GO:0005829(cytosol);GO:0005886(plasma membrane);GO:0006646(phosphatidylethanolamine biosynthetic proc…	00590(Arachidonic acid metabolism);00591(Linoleic acid metabolism);04216(Ferroptosis);04217(Necroptosis);04726(Serotonergic synapse)
MTMR6	-1.59258	1.52221e-09	GO:0004438(phosphatidylinositol-3-phosphatase activity);GO:0004725(protein tyrosine phosphatase activity);GO:0005635(nuclear envelope);GO:0005737(cytoplasm);GO:0015269(calcium-activated potassium channel activity);GO:0016311(dephosphorylation);GO:0035335(peptidyl-tyrosine dephosphorylation);GO:0046856(phosphatidylinositol dephosphorylation);GO:0052866(phosphatidylinositol phosphate phosphatase ac…	00562(Inositol phosphate metabolism);04070(Phosphatidylinositol signaling system)
SYTL1	-1.58974	0.00864139	GO:0005886(plasma membrane);GO:0006886(intracellular protein transport);GO:0006887(exocytosis);GO:0017137(Rab GTPase binding)	NA
AMIGO2	-1.58781	1.32832e-08	GO:0005515(protein binding);GO:0016020(membrane);GO:0016021(integral component of membrane);GO:0043066(negative regulation of apoptotic process);GO:0051965(positive regulation of synapse assembly)	NA
GTPBP8	-1.58652	4.94562e-05	GO:0005525(GTP binding);GO:0005739(mitochondrion)	NA
YPEL4	-1.5849	0.00146975	NA	NA
ENSOARG00000003678	-1.58443	1.9632e-06	GO:0003676(nucleic acid binding);GO:0005622(intracellular);GO:0006355(regulation of transcription, DNA-templated);GO:0046872(metal ion binding)	05168(Herpes simplex virus 1 infection)
ZNF397	-1.582	1.23409e-05	GO:0003676(nucleic acid binding);GO:0003700(DNA-binding transcription factor activity);GO:0005634(nucleus);GO:0005730(nucleolus);GO:0005829(cytosol);GO:0005886(plasma membrane);GO:0006355(regulation of transcription, DNA-templated);GO:0015630(microtubule cytoskeleton);GO:0046872(metal ion binding);GO:0046872(metal ion binding)	NA
ENSOARG00000008097	-1.57085	0.000602295	GO:0005515(protein binding);GO:0016020(membrane);GO:0016021(integral component of membrane)	NA
LRP2	-1.56641	4.89478e-08	GO:0001843(neural tube closure);GO:0003139(secondary heart field specification);GO:0003148(outflow tract septum morphogenesis);GO:0003223(ventricular compact myocardium morphogenesis);GO:0003281(ventricular septum development);GO:0005509(calcium ion binding);GO:0005515(protein binding);GO:0005768(endosome);GO:0005783(endoplasmic reticulum);GO:0005794(Golgi apparatus);GO:0005903(brush border);GO:0…	04340(Hedgehog signaling pathway);04918(Thyroid hormone synthesis);04979(Cholesterol metabolism);04979(Cholesterol metabolism)
CA13	-1.56077	0.000213906	GO:0004089(carbonate dehydratase activity);GO:0005829(cytosol);GO:0008270(zinc ion binding);GO:0043209(myelin sheath);GO:0043231(intracellular membrane-bounded organelle);GO:0046872(metal ion binding);GO:0046872(metal ion binding)	00910(Nitrogen metabolism);00910(Nitrogen metabolism)
ARHGAP33	-1.55536	0.000329727	GO:0005096(GTPase activator activity);GO:0005515(protein binding);GO:0005737(cytoplasm);GO:0005886(plasma membrane);GO:0007165(signal transduction);GO:0015031(protein transport);GO:0019901(protein kinase binding);GO:0032991(protein-containing complex);GO:0035091(phosphatidylinositol binding);GO:0043547(positive regulation of GTPase activity)	NA
PLEKHF1	-1.55286	0.0134071	GO:0005764(lysosome);GO:0005768(endosome);GO:0007032(endosome organization);GO:0010314(phosphatidylinositol-5-phosphate binding);GO:0010508(positive regulation of autophagy);GO:0016050(vesicle organization);GO:0032266(phosphatidylinositol-3-phosphate binding);GO:0046872(metal ion binding);GO:0070273(phosphatidylinositol-4-phosphate binding);GO:0072659(protein localization to plasma membrane);GO:2…	NA
INSIG1	-1.55263	1.29497e-05	GO:0005783(endoplasmic reticulum);GO:0005789(endoplasmic reticulum membrane);GO:0006629(lipid metabolic process);GO:0006641(triglyceride metabolic process);GO:0006695(cholesterol biosynthetic process);GO:0006991(response to sterol depletion);GO:0008202(steroid metabolic process);GO:0008203(cholesterol metabolic process);GO:0010894(negative regulation of steroid biosynthetic process);GO:0016020(me…	NA
CCNO	-1.552	0.00154318	GO:0000278(mitotic cell cycle);GO:0005634(nucleus);GO:0005737(cytoplasm);GO:0060271(cilium assembly);GO:1903251(multi-ciliated epithelial cell differentiation)	NA
RAB7B	-1.54663	0.00196391	GO:0003924(GTPase activity);GO:0005525(GTP binding);GO:0005764(lysosome);GO:0005770(late endosome);GO:0005794(Golgi apparatus);GO:0005802(trans-Golgi network);GO:0032755(positive regulation of interleukin-6 production);GO:0034144(negative regulation of toll-like receptor 4 signaling pathway);GO:0034164(negative regulation of toll-like receptor 9 signaling pathway);GO:0034499(late endosome to Golg…	04137(Mitophagy - animal);04140(Autophagy - animal);04145(Phagosome);05132(Salmonella infection);05146(Amoebiasis)
ENSOARG00000009771	-1.54543	6.48042e-06	GO:0046872(metal ion binding)	NA
DUOX1	-1.5449	4.91809e-06	GO:0004601(peroxidase activity);GO:0005509(calcium ion binding);GO:0005783(endoplasmic reticulum);GO:0005886(plasma membrane);GO:0006979(response to oxidative stress);GO:0009986(cell surface);GO:0016020(membrane);GO:0016021(integral component of membrane);GO:0016174(NAD(P)H oxidase activity);GO:0016491(oxidoreductase activity);GO:0019221(cytokine-mediated signaling pathway);GO:0020037(heme bindin…	NA
ENSOARG00000007887	-1.54212	0.00261173	GO:0005515(protein binding)	NA
FHL1	-1.53941	0.000196008	GO:0046872(metal ion binding);GO:0046872(metal ion binding)	04630(Jak-STAT signaling pathway);04630(Jak-STAT signaling pathway)
MTG2	-1.53679	0.000164962	GO:0000287(magnesium ion binding);GO:0003924(GTPase activity);GO:0005525(GTP binding);GO:0005743(mitochondrial inner membrane);GO:0005759(mitochondrial matrix);GO:0005761(mitochondrial ribosome);GO:0044065(regulation of respiratory system process);GO:0070129(regulation of mitochondrial translation)	NA
VEPH1	-1.53666	6.89232e-07	GO:0030512(negative regulation of transforming growth factor beta receptor signaling pathway);GO:0060392(negative regulation of SMAD protein signal transduction);GO:0060392(negative regulation of SMAD protein signal transduction)	NA
ZNF583	-1.5366	0.00136124	GO:0003676(nucleic acid binding);GO:0005622(intracellular);GO:0006355(regulation of transcription, DNA-templated);GO:0046872(metal ion binding)	05168(Herpes simplex virus 1 infection)
ZNF772	-1.53627	2.11672e-05	GO:0003676(nucleic acid binding);GO:0005622(intracellular);GO:0006355(regulation of transcription, DNA-templated);GO:0046872(metal ion binding);GO:0046872(metal ion binding)	05168(Herpes simplex virus 1 infection);05168(Herpes simplex virus 1 infection)
TSR3	-1.53621	0.000406618	GO:0006364(rRNA processing);GO:0042254(ribosome biogenesis)	NA
CPLANE2	-1.52844	7.5877e-05	GO:0003924(GTPase activity);GO:0005525(GTP binding);GO:0005654(nucleoplasm)	NA
ANKZF1	-1.52805	2.00311e-06	GO:0003676(nucleic acid binding);GO:0005515(protein binding);GO:0005737(cytoplasm);GO:0070301(cellular response to hydrogen peroxide)	NA
ENSOARG00000000215	-1.52779	0.000585102	GO:0016020(membrane);GO:0016021(integral component of membrane);GO:0016021(integral component of membrane)	NA
RASAL1	-1.52735	1.2812e-05	GO:0005096(GTPase activator activity);GO:0005543(phospholipid binding);GO:0005829(cytosol);GO:0005886(plasma membrane);GO:0007165(signal transduction);GO:0035556(intracellular signal transduction);GO:0043087(regulation of GTPase activity);GO:0043547(positive regulation of GTPase activity);GO:0046580(negative regulation of Ras protein signal transduction);GO:0071277(cellular response to calcium io…	04014(Ras signaling pathway)
RIN1	-1.52397	2.07383e-06	GO:0005737(cytoplasm);GO:0005886(plasma membrane);GO:0007165(signal transduction);GO:0007613(memory);GO:0008306(associative learning);GO:0017016(Ras GTPase binding);GO:0030425(dendrite);GO:0031914(negative regulation of synaptic plasticity);GO:0043025(neuronal cell body)	04014(Ras signaling pathway)
ENSOARG00000017276	-1.52384	7.77409e-06	NA	NA
PPFIBP2	-1.5217	5.94031e-07	GO:0005515(protein binding);GO:0042802(identical protein binding);GO:0042802(identical protein binding)	NA
LRRN4	-1.52132	1.0716e-07	GO:0005515(protein binding);GO:0005887(integral component of plasma membrane);GO:0007616(long-term memory);GO:0008542(visual learning)	NA
GSE1	-1.51602	3.14823e-05	NA	NA
TRIM46	-1.51377	0.00040341	GO:0000226(microtubule cytoskeleton organization);GO:0001578(microtubule bundle formation);GO:0001764(neuron migration);GO:0005515(protein binding);GO:0007409(axonogenesis);GO:0008270(zinc ion binding);GO:0043194(axon initial segment);GO:0044304(main axon);GO:0046872(metal ion binding);GO:0048490(anterograde synaptic vesicle transport);GO:0099612(protein localization to axon);GO:1903827(regulatio…	NA
FAM50A	-1.50921	0.000528264	GO:0005634(nucleus);GO:0005654(nucleoplasm)	NA
SIX5	-1.50917	5.78415e-05	GO:0000978(RNA polymerase II proximal promoter sequence-specific DNA binding);GO:0002088(lens development in camera-type eye);GO:0003677(DNA binding);GO:0005634(nucleus);GO:0007286(spermatid development);GO:0008285(negative regulation of cell population proliferation);GO:0043565(sequence-specific DNA binding);GO:0045892(negative regulation of transcription, DNA-templated);GO:0045944(positive regu…	NA
PRR7	-1.50786	2.84032e-06	GO:0005886(plasma membrane);GO:0010942(positive regulation of cell death);GO:0016020(membrane);GO:0016021(integral component of membrane);GO:0030217(T cell differentiation);GO:0031397(negative regulation of protein ubiquitination);GO:0036041(long-chain fatty acid binding);GO:0043065(positive regulation of apoptotic process);GO:0044389(ubiquitin-like protein ligase binding);GO:0048471(perinuclear …	NA
NFIA	-1.50638	0.000255406	GO:0000978(RNA polymerase II proximal promoter sequence-specific DNA binding);GO:0001228(DNA-binding transcription activator activity, RNA polymerase II-specific);GO:0003677(DNA binding);GO:0003682(chromatin binding);GO:0003700(DNA-binding transcription factor activity);GO:0005622(intracellular);GO:0005634(nucleus);GO:0005654(nucleoplasm);GO:0006260(DNA replication);GO:0006355(regulation of trans…	NA
MPI	-1.50516	2.02504e-06	GO:0004476(mannose-6-phosphate isomerase activity);GO:0005975(carbohydrate metabolic process);GO:0008270(zinc ion binding);GO:0009298(GDP-mannose biosynthetic process);GO:0016853(isomerase activity);GO:0061611(mannose to fructose-6-phosphate metabolic process)	00051(Fructose and mannose metabolism);00520(Amino sugar and nucleotide sugar metabolism)
FZD1	-1.50068	1.62274e-06	GO:0001934(positive regulation of protein phosphorylation);GO:0003149(membranous septum morphogenesis);GO:0003150(muscular septum morphogenesis);GO:0003151(outflow tract morphogenesis);GO:0004888(transmembrane signaling receptor activity);GO:0005102(signaling receptor binding);GO:0005109(frizzled binding);GO:0005515(protein binding);GO:0007166(cell surface receptor signaling pathway);GO:0007267(c…	NA
NAALADL1	-1.49833	4.82553e-05	GO:0016020(membrane);GO:0016021(integral component of membrane)	NA
SLC38A7	-1.49465	1.72011e-05	GO:0005290(L-histidine transmembrane transporter activity);GO:0005313(L-glutamate transmembrane transporter activity);GO:0006814(sodium ion transport);GO:0006855(drug transmembrane transport);GO:0006867(asparagine transport);GO:0006868(glutamine transport);GO:0015179(L-amino acid transmembrane transporter activity);GO:0015180(L-alanine transmembrane transporter activity);GO:0015182(L-asparagine t…	NA
DAAM2	-1.49413	0.00174383	GO:0003779(actin binding);GO:0007368(determination of left/right symmetry);GO:0016043(cellular component organization);GO:0017048(Rho GTPase binding);GO:0021516(dorsal spinal cord development);GO:0030036(actin cytoskeleton organization);GO:0048715(negative regulation of oligodendrocyte differentiation);GO:0060828(regulation of canonical Wnt signaling pathway);GO:0090263(positive regulation of can…	04310(Wnt signaling pathway);04310(Wnt signaling pathway)
PLEKHH3	-1.49401	8.94197e-05	GO:0005856(cytoskeleton);GO:0007165(signal transduction)	NA
ADPRH	-1.49345	0.0227407	GO:0000287(magnesium ion binding);GO:0003875(ADP-ribosylarginine hydrolase activity);GO:0006464(cellular protein modification process);GO:0030955(potassium ion binding);GO:0051725(protein de-ADP-ribosylation)	NA
FSTL3	-1.48938	0.00101648	GO:0001968(fibronectin binding);GO:0002244(hematopoietic progenitor cell differentiation);GO:0005515(protein binding);GO:0005615(extracellular space);GO:0005634(nucleus);GO:0005654(nucleoplasm);GO:0006357(regulation of transcription by RNA polymerase II);GO:0022409(positive regulation of cell-cell adhesion);GO:0030514(negative regulation of BMP signaling pathway);GO:0032926(negative regulation of…	NA
ERLIN2	-1.48704	9.21742e-05	GO:0005783(endoplasmic reticulum);GO:0005789(endoplasmic reticulum membrane);GO:0005829(cytosol);GO:0005886(plasma membrane);GO:0030433(ubiquitin-dependent ERAD pathway);GO:0031625(ubiquitin protein ligase binding);GO:0032933(SREBP signaling pathway);GO:0032991(protein-containing complex);GO:0045121(membrane raft);GO:0045541(negative regulation of cholesterol biosynthetic process);GO:0045717(nega…	NA
ADRA1B	-1.48624	2.57159e-06	GO:0004930(G protein-coupled receptor activity);GO:0004935(adrenergic receptor activity);GO:0004937(alpha1-adrenergic receptor activity);GO:0005634(nucleus);GO:0005737(cytoplasm);GO:0005886(plasma membrane);GO:0006937(regulation of muscle contraction);GO:0007165(signal transduction);GO:0007186(G protein-coupled receptor signaling pathway);GO:0016020(membrane);GO:0016021(integral component of memb…	NA
ZNF311	-1.4852	9.47193e-05	GO:0003676(nucleic acid binding);GO:0005622(intracellular);GO:0006355(regulation of transcription, DNA-templated);GO:0046872(metal ion binding)	05168(Herpes simplex virus 1 infection)
ZBTB47	-1.48397	1.07523e-06	GO:0003676(nucleic acid binding);GO:0005515(protein binding)	NA
FRMD8	-1.47874	4.74573e-05	GO:0005856(cytoskeleton)	NA
SGPP2	-1.47531	0.000698665	GO:0005783(endoplasmic reticulum);GO:0006670(sphingosine metabolic process);GO:0016020(membrane);GO:0016021(integral component of membrane);GO:0016311(dephosphorylation);GO:0042392(sphingosine-1-phosphate phosphatase activity)	NA
ENSOARG00000009778	-1.47336	0.0032186	GO:0000166(nucleotide binding);GO:0004422(hypoxanthine phosphoribosyltransferase activity);GO:0005737(cytoplasm);GO:0006166(purine ribonucleoside salvage);GO:0009116(nucleoside metabolic process);GO:0016740(transferase activity);GO:0016757(transferase activity, transferring glycosyl groups);GO:0032264(IMP salvage);GO:0046872(metal ion binding);GO:0052657(guanine phosphoribosyltransferase activity)	NA
WNT2B	-1.47301	0.00156194	GO:0002062(chondrocyte differentiation);GO:0005102(signaling receptor binding);GO:0005576(extracellular region);GO:0007275(multicellular organism development);GO:0008584(male gonad development);GO:0009267(cellular response to starvation);GO:0016055(Wnt signaling pathway);GO:0021871(forebrain regionalization);GO:0043231(intracellular membrane-bounded organelle);GO:0060070(canonical Wnt signaling p…	04150(mTOR signaling pathway);04310(Wnt signaling pathway);04390(Hippo signaling pathway);04550(Signaling pathways regulating pluripotency of stem cells);04916(Melanogenesis);04934(Cushing syndrome);05165(Human papillomavirus infection);05200(Pathways in cancer);05205(Proteoglycans in cancer);05217(Basal cell carcinoma);05224(Breast cancer);05225(Hepatocellular carcinoma);05226(Gastric cancer)
SH3PXD2B	-1.47259	0.00523807	GO:0001501(skeletal system development);GO:0001654(eye development);GO:0005515(protein binding);GO:0006801(superoxide metabolic process);GO:0007507(heart development);GO:0022617(extracellular matrix disassembly);GO:0035091(phosphatidylinositol binding);GO:0060348(bone development);GO:0071800(podosome assembly);GO:0072657(protein localization to membrane)	NA
ABCA1	-1.47225	2.95938e-07	GO:0000166(nucleotide binding);GO:0002790(peptide secretion);GO:0005102(signaling receptor binding);GO:0005524(ATP binding);GO:0005548(phospholipid transporter activity);GO:0005794(Golgi apparatus);GO:0005886(plasma membrane);GO:0005887(integral component of plasma membrane);GO:0006497(protein lipidation);GO:0006911(phagocytosis, engulfment);GO:0007040(lysosome organization);GO:0007186(G protein-…	02010(ABC transporters);04975(Fat digestion and absorption);04979(Cholesterol metabolism)
MKNK2	-1.47151	1.02669e-05	GO:0000166(nucleotide binding);GO:0004672(protein kinase activity);GO:0004674(protein serine/threonine kinase activity);GO:0005524(ATP binding);GO:0005654(nucleoplasm);GO:0006468(protein phosphorylation);GO:0016604(nuclear body);GO:0030097(hemopoiesis);GO:0035556(intracellular signal transduction);GO:0071243(cellular response to arsenic-containing substance)	04010(MAPK signaling pathway);04066(HIF-1 signaling pathway);04910(Insulin signaling pathway)
ENSOARG00000003241	-1.46927	7.97814e-05	GO:0016020(membrane);GO:0016021(integral component of membrane)	NA
ENSOARG00000018048	-1.46403	0.00101666	GO:0005216(ion channel activity);GO:0005249(voltage-gated potassium channel activity);GO:0006811(ion transport);GO:0006813(potassium ion transport);GO:0008076(voltage-gated potassium channel complex);GO:0016020(membrane);GO:0016021(integral component of membrane);GO:0034220(ion transmembrane transport);GO:0055085(transmembrane transport);GO:0071805(potassium ion transmembrane transport)	NA
DPEP2NB	-1.46315	7.46064e-06	GO:0003676(nucleic acid binding);GO:0005524(ATP binding);GO:0005634(nucleus);GO:0005730(nucleolus);GO:0005739(mitochondrion);GO:0005829(cytosol);GO:0019843(rRNA binding);GO:0035770(ribonucleoprotein granule);GO:0042645(mitochondrial nucleoid);GO:1902775(mitochondrial large ribosomal subunit assembly)	NA
DDX28	-1.46315	7.46064e-06	GO:0003676(nucleic acid binding);GO:0005524(ATP binding);GO:0005634(nucleus);GO:0005730(nucleolus);GO:0005739(mitochondrion);GO:0005829(cytosol);GO:0019843(rRNA binding);GO:0035770(ribonucleoprotein granule);GO:0042645(mitochondrial nucleoid);GO:1902775(mitochondrial large ribosomal subunit assembly)	NA
AMOT	-1.46282	3.46612e-07	GO:0001570(vasculogenesis);GO:0001701(in utero embryonic development);GO:0001702(gastrulation with mouth forming second);GO:0001726(ruffle);GO:0003365(establishment of cell polarity involved in ameboidal cell migration);GO:0005634(nucleus);GO:0005884(actin filament);GO:0005923(bicellular tight junction);GO:0006935(chemotaxis);GO:0008180(COP9 signalosome);GO:0009897(external side of plasma membran…	04390(Hippo signaling pathway);04530(Tight junction)
UGT1A1	-1.46196	0.00154556	GO:0001972(retinoic acid binding);GO:0004857(enzyme inhibitor activity);GO:0005496(steroid binding);GO:0005783(endoplasmic reticulum);GO:0005887(integral component of plasma membrane);GO:0015020(glucuronosyltransferase activity);GO:0016020(membrane);GO:0016021(integral component of membrane);GO:0016740(transferase activity);GO:0016757(transferase activity, transferring glycosyl groups);GO:0016758…	00040(Pentose and glucuronate interconversions);00053(Ascorbate and aldarate metabolism);00140(Steroid hormone biosynthesis);00830(Retinol metabolism);00860(Porphyrin and chlorophyll metabolism);00980(Metabolism of xenobiotics by cytochrome P450);00982(Drug metabolism - cytochrome P450);00983(Drug metabolism - other enzymes);05204(Chemical carcinogenesis);05204(Chemical carcinogenesis)
ZNF132	-1.46107	9.16511e-06	GO:0003676(nucleic acid binding)	NA
ENSOARG00000004479	-1.45631	2.01602e-05	GO:0004190(aspartic-type endopeptidase activity);GO:0006508(proteolysis)	NA
SWSAP1	-1.45461	0.000589328	GO:0000724(double-strand break repair via homologous recombination);GO:0000725(recombinational repair);GO:0003697(single-stranded DNA binding);GO:0016887(ATPase activity);GO:0050821(protein stabilization);GO:0097196(Shu complex)	NA
POLE	-1.45231	7.87627e-07	GO:0000082(G1/S transition of mitotic cell cycle);GO:0000166(nucleotide binding);GO:0000731(DNA synthesis involved in DNA repair);GO:0003676(nucleic acid binding);GO:0003677(DNA binding);GO:0003682(chromatin binding);GO:0003887(DNA-directed DNA polymerase activity);GO:0005634(nucleus);GO:0005654(nucleoplasm);GO:0005886(plasma membrane);GO:0006260(DNA replication);GO:0006281(DNA repair);GO:0006287…	03030(DNA replication);03410(Base excision repair);03420(Nucleotide excision repair)
FKBP5	-1.45108	0.00885538	GO:0000413(protein peptidyl-prolyl isomerization);GO:0003755(peptidyl-prolyl cis-trans isomerase activity);GO:0005515(protein binding);GO:0005528(FK506 binding);GO:0005654(nucleoplasm);GO:0009617(response to bacterium);GO:0016853(isomerase activity);GO:0031072(heat shock protein binding);GO:0061077(chaperone-mediated protein folding)	04915(Estrogen signaling pathway)
ENSOARG00000018598	-1.45067	0.000153752	GO:0005975(carbohydrate metabolic process);GO:0006044(N-acetylglucosamine metabolic process);GO:0008448(N-acetylglucosamine-6-phosphate deacetylase activity);GO:0016787(hydrolase activity);GO:0016810(hydrolase activity, acting on carbon-nitrogen (but not peptide) bonds);GO:0046872(metal ion binding);GO:0047419(N-acetylgalactosamine-6-phosphate deacetylase activity);GO:0015078(proton transmembrane…	00520(Amino sugar and nucleotide sugar metabolism);00190(Oxidative phosphorylation);04142(Lysosome);04145(Phagosome);04721(Synaptic vesicle cycle);04966(Collecting duct acid secretion);05152(Tuberculosis);05165(Human papillomavirus infection);05323(Rheumatoid arthritis)
ATP6V0C	-1.45067	0.000153752	GO:0005975(carbohydrate metabolic process);GO:0006044(N-acetylglucosamine metabolic process);GO:0008448(N-acetylglucosamine-6-phosphate deacetylase activity);GO:0016787(hydrolase activity);GO:0016810(hydrolase activity, acting on carbon-nitrogen (but not peptide) bonds);GO:0046872(metal ion binding);GO:0047419(N-acetylgalactosamine-6-phosphate deacetylase activity);GO:0015078(proton transmembrane…	00520(Amino sugar and nucleotide sugar metabolism);00190(Oxidative phosphorylation);04142(Lysosome);04145(Phagosome);04721(Synaptic vesicle cycle);04966(Collecting duct acid secretion);05152(Tuberculosis);05165(Human papillomavirus infection);05323(Rheumatoid arthritis)
FZD7	-1.45015	4.09423e-05	GO:0004888(transmembrane signaling receptor activity);GO:0005109(frizzled binding);GO:0005515(protein binding);GO:0005546(phosphatidylinositol-4,5-bisphosphate binding);GO:0005886(plasma membrane);GO:0006355(regulation of transcription, DNA-templated);GO:0007166(cell surface receptor signaling pathway);GO:0007275(multicellular organism development);GO:0010812(negative regulation of cell-substrate…	NA
EPM2AIP1	-1.44739	2.69149e-07	GO:0005634(nucleus);GO:0005737(cytoplasm);GO:0032868(response to insulin);GO:0042802(identical protein binding);GO:0045725(positive regulation of glycogen biosynthetic process);GO:0098554(cytoplasmic side of endoplasmic reticulum membrane);GO:2000467(positive regulation of glycogen (starch) synthase activity)	NA
SREBF1	-1.44534	1.41213e-05	GO:0000122(negative regulation of transcription by RNA polymerase II);GO:0000977(RNA polymerase II regulatory region sequence-specific DNA binding);GO:0000978(RNA polymerase II proximal promoter sequence-specific DNA binding);GO:0000981(DNA-binding transcription factor activity, RNA polymerase II-specific);GO:0003062(regulation of heart rate by chemical signal);GO:0003677(DNA binding);GO:0003682(…	04152(AMPK signaling pathway);04910(Insulin signaling pathway);04931(Insulin resistance);04932(Non-alcoholic fatty liver disease (NAFLD))
VWA1	-1.44508	7.18891e-05	GO:0005515(protein binding);GO:0005576(extracellular region);GO:0005604(basement membrane);GO:0005614(interstitial matrix);GO:0030198(extracellular matrix organization);GO:0031012(extracellular matrix);GO:0042802(identical protein binding);GO:0048266(behavioral response to pain)	NA
BARD1	-1.44325	1.00988e-05	GO:0003723(RNA binding);GO:0004842(ubiquitin-protein transferase activity);GO:0005515(protein binding);GO:0005634(nucleus);GO:0005737(cytoplasm);GO:0016567(protein ubiquitination);GO:0016607(nuclear speck);GO:0031436(BRCA1-BARD1 complex);GO:0036464(cytoplasmic ribonucleoprotein granule);GO:0042325(regulation of phosphorylation);GO:0042803(protein homodimerization activity);GO:0043065(positive reg…	03440(Homologous recombination)
ZNF691	-1.4422	5.72117e-05	GO:0003676(nucleic acid binding)	NA
SFXN2	-1.43858	1.70407e-05	GO:0005739(mitochondrion);GO:0006811(ion transport);GO:0015075(ion transmembrane transporter activity);GO:0016020(membrane);GO:0016021(integral component of membrane);GO:0031966(mitochondrial membrane);GO:0034220(ion transmembrane transport);GO:0055085(transmembrane transport);GO:1990542(mitochondrial transmembrane transport)	NA
NDRG4	-1.43835	4.56358e-06	GO:0005737(cytoplasm);GO:0008542(visual learning);GO:0010642(negative regulation of platelet-derived growth factor receptor signaling pathway);GO:0014912(negative regulation of smooth muscle cell migration);GO:0016323(basolateral plasma membrane);GO:0031253(cell projection membrane);GO:0048278(vesicle docking);GO:0048662(negative regulation of smooth muscle cell proliferation);GO:0060973(cell mig…	NA
FPGS	-1.43224	5.27339e-05	GO:0000166(nucleotide binding);GO:0004326(tetrahydrofolylpolyglutamate synthase activity);GO:0005524(ATP binding);GO:0006536(glutamate metabolic process);GO:0006730(one-carbon metabolic process);GO:0006760(folic acid-containing compound metabolic process);GO:0009058(biosynthetic process);GO:0009396(folic acid-containing compound biosynthetic process);GO:0016874(ligase activity);GO:0046872(metal i…	00790(Folate biosynthesis);01523(Antifolate resistance)
FNDC5	-1.43105	3.17634e-05	GO:0005515(protein binding);GO:0005576(extracellular region);GO:0005783(endoplasmic reticulum);GO:0005886(plasma membrane);GO:0014850(response to muscle activity);GO:0016020(membrane);GO:0016021(integral component of membrane);GO:0090336(positive regulation of brown fat cell differentiation)	NA
RPUSD2	-1.431	1.98302e-05	GO:0001522(pseudouridine synthesis);GO:0003723(RNA binding);GO:0009451(RNA modification);GO:0009982(pseudouridine synthase activity)	NA
THBD	-1.43069	0.000860318	GO:0004888(transmembrane signaling receptor activity);GO:0005509(calcium ion binding);GO:0005887(integral component of plasma membrane);GO:0007565(female pregnancy);GO:0009986(cell surface);GO:0016020(membrane);GO:0016021(integral component of membrane);GO:0030195(negative regulation of blood coagulation)	04610(Complement and coagulation cascades);04933(AGE-RAGE signaling pathway in diabetic complications);05418(Fluid shear stress and atherosclerosis)
ZFAND2B	-1.4303	0.00055481	GO:0000502(proteasome complex);GO:0005783(endoplasmic reticulum);GO:0006616(SRP-dependent cotranslational protein targeting to membrane, translocation);GO:0008270(zinc ion binding);GO:0031225(anchored component of membrane);GO:0031593(polyubiquitin modification-dependent protein binding);GO:0036435(K48-linked polyubiquitin modification-dependent protein binding);GO:0043130(ubiquitin binding);GO:0…	NA
C8orf82	-1.42984	3.07181e-05	NA	NA
BAMBI	-1.42517	5.5422e-07	GO:0005109(frizzled binding);GO:0005737(cytoplasm);GO:0005886(plasma membrane);GO:0008284(positive regulation of cell population proliferation);GO:0008360(regulation of cell shape);GO:0010718(positive regulation of epithelial to mesenchymal transition);GO:0016020(membrane);GO:0016021(integral component of membrane);GO:0016477(cell migration);GO:0030512(negative regulation of transforming growth f…	04310(Wnt signaling pathway);04350(TGF-beta signaling pathway)
KCTD11	-1.42457	2.01738e-05	GO:0005515(protein binding);GO:0005737(cytoplasm);GO:0007399(nervous system development);GO:0007406(negative regulation of neuroblast proliferation);GO:0030154(cell differentiation);GO:0042127(regulation of cell population proliferation);GO:0042802(identical protein binding);GO:0045666(positive regulation of neuron differentiation);GO:0045879(negative regulation of smoothened signaling pathway);G…	NA
THNSL1	-1.42322	0.0120717	NA	NA
DECR2	-1.42264	0.00226236	GO:0005102(signaling receptor binding);GO:0006636(unsaturated fatty acid biosynthetic process);GO:0008670(2,4-dienoyl-CoA reductase (NADPH) activity);GO:0019166(trans-2-enoyl-CoA reductase (NADPH) activity);GO:0055114(oxidation-reduction process)	04146(Peroxisome)
TMUB2	-1.41913	1.93831e-05	GO:0005515(protein binding);GO:0016020(membrane);GO:0016021(integral component of membrane);GO:0030433(ubiquitin-dependent ERAD pathway)	NA
SLC38A4	-1.41871	0.000141524	GO:0016020(membrane);GO:0016021(integral component of membrane)	NA
NLRX1	-1.41826	6.6972e-06	GO:0000166(nucleotide binding);GO:0005515(protein binding);GO:0005524(ATP binding);GO:0005739(mitochondrion);GO:0005886(plasma membrane);GO:0030054(cell junction);GO:0032688(negative regulation of interferon-beta production);GO:0032715(negative regulation of interleukin-6 production);GO:0039536(negative regulation of RIG-I signaling pathway);GO:0043124(negative regulation of I-kappaB kinase/NF-ka…	04621(NOD-like receptor signaling pathway);04622(RIG-I-like receptor signaling pathway);05164(Influenza A)
TTLL4	-1.41653	1.52845e-06	GO:0005524(ATP binding);GO:0006464(cellular protein modification process);GO:0015631(tubulin binding);GO:0018095(protein polyglutamylation);GO:0018200(peptidyl-glutamic acid modification);GO:0070739(protein-glutamic acid ligase activity);GO:0070739(protein-glutamic acid ligase activity)	NA
NDRG2	-1.41335	1.66568e-06	GO:0001818(negative regulation of cytokine production);GO:0005634(nucleus);GO:0005737(cytoplasm);GO:0005794(Golgi apparatus);GO:0010574(regulation of vascular endothelial growth factor production);GO:0048662(negative regulation of smooth muscle cell proliferation);GO:0070373(negative regulation of ERK1 and ERK2 cascade);GO:0090361(regulation of platelet-derived growth factor production);GO:009036…	NA
ENSOARG00000003106	-1.41094	0.00144243	NA	NA
HASPIN	-1.40948	1.10329e-05	GO:0004672(protein kinase activity);GO:0005524(ATP binding);GO:0005634(nucleus);GO:0005813(centrosome);GO:0005819(spindle);GO:0006468(protein phosphorylation);GO:0007064(mitotic sister chromatid cohesion);GO:0035556(intracellular signal transduction);GO:0071459(protein localization to chromosome, centromeric region);GO:0072354(histone kinase activity (H3-T3 specific));GO:2000751(histone H3-T3 pho…	NA
LIPG	-1.4079	0.000188374	GO:0004465(lipoprotein lipase activity);GO:0004620(phospholipase activity);GO:0005515(protein binding);GO:0005576(extracellular region);GO:0005615(extracellular space);GO:0005769(early endosome);GO:0005794(Golgi apparatus);GO:0006629(lipid metabolic process);GO:0008970(phospholipase A1 activity);GO:0009986(cell surface);GO:0010983(positive regulation of high-density lipoprotein particle clearance…	00561(Glycerolipid metabolism);04979(Cholesterol metabolism)
GBGT1	-1.40634	3.36617e-05	GO:0005975(carbohydrate metabolic process);GO:0016020(membrane);GO:0016758(transferase activity, transferring hexosyl groups)	00603(Glycosphingolipid biosynthesis - globo and isoglobo series)
GSDMD	-1.40507	2.63771e-05	GO:0001786(phosphatidylserine binding);GO:0005546(phosphatidylinositol-4,5-bisphosphate binding);GO:0005615(extracellular space);GO:0005654(nucleoplasm);GO:0005829(cytosol);GO:0005886(plasma membrane);GO:0019835(cytolysis);GO:0031668(cellular response to extracellular stimulus);GO:0035915(pore formation in membrane of other organism);GO:0046931(pore complex assembly);GO:0050718(positive regulatio…	04621(NOD-like receptor signaling pathway)
RF00026	-1.4023	6.08531e-06	NA	NA
SEMA6C	-1.39994	0.000180256	GO:0005515(protein binding);GO:0016020(membrane);GO:0016021(integral component of membrane)	04360(Axon guidance)
TMEM86A	-1.39951	2.08133e-05	GO:0016020(membrane);GO:0016021(integral component of membrane)	NA
MAP3K6	-1.39887	2.85046e-05	GO:0000165(MAPK cascade);GO:0000166(nucleotide binding);GO:0000186(activation of MAPKK activity);GO:0000287(magnesium ion binding);GO:0004672(protein kinase activity);GO:0004709(MAP kinase kinase kinase activity);GO:0005524(ATP binding);GO:0006468(protein phosphorylation);GO:0016301(kinase activity);GO:0016310(phosphorylation);GO:0016740(transferase activity)	04010(MAPK signaling pathway)
DDIAS	-1.39319	0.00103935	GO:0097752(regulation of DNA stability);GO:1902230(negative regulation of intrinsic apoptotic signaling pathway in response to DNA damage)	NA
TMEM187	-1.39001	0.000698991	GO:0016020(membrane);GO:0016021(integral component of membrane);GO:0030133(transport vesicle)	NA
ENSOARG00000023078	-1.38858	7.36928e-06	GO:0003824(catalytic activity);GO:0009058(biosynthetic process)	00440(Phosphonate and phosphinate metabolism);00564(Glycerophospholipid metabolism)
PCYT2	-1.38858	7.36928e-06	GO:0003824(catalytic activity);GO:0009058(biosynthetic process)	00440(Phosphonate and phosphinate metabolism);00564(Glycerophospholipid metabolism)
ZFYVE19	-1.38604	0.000424876	GO:0005813(centrosome);GO:0009838(abscission);GO:0030496(midbody);GO:0032154(cleavage furrow);GO:0032266(phosphatidylinositol-3-phosphate binding);GO:0032466(negative regulation of cytokinesis);GO:0044878(mitotic cytokinesis checkpoint);GO:0046872(metal ion binding);GO:0046872(metal ion binding)	NA
SMIM4	-1.38588	4.05249e-05	GO:0016020(membrane);GO:0016021(integral component of membrane)	NA
CALHM5	-1.38537	2.28341e-05	GO:0016020(membrane);GO:0016021(integral component of membrane)	NA
SLC17A8	-1.38501	3.98595e-05	GO:0005313(L-glutamate transmembrane transporter activity);GO:0015813(L-glutamate transmembrane transport);GO:0016020(membrane);GO:0016021(integral component of membrane);GO:0030285(integral component of synaptic vesicle membrane);GO:0030672(synaptic vesicle membrane);GO:0055085(transmembrane transport);GO:0098700(neurotransmitter loading into synaptic vesicle)	04721(Synaptic vesicle cycle);04723(Retrograde endocannabinoid signaling);04724(Glutamatergic synapse);05033(Nicotine addiction)
OMD	-1.3817	0.00014971	GO:0005515(protein binding);GO:0030500(regulation of bone mineralization);GO:0031012(extracellular matrix);GO:0062023(collagen-containing extracellular matrix)	NA
WDR91	-1.38117	5.87171e-05	GO:0005515(protein binding);GO:0005829(cytosol);GO:0031313(extrinsic component of endosome membrane);GO:0031901(early endosome membrane);GO:0031902(late endosome membrane);GO:0035014(phosphatidylinositol 3-kinase regulator activity);GO:0043551(regulation of phosphatidylinositol 3-kinase activity);GO:0045022(early endosome to late endosome transport);GO:1903362(regulation of cellular protein catab…	NA
CHPF2	-1.38103	1.61124e-05	GO:0005794(Golgi apparatus);GO:0008376(acetylgalactosaminyltransferase activity);GO:0016740(transferase activity);GO:0032580(Golgi cisterna membrane)	00532(Glycosaminoglycan biosynthesis - chondroitin sulfate / dermatan sulfate)
TYRO3	-1.38103	4.18789e-06	GO:0000166(nucleotide binding);GO:0001779(natural killer cell differentiation);GO:0004672(protein kinase activity);GO:0004713(protein tyrosine kinase activity);GO:0004714(transmembrane receptor protein tyrosine kinase activity);GO:0005515(protein binding);GO:0005524(ATP binding);GO:0006468(protein phosphorylation);GO:0007218(neuropeptide signaling pathway);GO:0007283(spermatogenesis);GO:0009986(c…	NA
PRSS57	-1.38091	6.4511e-05	GO:0004252(serine-type endopeptidase activity);GO:0005615(extracellular space);GO:0006508(proteolysis);GO:0008201(heparin binding);GO:0008236(serine-type peptidase activity);GO:0035578(azurophil granule lumen)	NA
ENSOARG00000011901	-1.37886	0.000864496	GO:0005515(protein binding);GO:0007224(smoothened signaling pathway);GO:0032391(photoreceptor connecting cilium);GO:0036064(ciliary basal body);GO:0060271(cilium assembly)	NA
GALNT5	-1.37877	0.00426382	GO:0000139(Golgi membrane);GO:0004653(polypeptide N-acetylgalactosaminyltransferase activity);GO:0005794(Golgi apparatus);GO:0006486(protein glycosylation);GO:0016020(membrane);GO:0016021(integral component of membrane);GO:0016740(transferase activity);GO:0016757(transferase activity, transferring glycosyl groups);GO:0030246(carbohydrate binding)	00512(Mucin type O-glycan biosynthesis)
OGG1	-1.37732	7.8428e-05	GO:0003677(DNA binding);GO:0003684(damaged DNA binding);GO:0003824(catalytic activity);GO:0005634(nucleus);GO:0005654(nucleoplasm);GO:0005739(mitochondrion);GO:0006281(DNA repair);GO:0006284(base-excision repair);GO:0006289(nucleotide-excision repair);GO:0006355(regulation of transcription, DNA-templated);GO:0006974(cellular response to DNA damage stimulus);GO:0006979(response to oxidative stress…	03410(Base excision repair)
ENSOARG00000004817	-1.37692	0.000873557	GO:0004672(protein kinase activity);GO:0004674(protein serine/threonine kinase activity);GO:0005515(protein binding);GO:0005524(ATP binding);GO:0006468(protein phosphorylation)	NA
ZBED8	-1.37677	6.46191e-06	GO:0005654(nucleoplasm)	NA
C3orf70	-1.3766	0.00129824	NA	NA
CSPP1	-1.37644	3.12281e-07	GO:0000922(spindle pole);GO:0005813(centrosome);GO:0005819(spindle);GO:0005874(microtubule);GO:0032467(positive regulation of cytokinesis);GO:0051781(positive regulation of cell division)	NA
DCLRE1B	-1.37629	2.1174e-06	GO:0000723(telomere maintenance);GO:0000781(chromosome, telomeric region);GO:0000784(nuclear chromosome, telomeric region);GO:0005654(nucleoplasm);GO:0005813(centrosome);GO:0007093(mitotic cell cycle checkpoint);GO:0008409(5'-3' exonuclease activity);GO:0010833(telomere maintenance via telomere lengthening);GO:0016233(telomere capping);GO:0016604(nuclear body);GO:0031627(telomeric loop formation)…	NA
SUN1	-1.3727	0.00200723	GO:0005521(lamin binding);GO:0005634(nucleus);GO:0005635(nuclear envelope);GO:0005639(integral component of nuclear inner membrane);GO:0005737(cytoplasm);GO:0006998(nuclear envelope organization);GO:0007129(synapsis);GO:0016020(membrane);GO:0016021(integral component of membrane);GO:0021817(nucleokinesis involved in cell motility in cerebral cortex radial glia guided migration);GO:0031965(nuclear…	NA
ATP2B3	-1.37259	0.0136775	GO:0000166(nucleotide binding);GO:0005388(calcium-transporting ATPase activity);GO:0005524(ATP binding);GO:0005794(Golgi apparatus);GO:0005886(plasma membrane);GO:0006811(ion transport);GO:0006816(calcium ion transport);GO:0015085(calcium ion transmembrane transporter activity);GO:0016020(membrane);GO:0016021(integral component of membrane);GO:0016787(hydrolase activity);GO:0051480(regulation of …	04020(Calcium signaling pathway);04022(cGMP-PKG signaling pathway);04024(cAMP signaling pathway);04261(Adrenergic signaling in cardiomyocytes);04925(Aldosterone synthesis and secretion);04970(Salivary secretion);04972(Pancreatic secretion);04972(Pancreatic secretion)
ZNF629	-1.37224	7.28939e-05	GO:0003676(nucleic acid binding)	NA
ZDHHC23	-1.3721	1.16178e-06	GO:0016020(membrane);GO:0016021(integral component of membrane);GO:0016740(transferase activity);GO:0016746(transferase activity, transferring acyl groups);GO:0018345(protein palmitoylation);GO:0019706(protein-cysteine S-palmitoyltransferase activity);GO:0072659(protein localization to plasma membrane);GO:0072659(protein localization to plasma membrane)	NA
ENSOARG00000014184	-1.37186	0.00138858	GO:0005856(cytoskeleton);GO:0090090(negative regulation of canonical Wnt signaling pathway);GO:0097730(non-motile cilium)	NA
CAMKK1	-1.37168	2.75446e-05	GO:0004672(protein kinase activity);GO:0005524(ATP binding);GO:0006468(protein phosphorylation)	05034(Alcoholism)
SLC2A10	-1.36978	2.34181e-06	GO:0005215(transporter activity);GO:0016020(membrane);GO:0016021(integral component of membrane);GO:0022857(transmembrane transporter activity);GO:0055085(transmembrane transport)	NA
CRHR2	-1.36948	0.000904402	GO:0004888(transmembrane signaling receptor activity);GO:0004930(G protein-coupled receptor activity);GO:0007165(signal transduction);GO:0007166(cell surface receptor signaling pathway);GO:0007186(G protein-coupled receptor signaling pathway);GO:0016020(membrane);GO:0016021(integral component of membrane)	04080(Neuroactive ligand-receptor interaction);04934(Cushing syndrome)
AACS	-1.36835	3.42225e-06	GO:0003824(catalytic activity);GO:0006629(lipid metabolic process);GO:0030729(acetoacetate-CoA ligase activity);GO:0030729(acetoacetate-CoA ligase activity)	00280(Valine, leucine and isoleucine degradation);00650(Butanoate metabolism);00650(Butanoate metabolism)
ENSOARG00000012624	-1.36762	0.00971565	NA	NA
WBP1L	-1.36691	0.00472989	GO:0016020(membrane);GO:0016021(integral component of membrane);GO:0016021(integral component of membrane)	NA
ENG	-1.36531	0.000258094	GO:0001300(chronological cell aging);GO:0001525(angiogenesis);GO:0001569(branching involved in blood vessel morphogenesis);GO:0001570(vasculogenesis);GO:0001934(positive regulation of protein phosphorylation);GO:0001947(heart looping);GO:0003148(outflow tract septum morphogenesis);GO:0003198(epithelial to mesenchymal transition involved in endocardial cushion formation);GO:0003203(endocardial cus…	NA
CNOT6	-1.36488	0.00113649	GO:0000289(nuclear-transcribed mRNA poly(A) tail shortening);GO:0004532(exoribonuclease activity);GO:0004535(poly(A)-specific ribonuclease activity);GO:0005515(protein binding);GO:0008284(positive regulation of cell population proliferation);GO:0010606(positive regulation of cytoplasmic mRNA processing body assembly);GO:0030014(CCR4-NOT complex);GO:0043928(exonucleolytic nuclear-transcribed mRNA …	03018(RNA degradation)
GDPD5	-1.36364	0.000424025	GO:0006629(lipid metabolic process);GO:0008081(phosphoric diester hydrolase activity);GO:0008889(glycerophosphodiester phosphodiesterase activity);GO:0016020(membrane);GO:0016021(integral component of membrane);GO:0021522(spinal cord motor neuron differentiation);GO:0021895(cerebral cortex neuron differentiation);GO:0030424(axon);GO:0031175(neuron projection development);GO:0043025(neuronal cell …	NA
ANGPT4	-1.3626	0.000686834	GO:0001525(angiogenesis);GO:0005615(extracellular space);GO:0007171(activation of transmembrane receptor protein tyrosine kinase activity);GO:0007219(Notch signaling pathway);GO:0010595(positive regulation of endothelial cell migration);GO:0016525(negative regulation of angiogenesis);GO:0030297(transmembrane receptor protein tyrosine kinase activator activity);GO:0030971(receptor tyrosine kinase …	NA
ATPSCKMT	-1.36196	0.00234076	GO:0005739(mitochondrion);GO:0016020(membrane);GO:0016021(integral component of membrane);GO:0016279(protein-lysine N-methyltransferase activity);GO:0018022(peptidyl-lysine methylation);GO:0018023(peptidyl-lysine trimethylation);GO:0030061(mitochondrial crista);GO:1904058(positive regulation of sensory perception of pain);GO:1905273(positive regulation of proton-transporting ATP synthase activity…	NA
FAM168A	-1.36149	0.000876834	GO:1905053(positive regulation of base-excision repair)	NA
ENSOARG00000016755	-1.36119	3.90651e-05	GO:0003777(microtubule motor activity);GO:0005524(ATP binding);GO:0005858(axonemal dynein complex);GO:0007018(microtubule-based movement);GO:0016887(ATPase activity);GO:0030286(dynein complex);GO:0060285(cilium-dependent cell motility)	05016(Huntington disease)
SIRT4	-1.36116	0.00956829	GO:0000820(regulation of glutamine family amino acid metabolic process);GO:0003950(NAD+ ADP-ribosyltransferase activity);GO:0005739(mitochondrion);GO:0005743(mitochondrial inner membrane);GO:0005759(mitochondrial matrix);GO:0006471(protein ADP-ribosylation);GO:0006476(protein deacetylation);GO:0006541(glutamine metabolic process);GO:0006974(cellular response to DNA damage stimulus);GO:0008270(zin…	NA
ENSOARG00000005360	-1.35869	0.000131324	GO:0003676(nucleic acid binding)	NA
SUOX	-1.35615	0.00162393	GO:0016491(oxidoreductase activity);GO:0020037(heme binding);GO:0030151(molybdenum ion binding);GO:0042128(nitrate assimilation);GO:0046872(metal ion binding);GO:0055114(oxidation-reduction process)	00920(Sulfur metabolism)
RAD52	-1.35395	7.02131e-06	GO:0000724(double-strand break repair via homologous recombination);GO:0000730(DNA recombinase assembly);GO:0003677(DNA binding);GO:0003697(single-stranded DNA binding);GO:0005634(nucleus);GO:0006281(DNA repair);GO:0006310(DNA recombination);GO:0006974(cellular response to DNA damage stimulus);GO:0010792(DNA double-strand break processing involved in repair via single-strand annealing);GO:0032991…	03440(Homologous recombination)
LSS	-1.35336	7.07777e-06	GO:0000250(lanosterol synthase activity);GO:0005811(lipid droplet);GO:0006694(steroid biosynthetic process);GO:0006695(cholesterol biosynthetic process);GO:0016853(isomerase activity);GO:0016866(intramolecular transferase activity);GO:0031647(regulation of protein stability)	00100(Steroid biosynthesis)
REEP3	-1.35244	0.000211367	GO:0006998(nuclear envelope organization);GO:0007084(mitotic nuclear envelope reassembly);GO:0016020(membrane);GO:0016021(integral component of membrane);GO:0016021(integral component of membrane)	NA
FBXL2	-1.35193	9.99271e-05	GO:0004842(ubiquitin-protein transferase activity);GO:0005515(protein binding);GO:0006511(ubiquitin-dependent protein catabolic process);GO:0006513(protein monoubiquitination);GO:0010506(regulation of autophagy);GO:0014066(regulation of phosphatidylinositol 3-kinase signaling);GO:0016020(membrane);GO:0016567(protein ubiquitination);GO:0019005(SCF ubiquitin ligase complex);GO:0019903(protein phosp…	NA
PGBD5	-1.35033	0.000128641	GO:0004803(transposase activity);GO:0098038(non-replicative transposition, DNA-mediated)	NA
MUTYH	-1.3498	9.28326e-05	GO:0000701(purine-specific mismatch base pair DNA N-glycosylase activity);GO:0003677(DNA binding);GO:0003824(catalytic activity);GO:0005634(nucleus);GO:0006281(DNA repair);GO:0006284(base-excision repair);GO:0006974(cellular response to DNA damage stimulus);GO:0008152(metabolic process);GO:0016787(hydrolase activity);GO:0016798(hydrolase activity, acting on glycosyl bonds);GO:0032407(MutSalpha co…	03410(Base excision repair);03410(Base excision repair)
CCDC134	-1.34964	0.000208616	NA	NA
PPM1K	-1.34938	2.32571e-06	GO:0003824(catalytic activity);GO:0004721(phosphoprotein phosphatase activity);GO:0004722(protein serine/threonine phosphatase activity);GO:0005739(mitochondrion);GO:0006470(protein dephosphorylation);GO:0016787(hydrolase activity);GO:0043169(cation binding);GO:0046872(metal ion binding)	NA
ZCWPW1	-1.34644	0.000610373	GO:0008270(zinc ion binding);GO:0046872(metal ion binding)	NA
FNDC4	-1.34478	2.29628e-05	GO:0005515(protein binding);GO:0005615(extracellular space);GO:0005783(endoplasmic reticulum);GO:0005886(plasma membrane);GO:0016020(membrane);GO:0016021(integral component of membrane);GO:0050728(negative regulation of inflammatory response);GO:0071559(response to transforming growth factor beta)	NA
PLEKHG4	-1.34373	4.53077e-06	GO:0005089(Rho guanyl-nucleotide exchange factor activity);GO:0035023(regulation of Rho protein signal transduction);GO:0090630(activation of GTPase activity)	NA
ARMC5	-1.34356	2.61444e-05	GO:0005515(protein binding);GO:0005654(nucleoplasm);GO:0005829(cytosol);GO:0005925(focal adhesion)	04934(Cushing syndrome)
RECQL5	-1.34233	5.83977e-05	GO:0000278(mitotic cell cycle);GO:0000993(RNA polymerase II complex binding);GO:0003676(nucleic acid binding);GO:0003678(DNA helicase activity);GO:0005524(ATP binding);GO:0005634(nucleus);GO:0005829(cytosol);GO:0006260(DNA replication);GO:0006281(DNA repair);GO:0006310(DNA recombination);GO:0008026(ATP-dependent helicase activity);GO:0016591(RNA polymerase II, holoenzyme);GO:0032508(DNA duplex un…	NA
NADK2	-1.34001	5.35023e-05	GO:0000166(nucleotide binding);GO:0003951(NAD+ kinase activity);GO:0005524(ATP binding);GO:0005739(mitochondrion);GO:0006741(NADP biosynthetic process);GO:0016301(kinase activity);GO:0016310(phosphorylation);GO:0016740(transferase activity);GO:0019674(NAD metabolic process);GO:0042803(protein homodimerization activity)	00760(Nicotinate and nicotinamide metabolism)
ENSOARG00000009060	-1.33941	0.0158112	GO:0003700(DNA-binding transcription factor activity);GO:0005634(nucleus);GO:0006355(regulation of transcription, DNA-templated)	NA
HTRA2	-1.339	2.90003e-05	GO:0000785(chromatin);GO:0004252(serine-type endopeptidase activity);GO:0005515(protein binding);GO:0005634(nucleus);GO:0005739(mitochondrion);GO:0005758(mitochondrial intermembrane space);GO:0005829(cytosol);GO:0005856(cytoskeleton);GO:0006508(proteolysis);GO:0007005(mitochondrion organization);GO:0007628(adult walking behavior);GO:0008233(peptidase activity);GO:0008236(serine-type peptidase act…	04210(Apoptosis);04215(Apoptosis - multiple species);05012(Parkinson disease)
ENSOARG00000005964	-1.33556	6.02767e-06	GO:0000226(microtubule cytoskeleton organization);GO:0001764(neuron migration);GO:0001895(retina homeostasis);GO:0005102(signaling receptor binding);GO:0005813(centrosome);GO:0005929(cilium);GO:0007608(sensory perception of smell);GO:0008104(protein localization);GO:0008594(photoreceptor cell morphogenesis);GO:0009566(fertilization);GO:0016358(dendrite development);GO:0021591(ventricular system d…	NA
MAP3K15	-1.33505	0.00586394	GO:0000166(nucleotide binding);GO:0004672(protein kinase activity);GO:0005524(ATP binding);GO:0006468(protein phosphorylation);GO:0016301(kinase activity);GO:0016310(phosphorylation);GO:0016740(transferase activity);GO:0016740(transferase activity)	NA
ENSOARG00000003155	-1.33426	0.000324015	GO:0016020(membrane);GO:0016021(integral component of membrane)	NA
FAAP100	-1.332	0.000223451	GO:0005654(nucleoplasm);GO:0005829(cytosol);GO:0036297(interstrand cross-link repair);GO:0043240(Fanconi anaemia nuclear complex);GO:0045111(intermediate filament cytoskeleton)	03460(Fanconi anemia pathway)
PRICKLE2	-1.33058	0.00215294	GO:0005737(cytoplasm);GO:0008270(zinc ion binding);GO:0046872(metal ion binding)	04310(Wnt signaling pathway)
PKDCC	-1.32861	0.000132779	GO:0001501(skeletal system development);GO:0004672(protein kinase activity);GO:0004715(non-membrane spanning protein tyrosine kinase activity);GO:0005576(extracellular region);GO:0005794(Golgi apparatus);GO:0018108(peptidyl-tyrosine phosphorylation);GO:0030282(bone mineralization);GO:0030501(positive regulation of bone mineralization);GO:0032332(positive regulation of chondrocyte differentiation)…	NA
THAP9	-1.32789	2.83589e-05	GO:0003676(nucleic acid binding);GO:0003677(DNA binding);GO:0004803(transposase activity);GO:0006310(DNA recombination);GO:0006313(transposition, DNA-mediated);GO:0015074(DNA integration);GO:0043565(sequence-specific DNA binding)	NA
LRRC8E	-1.32676	0.00154953	GO:0005225(volume-sensitive anion channel activity);GO:0005515(protein binding);GO:0005737(cytoplasm);GO:0005886(plasma membrane);GO:0005887(integral component of plasma membrane);GO:0006884(cell volume homeostasis);GO:0015698(inorganic anion transport);GO:0015810(aspartate transmembrane transport);GO:0016020(membrane);GO:0016021(integral component of membrane);GO:0034702(ion channel complex);GO:…	NA
RECQL4	-1.32631	3.33507e-05	GO:0000405(bubble DNA binding);GO:0000723(telomere maintenance);GO:0000733(DNA strand renaturation);GO:0000781(chromosome, telomeric region);GO:0003676(nucleic acid binding);GO:0005524(ATP binding);GO:0006260(DNA replication);GO:0006310(DNA recombination);GO:0008026(ATP-dependent helicase activity);GO:0032357(oxidized purine DNA binding);GO:0032508(DNA duplex unwinding);GO:0036310(annealing helic…	NA
ZBTB7C	-1.32596	0.0019301	GO:0003676(nucleic acid binding);GO:0005515(protein binding);GO:0005634(nucleus);GO:0008285(negative regulation of cell population proliferation);GO:0045600(positive regulation of fat cell differentiation);GO:0045944(positive regulation of transcription by RNA polymerase II);GO:1903025(regulation of RNA polymerase II regulatory region sequence-specific DNA binding);GO:1903025(regulation of RNA po…	NA
ZSCAN29	-1.32563	0.00109546	GO:0003700(DNA-binding transcription factor activity);GO:0005634(nucleus);GO:0006355(regulation of transcription, DNA-templated)	NA
RAD9A	-1.32556	0.000482743	GO:0000077(DNA damage checkpoint);GO:0005634(nucleus);GO:0005654(nucleoplasm);GO:0005737(cytoplasm);GO:0006281(DNA repair);GO:0006974(cellular response to DNA damage stimulus);GO:0008408(3'-5' exonuclease activity);GO:0017124(SH3 domain binding);GO:0019899(enzyme binding);GO:0019901(protein kinase binding);GO:0030896(checkpoint clamp complex);GO:0031573(intra-S DNA damage checkpoint);GO:0042826(h…	04218(Cellular senescence)
ENSOARG00000015267	-1.32178	0.00820471	GO:0001525(angiogenesis);GO:0003094(glomerular filtration);GO:0009897(external side of plasma membrane);GO:0016020(membrane);GO:0016021(integral component of membrane);GO:0061042(vascular wound healing)	NA
ENSOARG00000016605	-1.32141	0.0387489	GO:0016020(membrane);GO:0016021(integral component of membrane);GO:0031305(integral component of mitochondrial inner membrane);GO:0031334(positive regulation of protein complex assembly);GO:0051284(positive regulation of sequestering of calcium ion)	NA
SMAD9	-1.32113	3.97814e-06	GO:0003677(DNA binding);GO:0003700(DNA-binding transcription factor activity);GO:0005515(protein binding);GO:0005622(intracellular);GO:0005634(nucleus);GO:0005654(nucleoplasm);GO:0005667(transcription factor complex);GO:0005737(cytoplasm);GO:0005829(cytosol);GO:0006355(regulation of transcription, DNA-templated);GO:0007179(transforming growth factor beta receptor signaling pathway);GO:0007179(tra…	04350(TGF-beta signaling pathway);04550(Signaling pathways regulating pluripotency of stem cells);04550(Signaling pathways regulating pluripotency of stem cells)
PPIE	-1.31868	0.00238513	GO:0000398(mRNA splicing, via spliceosome);GO:0000413(protein peptidyl-prolyl isomerization);GO:0003676(nucleic acid binding);GO:0003723(RNA binding);GO:0003729(mRNA binding);GO:0003755(peptidyl-prolyl cis-trans isomerase activity);GO:0005634(nucleus);GO:0005829(cytosol);GO:0006355(regulation of transcription, DNA-templated);GO:0006457(protein folding);GO:0008143(poly(A) binding);GO:0016018(cyclo…	03040(Spliceosome);03040(Spliceosome)
CHTF18	-1.31769	9.61525e-05	GO:0003689(DNA clamp loader activity);GO:0005524(ATP binding);GO:0005654(nucleoplasm);GO:0005829(cytosol);GO:0031390(Ctf18 RFC-like complex);GO:0043142(single-stranded DNA-dependent ATPase activity);GO:1900264(positive regulation of DNA-directed DNA polymerase activity)	NA
LRP4	-1.31747	4.23652e-05	GO:0001822(kidney development);GO:0001932(regulation of protein phosphorylation);GO:0001942(hair follicle development);GO:0005509(calcium ion binding);GO:0005515(protein binding);GO:0005886(plasma membrane);GO:0008104(protein localization);GO:0009953(dorsal/ventral pattern formation);GO:0009954(proximal/distal pattern formation);GO:0009986(cell surface);GO:0016020(membrane);GO:0016021(integral co…	NA
C6orf203	-1.31657	5.33671e-05	NA	NA
ZNF646	-1.31495	4.12463e-05	GO:0003676(nucleic acid binding);GO:0003676(nucleic acid binding)	NA
CPSF4	-1.31401	0.00302884	GO:0003676(nucleic acid binding);GO:0005654(nucleoplasm);GO:0005847(mRNA cleavage and polyadenylation specificity factor complex);GO:0008270(zinc ion binding);GO:0043231(intracellular membrane-bounded organelle);GO:0046872(metal ion binding)	NA
ENTPD7	-1.30818	0.000192801	GO:0016020(membrane);GO:0016021(integral component of membrane);GO:0016787(hydrolase activity);GO:0016787(hydrolase activity)	NA
ENSOARG00000017380	-1.30753	0.000146295	GO:0005515(protein binding)	NA
DPEP2	-1.30462	0.0125598	GO:0006508(proteolysis);GO:0008233(peptidase activity);GO:0008235(metalloexopeptidase activity);GO:0008237(metallopeptidase activity);GO:0008239(dipeptidyl-peptidase activity);GO:0016020(membrane);GO:0016021(integral component of membrane);GO:0016787(hydrolase activity);GO:0016805(dipeptidase activity);GO:0031225(anchored component of membrane);GO:0046872(metal ion binding);GO:0046872(metal ion b…	NA
CDC25A	-1.30267	0.000125935	GO:0004725(protein tyrosine phosphatase activity);GO:0005622(intracellular);GO:0005634(nucleus);GO:0005737(cytoplasm);GO:0006470(protein dephosphorylation);GO:0009314(response to radiation);GO:0019901(protein kinase binding);GO:0034644(cellular response to UV);GO:0035335(peptidyl-tyrosine dephosphorylation);GO:0051087(chaperone binding);GO:1902751(positive regulation of cell cycle G2/M phase tran…	04110(Cell cycle);04218(Cellular senescence);04914(Progesterone-mediated oocyte maturation);05206(MicroRNAs in cancer)
RNF215	-1.30056	0.0002436	NA	NA
GABRE	-1.29868	0.00011919	GO:0004888(transmembrane signaling receptor activity);GO:0004890(GABA-A receptor activity);GO:0005216(ion channel activity);GO:0005230(extracellular ligand-gated ion channel activity);GO:0005886(plasma membrane);GO:0006811(ion transport);GO:0016020(membrane);GO:0016021(integral component of membrane);GO:0022851(GABA-gated chloride ion channel activity);GO:0034220(ion transmembrane transport);GO:1…	04080(Neuroactive ligand-receptor interaction);04723(Retrograde endocannabinoid signaling);04727(GABAergic synapse);05032(Morphine addiction);05033(Nicotine addiction)
ENSOARG00000025147	-1.29868	0.00011919	GO:0004888(transmembrane signaling receptor activity);GO:0004890(GABA-A receptor activity);GO:0005216(ion channel activity);GO:0005230(extracellular ligand-gated ion channel activity);GO:0005886(plasma membrane);GO:0006811(ion transport);GO:0016020(membrane);GO:0016021(integral component of membrane);GO:0022851(GABA-gated chloride ion channel activity);GO:0034220(ion transmembrane transport);GO:1…	04080(Neuroactive ligand-receptor interaction);04723(Retrograde endocannabinoid signaling);04727(GABAergic synapse);05032(Morphine addiction);05033(Nicotine addiction)
TMEM50B	-1.29784	0.0015009	GO:0005783(endoplasmic reticulum);GO:0016020(membrane);GO:0016021(integral component of membrane)	NA
PXYLP1	-1.29783	0.0203751	GO:0005794(Golgi apparatus);GO:0006024(glycosaminoglycan biosynthetic process);GO:0010909(positive regulation of heparan sulfate proteoglycan biosynthetic process);GO:0016311(dephosphorylation);GO:0016791(phosphatase activity);GO:0050650(chondroitin sulfate proteoglycan biosynthetic process)	NA
ENSOARG00000013557	-1.29764	0.000153795	GO:0005515(protein binding);GO:0032008(positive regulation of TOR signaling)	NA
CATSPERG	-1.29707	7.83595e-06	GO:0016020(membrane);GO:0016021(integral component of membrane);GO:0036128(CatSper complex);GO:0097228(sperm principal piece)	NA
SAC3D1	-1.29329	0.00373588	NA	NA
PPCDC	-1.29262	0.00010396	GO:0003824(catalytic activity);GO:0004633(phosphopantothenoylcysteine decarboxylase activity);GO:0015937(coenzyme A biosynthetic process);GO:0042802(identical protein binding)	00770(Pantothenate and CoA biosynthesis)
HEXD	-1.29063	0.000236409	GO:0004553(hydrolase activity, hydrolyzing O-glycosyl compounds);GO:0004563(beta-N-acetylhexosaminidase activity);GO:0005634(nucleus);GO:0005737(cytoplasm);GO:0005975(carbohydrate metabolic process);GO:0015929(hexosaminidase activity);GO:1903561(extracellular vesicle)	00511(Other glycan degradation)
ATP7B	-1.28901	0.000104809	GO:0000166(nucleotide binding);GO:0004008(copper-exporting ATPase activity);GO:0005375(copper ion transmembrane transporter activity);GO:0005507(copper ion binding);GO:0005524(ATP binding);GO:0005770(late endosome);GO:0005794(Golgi apparatus);GO:0005802(trans-Golgi network);GO:0006812(cation transport);GO:0006825(copper ion transport);GO:0006878(cellular copper ion homeostasis);GO:0006882(cellula…	01524(Platinum drug resistance)
GINS3	-1.28857	3.09366e-05	GO:0005634(nucleus);GO:0005654(nucleoplasm);GO:0006260(DNA replication)	NA
TMEM173	-1.28777	0.00166057	GO:0002218(activation of innate immune response);GO:0005737(cytoplasm);GO:0005777(peroxisome);GO:0005783(endoplasmic reticulum);GO:0005789(endoplasmic reticulum membrane);GO:0005794(Golgi apparatus);GO:0010468(regulation of gene expression);GO:0031323(regulation of cellular metabolic process);GO:0031625(ubiquitin protein ligase binding);GO:0032481(positive regulation of type I interferon producti…	04621(NOD-like receptor signaling pathway);04622(RIG-I-like receptor signaling pathway);04623(Cytosolic DNA-sensing pathway);05163(Human cytomegalovirus infection);05168(Herpes simplex virus 1 infection);05170(Human immunodeficiency virus 1 infection)
ENSOARG00000010940	-1.28716	4.12403e-05	GO:0005515(protein binding)	04068(FoxO signaling pathway);04110(Cell cycle);04120(Ubiquitin mediated proteolysis);04150(mTOR signaling pathway);05169(Epstein-Barr virus infection);05200(Pathways in cancer);05203(Viral carcinogenesis);05222(Small cell lung cancer)
LDB3	-1.2863	0.000323774	GO:0005080(protein kinase C binding);GO:0005515(protein binding);GO:0005856(cytoskeleton);GO:0008092(cytoskeletal protein binding);GO:0030018(Z disc);GO:0045214(sarcomere organization);GO:0046872(metal ion binding);GO:0051371(muscle alpha-actinin binding)	NA
SLC9B1	-1.28624	0.00200623	GO:0006812(cation transport);GO:0006814(sodium ion transport);GO:0015299(solute:proton antiporter activity);GO:0016020(membrane);GO:0016021(integral component of membrane);GO:0055085(transmembrane transport);GO:1902600(proton transmembrane transport)	NA
MEIS1	-1.28595	5.90382e-05	GO:0000978(RNA polymerase II proximal promoter sequence-specific DNA binding);GO:0000981(DNA-binding transcription factor activity, RNA polymerase II-specific);GO:0001228(DNA-binding transcription activator activity, RNA polymerase II-specific);GO:0001525(angiogenesis);GO:0002089(lens morphogenesis in camera-type eye);GO:0003677(DNA binding);GO:0003682(chromatin binding);GO:0005634(nucleus);GO:00…	04550(Signaling pathways regulating pluripotency of stem cells);05202(Transcriptional misregulation in cancer);05202(Transcriptional misregulation in cancer)
ENSOARG00000017774	-1.28489	0.000990286	GO:0004735(pyrroline-5-carboxylate reductase activity);GO:0006561(proline biosynthetic process);GO:0008652(cellular amino acid biosynthetic process);GO:0016491(oxidoreductase activity);GO:0055114(oxidation-reduction process);GO:0055129(L-proline biosynthetic process)	00330(Arginine and proline metabolism)
CEMIP	-1.28343	2.2942e-06	GO:0004415(hyalurononglucosaminidase activity);GO:0005540(hyaluronic acid binding);GO:0005737(cytoplasm);GO:0005783(endoplasmic reticulum);GO:0005886(plasma membrane);GO:0007605(sensory perception of sound);GO:0010800(positive regulation of peptidyl-threonine phosphorylation);GO:0030214(hyaluronan catabolic process);GO:0030335(positive regulation of cell migration);GO:0030665(clathrin-coated vesi…	NA
ENSOARG00000009602	-1.28336	0.00160654	GO:0003824(catalytic activity);GO:0004459(L-lactate dehydrogenase activity);GO:0005737(cytoplasm);GO:0005975(carbohydrate metabolic process);GO:0016491(oxidoreductase activity);GO:0016616(oxidoreductase activity, acting on the CH-OH group of donors, NAD or NADP as acceptor);GO:0019752(carboxylic acid metabolic process);GO:0055114(oxidation-reduction process);GO:0055114(oxidation-reduction process)	00010(Glycolysis / Gluconeogenesis);00270(Cysteine and methionine metabolism);00620(Pyruvate metabolism);00640(Propanoate metabolism);04922(Glucagon signaling pathway);04922(Glucagon signaling pathway)
HGH1	-1.28258	0.00517057	NA	NA
PCYOX1	-1.28095	0.00151993	GO:0001735(prenylcysteine oxidase activity);GO:0005764(lysosome);GO:0016491(oxidoreductase activity);GO:0016670(oxidoreductase activity, acting on a sulfur group of donors, oxygen as acceptor);GO:0030327(prenylated protein catabolic process);GO:0030328(prenylcysteine catabolic process);GO:0034361(very-low-density lipoprotein particle);GO:0055114(oxidation-reduction process)	00900(Terpenoid backbone biosynthesis)
ZAR1L	-1.28087	0.0034032	NA	NA
DOLPP1	-1.27743	0.000169148	GO:0006487(protein N-linked glycosylation);GO:0016020(membrane);GO:0016021(integral component of membrane);GO:0016787(hydrolase activity);GO:0030176(integral component of endoplasmic reticulum membrane);GO:0047874(dolichyldiphosphatase activity)	00510(N-Glycan biosynthesis)
LFNG	-1.27665	0.00106429	GO:0001541(ovarian follicle development);GO:0001756(somitogenesis);GO:0002315(marginal zone B cell differentiation);GO:0007386(compartment pattern specification);GO:0008593(regulation of Notch signaling pathway);GO:0014807(regulation of somitogenesis);GO:0016020(membrane);GO:0016757(transferase activity, transferring glycosyl groups);GO:0030217(T cell differentiation);GO:0032092(positive regulati…	NA
NHSL2	-1.27584	0.00663309	NA	NA
ARL16	-1.27486	0.000849529	GO:0000166(nucleotide binding);GO:0005525(GTP binding)	NA
ENSOARG00000003796	-1.27363	0.00371845	NA	NA
STK19	-1.27341	0.000182539	GO:0016607(nuclear speck)	NA
P2RX7	-1.27312	0.00803084	GO:0000187(activation of MAPK activity);GO:0000902(cell morphogenesis);GO:0001530(lipopolysaccharide binding);GO:0001614(purinergic nucleotide receptor activity);GO:0001845(phagolysosome assembly);GO:0001916(positive regulation of T cell mediated cytotoxicity);GO:0001934(positive regulation of protein phosphorylation);GO:0004931(extracellularly ATP-gated cation channel activity);GO:0005216(ion ch…	04020(Calcium signaling pathway);04080(Neuroactive ligand-receptor interaction);04621(NOD-like receptor signaling pathway)
ENSOARG00000002599	-1.273	0.00143502	GO:0005509(calcium ion binding);GO:0005886(plasma membrane);GO:0007155(cell adhesion);GO:0007156(homophilic cell adhesion via plasma membrane adhesion molecules);GO:0016020(membrane);GO:0016021(integral component of membrane)	NA
C12orf65	-1.27296	0.000579907	GO:0003747(translation release factor activity);GO:0006415(translational termination)	NA
ENSOARG00000005384	-1.27109	0.000295835	GO:0004866(endopeptidase inhibitor activity);GO:0005515(protein binding);GO:0005576(extracellular region);GO:0005615(extracellular space);GO:0006956(complement activation);GO:0010951(negative regulation of endopeptidase activity)	04080(Neuroactive ligand-receptor interaction);04145(Phagosome);04610(Complement and coagulation cascades);05133(Pertussis);05134(Legionellosis);05140(Leishmaniasis);05142(Chagas disease (American trypanosomiasis));05150(Staphylococcus aureus infection);05152(Tuberculosis);05167(Kaposi sarcoma-associated herpesvirus infection);05168(Herpes simplex virus 1 infection);05203(Viral carcinogenesis);05…
PNRC1	-1.27099	0.00201729	NA	NA
CTC1	-1.27022	0.000112261	GO:0000723(telomere maintenance);GO:0000784(nuclear chromosome, telomeric region);GO:0003697(single-stranded DNA binding);GO:0005634(nucleus);GO:0006974(cellular response to DNA damage stimulus);GO:0007568(aging);GO:0010389(regulation of G2/M transition of mitotic cell cycle);GO:0010833(telomere maintenance via telomere lengthening);GO:0032211(negative regulation of telomere maintenance via telom…	NA
EPHB4	-1.26984	7.53588e-05	GO:0000166(nucleotide binding);GO:0002042(cell migration involved in sprouting angiogenesis);GO:0004672(protein kinase activity);GO:0004713(protein tyrosine kinase activity);GO:0004714(transmembrane receptor protein tyrosine kinase activity);GO:0005003(ephrin receptor activity);GO:0005515(protein binding);GO:0005524(ATP binding);GO:0005887(integral component of plasma membrane);GO:0006468(protein…	04360(Axon guidance)
SNN	-1.26961	0.00526397	GO:0005737(cytoplasm);GO:0005741(mitochondrial outer membrane);GO:0016020(membrane);GO:0016021(integral component of membrane);GO:0046872(metal ion binding)	NA
IPP	-1.26878	0.00158217	GO:0005515(protein binding)	NA
SMPD2	-1.26859	6.88488e-05	GO:0004767(sphingomyelin phosphodiesterase activity);GO:0006685(sphingomyelin catabolic process);GO:0016020(membrane);GO:0016021(integral component of membrane)	00600(Sphingolipid metabolism);04071(Sphingolipid signaling pathway)
MEPCE	-1.26645	1.00309e-05	GO:0000122(negative regulation of transcription by RNA polymerase II);GO:0001510(RNA methylation);GO:0008168(methyltransferase activity);GO:0008173(RNA methyltransferase activity);GO:0008757(S-adenosylmethionine-dependent methyltransferase activity);GO:0016073(snRNA metabolic process);GO:0035562(negative regulation of chromatin binding);GO:0040031(snRNA modification);GO:1900087(positive regulatio…	NA
CDC6	-1.26485	2.0625e-05	GO:0000278(mitotic cell cycle);GO:0000922(spindle pole);GO:0005634(nucleus);GO:0006270(DNA replication initiation);GO:0019900(kinase binding);GO:0030071(regulation of mitotic metaphase/anaphase transition);GO:0032467(positive regulation of cytokinesis);GO:0051233(spindle midzone);GO:0051301(cell division);GO:0051984(positive regulation of chromosome segregation)	04110(Cell cycle)
RF00026	-1.26457	0.00628435	NA	NA
OXSM	-1.26394	0.000126033	GO:0003824(catalytic activity);GO:0004315(3-oxoacyl-[acyl-carrier-protein] synthase activity);GO:0005739(mitochondrion);GO:0005829(cytosol);GO:0006633(fatty acid biosynthetic process);GO:0006637(acyl-CoA metabolic process);GO:0016740(transferase activity);GO:0016746(transferase activity, transferring acyl groups);GO:0016747(transferase activity, transferring acyl groups other than amino-acyl grou…	00061(Fatty acid biosynthesis);00780(Biotin metabolism)
ZBED5	-1.26385	1.03278e-05	GO:0003677(DNA binding)	NA
FAM131B	-1.26328	5.35072e-05	GO:0005654(nucleoplasm);GO:0005829(cytosol)	NA
ENSOARG00000001977	-1.26195	0.000709464	GO:0004014(adenosylmethionine decarboxylase activity);GO:0006597(spermine biosynthetic process);GO:0008295(spermidine biosynthetic process)	NA
ENSOARG00000019647	-1.2617	3.46996e-05	GO:0003676(nucleic acid binding)	NA
ENSOARG00000012971	-1.2614	0.000511636	GO:0005515(protein binding)	NA
TRMT2A	-1.26119	0.000237109	GO:0001510(RNA methylation);GO:0006396(RNA processing);GO:0008168(methyltransferase activity);GO:0008173(RNA methyltransferase activity);GO:0016740(transferase activity);GO:0032259(methylation)	NA
GMPPA	-1.26115	1.7605e-05	GO:0009058(biosynthetic process);GO:0016740(transferase activity);GO:0016779(nucleotidyltransferase activity)	00051(Fructose and mannose metabolism);00520(Amino sugar and nucleotide sugar metabolism)
KANK1	-1.26063	0.000174689	GO:0005515(protein binding);GO:0005737(cytoplasm);GO:0005886(plasma membrane);GO:0008013(beta-catenin binding);GO:0008283(cell population proliferation);GO:0010977(negative regulation of neuron projection development);GO:0030036(actin cytoskeleton organization);GO:0030177(positive regulation of Wnt signaling pathway);GO:0030336(negative regulation of cell migration);GO:0030837(negative regulation…	NA
ENSOARG00000000862	-1.25649	0.000156616	GO:0016020(membrane);GO:0016021(integral component of membrane)	NA
DDX11	-1.25509	0.00426038	GO:0000166(nucleotide binding);GO:0000790(nuclear chromatin);GO:0000922(spindle pole);GO:0001650(fibrillar center);GO:0003676(nucleic acid binding);GO:0003677(DNA binding);GO:0003682(chromatin binding);GO:0003688(DNA replication origin binding);GO:0003690(double-stranded DNA binding);GO:0003697(single-stranded DNA binding);GO:0003727(single-stranded RNA binding);GO:0004003(ATP-dependent DNA helic…	NA
THRB	-1.25392	0.0022609	GO:0000122(negative regulation of transcription by RNA polymerase II);GO:0000790(nuclear chromatin);GO:0003677(DNA binding);GO:0003700(DNA-binding transcription factor activity);GO:0003707(steroid hormone receptor activity);GO:0004879(nuclear receptor activity);GO:0005634(nucleus);GO:0006355(regulation of transcription, DNA-templated);GO:0006357(regulation of transcription by RNA polymerase II);G…	04080(Neuroactive ligand-receptor interaction);04919(Thyroid hormone signaling pathway)
TCF19	-1.25191	0.000220868	GO:0003700(DNA-binding transcription factor activity);GO:0005515(protein binding);GO:0006355(regulation of transcription, DNA-templated);GO:0046872(metal ion binding)	NA
CAVIN2	-1.25072	0.000778215	GO:0001786(phosphatidylserine binding);GO:0005654(nucleoplasm);GO:0005737(cytoplasm);GO:0005829(cytosol);GO:0005886(plasma membrane);GO:0005901(caveola);GO:0015629(actin cytoskeleton);GO:0045121(membrane raft);GO:0097320(plasma membrane tubulation)	NA
ENSOARG00000019767	-1.24731	0.000198661	GO:0008028(monocarboxylic acid transmembrane transporter activity);GO:0015718(monocarboxylic acid transport);GO:0016020(membrane);GO:0016021(integral component of membrane);GO:0055085(transmembrane transport)	NA
IRF5	-1.24586	0.00136082	GO:0003700(DNA-binding transcription factor activity);GO:0005515(protein binding);GO:0005634(nucleus);GO:0005737(cytoplasm);GO:0006355(regulation of transcription, DNA-templated);GO:0006357(regulation of transcription by RNA polymerase II);GO:0019221(cytokine-mediated signaling pathway);GO:0032494(response to peptidoglycan);GO:0032495(response to muramyl dipeptide);GO:0042802(identical protein bi…	04620(Toll-like receptor signaling pathway)
SPRY3	-1.24452	5.80578e-05	GO:0007275(multicellular organism development);GO:0009966(regulation of signal transduction);GO:0016020(membrane);GO:0061564(axon development)	NA
LPIN1	-1.24407	6.828e-05	GO:0006357(regulation of transcription by RNA polymerase II);GO:0008195(phosphatidate phosphatase activity);GO:0009062(fatty acid catabolic process);GO:0016311(dephosphorylation);GO:0019432(triglyceride biosynthetic process)	00561(Glycerolipid metabolism);00564(Glycerophospholipid metabolism)
NAT9	-1.24391	0.00535734	GO:0016747(transferase activity, transferring acyl groups other than amino-acyl groups)	NA
CLCN1	-1.24349	8.5037e-05	GO:0005247(voltage-gated chloride channel activity);GO:0005887(integral component of plasma membrane);GO:0006811(ion transport);GO:0006821(chloride transport);GO:0006936(muscle contraction);GO:0016020(membrane);GO:0016021(integral component of membrane);GO:0019227(neuronal action potential propagation);GO:0042383(sarcolemma);GO:0042803(protein homodimerization activity);GO:0055085(transmembrane t…	NA
LRRC71	-1.24242	0.000315511	GO:0005515(protein binding)	NA
C6orf47	-1.24217	0.00405318	GO:0005829(cytosol)	NA
GASK1A	-1.24217	8.95522e-05	GO:0005576(extracellular region);GO:0005783(endoplasmic reticulum);GO:0005794(Golgi apparatus);GO:0043231(intracellular membrane-bounded organelle)	NA
PALD1	-1.24084	0.00249858	GO:0005829(cytosol)	NA
RBL1	-1.2398	1.6932e-05	GO:0000122(negative regulation of transcription by RNA polymerase II);GO:0005634(nucleus);GO:0005654(nucleoplasm);GO:0005667(transcription factor complex);GO:0006357(regulation of transcription by RNA polymerase II);GO:0008134(transcription factor binding);GO:0010629(negative regulation of gene expression);GO:0043550(regulation of lipid kinase activity);GO:0051302(regulation of cell division);GO:…	04110(Cell cycle);04218(Cellular senescence);04350(TGF-beta signaling pathway);05165(Human papillomavirus infection);05203(Viral carcinogenesis);05203(Viral carcinogenesis)
DMAP1	-1.23869	0.000186061	GO:0000122(negative regulation of transcription by RNA polymerase II);GO:0001103(RNA polymerase II repressing transcription factor binding);GO:0003714(transcription corepressor activity);GO:0005634(nucleus);GO:0005654(nucleoplasm);GO:0005657(replication fork);GO:0005737(cytoplasm);GO:0005829(cytosol);GO:0006281(DNA repair);GO:0006338(chromatin remodeling);GO:0035267(NuA4 histone acetyltransferase…	NA
C16orf46	-1.23859	0.000627352	GO:0005634(nucleus);GO:0005654(nucleoplasm);GO:0005829(cytosol);GO:0005829(cytosol)	NA
MRVI1	-1.23812	0.0111919	GO:0016020(membrane);GO:0016021(integral component of membrane);GO:0016021(integral component of membrane)	04022(cGMP-PKG signaling pathway);04270(Vascular smooth muscle contraction);04270(Vascular smooth muscle contraction)
INTS6L	-1.23782	0.000234681	NA	NA
SPHK2	-1.23778	0.000135623	GO:0001568(blood vessel development);GO:0003376(sphingosine-1-phosphate receptor signaling pathway);GO:0003951(NAD+ kinase activity);GO:0005634(nucleus);GO:0005737(cytoplasm);GO:0005829(cytosol);GO:0006670(sphingosine metabolic process);GO:0007420(brain development);GO:0008284(positive regulation of cell population proliferation);GO:0016020(membrane);GO:0016301(kinase activity);GO:0016310(phospho…	00600(Sphingolipid metabolism);04020(Calcium signaling pathway);04071(Sphingolipid signaling pathway);04072(Phospholipase D signaling pathway);04370(VEGF signaling pathway);04371(Apelin signaling pathway);04666(Fc gamma R-mediated phagocytosis);05152(Tuberculosis)
ZNF829	-1.23731	0.000207794	GO:0003676(nucleic acid binding);GO:0005622(intracellular);GO:0006355(regulation of transcription, DNA-templated);GO:0046872(metal ion binding)	05168(Herpes simplex virus 1 infection)
ZNF12	-1.23643	2.14159e-05	GO:0003676(nucleic acid binding);GO:0005622(intracellular);GO:0005634(nucleus);GO:0005654(nucleoplasm);GO:0005813(centrosome);GO:0006355(regulation of transcription, DNA-templated);GO:0045892(negative regulation of transcription, DNA-templated);GO:0046872(metal ion binding)	05168(Herpes simplex virus 1 infection)
RASSF4	-1.23639	0.00322473	GO:0007165(signal transduction)	04392(Hippo signaling pathway - multiple species)
KHK	-1.23615	0.0178123	GO:0004454(ketohexokinase activity);GO:0005737(cytoplasm);GO:0006000(fructose metabolic process);GO:0016773(phosphotransferase activity, alcohol group as acceptor);GO:0046835(carbohydrate phosphorylation)	00051(Fructose and mannose metabolism)
ZNF239	-1.23606	9.04889e-05	GO:0000122(negative regulation of transcription by RNA polymerase II);GO:0000978(RNA polymerase II proximal promoter sequence-specific DNA binding);GO:0001227(DNA-binding transcription repressor activity, RNA polymerase II-specific);GO:0003676(nucleic acid binding)	NA
AHDC1	-1.23409	8.01643e-05	NA	NA
ACER2	-1.23398	0.00695337	GO:0001953(negative regulation of cell-matrix adhesion);GO:0005794(Golgi apparatus);GO:0006629(lipid metabolic process);GO:0006672(ceramide metabolic process);GO:0006919(activation of cysteine-type endopeptidase activity involved in apoptotic process);GO:0006974(cellular response to DNA damage stimulus);GO:0008284(positive regulation of cell population proliferation);GO:0010506(regulation of auto…	00600(Sphingolipid metabolism);04071(Sphingolipid signaling pathway)
TRIM45	-1.23346	0.00100563	GO:0005515(protein binding);GO:0005622(intracellular);GO:0005654(nucleoplasm);GO:0005829(cytosol);GO:0008270(zinc ion binding);GO:0045171(intercellular bridge);GO:0046872(metal ion binding);GO:0060348(bone development)	NA
RHCG	-1.23232	0.00770588	GO:0005886(plasma membrane);GO:0005887(integral component of plasma membrane);GO:0006873(cellular ion homeostasis);GO:0006885(regulation of pH);GO:0008519(ammonium transmembrane transporter activity);GO:0015696(ammonium transport);GO:0016020(membrane);GO:0016021(integral component of membrane);GO:0016323(basolateral plasma membrane);GO:0016324(apical plasma membrane);GO:0030506(ankyrin binding);G…	NA
PPARGC1B	-1.23183	0.00132162	GO:0001503(ossification);GO:0003676(nucleic acid binding);GO:0003712(transcription coregulator activity);GO:0003723(RNA binding);GO:0005634(nucleus);GO:0005739(mitochondrion);GO:0006355(regulation of transcription, DNA-templated);GO:0006390(mitochondrial transcription);GO:0007015(actin filament organization);GO:0008134(transcription factor binding);GO:0010694(positive regulation of alkaline phosp…	04931(Insulin resistance)
H2AFJ	-1.23099	0.00420384	GO:0000786(nucleosome);GO:0003677(DNA binding);GO:0005634(nucleus);GO:0005694(chromosome);GO:0046982(protein heterodimerization activity)	04217(Necroptosis);05034(Alcoholism);05322(Systemic lupus erythematosus)
CIDEA	-1.22945	0.0458861	GO:0001659(temperature homeostasis);GO:0005622(intracellular);GO:0005634(nucleus);GO:0005737(cytoplasm);GO:0005739(mitochondrion);GO:0005740(mitochondrial envelope);GO:0005811(lipid droplet);GO:0006629(lipid metabolic process);GO:0006915(apoptotic process);GO:0008219(cell death);GO:0010890(positive regulation of sequestering of triglyceride);GO:0019915(lipid storage);GO:0030512(negative regulatio…	NA
ZADH2	-1.22698	0.00097807	GO:0005777(peroxisome);GO:0006693(prostaglandin metabolic process);GO:0008270(zinc ion binding);GO:0016491(oxidoreductase activity);GO:0036132(13-prostaglandin reductase activity);GO:0045599(negative regulation of fat cell differentiation);GO:0055114(oxidation-reduction process)	NA
PCDHAC2	-1.22696	0.000959	GO:0005509(calcium ion binding);GO:0005886(plasma membrane);GO:0007155(cell adhesion);GO:0007156(homophilic cell adhesion via plasma membrane adhesion molecules);GO:0007399(nervous system development);GO:0016020(membrane);GO:0016021(integral component of membrane);GO:0016021(integral component of membrane)	NA
PCDHA11	-1.22696	0.000959	GO:0005509(calcium ion binding);GO:0005886(plasma membrane);GO:0007155(cell adhesion);GO:0007156(homophilic cell adhesion via plasma membrane adhesion molecules);GO:0007399(nervous system development);GO:0016020(membrane);GO:0016021(integral component of membrane);GO:0016021(integral component of membrane)	NA
ENSOARG00000020558	-1.2265	8.56261e-05	GO:0000166(nucleotide binding);GO:0003774(motor activity);GO:0003777(microtubule motor activity);GO:0005515(protein binding);GO:0005524(ATP binding);GO:0007018(microtubule-based movement);GO:0008017(microtubule binding);GO:0008289(lipid binding)	NA
RBFA	-1.2253	6.51255e-05	GO:0006364(rRNA processing)	NA
RPP25L	-1.22466	0.00151532	GO:0003676(nucleic acid binding)	03008(Ribosome biogenesis in eukaryotes);03013(RNA transport)
RF01894	-1.2242	0.00510569	NA	NA
MGAT2	-1.22386	5.7733e-05	GO:0000139(Golgi membrane);GO:0005794(Golgi apparatus);GO:0005795(Golgi stack);GO:0008455(alpha-1,6-mannosylglycoprotein 2-beta-N-acetylglucosaminyltransferase activity);GO:0009312(oligosaccharide biosynthetic process);GO:0016021(integral component of membrane);GO:0018279(protein N-linked glycosylation via asparagine);GO:0030145(manganese ion binding);GO:0042803(protein homodimerization activity)	00510(N-Glycan biosynthesis)
TBC1D25	-1.2238	0.000102535	GO:0005096(GTPase activator activity);GO:0005776(autophagosome);GO:0043547(positive regulation of GTPase activity);GO:1901096(regulation of autophagosome maturation)	NA
ABCC10	-1.22264	0.000293576	GO:0000166(nucleotide binding);GO:0005524(ATP binding);GO:0016020(membrane);GO:0016021(integral component of membrane);GO:0016887(ATPase activity);GO:0042626(ATPase activity, coupled to transmembrane movement of substances);GO:0055085(transmembrane transport)	02010(ABC transporters)
ENAM	-1.22215	0.000769311	GO:0022604(regulation of cell morphogenesis);GO:0031012(extracellular matrix);GO:0036305(ameloblast differentiation);GO:0042475(odontogenesis of dentin-containing tooth);GO:0070175(positive regulation of enamel mineralization);GO:0097186(amelogenesis)	NA
ENSOARG00000013454	-1.22177	0.00231835	GO:0000278(mitotic cell cycle);GO:0000775(chromosome, centromeric region);GO:0005634(nucleus)	NA
ENSOARG00000009862	-1.22168	4.69864e-05	GO:0016020(membrane);GO:0016021(integral component of membrane)	NA
TAX1BP3	-1.22138	1.67173e-05	GO:0001650(fibrillar center);GO:0005515(protein binding);GO:0005634(nucleus);GO:0005737(cytoplasm);GO:0005886(plasma membrane);GO:0007266(Rho protein signal transduction);GO:0008013(beta-catenin binding);GO:0008022(protein C-terminus binding);GO:0008285(negative regulation of cell population proliferation);GO:0015629(actin cytoskeleton);GO:0016020(membrane);GO:0016055(Wnt signaling pathway);GO:00…	NA
MON1B	-1.22009	0.0368038	GO:0005737(cytoplasm);GO:0019085(early viral transcription);GO:0019086(late viral transcription);GO:0035658(Mon1-Ccz1 complex);GO:0000795(synaptonemal complex);GO:0007128(meiotic prophase I);GO:0007130(synaptonemal complex assembly);GO:0070193(synaptonemal complex organization)	NA
ENSOARG00000007340	-1.22009	0.0368038	GO:0005737(cytoplasm);GO:0019085(early viral transcription);GO:0019086(late viral transcription);GO:0035658(Mon1-Ccz1 complex);GO:0000795(synaptonemal complex);GO:0007128(meiotic prophase I);GO:0007130(synaptonemal complex assembly);GO:0070193(synaptonemal complex organization)	NA
HIP1	-1.21988	6.05526e-06	GO:0003779(actin binding);GO:0005543(phospholipid binding);GO:0005737(cytoplasm);GO:0005794(Golgi apparatus);GO:0006897(endocytosis);GO:0006915(apoptotic process);GO:0006919(activation of cysteine-type endopeptidase activity involved in apoptotic process);GO:0030122(AP-2 adaptor complex);GO:0030136(clathrin-coated vesicle);GO:0030276(clathrin binding);GO:0032051(clathrin light chain binding);GO:0…	05016(Huntington disease)
PIGM	-1.21932	0.000126768	GO:0005783(endoplasmic reticulum);GO:0005789(endoplasmic reticulum membrane);GO:0006506(GPI anchor biosynthetic process);GO:0016020(membrane);GO:0016021(integral component of membrane);GO:0016740(transferase activity);GO:0016757(transferase activity, transferring glycosyl groups);GO:0016758(transferase activity, transferring hexosyl groups)	00563(Glycosylphosphatidylinositol (GPI)-anchor biosynthesis)
CDH6	-1.21808	0.0163665	GO:0005509(calcium ion binding);GO:0005886(plasma membrane);GO:0007155(cell adhesion);GO:0007156(homophilic cell adhesion via plasma membrane adhesion molecules);GO:0007219(Notch signaling pathway);GO:0016020(membrane);GO:0016021(integral component of membrane);GO:0046872(metal ion binding);GO:0098609(cell-cell adhesion)	NA
SZT2	-1.2175	3.18148e-05	GO:0005765(lysosomal membrane);GO:0005777(peroxisome);GO:0007417(central nervous system development);GO:0009791(post-embryonic development);GO:0021540(corpus callosum morphogenesis);GO:0031667(response to nutrient levels);GO:0034198(cellular response to amino acid starvation);GO:0042149(cellular response to glucose starvation);GO:0043473(pigmentation);GO:0061462(protein localization to lysosome);…	NA
EPHB3	-1.21431	0.0107994	GO:0000166(nucleotide binding);GO:0001525(angiogenesis);GO:0001655(urogenital system development);GO:0004672(protein kinase activity);GO:0004713(protein tyrosine kinase activity);GO:0004714(transmembrane receptor protein tyrosine kinase activity);GO:0005003(ephrin receptor activity);GO:0005515(protein binding);GO:0005524(ATP binding);GO:0005887(integral component of plasma membrane);GO:0006468(pr…	04360(Axon guidance)
SUV39H1	-1.21385	9.25094e-05	GO:0000122(negative regulation of transcription by RNA polymerase II);GO:0000183(chromatin silencing at rDNA);GO:0000792(heterochromatin);GO:0005515(protein binding);GO:0005634(nucleus);GO:0005677(chromatin silencing complex);GO:0005694(chromosome);GO:0006325(chromatin organization);GO:0006974(cellular response to DNA damage stimulus);GO:0008168(methyltransferase activity);GO:0008270(zinc ion bin…	00310(Lysine degradation)
DVL2	-1.21372	0.000224415	GO:0001843(neural tube closure);GO:0001934(positive regulation of protein phosphorylation);GO:0003007(heart morphogenesis);GO:0003151(outflow tract morphogenesis);GO:0005109(frizzled binding);GO:0005515(protein binding);GO:0005634(nucleus);GO:0005654(nucleoplasm);GO:0005737(cytoplasm);GO:0005829(cytosol);GO:0005886(plasma membrane);GO:0006366(transcription by RNA polymerase II);GO:0007379(segment…	04150(mTOR signaling pathway);04310(Wnt signaling pathway);04330(Notch signaling pathway);04390(Hippo signaling pathway);04550(Signaling pathways regulating pluripotency of stem cells);04916(Melanogenesis);04934(Cushing syndrome);05165(Human papillomavirus infection);05200(Pathways in cancer);05217(Basal cell carcinoma);05224(Breast cancer);05225(Hepatocellular carcinoma);05226(Gastric cancer)
SLC25A46	-1.21348	0.00807974	GO:0005739(mitochondrion);GO:0005741(mitochondrial outer membrane);GO:0016020(membrane);GO:0016021(integral component of membrane);GO:0090149(mitochondrial membrane fission)	NA
ENSOARG00000012144	-1.21217	0.000804727	GO:0005216(ion channel activity);GO:0005244(voltage-gated ion channel activity);GO:0005249(voltage-gated potassium channel activity);GO:0005267(potassium channel activity);GO:0005887(integral component of plasma membrane);GO:0006811(ion transport);GO:0006813(potassium ion transport);GO:0016020(membrane);GO:0016021(integral component of membrane);GO:0034765(regulation of ion transmembrane transpor…	NA
NR2C2AP	-1.21033	0.00103505	GO:0005654(nucleoplasm)	NA
AGFG2	-1.20976	0.000876035	GO:0005096(GTPase activator activity);GO:0043547(positive regulation of GTPase activity);GO:0046872(metal ion binding)	NA
ENSOARG00000019752	-1.20969	0.000412769	NA	NA
ENSOARG00000016599	-1.20946	0.000659294	GO:0003676(nucleic acid binding)	NA
PLCD3	-1.20919	0.0005839	GO:0001525(angiogenesis);GO:0004435(phosphatidylinositol phospholipase C activity);GO:0006629(lipid metabolic process);GO:0007165(signal transduction);GO:0008081(phosphoric diester hydrolase activity);GO:0016042(lipid catabolic process);GO:0016787(hydrolase activity);GO:0035556(intracellular signal transduction);GO:0042127(regulation of cell population proliferation);GO:0060716(labyrinthine layer…	00562(Inositol phosphate metabolism);04020(Calcium signaling pathway);04070(Phosphatidylinositol signaling system);04919(Thyroid hormone signaling pathway);04933(AGE-RAGE signaling pathway in diabetic complications)
ENSOARG00000014989	-1.20867	4.10467e-05	GO:0000166(nucleotide binding);GO:0003924(GTPase activity);GO:0005200(structural constituent of cytoskeleton);GO:0005525(GTP binding);GO:0005737(cytoplasm);GO:0005856(cytoskeleton);GO:0005874(microtubule);GO:0007010(cytoskeleton organization);GO:0007017(microtubule-based process);GO:0007411(axon guidance);GO:0015630(microtubule cytoskeleton);GO:0030027(lamellipodium);GO:0030175(filopodium);GO:003…	NA
DHCR7	-1.20848	2.03748e-05	GO:0001568(blood vessel development);GO:0005640(nuclear outer membrane);GO:0005783(endoplasmic reticulum);GO:0005829(cytosol);GO:0006695(cholesterol biosynthetic process);GO:0009791(post-embryonic development);GO:0016020(membrane);GO:0016021(integral component of membrane);GO:0016126(sterol biosynthetic process);GO:0016628(oxidoreductase activity, acting on the CH-CH group of donors, NAD or NADP …	00100(Steroid biosynthesis)
ARFGAP2	-1.20823	0.00025317	GO:0005096(GTPase activator activity);GO:0005794(Golgi apparatus);GO:0005829(cytosol);GO:0005886(plasma membrane);GO:0043547(positive regulation of GTPase activity);GO:0046872(metal ion binding)	04144(Endocytosis)
LRSAM1	-1.20669	8.40775e-05	GO:0000209(protein polyubiquitination);GO:0004842(ubiquitin-protein transferase activity);GO:0005515(protein binding);GO:0005737(cytoplasm);GO:0005829(cytosol);GO:0016020(membrane);GO:0030163(protein catabolic process);GO:0045806(negative regulation of endocytosis);GO:0046755(viral budding);GO:0051865(protein autoubiquitination);GO:0061630(ubiquitin protein ligase activity);GO:0070086(ubiquitin-d…	NA
ZNF32	-1.20625	0.000594127	GO:0003676(nucleic acid binding)	NA
RCCD1	-1.20514	0.00400143	GO:0005829(cytosol);GO:0005886(plasma membrane)	NA
ABCC1	-1.20417	1.24798e-05	GO:0000166(nucleotide binding);GO:0004012(phospholipid-translocating ATPase activity);GO:0005524(ATP binding);GO:0005886(plasma membrane);GO:0016020(membrane);GO:0016021(integral component of membrane);GO:0016323(basolateral plasma membrane);GO:0016887(ATPase activity);GO:0022857(transmembrane transporter activity);GO:0042626(ATPase activity, coupled to transmembrane movement of substances);GO:00…	01523(Antifolate resistance);02010(ABC transporters);04071(Sphingolipid signaling pathway);04977(Vitamin digestion and absorption);05206(MicroRNAs in cancer)
MOB1B	-1.20381	0.00563693	GO:0005634(nucleus);GO:0005730(nucleolus);GO:0005737(cytoplasm);GO:0005829(cytosol);GO:0019209(kinase activator activity);GO:0019900(kinase binding);GO:0031952(regulation of protein autophosphorylation);GO:0033674(positive regulation of kinase activity);GO:0035329(hippo signaling)	04390(Hippo signaling pathway);04392(Hippo signaling pathway - multiple species)
MVD	-1.20229	0.000127169	GO:0000166(nucleotide binding);GO:0004163(diphosphomevalonate decarboxylase activity);GO:0005524(ATP binding);GO:0005829(cytosol);GO:0006629(lipid metabolic process);GO:0006694(steroid biosynthetic process);GO:0006695(cholesterol biosynthetic process);GO:0008202(steroid metabolic process);GO:0008203(cholesterol metabolic process);GO:0008284(positive regulation of cell population proliferation);GO…	00900(Terpenoid backbone biosynthesis)
FAT4	-1.2017	4.99569e-05	GO:0001658(branching involved in ureteric bud morphogenesis);GO:0001822(kidney development);GO:0003007(heart morphogenesis);GO:0005509(calcium ion binding);GO:0005886(plasma membrane);GO:0007009(plasma membrane organization);GO:0007155(cell adhesion);GO:0007156(homophilic cell adhesion via plasma membrane adhesion molecules);GO:0007157(heterophilic cell-cell adhesion via plasma membrane cell adhe…	04392(Hippo signaling pathway - multiple species)
SLC6A17	-1.2007	9.91219e-06	GO:0005328(neurotransmitter:sodium symporter activity);GO:0005887(integral component of plasma membrane);GO:0006836(neurotransmitter transport);GO:0007420(brain development);GO:0015293(symporter activity);GO:0016020(membrane);GO:0016021(integral component of membrane);GO:0055085(transmembrane transport)	NA
NR1H4	-1.19845	0.000120717	GO:0000122(negative regulation of transcription by RNA polymerase II);GO:0000977(RNA polymerase II regulatory region sequence-specific DNA binding);GO:0000980(RNA polymerase II distal enhancer sequence-specific DNA binding);GO:0000981(DNA-binding transcription factor activity, RNA polymerase II-specific);GO:0001228(DNA-binding transcription activator activity, RNA polymerase II-specific);GO:00016…	04976(Bile secretion);04976(Bile secretion)
CPED1	-1.19726	0.00821402	GO:0005783(endoplasmic reticulum);GO:0005783(endoplasmic reticulum)	NA
KIF24	-1.19394	0.000215721	GO:0000166(nucleotide binding);GO:0003774(motor activity);GO:0003777(microtubule motor activity);GO:0005515(protein binding);GO:0005524(ATP binding);GO:0005814(centriole);GO:0007018(microtubule-based movement);GO:0007019(microtubule depolymerization);GO:0008017(microtubule binding);GO:0032991(protein-containing complex);GO:0042802(identical protein binding);GO:0060271(cilium assembly)	NA
PRR12	-1.19352	0.00178031	NA	NA
ENSOARG00000015210	-1.19143	0.000655333	GO:0004560(alpha-L-fucosidase activity);GO:0005975(carbohydrate metabolic process)	NA
PSMC3IP	-1.19052	0.00455633	GO:0005654(nucleoplasm);GO:0007131(reciprocal meiotic recombination);GO:0030374(nuclear receptor transcription coactivator activity);GO:1903508(positive regulation of nucleic acid-templated transcription)	NA
SYVN1	-1.19028	6.1535e-05	GO:0000836(Hrd1p ubiquitin ligase complex);GO:0000839(Hrd1p ubiquitin ligase ERAD-L complex);GO:0005654(nucleoplasm);GO:0005783(endoplasmic reticulum);GO:0005790(smooth endoplasmic reticulum);GO:0006511(ubiquitin-dependent protein catabolic process);GO:0016020(membrane);GO:0016021(integral component of membrane);GO:0016567(protein ubiquitination);GO:0018279(protein N-linked glycosylation via aspa…	04120(Ubiquitin mediated proteolysis);04141(Protein processing in endoplasmic reticulum)
SIGMAR1	-1.18948	0.00201007	GO:0005635(nuclear envelope);GO:0005783(endoplasmic reticulum);GO:0014069(postsynaptic density);GO:0016021(integral component of membrane);GO:0036474(cell death in response to hydrogen peroxide);GO:0038023(signaling receptor activity);GO:0043523(regulation of neuron apoptotic process);GO:0070207(protein homotrimerization)	NA
SH3TC2	-1.18898	3.62404e-05	GO:0005515(protein binding);GO:0005886(plasma membrane);GO:0022011(myelination in peripheral nervous system);GO:0031410(cytoplasmic vesicle);GO:0032287(peripheral nervous system myelin maintenance);GO:0033157(regulation of intracellular protein transport);GO:1901184(regulation of ERBB signaling pathway)	NA
SYNPO2	-1.18832	0.00320441	GO:0001725(stress fiber);GO:0005515(protein binding);GO:0005829(cytosol);GO:0005925(focal adhesion);GO:0015629(actin cytoskeleton);GO:0030018(Z disc);GO:0031005(filamin binding);GO:0043231(intracellular membrane-bounded organelle);GO:0051393(alpha-actinin binding)	NA
CDAN1	-1.18792	0.000150899	GO:0005634(nucleus);GO:0005737(cytoplasm);GO:0005829(cytosol);GO:0005886(plasma membrane);GO:0006325(chromatin organization);GO:0008104(protein localization);GO:0008156(negative regulation of DNA replication);GO:0012505(endomembrane system);GO:0031497(chromatin assembly)	NA
GRB14	-1.18619	4.62624e-05	GO:0005070(SH3/SH2 adaptor activity);GO:0005737(cytoplasm);GO:0005886(plasma membrane);GO:0007165(signal transduction);GO:0009967(positive regulation of signal transduction);GO:0030971(receptor tyrosine kinase binding);GO:0042802(identical protein binding);GO:0042803(protein homodimerization activity);GO:0043231(intracellular membrane-bounded organelle);GO:0046627(negative regulation of insulin r…	NA
FRMD3	-1.18603	0.00734703	GO:0005856(cytoskeleton);GO:0008092(cytoskeletal protein binding);GO:0016020(membrane);GO:0016021(integral component of membrane)	NA
NR1I3	-1.18571	0.000279978	GO:0000977(RNA polymerase II regulatory region sequence-specific DNA binding);GO:0001228(DNA-binding transcription activator activity, RNA polymerase II-specific);GO:0003677(DNA binding);GO:0003700(DNA-binding transcription factor activity);GO:0003707(steroid hormone receptor activity);GO:0005634(nucleus);GO:0005654(nucleoplasm);GO:0005737(cytoplasm);GO:0005829(cytosol);GO:0006355(regulation of t…	NA
SMIM15	-1.18445	0.00120725	GO:0016020(membrane);GO:0016021(integral component of membrane)	NA
PARS2	-1.1844	0.000415193	GO:0000166(nucleotide binding);GO:0004812(aminoacyl-tRNA ligase activity);GO:0004827(proline-tRNA ligase activity);GO:0005524(ATP binding);GO:0005737(cytoplasm);GO:0006418(tRNA aminoacylation for protein translation);GO:0006433(prolyl-tRNA aminoacylation)	00970(Aminoacyl-tRNA biosynthesis)
LRRC20	-1.1844	0.000398144	GO:0005515(protein binding);GO:0005515(protein binding)	NA
RNFT2	-1.18434	0.000964103	GO:0016020(membrane);GO:0016021(integral component of membrane);GO:0016021(integral component of membrane)	NA
ENSOARG00000019159	-1.18428	0.0102682	GO:0003713(transcription coactivator activity);GO:0006357(regulation of transcription by RNA polymerase II);GO:0045165(cell fate commitment);GO:1903508(positive regulation of nucleic acid-templated transcription)	NA
SPAG4	-1.18352	0.00312227	GO:0016020(membrane);GO:0016021(integral component of membrane)	NA
HECTD3	-1.18309	0.000181136	GO:0004842(ubiquitin-protein transferase activity);GO:0016567(protein ubiquitination);GO:0016740(transferase activity);GO:0019905(syntaxin binding);GO:0043161(proteasome-mediated ubiquitin-dependent protein catabolic process);GO:0048471(perinuclear region of cytoplasm)	NA
ENSOARG00000010324	-1.18189	0.000251298	GO:0016020(membrane);GO:0016021(integral component of membrane);GO:0030001(metal ion transport);GO:0046873(metal ion transmembrane transporter activity);GO:0055085(transmembrane transport);GO:0000966(RNA 5'-end processing);GO:0003676(nucleic acid binding);GO:0003729(mRNA binding);GO:0004521(endoribonuclease activity);GO:0005515(protein binding);GO:0005634(nucleus);GO:0005737(cytoplasm);GO:0007283…	04216(Ferroptosis)
PIWIL2	-1.18189	0.000251298	GO:0016020(membrane);GO:0016021(integral component of membrane);GO:0030001(metal ion transport);GO:0046873(metal ion transmembrane transporter activity);GO:0055085(transmembrane transport);GO:0000966(RNA 5'-end processing);GO:0003676(nucleic acid binding);GO:0003729(mRNA binding);GO:0004521(endoribonuclease activity);GO:0005515(protein binding);GO:0005634(nucleus);GO:0005737(cytoplasm);GO:0007283…	04216(Ferroptosis)
TRMT10C	-1.18151	0.000181032	GO:0000049(tRNA binding);GO:0000964(mitochondrial RNA 5'-end processing);GO:0005654(nucleoplasm);GO:0005739(mitochondrion);GO:0008033(tRNA processing);GO:0009019(tRNA (guanine-N1-)-methyltransferase activity);GO:0016429(tRNA (adenine-N1-)-methyltransferase activity);GO:0030488(tRNA methylation);GO:0061953(mRNA (adenine-N1-)-methyltransferase activity);GO:0070131(positive regulation of mitochondri…	NA
ENSOARG00000004225	-1.18094	0.0150959	GO:0016407(acetyltransferase activity);GO:0016740(transferase activity);GO:0016746(transferase activity, transferring acyl groups)	00232(Caffeine metabolism);00983(Drug metabolism - other enzymes);05204(Chemical carcinogenesis)
IL4I1	-1.17994	0.00958634	GO:0016491(oxidoreductase activity);GO:0055114(oxidation-reduction process)	NA
ZNF512B	-1.17989	9.18419e-05	GO:0003676(nucleic acid binding)	NA
ZNF576	-1.17754	0.000519203	GO:0003676(nucleic acid binding)	NA
RGS3	-1.17589	0.000585684	GO:0005515(protein binding);GO:0005634(nucleus);GO:0005654(nucleoplasm);GO:0005829(cytosol);GO:0005829(cytosol)	04360(Axon guidance);04360(Axon guidance)
RGS2	-1.17469	0.000200084	GO:0001965(G-protein alpha-subunit binding);GO:0005096(GTPase activator activity);GO:0005634(nucleus);GO:0005737(cytoplasm);GO:0005829(cytosol);GO:0005886(plasma membrane);GO:0007283(spermatogenesis);GO:0008277(regulation of G protein-coupled receptor signaling pathway);GO:0009898(cytoplasmic side of plasma membrane);GO:0010519(negative regulation of phospholipase activity);GO:0010614(negative re…	04022(cGMP-PKG signaling pathway);04740(Olfactory transduction);04921(Oxytocin signaling pathway)
KIF21B	-1.17355	0.00182153	GO:0000166(nucleotide binding);GO:0003777(microtubule motor activity);GO:0005515(protein binding);GO:0005524(ATP binding);GO:0007018(microtubule-based movement);GO:0008017(microtubule binding)	NA
RAPGEFL1	-1.17307	0.00735622	GO:0005085(guanyl-nucleotide exchange factor activity);GO:0005622(intracellular);GO:0007264(small GTPase mediated signal transduction)	NA
ZNF318	-1.17281	0.000119777	GO:0003676(nucleic acid binding);GO:0005634(nucleus);GO:0005654(nucleoplasm);GO:0005829(cytosol);GO:0008270(zinc ion binding);GO:0042803(protein homodimerization activity);GO:0045892(negative regulation of transcription, DNA-templated);GO:0045893(positive regulation of transcription, DNA-templated)	NA
ENSOARG00000019620	-1.17259	0.000190921	GO:0005515(protein binding)	NA
EXD3	-1.17257	0.0190056	GO:0003676(nucleic acid binding)	NA
MEX3A	-1.17238	0.010497	GO:0003676(nucleic acid binding);GO:0003723(RNA binding);GO:0005829(cytosol)	NA
MAP9	-1.17162	0.00249261	GO:0000235(astral microtubule);GO:0000281(mitotic cytokinesis);GO:0005737(cytoplasm);GO:0008017(microtubule binding);GO:0046602(regulation of mitotic centrosome separation);GO:0051225(spindle assembly);GO:0051233(spindle midzone);GO:0060236(regulation of mitotic spindle organization);GO:0072686(mitotic spindle);GO:0090307(mitotic spindle assembly);GO:1902412(regulation of mitotic cytokinesis)	NA
USP20	-1.16932	0.000123871	GO:0001664(G protein-coupled receptor binding);GO:0004197(cysteine-type endopeptidase activity);GO:0004843(thiol-dependent ubiquitin-specific protease activity);GO:0005813(centrosome);GO:0006508(proteolysis);GO:0006511(ubiquitin-dependent protein catabolic process);GO:0008233(peptidase activity);GO:0008234(cysteine-type peptidase activity);GO:0008270(zinc ion binding);GO:0008277(regulation of G p…	NA
ENSOARG00000002903	-1.16862	1.68744e-05	GO:0016020(membrane);GO:0016021(integral component of membrane)	NA
RGS19	-1.16789	0.00423274	NA	NA
SFXN3	-1.16671	0.00170889	GO:0005739(mitochondrion);GO:0006811(ion transport);GO:0015075(ion transmembrane transporter activity);GO:0016020(membrane);GO:0016021(integral component of membrane);GO:0031966(mitochondrial membrane);GO:0034220(ion transmembrane transport);GO:0055085(transmembrane transport)	NA
CBX2	-1.16656	0.00021545	GO:0000122(negative regulation of transcription by RNA polymerase II);GO:0000791(euchromatin);GO:0000792(heterochromatin);GO:0003682(chromatin binding);GO:0005634(nucleus);GO:0005654(nucleoplasm);GO:0031519(PcG protein complex);GO:0035064(methylated histone binding);GO:0035102(PRC1 complex);GO:0045137(development of primary sexual characteristics)	NA
ARHGEF17	-1.16581	7.14139e-05	GO:0005085(guanyl-nucleotide exchange factor activity);GO:0005089(Rho guanyl-nucleotide exchange factor activity);GO:0005515(protein binding);GO:0030036(actin cytoskeleton organization);GO:0035023(regulation of Rho protein signal transduction)	NA
BCAN	-1.16518	0.00995295	GO:0005540(hyaluronic acid binding);GO:0007155(cell adhesion);GO:0021766(hippocampus development);GO:0031012(extracellular matrix);GO:0060074(synapse maturation);GO:0098978(glutamatergic synapse)	NA
ENSOARG00000008566	-1.1639	0.0161719	GO:0005515(protein binding);GO:0005634(nucleus);GO:0005694(chromosome);GO:0008168(methyltransferase activity);GO:0008270(zinc ion binding);GO:0016740(transferase activity);GO:0018024(histone-lysine N-methyltransferase activity);GO:0032259(methylation);GO:0034968(histone lysine methylation)	00310(Lysine degradation)
LBH	-1.16322	7.63429e-05	GO:0005634(nucleus);GO:0005737(cytoplasm);GO:0006355(regulation of transcription, DNA-templated);GO:0010468(regulation of gene expression);GO:0030879(mammary gland development);GO:0032991(protein-containing complex);GO:0033147(negative regulation of intracellular estrogen receptor signaling pathway);GO:0043408(regulation of MAPK cascade);GO:0045892(negative regulation of transcription, DNA-templa…	NA
FASN	-1.16318	4.87324e-05	GO:0003824(catalytic activity);GO:0004312(fatty acid synthase activity);GO:0005794(Golgi apparatus);GO:0005829(cytosol);GO:0005886(plasma membrane);GO:0006633(fatty acid biosynthetic process);GO:0008611(ether lipid biosynthetic process);GO:0009058(biosynthetic process);GO:0009888(tissue development);GO:0016491(oxidoreductase activity);GO:0016740(transferase activity);GO:0016788(hydrolase activity…	00061(Fatty acid biosynthesis);04152(AMPK signaling pathway);04910(Insulin signaling pathway)
ENSOARG00000018812	-1.15835	0.00469261	NA	NA
BCL2L11	-1.15824	0.00233626	GO:0001701(in utero embryonic development);GO:0001776(leukocyte homeostasis);GO:0001782(B cell homeostasis);GO:0001783(B cell apoptotic process);GO:0001822(kidney development);GO:0002260(lymphocyte homeostasis);GO:0002262(myeloid cell homeostasis);GO:0005737(cytoplasm);GO:0005739(mitochondrion);GO:0006915(apoptotic process);GO:0007160(cell-matrix adhesion);GO:0007283(spermatogenesis);GO:0008017(m…	01521(EGFR tyrosine kinase inhibitor resistance);04068(FoxO signaling pathway);04151(PI3K-Akt signaling pathway);04210(Apoptosis);04215(Apoptosis - multiple species);04932(Non-alcoholic fatty liver disease (NAFLD));05169(Epstein-Barr virus infection);05200(Pathways in cancer);05206(MicroRNAs in cancer);05210(Colorectal cancer)
PIP5K1B	-1.15773	0.000331596	GO:0000166(nucleotide binding);GO:0001931(uropod);GO:0005524(ATP binding);GO:0005829(cytosol);GO:0006661(phosphatidylinositol biosynthetic process);GO:0016301(kinase activity);GO:0016307(phosphatidylinositol phosphate kinase activity);GO:0016308(1-phosphatidylinositol-4-phosphate 5-kinase activity);GO:0016310(phosphorylation);GO:0016740(transferase activity);GO:0046488(phosphatidylinositol metabo…	00562(Inositol phosphate metabolism);04070(Phosphatidylinositol signaling system);04072(Phospholipase D signaling pathway);04144(Endocytosis);04666(Fc gamma R-mediated phagocytosis);04810(Regulation of actin cytoskeleton);05231(Choline metabolism in cancer);05231(Choline metabolism in cancer)
TMEM42	-1.15744	0.00118716	GO:0016020(membrane);GO:0016021(integral component of membrane)	NA
ARHGEF1	-1.15636	0.000220994	GO:0005089(Rho guanyl-nucleotide exchange factor activity);GO:0005737(cytoplasm);GO:0005829(cytosol);GO:0005886(plasma membrane);GO:0035023(regulation of Rho protein signal transduction)	04270(Vascular smooth muscle contraction);04611(Platelet activation);04810(Regulation of actin cytoskeleton);04928(Parathyroid hormone synthesis, secretion and action);05163(Human cytomegalovirus infection);05200(Pathways in cancer);05205(Proteoglycans in cancer)
USP35	-1.15625	0.000552552	GO:0004843(thiol-dependent ubiquitin-specific protease activity);GO:0006511(ubiquitin-dependent protein catabolic process);GO:0016579(protein deubiquitination);GO:0036459(thiol-dependent ubiquitinyl hydrolase activity)	NA
ZNF689	-1.15592	0.00520763	GO:0003676(nucleic acid binding);GO:0005622(intracellular);GO:0006355(regulation of transcription, DNA-templated);GO:0035914(skeletal muscle cell differentiation);GO:0046872(metal ion binding);GO:0046872(metal ion binding)	05168(Herpes simplex virus 1 infection);05168(Herpes simplex virus 1 infection)
ADAMTS9	-1.15498	8.36186e-05	GO:0003179(heart valve morphogenesis);GO:0003229(ventricular cardiac muscle tissue development);GO:0004175(endopeptidase activity);GO:0004222(metalloendopeptidase activity);GO:0005615(extracellular space);GO:0005783(endoplasmic reticulum);GO:0006508(proteolysis);GO:0008237(metallopeptidase activity);GO:0008270(zinc ion binding);GO:0009617(response to bacterium);GO:0009986(cell surface);GO:0010596…	NA
ENSOARG00000004056	-1.15454	0.000426786	GO:0003700(DNA-binding transcription factor activity);GO:0005634(nucleus);GO:0006355(regulation of transcription, DNA-templated);GO:0003676(nucleic acid binding);GO:0003677(DNA binding);GO:0005634(nucleus)	NA
ENSOARG00000019945	-1.15454	0.000426786	GO:0003700(DNA-binding transcription factor activity);GO:0005634(nucleus);GO:0006355(regulation of transcription, DNA-templated);GO:0003676(nucleic acid binding);GO:0003677(DNA binding);GO:0005634(nucleus)	NA
ENSOARG00000013973	-1.15334	0.001159	GO:0005854(nascent polypeptide-associated complex)	NA
VIPAS39	-1.15301	0.00193895	GO:0005737(cytoplasm);GO:0005769(early endosome);GO:0005770(late endosome);GO:0005794(Golgi apparatus);GO:0006886(intracellular protein transport);GO:0008333(endosome to lysosome transport);GO:0017185(peptidyl-lysine hydroxylation);GO:0030199(collagen fibril organization);GO:0032963(collagen metabolic process);GO:0043687(post-translational protein modification);GO:0044877(protein-containing compl…	NA
DGAT1	-1.15207	0.00184366	GO:0003846(2-acylglycerol O-acyltransferase activity);GO:0004144(diacylglycerol O-acyltransferase activity);GO:0008374(O-acyltransferase activity);GO:0016020(membrane);GO:0016021(integral component of membrane);GO:0019432(triglyceride biosynthetic process);GO:0019915(lipid storage);GO:0034379(very-low-density lipoprotein particle assembly);GO:0035336(long-chain fatty-acyl-CoA metabolic process);G…	00561(Glycerolipid metabolism);00830(Retinol metabolism);04975(Fat digestion and absorption)
NSUN4	-1.15082	0.000634674	GO:0003723(RNA binding);GO:0005739(mitochondrion);GO:0005762(mitochondrial large ribosomal subunit);GO:0008168(methyltransferase activity);GO:0016740(transferase activity);GO:0031167(rRNA methylation);GO:0032259(methylation);GO:0042256(mature ribosome assembly);GO:0070131(positive regulation of mitochondrial translation);GO:0070181(small ribosomal subunit rRNA binding)	NA
ENSOARG00000020321	-1.14674	0.00173863	NA	NA
IKBKG	-1.14563	9.46193e-05	GO:0000151(ubiquitin ligase complex);GO:0000922(spindle pole);GO:0005634(nucleus);GO:0005737(cytoplasm);GO:0005829(cytosol);GO:0006974(cellular response to DNA damage stimulus);GO:0008385(IkappaB kinase complex);GO:0019904(protein domain specific binding);GO:0031625(ubiquitin protein ligase binding);GO:0042802(identical protein binding);GO:0042803(protein homodimerization activity);GO:0043123(pos…	01523(Antifolate resistance);04010(MAPK signaling pathway);04014(Ras signaling pathway);04062(Chemokine signaling pathway);04064(NF-kappa B signaling pathway);04151(PI3K-Akt signaling pathway);04210(Apoptosis);04380(Osteoclast differentiation);04620(Toll-like receptor signaling pathway);04621(NOD-like receptor signaling pathway);04622(RIG-I-like receptor signaling pathway);04623(Cytosolic DNA-sen…
AP4M1	-1.14471	0.0003825	GO:0005829(cytosol);GO:0006605(protein targeting);GO:0006886(intracellular protein transport);GO:0008104(protein localization);GO:0015031(protein transport);GO:0016020(membrane);GO:0016192(vesicle-mediated transport);GO:0030131(clathrin adaptor complex)	04142(Lysosome)
ENSOARG00000021645	-1.14203	0.000187747	GO:0000166(nucleotide binding);GO:0001553(luteinization);GO:0001701(in utero embryonic development);GO:0002244(hematopoietic progenitor cell differentiation);GO:0004672(protein kinase activity);GO:0004713(protein tyrosine kinase activity);GO:0004714(transmembrane receptor protein tyrosine kinase activity);GO:0005018(platelet-derived growth factor alpha-receptor activity);GO:0005021(vascular endot…	01521(EGFR tyrosine kinase inhibitor resistance);04010(MAPK signaling pathway);04014(Ras signaling pathway);04015(Rap1 signaling pathway);04020(Calcium signaling pathway);04072(Phospholipase D signaling pathway);04144(Endocytosis);04151(PI3K-Akt signaling pathway);04510(Focal adhesion);04540(Gap junction);04630(Jak-STAT signaling pathway);04810(Regulation of actin cytoskeleton);05163(Human cytome…
PDGFRA	-1.14203	0.000187747	GO:0000166(nucleotide binding);GO:0001553(luteinization);GO:0001701(in utero embryonic development);GO:0002244(hematopoietic progenitor cell differentiation);GO:0004672(protein kinase activity);GO:0004713(protein tyrosine kinase activity);GO:0004714(transmembrane receptor protein tyrosine kinase activity);GO:0005018(platelet-derived growth factor alpha-receptor activity);GO:0005021(vascular endot…	01521(EGFR tyrosine kinase inhibitor resistance);04010(MAPK signaling pathway);04014(Ras signaling pathway);04015(Rap1 signaling pathway);04020(Calcium signaling pathway);04072(Phospholipase D signaling pathway);04144(Endocytosis);04151(PI3K-Akt signaling pathway);04510(Focal adhesion);04540(Gap junction);04630(Jak-STAT signaling pathway);04810(Regulation of actin cytoskeleton);05163(Human cytome…
TMEM143	-1.14085	0.000692496	GO:0005739(mitochondrion);GO:0016020(membrane);GO:0016021(integral component of membrane)	NA
ARHGEF37	-1.13741	0.00104296	GO:0005089(Rho guanyl-nucleotide exchange factor activity);GO:0005515(protein binding);GO:0005737(cytoplasm);GO:0035023(regulation of Rho protein signal transduction)	NA
ZDHHC1	-1.13732	0.000257716	GO:0005783(endoplasmic reticulum);GO:0016020(membrane);GO:0016021(integral component of membrane);GO:0016409(palmitoyltransferase activity);GO:0016740(transferase activity);GO:0016746(transferase activity, transferring acyl groups);GO:0018345(protein palmitoylation);GO:0019706(protein-cysteine S-palmitoyltransferase activity)	NA
TPM1	-1.13686	5.7664e-05	GO:0001701(in utero embryonic development);GO:0001725(stress fiber);GO:0003065(positive regulation of heart rate by epinephrine);GO:0005737(cytoplasm);GO:0005829(cytosol);GO:0008092(cytoskeletal protein binding);GO:0008360(regulation of cell shape);GO:0015629(actin cytoskeleton);GO:0030016(myofibril);GO:0032059(bleb);GO:0032587(ruffle membrane);GO:0034614(cellular response to reactive oxygen spec…	04260(Cardiac muscle contraction);04261(Adrenergic signaling in cardiomyocytes);05206(MicroRNAs in cancer);05410(Hypertrophic cardiomyopathy (HCM));05414(Dilated cardiomyopathy (DCM));05414(Dilated cardiomyopathy (DCM))
GPR137C	-1.13315	0.00091995	GO:0016020(membrane);GO:0016021(integral component of membrane)	NA
FAM120B	-1.13062	9.11935e-05	GO:0005634(nucleus);GO:0035357(peroxisome proliferator activated receptor signaling pathway);GO:0045444(fat cell differentiation)	NA
SEC31B	-1.12888	0.000646151	GO:0005515(protein binding);GO:0005737(cytoplasm);GO:0006888(endoplasmic reticulum to Golgi vesicle-mediated transport);GO:0030120(vesicle coat);GO:0030120(vesicle coat)	04141(Protein processing in endoplasmic reticulum);04141(Protein processing in endoplasmic reticulum)
ENSOARG00000017789	-1.12866	0.0453239	GO:0005198(structural molecule activity)	NA
ENTPD6	-1.12826	0.00047163	GO:0005794(Golgi apparatus);GO:0016020(membrane);GO:0016021(integral component of membrane);GO:0016787(hydrolase activity)	00230(Purine metabolism);00240(Pyrimidine metabolism)
SEC22C	-1.12822	0.000529168	GO:0016020(membrane);GO:0016021(integral component of membrane)	NA
ENSOARG00000004507	-1.12699	0.000380463	GO:0003676(nucleic acid binding);GO:0005622(intracellular);GO:0006355(regulation of transcription, DNA-templated);GO:0046872(metal ion binding)	NA
C1D	-1.12615	0.00280959	GO:0000460(maturation of 5.8S rRNA);GO:0003677(DNA binding);GO:0003714(transcription corepressor activity);GO:0003723(RNA binding);GO:0005634(nucleus);GO:0005730(nucleolus);GO:0016922(nuclear receptor binding);GO:0017053(transcriptional repressor complex);GO:0045892(negative regulation of transcription, DNA-templated)	03018(RNA degradation)
TGFB1I1	-1.12567	0.000503694	GO:0003713(transcription coactivator activity);GO:0005925(focal adhesion);GO:0010718(positive regulation of epithelial to mesenchymal transition);GO:0016331(morphogenesis of embryonic epithelium);GO:0030511(positive regulation of transforming growth factor beta receptor signaling pathway);GO:0030512(negative regulation of transforming growth factor beta receptor signaling pathway);GO:0030579(ubiq…	NA
ENSOARG00000012341	-1.12527	0.000189055	GO:0000247(C-8 sterol isomerase activity);GO:0016020(membrane);GO:0016021(integral component of membrane);GO:0016125(sterol metabolic process);GO:0016126(sterol biosynthetic process);GO:0030097(hemopoiesis);GO:0047750(cholestenol delta-isomerase activity)	00100(Steroid biosynthesis)
RF00091	-1.12526	0.0157827	NA	NA
TRERF1	-1.12516	0.0198158	GO:0003676(nucleic acid binding);GO:0003677(DNA binding);GO:0005634(nucleus);GO:0005654(nucleoplasm);GO:0005730(nucleolus);GO:0005829(cytosol)	NA
PEX11G	-1.12497	0.0113428	GO:0005777(peroxisome);GO:0005779(integral component of peroxisomal membrane);GO:0016020(membrane);GO:0016021(integral component of membrane);GO:0016559(peroxisome fission);GO:0031231(intrinsic component of peroxisomal membrane);GO:0032991(protein-containing complex);GO:0044375(regulation of peroxisome size)	04146(Peroxisome)
ARMCX3	-1.12459	7.28135e-05	GO:0005515(protein binding);GO:0016020(membrane);GO:0016021(integral component of membrane);GO:0031307(integral component of mitochondrial outer membrane);GO:0034613(cellular protein localization);GO:0045944(positive regulation of transcription by RNA polymerase II)	NA
ZNF619	-1.12435	0.000910161	GO:0003676(nucleic acid binding);GO:0005622(intracellular);GO:0006355(regulation of transcription, DNA-templated);GO:0046872(metal ion binding)	NA
LDLR	-1.1236	6.60003e-05	GO:0001540(amyloid-beta binding);GO:0002020(protease binding);GO:0005041(low-density lipoprotein particle receptor activity);GO:0005509(calcium ion binding);GO:0005515(protein binding);GO:0005623(cell);GO:0005764(lysosome);GO:0005768(endosome);GO:0005769(early endosome);GO:0005770(late endosome);GO:0005794(Golgi apparatus);GO:0005905(clathrin-coated pit);GO:0006629(lipid metabolic process);GO:000…	04144(Endocytosis);04913(Ovarian steroidogenesis);04925(Aldosterone synthesis and secretion);04927(Cortisol synthesis and secretion);04934(Cushing syndrome);04976(Bile secretion);04979(Cholesterol metabolism);05145(Toxoplasmosis);05160(Hepatitis C)
NDUFAF3	-1.1232	0.0136601	GO:0005634(nucleus);GO:0005743(mitochondrial inner membrane);GO:0032981(mitochondrial respiratory chain complex I assembly)	04714(Thermogenesis)
TBC1D4	-1.12284	0.000158362	GO:0005096(GTPase activator activity);GO:0005515(protein binding);GO:0005829(cytosol);GO:0016192(vesicle-mediated transport);GO:0032869(cellular response to insulin stimulus);GO:0043547(positive regulation of GTPase activity)	04919(Thyroid hormone signaling pathway);04931(Insulin resistance)
CDO1	-1.12161	0.00036997	GO:0005506(iron ion binding);GO:0005829(cytosol);GO:0016702(oxidoreductase activity, acting on single donors with incorporation of molecular oxygen, incorporation of two atoms of oxygen);GO:0017172(cysteine dioxygenase activity);GO:0042412(taurine biosynthetic process);GO:0046872(metal ion binding);GO:0055114(oxidation-reduction process)	00270(Cysteine and methionine metabolism);00430(Taurine and hypotaurine metabolism)
MAB21L3	-1.11904	0.0138493	NA	NA
FIGNL1	-1.11827	0.00024965	GO:0000166(nucleotide binding);GO:0000228(nuclear chromosome);GO:0001649(osteoblast differentiation);GO:0005524(ATP binding);GO:0005634(nucleus);GO:0005737(cytoplasm);GO:0007140(male meiotic nuclear division);GO:0010569(regulation of double-strand break repair via homologous recombination);GO:0033687(osteoblast proliferation);GO:0043066(negative regulation of apoptotic process);GO:0048471(perinuc…	NA
DOCK4	-1.11766	0.000253776	GO:0005085(guanyl-nucleotide exchange factor activity);GO:0005096(GTPase activator activity);GO:0005515(protein binding);GO:0005730(nucleolus);GO:0005794(Golgi apparatus);GO:0005829(cytosol);GO:0005886(plasma membrane);GO:0007264(small GTPase mediated signal transduction);GO:0016020(membrane);GO:0030165(PDZ domain binding);GO:0030971(receptor tyrosine kinase binding);GO:0032420(stereocilium);GO:0…	04015(Rap1 signaling pathway)
NEURL1	-1.11745	0.00214297	GO:0004842(ubiquitin-protein transferase activity);GO:0005737(cytoplasm);GO:0005886(plasma membrane);GO:0006417(regulation of translation);GO:0006513(protein monoubiquitination);GO:0007288(sperm axoneme assembly);GO:0007595(lactation);GO:0008285(negative regulation of cell population proliferation);GO:0014069(postsynaptic density);GO:0030317(flagellated sperm motility);GO:0043065(positive regulat…	NA
VPS18	-1.11708	0.000454241	GO:0003779(actin binding);GO:0005764(lysosome);GO:0005769(early endosome);GO:0005770(late endosome);GO:0005884(actin filament);GO:0006886(intracellular protein transport);GO:0007032(endosome organization);GO:0007040(lysosome organization);GO:0008333(endosome to lysosome transport);GO:0016192(vesicle-mediated transport);GO:0019905(syntaxin binding);GO:0030123(AP-3 adaptor complex);GO:0030897(HOPS …	NA
ARHGEF40	-1.11704	9.45737e-05	GO:0005089(Rho guanyl-nucleotide exchange factor activity);GO:0035023(regulation of Rho protein signal transduction)	NA
CYP11A1	-1.11488	0.000526862	GO:0004497(monooxygenase activity);GO:0005506(iron ion binding);GO:0005739(mitochondrion);GO:0005743(mitochondrial inner membrane);GO:0006629(lipid metabolic process);GO:0006694(steroid biosynthetic process);GO:0006700(C21-steroid hormone biosynthetic process);GO:0008202(steroid metabolic process);GO:0008203(cholesterol metabolic process);GO:0008207(C21-steroid hormone metabolic process);GO:00083…	00140(Steroid hormone biosynthesis);04913(Ovarian steroidogenesis);04925(Aldosterone synthesis and secretion);04927(Cortisol synthesis and secretion);04934(Cushing syndrome)
ENSOARG00000000146	-1.11421	0.00112565	NA	NA
SMAP1	-1.11394	0.0066297	GO:0005096(GTPase activator activity);GO:0005737(cytoplasm);GO:0030276(clathrin binding);GO:0043547(positive regulation of GTPase activity);GO:0045648(positive regulation of erythrocyte differentiation);GO:0046872(metal ion binding);GO:2000369(regulation of clathrin-dependent endocytosis)	04144(Endocytosis)
PCDH7	-1.11203	7.96151e-05	GO:0005509(calcium ion binding);GO:0005886(plasma membrane);GO:0007155(cell adhesion);GO:0007156(homophilic cell adhesion via plasma membrane adhesion molecules);GO:0016020(membrane);GO:0016021(integral component of membrane)	NA
SERINC5	-1.11183	2.37365e-05	GO:0005794(Golgi apparatus);GO:0005886(plasma membrane);GO:0006658(phosphatidylserine metabolic process);GO:0006665(sphingolipid metabolic process);GO:0009597(detection of virus);GO:0016020(membrane);GO:0016021(integral component of membrane);GO:0042552(myelination);GO:0043209(myelin sheath);GO:0045087(innate immune response);GO:0051607(defense response to virus)	NA
ZNF227	-1.11161	0.000784885	GO:0003676(nucleic acid binding);GO:0005622(intracellular);GO:0006355(regulation of transcription, DNA-templated);GO:0046872(metal ion binding)	05168(Herpes simplex virus 1 infection)
PNPLA3	-1.11148	0.026833	GO:0001676(long-chain fatty acid metabolic process);GO:0003841(1-acylglycerol-3-phosphate O-acyltransferase activity);GO:0004623(phospholipase A2 activity);GO:0004806(triglyceride lipase activity);GO:0005811(lipid droplet);GO:0006629(lipid metabolic process);GO:0006650(glycerophospholipid metabolic process);GO:0006654(phosphatidic acid biosynthetic process);GO:0016020(membrane);GO:0016021(integra…	00561(Glycerolipid metabolism)
NTRK2	-1.11094	0.000116877	GO:0000166(nucleotide binding);GO:0001570(vasculogenesis);GO:0001764(neuron migration);GO:0004672(protein kinase activity);GO:0004713(protein tyrosine kinase activity);GO:0004714(transmembrane receptor protein tyrosine kinase activity);GO:0005030(neurotrophin receptor activity);GO:0005515(protein binding);GO:0005524(ATP binding);GO:0005768(endosome);GO:0005769(early endosome);GO:0005829(cytosol);…	04010(MAPK signaling pathway);04014(Ras signaling pathway);04151(PI3K-Akt signaling pathway);04722(Neurotrophin signaling pathway);05034(Alcoholism);05034(Alcoholism)
JADE1	-1.11088	3.48474e-05	GO:0000123(histone acetyltransferase complex);GO:0003713(transcription coactivator activity);GO:0005634(nucleus);GO:0005737(cytoplasm);GO:0005886(plasma membrane);GO:0016607(nuclear speck);GO:0036064(ciliary basal body);GO:0043966(histone H3 acetylation);GO:0043981(histone H4-K5 acetylation);GO:0043982(histone H4-K8 acetylation);GO:0043983(histone H4-K12 acetylation);GO:0046872(metal ion binding)…	NA
PQLC3	-1.10894	0.000557782	GO:0016020(membrane);GO:0016021(integral component of membrane)	NA
NR5A1	-1.10854	0.000492173	GO:0000977(RNA polymerase II regulatory region sequence-specific DNA binding);GO:0000980(RNA polymerase II distal enhancer sequence-specific DNA binding);GO:0000981(DNA-binding transcription factor activity, RNA polymerase II-specific);GO:0001553(luteinization);GO:0003677(DNA binding);GO:0003682(chromatin binding);GO:0003700(DNA-binding transcription factor activity);GO:0003707(steroid hormone re…	NA
ENSOARG00000018145	-1.10752	0.000426367	GO:0000166(nucleotide binding);GO:0000724(double-strand break repair via homologous recombination);GO:0003677(DNA binding);GO:0005524(ATP binding);GO:0006270(DNA replication initiation);GO:0006974(cellular response to DNA damage stimulus);GO:0007292(female gamete generation);GO:0048232(male gamete generation);GO:0097362(MCM8-MCM9 complex)	NA
GPT2	-1.10749	3.33582e-05	GO:0003824(catalytic activity);GO:0004021(L-alanine:2-oxoglutarate aminotransferase activity);GO:0006103(2-oxoglutarate metabolic process);GO:0009058(biosynthetic process);GO:0030170(pyridoxal phosphate binding);GO:0042851(L-alanine metabolic process)	00220(Arginine biosynthesis);00250(Alanine, aspartate and glutamate metabolism)
LIX1L	-1.10718	2.77222e-05	NA	NA
LIPT1	-1.10703	0.000819399	GO:0006464(cellular protein modification process);GO:0009249(protein lipoylation)	00785(Lipoic acid metabolism)
CAPN5	-1.10676	0.00234299	GO:0004198(calcium-dependent cysteine-type endopeptidase activity);GO:0005622(intracellular);GO:0006508(proteolysis);GO:0008233(peptidase activity);GO:0008234(cysteine-type peptidase activity);GO:0009986(cell surface);GO:0016787(hydrolase activity);GO:0000146(microfilament motor activity);GO:0000166(nucleotide binding);GO:0001750(photoreceptor outer segment);GO:0001845(phagolysosome assembly);GO:…	NA
MYO7A	-1.10676	0.00234299	GO:0004198(calcium-dependent cysteine-type endopeptidase activity);GO:0005622(intracellular);GO:0006508(proteolysis);GO:0008233(peptidase activity);GO:0008234(cysteine-type peptidase activity);GO:0009986(cell surface);GO:0016787(hydrolase activity);GO:0000146(microfilament motor activity);GO:0000166(nucleotide binding);GO:0001750(photoreceptor outer segment);GO:0001845(phagolysosome assembly);GO:…	NA
ARRDC2	-1.10607	0.00255765	GO:0005886(plasma membrane);GO:0031410(cytoplasmic vesicle)	NA
ENSOARG00000014192	-1.10595	0.0323303	GO:0046872(metal ion binding)	NA
DOLK	-1.10583	0.00122847	GO:0004168(dolichol kinase activity);GO:0016020(membrane);GO:0016021(integral component of membrane);GO:0016310(phosphorylation);GO:0030176(integral component of endoplasmic reticulum membrane);GO:0043048(dolichyl monophosphate biosynthetic process)	00510(N-Glycan biosynthesis)
ENSOARG00000009990	-1.10551	0.00703855	GO:0005198(structural molecule activity);GO:0005200(structural constituent of cytoskeleton);GO:0005882(intermediate filament);GO:0008307(structural constituent of muscle);GO:0045104(intermediate filament cytoskeleton organization)	NA
TMCO4	-1.10507	0.003334	GO:0016020(membrane);GO:0016021(integral component of membrane)	NA
ZNF219	-1.10416	0.00530762	GO:0000122(negative regulation of transcription by RNA polymerase II);GO:0000978(RNA polymerase II proximal promoter sequence-specific DNA binding);GO:0001227(DNA-binding transcription repressor activity, RNA polymerase II-specific);GO:0003676(nucleic acid binding);GO:0003677(DNA binding);GO:0003700(DNA-binding transcription factor activity);GO:0005634(nucleus);GO:0006351(transcription, DNA-templ…	NA
ENSOARG00000019048	-1.10292	0.00797456	GO:0005623(cell);GO:0006886(intracellular protein transport);GO:0017137(Rab GTPase binding);GO:0046872(metal ion binding)	NA
TSC22D3	-1.10184	0.000332582	GO:0003700(DNA-binding transcription factor activity);GO:0005634(nucleus);GO:0006355(regulation of transcription, DNA-templated);GO:0006970(response to osmotic stress);GO:0070236(negative regulation of activation-induced cell death of T cells)	NA
CHST14	-1.10156	0.000501552	GO:0000139(Golgi membrane);GO:0001537(N-acetylgalactosamine 4-O-sulfotransferase activity);GO:0005794(Golgi apparatus);GO:0005975(carbohydrate metabolic process);GO:0008146(sulfotransferase activity);GO:0016021(integral component of membrane);GO:0016051(carbohydrate biosynthetic process);GO:0016740(transferase activity);GO:0050655(dermatan sulfate proteoglycan metabolic process)	00532(Glycosaminoglycan biosynthesis - chondroitin sulfate / dermatan sulfate)
GABBR1	-1.10117	0.00196003	GO:0004930(G protein-coupled receptor activity);GO:0004965(G protein-coupled GABA receptor activity);GO:0005737(cytoplasm);GO:0005887(integral component of plasma membrane);GO:0007165(signal transduction);GO:0007186(G protein-coupled receptor signaling pathway);GO:0007193(adenylate cyclase-inhibiting G protein-coupled receptor signaling pathway);GO:0007214(gamma-aminobutyric acid signaling pathwa…	04024(cAMP signaling pathway);04080(Neuroactive ligand-receptor interaction);04727(GABAergic synapse);04742(Taste transduction);04915(Estrogen signaling pathway);05032(Morphine addiction)
GJA5	-1.10117	0.00148769	GO:0001501(skeletal system development);GO:0001525(angiogenesis);GO:0001568(blood vessel development);GO:0003071(renal system process involved in regulation of systemic arterial blood pressure);GO:0003073(regulation of systemic arterial blood pressure);GO:0003151(outflow tract morphogenesis);GO:0003161(cardiac conduction system development);GO:0003174(mitral valve development);GO:0003193(pulmonar…	NA
SLC4A8	-1.10098	0.000417645	GO:0005452(inorganic anion exchanger activity);GO:0005886(plasma membrane);GO:0006811(ion transport);GO:0006820(anion transport);GO:0008509(anion transmembrane transporter activity);GO:0015698(inorganic anion transport);GO:0016020(membrane);GO:0016021(integral component of membrane);GO:0032809(neuronal cell body membrane);GO:0043005(neuron projection);GO:0098656(anion transmembrane transport)	NA
NRP1	-1.10065	6.74261e-05	GO:0001525(angiogenesis);GO:0001569(branching involved in blood vessel morphogenesis);GO:0001764(neuron migration);GO:0002040(sprouting angiogenesis);GO:0002042(cell migration involved in sprouting angiogenesis);GO:0003148(outflow tract septum morphogenesis);GO:0005021(vascular endothelial growth factor-activated receptor activity);GO:0005096(GTPase activator activity);GO:0005769(early endosome);…	04360(Axon guidance);05166(Human T-cell leukemia virus 1 infection)
ATXN7L3	-1.09964	0.000109119	GO:0000124(SAGA complex);GO:0003713(transcription coactivator activity);GO:0005634(nucleus);GO:0006325(chromatin organization);GO:0008270(zinc ion binding);GO:0010390(histone monoubiquitination);GO:0016578(histone deubiquitination);GO:0030374(nuclear receptor transcription coactivator activity);GO:0045893(positive regulation of transcription, DNA-templated);GO:0046872(metal ion binding);GO:007181…	NA
ORC1	-1.09886	0.000451441	GO:0000166(nucleotide binding);GO:0000784(nuclear chromosome, telomeric region);GO:0000808(origin recognition complex);GO:0003677(DNA binding);GO:0003682(chromatin binding);GO:0005524(ATP binding);GO:0005634(nucleus);GO:0005664(nuclear origin of replication recognition complex);GO:0005730(nucleolus);GO:0005829(cytosol);GO:0005886(plasma membrane);GO:0006260(DNA replication)	04110(Cell cycle)
FBXO25	-1.0972	0.000543313	GO:0005515(protein binding);GO:0005634(nucleus);GO:0005634(nucleus)	04068(FoxO signaling pathway);04068(FoxO signaling pathway)
TRAM2	-1.09634	0.000150521	GO:0005623(cell);GO:0006616(SRP-dependent cotranslational protein targeting to membrane, translocation);GO:0016020(membrane);GO:0016021(integral component of membrane);GO:0032964(collagen biosynthetic process);GO:0045048(protein insertion into ER membrane)	NA
TP73	-1.09595	0.0072111	GO:0000978(RNA polymerase II proximal promoter sequence-specific DNA binding);GO:0000981(DNA-binding transcription factor activity, RNA polymerase II-specific);GO:0001228(DNA-binding transcription activator activity, RNA polymerase II-specific);GO:0002039(p53 binding);GO:0003677(DNA binding);GO:0003700(DNA-binding transcription factor activity);GO:0005515(protein binding);GO:0005634(nucleus);GO:0…	04115(p53 signaling pathway);04390(Hippo signaling pathway);04722(Neurotrophin signaling pathway);05162(Measles);05162(Measles)
ZNF599	-1.09507	0.010587	GO:0003676(nucleic acid binding);GO:0005622(intracellular);GO:0006355(regulation of transcription, DNA-templated);GO:0046872(metal ion binding)	05168(Herpes simplex virus 1 infection)
SGK1	-1.09488	3.53289e-05	GO:0000166(nucleotide binding);GO:0004672(protein kinase activity);GO:0004674(protein serine/threonine kinase activity);GO:0004712(protein serine/threonine/tyrosine kinase activity);GO:0005524(ATP binding);GO:0005829(cytosol);GO:0006468(protein phosphorylation);GO:0016301(kinase activity);GO:0016310(phosphorylation);GO:0016607(nuclear speck);GO:0016740(transferase activity)	04068(FoxO signaling pathway);04150(mTOR signaling pathway);04151(PI3K-Akt signaling pathway);04960(Aldosterone-regulated sodium reabsorption)
ZMYM3	-1.09393	0.000148009	GO:0005654(nucleoplasm);GO:0007010(cytoskeleton organization);GO:0008270(zinc ion binding);GO:0022604(regulation of cell morphogenesis)	NA
GPR85	-1.09385	0.00295349	GO:0004930(G protein-coupled receptor activity);GO:0005783(endoplasmic reticulum);GO:0005886(plasma membrane);GO:0007186(G protein-coupled receptor signaling pathway);GO:0016020(membrane);GO:0016021(integral component of membrane)	NA
LVRN	-1.09363	0.00137005	GO:0004177(aminopeptidase activity);GO:0006508(proteolysis);GO:0008233(peptidase activity);GO:0008237(metallopeptidase activity);GO:0008270(zinc ion binding);GO:0016787(hydrolase activity);GO:0046872(metal ion binding)	NA
MXRA8	-1.09356	0.000156459	GO:0009986(cell surface);GO:0016020(membrane);GO:0016021(integral component of membrane);GO:0060857(establishment of glial blood-brain barrier);GO:0060857(establishment of glial blood-brain barrier)	NA
ENSOARG00000011071	-1.09247	0.00187718	NA	NA
PCDH10	-1.09161	0.00132551	GO:0005509(calcium ion binding);GO:0005886(plasma membrane);GO:0007155(cell adhesion);GO:0007156(homophilic cell adhesion via plasma membrane adhesion molecules);GO:0016020(membrane);GO:0016021(integral component of membrane)	NA
MSMO1	-1.09094	0.000136095	GO:0005506(iron ion binding);GO:0008610(lipid biosynthetic process);GO:0016020(membrane);GO:0016021(integral component of membrane);GO:0016491(oxidoreductase activity);GO:0055114(oxidation-reduction process)	00100(Steroid biosynthesis)
ENSOARG00000018674	-1.08979	0.0164553	NA	NA
ZNF205	-1.08977	0.0195083	GO:0000122(negative regulation of transcription by RNA polymerase II);GO:0000977(RNA polymerase II regulatory region sequence-specific DNA binding);GO:0001227(DNA-binding transcription repressor activity, RNA polymerase II-specific);GO:0003676(nucleic acid binding);GO:0005622(intracellular);GO:0005739(mitochondrion);GO:0006355(regulation of transcription, DNA-templated);GO:0010729(positive regula…	05168(Herpes simplex virus 1 infection)
TSPAN2	-1.08954	0.00155118	GO:0005886(plasma membrane);GO:0006954(inflammatory response);GO:0014002(astrocyte development);GO:0014005(microglia development);GO:0016020(membrane);GO:0016021(integral component of membrane);GO:0042552(myelination);GO:0043209(myelin sheath);GO:0048709(oligodendrocyte differentiation);GO:0061564(axon development)	NA
HAUS5	-1.08844	0.000576649	GO:0005813(centrosome);GO:0007098(centrosome cycle);GO:0051225(spindle assembly);GO:0070652(HAUS complex)	NA
SLC38A3	-1.08817	0.00959097	GO:0005290(L-histidine transmembrane transporter activity);GO:0005886(plasma membrane);GO:0005887(integral component of plasma membrane);GO:0006867(asparagine transport);GO:0006868(glutamine transport);GO:0015180(L-alanine transmembrane transporter activity);GO:0015182(L-asparagine transmembrane transporter activity);GO:0015186(L-glutamine transmembrane transporter activity);GO:0015808(L-alanine …	04724(Glutamatergic synapse);04727(GABAergic synapse);04964(Proximal tubule bicarbonate reclamation)
SLC28A2	-1.08803	0.0371979	GO:0005337(nucleoside transmembrane transporter activity);GO:0005415(nucleoside:sodium symporter activity);GO:0005887(integral component of plasma membrane);GO:0016020(membrane);GO:0016021(integral component of membrane);GO:1901642(nucleoside transmembrane transport)	NA
DHCR24	-1.08735	0.000103893	GO:0000246(delta24(24-1) sterol reductase activity);GO:0005634(nucleus);GO:0005783(endoplasmic reticulum);GO:0006695(cholesterol biosynthetic process);GO:0006979(response to oxidative stress);GO:0008104(protein localization);GO:0008203(cholesterol metabolic process);GO:0009888(tissue development);GO:0016020(membrane);GO:0016021(integral component of membrane);GO:0016125(sterol metabolic process);…	00100(Steroid biosynthesis);00100(Steroid biosynthesis)
CHRM2	-1.08711	0.000265961	GO:0004930(G protein-coupled receptor activity);GO:0005886(plasma membrane);GO:0005887(integral component of plasma membrane);GO:0007165(signal transduction);GO:0007186(G protein-coupled receptor signaling pathway);GO:0007213(G protein-coupled acetylcholine receptor signaling pathway);GO:0008016(regulation of heart contraction);GO:0009615(response to virus);GO:0016020(membrane);GO:0016021(integra…	04020(Calcium signaling pathway);04024(cAMP signaling pathway);04080(Neuroactive ligand-receptor interaction);04151(PI3K-Akt signaling pathway);04725(Cholinergic synapse);04810(Regulation of actin cytoskeleton)
ZNF740	-1.08705	0.000575177	GO:0003676(nucleic acid binding);GO:0016020(membrane);GO:0016021(integral component of membrane)	NA
ADAT1	-1.08696	0.000382353	GO:0003723(RNA binding);GO:0004000(adenosine deaminase activity);GO:0006396(RNA processing);GO:0008033(tRNA processing);GO:0008251(tRNA-specific adenosine deaminase activity)	NA
ADRB2	-1.08608	0.00224496	GO:0001540(amyloid-beta binding);GO:0001993(regulation of systemic arterial blood pressure by norepinephrine-epinephrine);GO:0002024(diet induced thermogenesis);GO:0002025(norepinephrine-epinephrine-mediated vasodilation involved in regulation of systemic arterial blood pressure);GO:0002028(regulation of sodium ion transport);GO:0002032(desensitization of G protein-coupled receptor signaling path…	04020(Calcium signaling pathway);04022(cGMP-PKG signaling pathway);04024(cAMP signaling pathway);04080(Neuroactive ligand-receptor interaction);04261(Adrenergic signaling in cardiomyocytes);04923(Regulation of lipolysis in adipocytes);04924(Renin secretion);04970(Salivary secretion)
TMEM18	-1.08601	0.011368	GO:0016020(membrane);GO:0016021(integral component of membrane)	NA
HKDC1	-1.08513	0.00228945	GO:0000166(nucleotide binding);GO:0001678(cellular glucose homeostasis);GO:0004396(hexokinase activity);GO:0005524(ATP binding);GO:0005536(glucose binding);GO:0005739(mitochondrion);GO:0005975(carbohydrate metabolic process);GO:0006096(glycolytic process);GO:0016301(kinase activity);GO:0016310(phosphorylation);GO:0016740(transferase activity);GO:0016773(phosphotransferase activity, alcohol group …	00010(Glycolysis / Gluconeogenesis);00051(Fructose and mannose metabolism);00052(Galactose metabolism);00500(Starch and sucrose metabolism);00520(Amino sugar and nucleotide sugar metabolism);00524(Neomycin, kanamycin and gentamicin biosynthesis);04066(HIF-1 signaling pathway);04910(Insulin signaling pathway);04930(Type II diabetes mellitus);04973(Carbohydrate digestion and absorption);05230(Centr…
IL6R	-1.08475	0.00169026	GO:0004896(cytokine receptor activity);GO:0004897(ciliary neurotrophic factor receptor activity);GO:0004915(interleukin-6 receptor activity);GO:0005138(interleukin-6 receptor binding);GO:0005515(protein binding);GO:0005576(extracellular region);GO:0005896(interleukin-6 receptor complex);GO:0008284(positive regulation of cell population proliferation);GO:0016020(membrane);GO:0016021(integral compo…	01521(EGFR tyrosine kinase inhibitor resistance);04060(Cytokine-cytokine receptor interaction);04066(HIF-1 signaling pathway);04151(PI3K-Akt signaling pathway);04630(Jak-STAT signaling pathway);04640(Hematopoietic cell lineage);04659(Th17 cell differentiation);04932(Non-alcoholic fatty liver disease (NAFLD));05163(Human cytomegalovirus infection);05200(Pathways in cancer)
DTL	-1.0845	0.000597029	GO:0000209(protein polyubiquitination);GO:0004842(ubiquitin-protein transferase activity);GO:0005515(protein binding);GO:0005634(nucleus);GO:0005730(nucleolus);GO:0005813(centrosome);GO:0005829(cytosol);GO:0006511(ubiquitin-dependent protein catabolic process);GO:0006513(protein monoubiquitination);GO:0006974(cellular response to DNA damage stimulus);GO:0009411(response to UV);GO:0010971(positive…	NA
ZNF821	-1.08416	0.00112726	GO:0003676(nucleic acid binding)	NA
UBE2G2	-1.08407	0.0477209	GO:0000166(nucleotide binding);GO:0004842(ubiquitin-protein transferase activity);GO:0005524(ATP binding);GO:0005783(endoplasmic reticulum);GO:0005829(cytosol);GO:0016740(transferase activity);GO:0018279(protein N-linked glycosylation via asparagine);GO:0030433(ubiquitin-dependent ERAD pathway);GO:0035458(cellular response to interferon-beta);GO:0042802(identical protein binding);GO:0044257(cellu…	04120(Ubiquitin mediated proteolysis);04141(Protein processing in endoplasmic reticulum);05012(Parkinson disease)
SCYL3	-1.08406	0.000500701	GO:0004672(protein kinase activity);GO:0005524(ATP binding);GO:0005737(cytoplasm);GO:0005794(Golgi apparatus);GO:0006468(protein phosphorylation);GO:0030027(lamellipodium)	NA
SEMA3B	-1.0838	0.00101146	GO:0005515(protein binding)	04360(Axon guidance)
TSPOAP1	-1.08256	0.00320656	GO:0005515(protein binding);GO:0005737(cytoplasm);GO:0005739(mitochondrion);GO:0030156(benzodiazepine receptor binding);GO:0044305(calyx of Held);GO:0098978(glutamatergic synapse);GO:0099509(regulation of presynaptic cytosolic calcium ion concentration);GO:0099626(voltage-gated calcium channel activity involved in regulation of presynaptic cytosolic calcium levels)	NA
ZBTB3	-1.08205	0.00646864	GO:0003676(nucleic acid binding);GO:0005515(protein binding)	NA
OVCA2	-1.08194	0.000482861	GO:0005634(nucleus);GO:0005737(cytoplasm);GO:0032526(response to retinoic acid);GO:0005654(nucleoplasm);GO:0008283(cell population proliferation);GO:0016740(transferase activity);GO:0017183(peptidyl-diphthamide biosynthetic process from peptidyl-histidine);GO:0030054(cell junction)	NA
DPH1	-1.08194	0.000482861	GO:0005634(nucleus);GO:0005737(cytoplasm);GO:0032526(response to retinoic acid);GO:0005654(nucleoplasm);GO:0008283(cell population proliferation);GO:0016740(transferase activity);GO:0017183(peptidyl-diphthamide biosynthetic process from peptidyl-histidine);GO:0030054(cell junction)	NA
ENSOARG00000012658	-1.08135	0.000168256	GO:0003677(DNA binding);GO:0003700(DNA-binding transcription factor activity);GO:0005634(nucleus);GO:0006355(regulation of transcription, DNA-templated);GO:0043565(sequence-specific DNA binding);GO:0043565(sequence-specific DNA binding)	05202(Transcriptional misregulation in cancer);05202(Transcriptional misregulation in cancer)
CELSR1	-1.08119	0.0383542	GO:0001736(establishment of planar polarity);GO:0001764(neuron migration);GO:0001843(neural tube closure);GO:0001942(hair follicle development);GO:0004888(transmembrane signaling receptor activity);GO:0004930(G protein-coupled receptor activity);GO:0005509(calcium ion binding);GO:0005654(nucleoplasm);GO:0005886(plasma membrane);GO:0007155(cell adhesion);GO:0007156(homophilic cell adhesion via pla…	NA
AIF1L	-1.07991	0.0136403	GO:0005509(calcium ion binding);GO:0005884(actin filament);GO:0005925(focal adhesion);GO:0015629(actin cytoskeleton);GO:0051015(actin filament binding)	NA
CXorf58	-1.0799	0.0144505	NA	NA
SLC29A3	-1.07804	0.00641952	GO:0005337(nucleoside transmembrane transporter activity);GO:0005765(lysosomal membrane);GO:0005794(Golgi apparatus);GO:0015858(nucleoside transport);GO:0016020(membrane);GO:0016021(integral component of membrane);GO:0043231(intracellular membrane-bounded organelle);GO:1901642(nucleoside transmembrane transport);GO:1901642(nucleoside transmembrane transport)	NA
ENSOARG00000017270	-1.07736	0.011979	GO:0003333(amino acid transmembrane transport);GO:0005283(amino acid:sodium symporter activity);GO:0005328(neurotransmitter:sodium symporter activity);GO:0005887(integral component of plasma membrane);GO:0006836(neurotransmitter transport);GO:0015293(symporter activity);GO:0016020(membrane);GO:0016021(integral component of membrane);GO:0055085(transmembrane transport);GO:1903825(organic acid tran…	NA
SMAD5	-1.07718	0.00130383	GO:0000122(negative regulation of transcription by RNA polymerase II);GO:0000977(RNA polymerase II regulatory region sequence-specific DNA binding);GO:0000978(RNA polymerase II proximal promoter sequence-specific DNA binding);GO:0001657(ureteric bud development);GO:0002051(osteoblast fate commitment);GO:0003677(DNA binding);GO:0003700(DNA-binding transcription factor activity);GO:0005515(protein …	04350(TGF-beta signaling pathway);04550(Signaling pathways regulating pluripotency of stem cells)
RF02175	-1.07718	0.00130383	GO:0000122(negative regulation of transcription by RNA polymerase II);GO:0000977(RNA polymerase II regulatory region sequence-specific DNA binding);GO:0000978(RNA polymerase II proximal promoter sequence-specific DNA binding);GO:0001657(ureteric bud development);GO:0002051(osteoblast fate commitment);GO:0003677(DNA binding);GO:0003700(DNA-binding transcription factor activity);GO:0005515(protein …	04350(TGF-beta signaling pathway);04550(Signaling pathways regulating pluripotency of stem cells)
EEF2K	-1.0766	0.000451616	GO:0000166(nucleotide binding);GO:0004674(protein serine/threonine kinase activity);GO:0004686(elongation factor-2 kinase activity);GO:0005509(calcium ion binding);GO:0005515(protein binding);GO:0005516(calmodulin binding);GO:0005524(ATP binding);GO:0006468(protein phosphorylation);GO:0016301(kinase activity);GO:0016310(phosphorylation);GO:0016740(transferase activity);GO:0031952(regulation of pr…	04152(AMPK signaling pathway);04921(Oxytocin signaling pathway)
NEXMIF	-1.0762	0.00413163	NA	NA
ZNF234	-1.07471	0.00179316	GO:0003676(nucleic acid binding);GO:0005622(intracellular);GO:0006355(regulation of transcription, DNA-templated);GO:0046872(metal ion binding)	NA
CCDC106	-1.0743	0.000771381	GO:0005634(nucleus);GO:0005829(cytosol)	NA
LRRC36	-1.07395	0.00505567	GO:0005515(protein binding)	NA
NME6	-1.07375	0.00717653	GO:0000166(nucleotide binding);GO:0004550(nucleoside diphosphate kinase activity);GO:0005524(ATP binding);GO:0006165(nucleoside diphosphate phosphorylation);GO:0006183(GTP biosynthetic process);GO:0006228(UTP biosynthetic process);GO:0006241(CTP biosynthetic process);GO:0016301(kinase activity);GO:0016310(phosphorylation);GO:0016740(transferase activity)	00230(Purine metabolism);00240(Pyrimidine metabolism);00983(Drug metabolism - other enzymes)
B3GNTL1	-1.07294	0.00690312	NA	NA
MEX3B	-1.07261	0.0221661	GO:0003676(nucleic acid binding);GO:0003723(RNA binding);GO:0005654(nucleoplasm);GO:0005829(cytosol)	NA
TPM3	-1.07223	0.000144505	NA	04260(Cardiac muscle contraction);04261(Adrenergic signaling in cardiomyocytes);05200(Pathways in cancer);05216(Thyroid cancer);05410(Hypertrophic cardiomyopathy (HCM));05414(Dilated cardiomyopathy (DCM))
XYLT2	-1.07154	0.000895557	GO:0000287(magnesium ion binding);GO:0005615(extracellular space);GO:0006024(glycosaminoglycan biosynthetic process);GO:0008375(acetylglucosaminyltransferase activity);GO:0015012(heparan sulfate proteoglycan biosynthetic process);GO:0016020(membrane);GO:0030145(manganese ion binding);GO:0030158(protein xylosyltransferase activity);GO:0030166(proteoglycan biosynthetic process);GO:0030210(heparin b…	00532(Glycosaminoglycan biosynthesis - chondroitin sulfate / dermatan sulfate);00534(Glycosaminoglycan biosynthesis - heparan sulfate / heparin)
AARS2	-1.07077	0.0115586	GO:0000049(tRNA binding);GO:0000166(nucleotide binding);GO:0003676(nucleic acid binding);GO:0003723(RNA binding);GO:0004812(aminoacyl-tRNA ligase activity);GO:0004813(alanine-tRNA ligase activity);GO:0005524(ATP binding);GO:0005737(cytoplasm);GO:0005739(mitochondrion);GO:0006412(translation);GO:0006419(alanyl-tRNA aminoacylation);GO:0008270(zinc ion binding);GO:0016874(ligase activity);GO:0033108…	00970(Aminoacyl-tRNA biosynthesis)
SLC16A5	-1.07076	0.000770032	GO:0016020(membrane);GO:0016021(integral component of membrane);GO:0055085(transmembrane transport)	NA
TRPM4	-1.07047	0.00214989	GO:0002407(dendritic cell chemotaxis);GO:0002724(regulation of T cell cytokine production);GO:0005216(ion channel activity);GO:0005227(calcium activated cation channel activity);GO:0005262(calcium channel activity);GO:0005509(calcium ion binding);GO:0005524(ATP binding);GO:0005654(nucleoplasm);GO:0005783(endoplasmic reticulum);GO:0005794(Golgi apparatus);GO:0005886(plasma membrane);GO:0006811(ion…	04911(Insulin secretion)
WDR60	-1.07032	0.00423917	GO:0000242(pericentriolar material);GO:0000922(spindle pole);GO:0005515(protein binding);GO:0005813(centrosome);GO:0005868(cytoplasmic dynein complex);GO:0005929(cilium);GO:0031021(interphase microtubule organizing center);GO:0045503(dynein light chain binding);GO:0048704(embryonic skeletal system morphogenesis);GO:0060271(cilium assembly);GO:0097546(ciliary base)	NA
KCTD21	-1.07029	0.000349414	GO:0005515(protein binding);GO:0006511(ubiquitin-dependent protein catabolic process);GO:0042802(identical protein binding);GO:0042826(histone deacetylase binding);GO:0045879(negative regulation of smoothened signaling pathway);GO:0051260(protein homooligomerization);GO:0097602(cullin family protein binding)	NA
FEN1	-1.06999	0.00216387	GO:0000287(magnesium ion binding);GO:0000784(nuclear chromosome, telomeric region);GO:0003677(DNA binding);GO:0003824(catalytic activity);GO:0004518(nuclease activity);GO:0004519(endonuclease activity);GO:0004523(RNA-DNA hybrid ribonuclease activity);GO:0004527(exonuclease activity);GO:0005634(nucleus);GO:0005654(nucleoplasm);GO:0005730(nucleolus);GO:0005739(mitochondrion);GO:0006260(DNA replicat…	03030(DNA replication);03410(Base excision repair);03450(Non-homologous end-joining)
TMOD2	-1.06986	0.0241959	GO:0005523(tropomyosin binding);GO:0007270(neuron-neuron synaptic transmission);GO:0007611(learning or memory);GO:0016020(membrane);GO:0016021(integral component of membrane);GO:0045745(positive regulation of G protein-coupled receptor signaling pathway);GO:0051694(pointed-end actin filament capping)	NA
FAM241B	-1.0695	0.00601829	GO:0016020(membrane);GO:0016021(integral component of membrane)	NA
RBM4B	-1.06883	0.000665264	GO:0003676(nucleic acid binding);GO:0003723(RNA binding);GO:0005654(nucleoplasm);GO:0005829(cytosol);GO:0006417(regulation of translation);GO:0007623(circadian rhythm);GO:0008270(zinc ion binding);GO:0010628(positive regulation of gene expression);GO:0032922(circadian regulation of gene expression);GO:0032991(protein-containing complex);GO:0043153(entrainment of circadian clock by photoperiod)	NA
ENSOARG00000003426	-1.06654	0.010118	GO:0003676(nucleic acid binding);GO:0003700(DNA-binding transcription factor activity);GO:0005634(nucleus);GO:0006355(regulation of transcription, DNA-templated)	NA
ENSOARG00000017264	-1.0663	0.000312513	GO:0005576(extracellular region);GO:0005623(cell);GO:0008083(growth factor activity);GO:0010469(regulation of signaling receptor activity)	04060(Cytokine-cytokine receptor interaction);04350(TGF-beta signaling pathway);04390(Hippo signaling pathway);04913(Ovarian steroidogenesis)
ASTE1	-1.06618	0.0290824	GO:0004518(nuclease activity);GO:0006281(DNA repair);GO:0090305(nucleic acid phosphodiester bond hydrolysis);GO:0090305(nucleic acid phosphodiester bond hydrolysis)	NA
IFT46	-1.06562	0.000363955	GO:0005737(cytoplasm);GO:0005813(centrosome);GO:0005929(cilium);GO:0007224(smoothened signaling pathway);GO:0030992(intraciliary transport particle B);GO:0031514(motile cilium);GO:0042073(intraciliary transport);GO:0060271(cilium assembly);GO:0060271(cilium assembly)	NA
C8orf33	-1.06423	0.00076907	NA	NA
ENSOARG00000005435	-1.0639	0.00167025	GO:0005515(protein binding);GO:0005634(nucleus);GO:0005641(nuclear envelope lumen);GO:0007165(signal transduction);GO:0016020(membrane);GO:0016021(integral component of membrane);GO:0030027(lamellipodium);GO:0005783(endoplasmic reticulum);GO:0030220(platelet formation);GO:0030027(lamellipodium)	NA
NBEAL2	-1.0639	0.00167025	GO:0005515(protein binding);GO:0005634(nucleus);GO:0005641(nuclear envelope lumen);GO:0007165(signal transduction);GO:0016020(membrane);GO:0016021(integral component of membrane);GO:0030027(lamellipodium);GO:0005783(endoplasmic reticulum);GO:0030220(platelet formation);GO:0030027(lamellipodium)	NA
MORN5	-1.06254	0.00999738	NA	NA
ENSOARG00000019419	-1.06186	0.000823032	NA	NA
ZNF185	-1.06107	0.00166393	GO:0015629(actin cytoskeleton);GO:0046872(metal ion binding);GO:0051015(actin filament binding)	NA
ASPN	-1.06104	0.000595607	GO:0005509(calcium ion binding);GO:0005515(protein binding);GO:0005518(collagen binding);GO:0030512(negative regulation of transforming growth factor beta receptor signaling pathway);GO:0031012(extracellular matrix);GO:0070171(negative regulation of tooth mineralization)	NA
AP5B1	-1.06034	0.00600275	GO:0016197(endosomal transport);GO:0030119(AP-type membrane coat adaptor complex)	NA
DNAJC28	-1.06028	0.00471766	NA	NA
ENTPD1	-1.06027	0.000871573	GO:0016020(membrane);GO:0016021(integral component of membrane);GO:0016787(hydrolase activity)	00230(Purine metabolism);00240(Pyrimidine metabolism);05169(Epstein-Barr virus infection)
PIP4P1	-1.06005	0.000729146	GO:0005764(lysosome);GO:0005765(lysosomal membrane);GO:0005768(endosome);GO:0016020(membrane);GO:0016021(integral component of membrane);GO:0016787(hydrolase activity);GO:0031902(late endosome membrane);GO:0034597(phosphatidylinositol-4,5-bisphosphate 4-phosphatase activity);GO:0046856(phosphatidylinositol dephosphorylation)	NA
CCDC136	-1.05838	0.00349694	GO:0016020(membrane);GO:0016021(integral component of membrane);GO:0016021(integral component of membrane)	NA
POLD2	-1.05817	0.00100945	GO:0003677(DNA binding);GO:0003887(DNA-directed DNA polymerase activity);GO:0005654(nucleoplasm);GO:0006260(DNA replication);GO:0071897(DNA biosynthetic process)	03030(DNA replication);03410(Base excision repair);03420(Nucleotide excision repair);03430(Mismatch repair);03440(Homologous recombination)
ENSOARG00000005255	-1.05779	0.0044592	GO:0005524(ATP binding);GO:0006298(mismatch repair);GO:0030983(mismatched DNA binding);GO:0030983(mismatched DNA binding)	NA
SPATA2L	-1.0571	0.0385906	NA	04217(Necroptosis)
UBXN11	-1.05697	0.0182787	NA	NA
FAM3A	-1.05664	0.0020084	GO:0016020(membrane);GO:0016021(integral component of membrane);GO:0045721(negative regulation of gluconeogenesis);GO:0046890(regulation of lipid biosynthetic process)	NA
PICK1	-1.05664	0.00506984	GO:0005737(cytoplasm);GO:0005739(mitochondrion);GO:0005829(cytosol);GO:0005886(plasma membrane);GO:0007205(protein kinase C-activating G protein-coupled receptor signaling pathway);GO:0008022(protein C-terminus binding);GO:0015844(monoamine transport);GO:0016235(aggresome);GO:0019899(enzyme binding);GO:0019904(protein domain specific binding);GO:0042734(presynaptic membrane)	NA
PLEKHA7	-1.05625	0.00344528	GO:0005634(nucleus);GO:0005829(cytosol);GO:0005911(cell-cell junction);GO:0030054(cell junction);GO:0044331(cell-cell adhesion mediated by cadherin)	NA
ENSOARG00000018065	-1.05597	0.000679615	GO:0000776(kinetochore);GO:0034508(centromere complex assembly)	NA
EHD3	-1.0552	0.00011946	GO:0001881(receptor recycling);GO:0005509(calcium ion binding);GO:0005515(protein binding);GO:0005525(GTP binding);GO:0005829(cytosol);GO:0020018(ciliary pocket membrane);GO:0032456(endocytic recycling);GO:0051260(protein homooligomerization);GO:0055038(recycling endosome membrane);GO:0060271(cilium assembly);GO:0072659(protein localization to plasma membrane);GO:0086036(regulation of cardiac mus…	04144(Endocytosis)
ACOT4	-1.05507	0.00145601	GO:0000038(very long-chain fatty acid metabolic process);GO:0001676(long-chain fatty acid metabolic process);GO:0004778(succinyl-CoA hydrolase activity);GO:0005102(signaling receptor binding);GO:0005777(peroxisome);GO:0006104(succinyl-CoA metabolic process);GO:0006637(acyl-CoA metabolic process);GO:0016790(thiolester hydrolase activity);GO:0032788(saturated monocarboxylic acid metabolic process);…	00062(Fatty acid elongation);01040(Biosynthesis of unsaturated fatty acids)
PCK2	-1.05425	0.000406802	GO:0004611(phosphoenolpyruvate carboxykinase activity);GO:0004613(phosphoenolpyruvate carboxykinase (GTP) activity);GO:0005525(GTP binding);GO:0005739(mitochondrion);GO:0006094(gluconeogenesis);GO:0017076(purine nucleotide binding)	00010(Glycolysis / Gluconeogenesis);00020(Citrate cycle (TCA cycle));00620(Pyruvate metabolism);03320(PPAR signaling pathway);04068(FoxO signaling pathway);04151(PI3K-Akt signaling pathway);04152(AMPK signaling pathway);04910(Insulin signaling pathway);04920(Adipocytokine signaling pathway);04922(Glucagon signaling pathway);04931(Insulin resistance);04964(Proximal tubule bicarbonate reclamation)
BDH1	-1.05308	0.000972746	GO:0003858(3-hydroxybutyrate dehydrogenase activity);GO:0005654(nucleoplasm);GO:0005739(mitochondrion);GO:0016491(oxidoreductase activity);GO:0055114(oxidation-reduction process)	00072(Synthesis and degradation of ketone bodies);00650(Butanoate metabolism)
MTERF1	-1.05248	0.0173889	GO:0003690(double-stranded DNA binding);GO:0005739(mitochondrion);GO:0005829(cytosol);GO:0006353(DNA-templated transcription, termination);GO:0006355(regulation of transcription, DNA-templated);GO:0006393(termination of mitochondrial transcription);GO:0032392(DNA geometric change);GO:0042645(mitochondrial nucleoid);GO:0042645(mitochondrial nucleoid)	NA
RETREG2	-1.05217	0.000286859	GO:0016020(membrane);GO:0016021(integral component of membrane)	NA
ANKRD37	-1.05205	0.0165236	GO:0005515(protein binding);GO:0005634(nucleus);GO:0005737(cytoplasm);GO:0005739(mitochondrion);GO:0005829(cytosol)	NA
MYRF	-1.05194	0.000786445	GO:0003677(DNA binding);GO:0003700(DNA-binding transcription factor activity);GO:0005634(nucleus);GO:0005654(nucleoplasm);GO:0005794(Golgi apparatus);GO:0005829(cytosol);GO:0006355(regulation of transcription, DNA-templated);GO:0014003(oligodendrocyte development);GO:0022010(central nervous system myelination);GO:0031643(positive regulation of myelination);GO:0032286(central nervous system myelin…	NA
KAT7	-1.05167	0.00125035	GO:0000123(histone acetyltransferase complex);GO:0003688(DNA replication origin binding);GO:0004402(histone acetyltransferase activity);GO:0005634(nucleus);GO:0005654(nucleoplasm);GO:0005829(cytosol);GO:0006260(DNA replication);GO:0006355(regulation of transcription, DNA-templated);GO:0008270(zinc ion binding);GO:0016573(histone acetylation);GO:0018393(internal peptidyl-lysine acetylation);GO:003…	NA
ZNF526	-1.05133	0.00320598	GO:0003676(nucleic acid binding)	NA
MASP1	-1.0502	0.00343217	GO:0001867(complement activation, lectin pathway);GO:0004252(serine-type endopeptidase activity);GO:0005509(calcium ion binding);GO:0005576(extracellular region);GO:0005615(extracellular space);GO:0005654(nucleoplasm);GO:0005829(cytosol);GO:0006508(proteolysis);GO:0008233(peptidase activity);GO:0008236(serine-type peptidase activity);GO:0016787(hydrolase activity);GO:0042803(protein homodimerizat…	04610(Complement and coagulation cascades);05150(Staphylococcus aureus infection);05150(Staphylococcus aureus infection)
RHOBTB2	-1.0486	0.00311528	GO:0000166(nucleotide binding);GO:0003924(GTPase activity);GO:0005515(protein binding);GO:0005525(GTP binding);GO:0005622(intracellular);GO:0007264(small GTPase mediated signal transduction)	NA
ZNF786	-1.04819	0.0117799	GO:0003676(nucleic acid binding);GO:0005622(intracellular);GO:0005634(nucleus);GO:0006355(regulation of transcription, DNA-templated);GO:0046872(metal ion binding)	05168(Herpes simplex virus 1 infection)
BRPF3	-1.04692	0.000235796	GO:0005515(protein binding);GO:0043966(histone H3 acetylation);GO:0046872(metal ion binding);GO:0070776(MOZ/MORF histone acetyltransferase complex)	NA
TOE1	-1.04603	0.000586583	GO:0000175(3'-5'-exoribonuclease activity);GO:0003676(nucleic acid binding);GO:0004535(poly(A)-specific ribonuclease activity);GO:0005654(nucleoplasm);GO:0005737(cytoplasm);GO:0015030(Cajal body);GO:0016604(nuclear body);GO:0017069(snRNA binding);GO:0034472(snRNA 3'-end processing);GO:0046872(metal ion binding);GO:0090503(RNA phosphodiester bond hydrolysis, exonucleolytic);GO:0090503(RNA phosphod…	NA
TEPSIN	-1.04583	0.0376884	GO:0005794(Golgi apparatus);GO:0016607(nuclear speck);GO:0031965(nuclear membrane)	NA
ENSOARG00000010303	-1.04561	0.00844574	GO:0010508(positive regulation of autophagy);GO:0045893(positive regulation of transcription, DNA-templated)	04140(Autophagy - animal)
ENSOARG00000008621	-1.04519	0.00168886	GO:0005730(nucleolus);GO:0006508(proteolysis);GO:0008237(metallopeptidase activity);GO:0008270(zinc ion binding);GO:0070006(metalloaminopeptidase activity)	NA
ASB6	-1.04405	0.00466218	GO:0005515(protein binding);GO:0016567(protein ubiquitination);GO:0035556(intracellular signal transduction)	NA
MRTFB	-1.04392	0.00253444	GO:0003713(transcription coactivator activity);GO:0045844(positive regulation of striated muscle tissue development);GO:0045944(positive regulation of transcription by RNA polymerase II)	NA
CNTLN	-1.043	0.0012722	GO:0005654(nucleoplasm);GO:0005737(cytoplasm);GO:0005813(centrosome);GO:0005814(centriole);GO:0005829(cytosol);GO:0010457(centriole-centriole cohesion);GO:0019901(protein kinase binding);GO:0019904(protein domain specific binding);GO:0030674(protein binding, bridging);GO:0033365(protein localization to organelle)	NA
PAFAH2	-1.04289	0.000845819	GO:0003847(1-alkyl-2-acetylglycerophosphocholine esterase activity);GO:0006629(lipid metabolic process);GO:0016042(lipid catabolic process);GO:0016787(hydrolase activity);GO:0016787(hydrolase activity)	00565(Ether lipid metabolism);00565(Ether lipid metabolism)
SVEP1	-1.04276	0.000100902	GO:0003682(chromatin binding);GO:0005509(calcium ion binding);GO:0005509(calcium ion binding)	NA
NPR1	-1.04247	0.00761163	GO:0000166(nucleotide binding);GO:0004383(guanylate cyclase activity);GO:0004672(protein kinase activity);GO:0005524(ATP binding);GO:0006182(cGMP biosynthetic process);GO:0006468(protein phosphorylation);GO:0007168(receptor guanylyl cyclase signaling pathway);GO:0009190(cyclic nucleotide biosynthetic process);GO:0016020(membrane);GO:0016021(integral component of membrane);GO:0016829(lyase activit…	00230(Purine metabolism);04022(cGMP-PKG signaling pathway);04024(cAMP signaling pathway);04270(Vascular smooth muscle contraction);04714(Thermogenesis);04921(Oxytocin signaling pathway);04923(Regulation of lipolysis in adipocytes);04924(Renin secretion);04925(Aldosterone synthesis and secretion)
MAPK7	-1.04199	0.00376766	GO:0000165(MAPK cascade);GO:0000166(nucleotide binding);GO:0004672(protein kinase activity);GO:0004674(protein serine/threonine kinase activity);GO:0004707(MAP kinase activity);GO:0005524(ATP binding);GO:0005634(nucleus);GO:0005654(nucleoplasm);GO:0005737(cytoplasm);GO:0005829(cytosol);GO:0006468(protein phosphorylation);GO:0016301(kinase activity);GO:0016310(phosphorylation);GO:0016605(PML body)…	04010(MAPK signaling pathway);04540(Gap junction);04657(IL-17 signaling pathway);04722(Neurotrophin signaling pathway);04912(GnRH signaling pathway);04921(Oxytocin signaling pathway);05206(MicroRNAs in cancer);05418(Fluid shear stress and atherosclerosis)
THAP3	-1.0416	0.0028428	GO:0003676(nucleic acid binding);GO:0003677(DNA binding)	NA
ENKD1	-1.04044	0.00697769	GO:0005881(cytoplasmic microtubule);GO:0015630(microtubule cytoskeleton)	NA
SLC35C2	-1.03737	0.000953922	GO:0005654(nucleoplasm);GO:0005793(endoplasmic reticulum-Golgi intermediate compartment);GO:0005794(Golgi apparatus);GO:0005801(cis-Golgi network);GO:0010629(negative regulation of gene expression);GO:0016020(membrane);GO:0016021(integral component of membrane);GO:0036065(fucosylation);GO:0036066(protein O-linked fucosylation);GO:0045747(positive regulation of Notch signaling pathway)	NA
ENSOARG00000014963	-1.03729	0.0285428	GO:0005515(protein binding)	NA
RAB3D	-1.03699	0.000156675	GO:0003924(GTPase activity);GO:0005525(GTP binding);GO:0005881(cytoplasmic microtubule);GO:0017157(regulation of exocytosis);GO:0018125(peptidyl-cysteine methylation);GO:0030742(GTP-dependent protein binding);GO:0031489(myosin V binding);GO:0042588(zymogen granule);GO:0045453(bone resorption);GO:0099503(secretory vesicle);GO:1903307(positive regulation of regulated secretory pathway)	04972(Pancreatic secretion)
ENSOARG00000006999	-1.03597	0.00146034	GO:0016020(membrane);GO:0016021(integral component of membrane)	NA
ENSOARG00000013513	-1.03556	0.0125895	GO:0005515(protein binding)	NA
C19orf54	-1.03555	0.00254885	NA	NA
MAF	-1.03506	0.00899779	GO:0000122(negative regulation of transcription by RNA polymerase II);GO:0001228(DNA-binding transcription activator activity, RNA polymerase II-specific);GO:0001816(cytokine production);GO:0002088(lens development in camera-type eye);GO:0003677(DNA binding);GO:0003700(DNA-binding transcription factor activity);GO:0005634(nucleus);GO:0005737(cytoplasm);GO:0006355(regulation of transcription, DNA-…	NA
APPL2	-1.0347	0.000424936	GO:0001726(ruffle);GO:0001786(phosphatidylserine binding);GO:0002024(diet induced thermogenesis);GO:0005515(protein binding);GO:0005634(nucleus);GO:0005737(cytoplasm);GO:0005768(endosome);GO:0005886(plasma membrane);GO:0006606(protein import into nucleus);GO:0007179(transforming growth factor beta receptor signaling pathway);GO:0008283(cell population proliferation);GO:0009631(cold acclimation);G…	NA
CLIC2	-1.03428	0.0044768	GO:0004602(glutathione peroxidase activity);GO:0005254(chloride channel activity);GO:0005515(protein binding);GO:0005737(cytoplasm);GO:0010880(regulation of release of sequestered calcium ion into cytosol by sarcoplasmic reticulum);GO:0051099(positive regulation of binding);GO:0060315(negative regulation of ryanodine-sensitive calcium-release channel activity);GO:0098869(cellular oxidant detoxifi…	NA
ALDH1A1	-1.03375	0.000160117	GO:0001523(retinoid metabolic process);GO:0001758(retinal dehydrogenase activity);GO:0004029(aldehyde dehydrogenase (NAD) activity);GO:0005737(cytoplasm);GO:0005829(cytosol);GO:0016491(oxidoreductase activity);GO:0016620(oxidoreductase activity, acting on the aldehyde or oxo group of donors, NAD or NADP as acceptor);GO:0042572(retinol metabolic process);GO:0051287(NAD binding);GO:0055114(oxidatio…	00830(Retinol metabolism)
ENSOARG00000007563	-1.03326	0.0194786	GO:0003735(structural constituent of ribosome);GO:0006412(translation);GO:0015935(small ribosomal subunit)	NA
TP53INP1	-1.03307	0.00012143	GO:0005634(nucleus);GO:0005776(autophagosome);GO:0005829(cytosol);GO:0006355(regulation of transcription, DNA-templated);GO:0007050(cell cycle arrest);GO:0008285(negative regulation of cell population proliferation);GO:0009408(response to heat);GO:0010506(regulation of autophagy);GO:0010508(positive regulation of autophagy);GO:0010628(positive regulation of gene expression);GO:0010629(negative re…	NA
ZWINT	-1.03044	0.00115426	GO:0000070(mitotic sister chromatid segregation);GO:0000776(kinetochore);GO:0005634(nucleus);GO:0005654(nucleoplasm);GO:0005737(cytoplasm);GO:0005829(cytosol);GO:0007093(mitotic cell cycle checkpoint);GO:0016604(nuclear body);GO:0047485(protein N-terminus binding);GO:0051649(establishment of localization in cell)	NA
AIFM2	-1.03012	0.00243124	GO:0003677(DNA binding);GO:0004174(electron-transferring-flavoprotein dehydrogenase activity);GO:0005737(cytoplasm);GO:0005739(mitochondrion);GO:0005741(mitochondrial outer membrane);GO:0005811(lipid droplet);GO:0005829(cytosol);GO:0008637(apoptotic mitochondrial changes);GO:0016491(oxidoreductase activity);GO:0022904(respiratory electron transport chain);GO:0043065(positive regulation of apoptot…	04115(p53 signaling pathway)
TYSND1	-1.03012	0.00243124	GO:0003677(DNA binding);GO:0004174(electron-transferring-flavoprotein dehydrogenase activity);GO:0005737(cytoplasm);GO:0005739(mitochondrion);GO:0005741(mitochondrial outer membrane);GO:0005811(lipid droplet);GO:0005829(cytosol);GO:0008637(apoptotic mitochondrial changes);GO:0016491(oxidoreductase activity);GO:0022904(respiratory electron transport chain);GO:0043065(positive regulation of apoptot…	04115(p53 signaling pathway)
TSNAXIP1	-1.02798	0.0164798	GO:0005737(cytoplasm);GO:0005737(cytoplasm)	NA
DEF8	-1.026	0.00069611	GO:0035556(intracellular signal transduction);GO:0046872(metal ion binding)	NA
ENSOARG00000008111	-1.02592	0.0192554	NA	NA
TRIM62	-1.02511	0.0174531	GO:0004842(ubiquitin-protein transferase activity);GO:0005515(protein binding);GO:0005737(cytoplasm);GO:0008270(zinc ion binding);GO:0010719(negative regulation of epithelial to mesenchymal transition);GO:0016567(protein ubiquitination);GO:0032897(negative regulation of viral transcription);GO:0043123(positive regulation of I-kappaB kinase/NF-kappaB signaling);GO:0045087(innate immune response);G…	NA
FBXL19	-1.0243	0.00293193	GO:0003677(DNA binding);GO:0005515(protein binding);GO:0008270(zinc ion binding);GO:0019005(SCF ubiquitin ligase complex);GO:0043161(proteasome-mediated ubiquitin-dependent protein catabolic process);GO:0046872(metal ion binding)	NA
SEL1L3	-1.02429	0.0011836	GO:0005515(protein binding);GO:0005634(nucleus);GO:0005654(nucleoplasm);GO:0016020(membrane);GO:0016021(integral component of membrane)	NA
ENSOARG00000000102	-1.02387	0.00207075	GO:0003676(nucleic acid binding);GO:0003723(RNA binding);GO:0003729(mRNA binding);GO:0005634(nucleus);GO:0005737(cytoplasm);GO:0006406(mRNA export from nucleus)	NA
ENSOARG00000005341	-1.02356	0.00519898	GO:0001510(RNA methylation);GO:0008168(methyltransferase activity);GO:0032259(methylation)	NA
ZNF268	-1.02305	0.00110183	GO:0000122(negative regulation of transcription by RNA polymerase II);GO:0003676(nucleic acid binding);GO:0005622(intracellular);GO:0005634(nucleus);GO:0005737(cytoplasm);GO:0005829(cytosol);GO:0006355(regulation of transcription, DNA-templated);GO:0007346(regulation of mitotic cell cycle);GO:0008284(positive regulation of cell population proliferation);GO:0008285(negative regulation of cell popu…	05168(Herpes simplex virus 1 infection);05168(Herpes simplex virus 1 infection)
BBS2	-1.02192	0.00103582	GO:0001103(RNA polymerase II repressing transcription factor binding);GO:0005515(protein binding);GO:0005737(cytoplasm);GO:0005815(microtubule organizing center);GO:0005856(cytoskeleton);GO:0005886(plasma membrane);GO:0005902(microvillus);GO:0005929(cilium);GO:0007288(sperm axoneme assembly);GO:0007601(visual perception);GO:0008104(protein localization);GO:0010629(negative regulation of gene expr…	NA
TK2	-1.02007	0.003077	GO:0000166(nucleotide binding);GO:0005524(ATP binding);GO:0006139(nucleobase-containing compound metabolic process);GO:0009165(nucleotide biosynthetic process);GO:0019206(nucleoside kinase activity)	00240(Pyrimidine metabolism);00983(Drug metabolism - other enzymes)
MIIP	-1.01908	0.0210611	GO:0010972(negative regulation of G2/M transition of mitotic cell cycle);GO:0030336(negative regulation of cell migration)	NA
AR	-1.01844	0.000389309	GO:0000122(negative regulation of transcription by RNA polymerase II);GO:0000790(nuclear chromatin);GO:0000978(RNA polymerase II proximal promoter sequence-specific DNA binding);GO:0001085(RNA polymerase II transcription factor binding);GO:0001091(RNA polymerase II general transcription initiation factor binding);GO:0001228(DNA-binding transcription activator activity, RNA polymerase II-specific)…	04114(Oocyte meiosis);05200(Pathways in cancer);05215(Prostate cancer)
RPS6KA1	-1.01835	0.0114031	GO:0000166(nucleotide binding);GO:0000287(magnesium ion binding);GO:0004672(protein kinase activity);GO:0004674(protein serine/threonine kinase activity);GO:0004712(protein serine/threonine/tyrosine kinase activity);GO:0005524(ATP binding);GO:0005634(nucleus);GO:0005829(cytosol);GO:0006468(protein phosphorylation);GO:0006915(apoptotic process);GO:0016301(kinase activity);GO:0016310(phosphorylatio…	04010(MAPK signaling pathway);04114(Oocyte meiosis);04150(mTOR signaling pathway);04714(Thermogenesis);04720(Long-term potentiation);04722(Neurotrophin signaling pathway);04914(Progesterone-mediated oocyte maturation);04931(Insulin resistance)
NOP9	-1.01685	0.0014807	GO:0003723(RNA binding);GO:0003723(RNA binding)	NA
BAIAP3	-1.01557	0.0143815	GO:0000149(SNARE binding);GO:0001956(positive regulation of neurotransmitter secretion);GO:0005509(calcium ion binding);GO:0005543(phospholipid binding);GO:0005829(cytosol);GO:0005886(plasma membrane);GO:0007186(G protein-coupled receptor signaling pathway);GO:0019905(syntaxin binding);GO:0031902(late endosome membrane);GO:0032588(trans-Golgi network membrane);GO:0035774(positive regulation of in…	05202(Transcriptional misregulation in cancer)
SPATA7	-1.01521	0.00119597	GO:0005654(nucleoplasm);GO:0005739(mitochondrion);GO:0005829(cytosol);GO:0005930(axoneme);GO:0015630(microtubule cytoskeleton);GO:0032391(photoreceptor connecting cilium);GO:0036064(ciliary basal body);GO:0045494(photoreceptor cell maintenance);GO:1903546(protein localization to photoreceptor outer segment);GO:1903621(protein localization to photoreceptor connecting cilium);GO:1903621(protein loc…	NA
NOS1	-1.01435	0.0230952	GO:0001666(response to hypoxia);GO:0002028(regulation of sodium ion transport);GO:0004517(nitric-oxide synthase activity);GO:0005515(protein binding);GO:0005516(calmodulin binding);GO:0005654(nucleoplasm);GO:0005739(mitochondrion);GO:0005856(cytoskeleton);GO:0005886(plasma membrane);GO:0005901(caveola);GO:0006809(nitric oxide biosynthetic process);GO:0006941(striated muscle contraction);GO:000940…	00220(Arginine biosynthesis);00330(Arginine and proline metabolism);04020(Calcium signaling pathway);04145(Phagosome);04371(Apelin signaling pathway);04713(Circadian entrainment);04730(Long-term depression);04926(Relaxin signaling pathway);04970(Salivary secretion);05010(Alzheimer disease);05014(Amyotrophic lateral sclerosis (ALS));05014(Amyotrophic lateral sclerosis (ALS))
COBL	-1.01414	0.0231981	GO:0003779(actin binding);GO:0003785(actin monomer binding);GO:0003785(actin monomer binding)	NA
RNF41	-1.01276	0.000434069	GO:0000209(protein polyubiquitination);GO:0004842(ubiquitin-protein transferase activity);GO:0005128(erythropoietin receptor binding);GO:0005135(interleukin-3 receptor binding);GO:0005515(protein binding);GO:0008285(negative regulation of cell population proliferation);GO:0010468(regulation of gene expression);GO:0010498(proteasomal protein catabolic process);GO:0016567(protein ubiquitination);GO…	04144(Endocytosis)
TBC1D2	-1.01217	0.00326846	GO:0005096(GTPase activator activity);GO:0005634(nucleus);GO:0005829(cytosol);GO:0030054(cell junction);GO:0031410(cytoplasmic vesicle);GO:0043547(positive regulation of GTPase activity);GO:0045296(cadherin binding)	NA
CYP27A1	-1.01193	0.000269042	GO:0004497(monooxygenase activity);GO:0005506(iron ion binding);GO:0005739(mitochondrion);GO:0006699(bile acid biosynthetic process);GO:0006707(cholesterol catabolic process);GO:0016491(oxidoreductase activity);GO:0016705(oxidoreductase activity, acting on paired donors, with incorporation or reduction of molecular oxygen);GO:0020037(heme binding);GO:0030343(vitamin D3 25-hydroxylase activity);GO…	00120(Primary bile acid biosynthesis);03320(PPAR signaling pathway);04979(Cholesterol metabolism)
ROBO3	-1.01128	0.0405566	GO:0005515(protein binding);GO:0007411(axon guidance);GO:0016199(axon midline choice point recognition);GO:0030424(axon);GO:0035385(Roundabout signaling pathway);GO:0061642(chemoattraction of axon);GO:0071679(commissural neuron axon guidance)	04360(Axon guidance)
SEMA6D	-1.01084	0.00179766	GO:0005515(protein binding);GO:0005794(Golgi apparatus);GO:0005886(plasma membrane);GO:0014911(positive regulation of smooth muscle cell migration);GO:0014912(negative regulation of smooth muscle cell migration);GO:0016020(membrane);GO:0016021(integral component of membrane);GO:0021591(ventricular system development);GO:0030215(semaphorin receptor binding)	04360(Axon guidance)
ALAD	-1.01038	0.00593913	GO:0003824(catalytic activity);GO:0004655(porphobilinogen synthase activity);GO:0006779(porphyrin-containing compound biosynthetic process);GO:0006783(heme biosynthetic process);GO:0008270(zinc ion binding);GO:0016829(lyase activity);GO:0033014(tetrapyrrole biosynthetic process);GO:0042802(identical protein binding);GO:0046872(metal ion binding);GO:0051260(protein homooligomerization);GO:0071353(…	00860(Porphyrin and chlorophyll metabolism)
TLE1	-1.00848	0.00047093	GO:0003714(transcription corepressor activity);GO:0005515(protein binding);GO:0005634(nucleus);GO:0005654(nucleoplasm);GO:0005829(cytosol);GO:0006355(regulation of transcription, DNA-templated);GO:0008134(transcription factor binding);GO:0010628(positive regulation of gene expression);GO:0042802(identical protein binding);GO:0043124(negative regulation of I-kappaB kinase/NF-kappaB signaling);GO:0…	NA
TKFC	-1.00832	0.00372077	GO:0004371(glycerone kinase activity);GO:0005524(ATP binding);GO:0006071(glycerol metabolic process);GO:0034012(FAD-AMP lyase (cyclizing) activity);GO:0039534(negative regulation of MDA-5 signaling pathway);GO:0044262(cellular carbohydrate metabolic process);GO:0045088(regulation of innate immune response);GO:0046835(carbohydrate phosphorylation);GO:0050354(triokinase activity)	00051(Fructose and mannose metabolism);00561(Glycerolipid metabolism);04622(RIG-I-like receptor signaling pathway)
ANKRD1	-1.00798	0.000315644	GO:0001085(RNA polymerase II transcription factor binding);GO:0001650(fibrillar center);GO:0002039(p53 binding);GO:0003677(DNA binding);GO:0003713(transcription coactivator activity);GO:0005515(protein binding);GO:0005634(nucleus);GO:0005737(cytoplasm);GO:0005829(cytosol);GO:0031432(titin binding);GO:0035994(response to muscle stretch);GO:0042826(histone deacetylase binding);GO:0043065(positive r…	NA
DENND6B	-1.00731	0.00370269	GO:0017112(Rab guanyl-nucleotide exchange factor activity)	NA
CDK4	-1.00721	0.000286146	GO:0000166(nucleotide binding);GO:0004672(protein kinase activity);GO:0004674(protein serine/threonine kinase activity);GO:0005524(ATP binding);GO:0006468(protein phosphorylation)	01522(Endocrine resistance);04110(Cell cycle);04115(p53 signaling pathway);04151(PI3K-Akt signaling pathway);04218(Cellular senescence);04530(Tight junction);04660(T cell receptor signaling pathway);04933(AGE-RAGE signaling pathway in diabetic complications);04934(Cushing syndrome);05160(Hepatitis C);05162(Measles);05163(Human cytomegalovirus infection);05165(Human papillomavirus infection);05166…
ENSOARG00000016715	-1.00714	0.036704	GO:0016020(membrane);GO:0016021(integral component of membrane)	NA
PCDH18	-1.00657	0.013546	GO:0005509(calcium ion binding);GO:0005886(plasma membrane);GO:0007155(cell adhesion);GO:0007156(homophilic cell adhesion via plasma membrane adhesion molecules);GO:0007399(nervous system development);GO:0007420(brain development);GO:0016020(membrane);GO:0016021(integral component of membrane)	NA
FADS1	-1.00643	0.00029969	GO:0006629(lipid metabolic process);GO:0016020(membrane);GO:0016021(integral component of membrane);GO:0016491(oxidoreductase activity);GO:0020037(heme binding);GO:0046872(metal ion binding);GO:0055114(oxidation-reduction process)	01040(Biosynthesis of unsaturated fatty acids)
ENSOARG00000024042	-1.00643	0.00029969	GO:0006629(lipid metabolic process);GO:0016020(membrane);GO:0016021(integral component of membrane);GO:0016491(oxidoreductase activity);GO:0020037(heme binding);GO:0046872(metal ion binding);GO:0055114(oxidation-reduction process)	01040(Biosynthesis of unsaturated fatty acids)
LIG1	-1.00556	0.00363565	GO:0000166(nucleotide binding);GO:0003677(DNA binding);GO:0003909(DNA ligase activity);GO:0003910(DNA ligase (ATP) activity);GO:0005524(ATP binding);GO:0005654(nucleoplasm);GO:0006260(DNA replication);GO:0006281(DNA repair);GO:0006284(base-excision repair);GO:0006310(DNA recombination);GO:0006974(cellular response to DNA damage stimulus);GO:0016874(ligase activity);GO:0043231(intracellular membra…	03030(DNA replication);03410(Base excision repair);03420(Nucleotide excision repair);03430(Mismatch repair)
FRY	-1.00545	0.000536814	GO:0000902(cell morphogenesis);GO:0004857(enzyme inhibitor activity);GO:0043086(negative regulation of catalytic activity);GO:1904428(negative regulation of tubulin deacetylation)	NA
PCDHB14	-1.00511	0.000830367	GO:0005509(calcium ion binding);GO:0005886(plasma membrane);GO:0007155(cell adhesion);GO:0007156(homophilic cell adhesion via plasma membrane adhesion molecules);GO:0016020(membrane);GO:0016021(integral component of membrane);GO:0032391(photoreceptor connecting cilium)	NA
PCDHB15	-1.00511	0.000830367	GO:0005509(calcium ion binding);GO:0005886(plasma membrane);GO:0007155(cell adhesion);GO:0007156(homophilic cell adhesion via plasma membrane adhesion molecules);GO:0016020(membrane);GO:0016021(integral component of membrane);GO:0032391(photoreceptor connecting cilium)	NA
SCUBE3	-1.00505	0.0126342	GO:0005509(calcium ion binding);GO:0005886(plasma membrane);GO:0009986(cell surface);GO:0045880(positive regulation of smoothened signaling pathway);GO:0051260(protein homooligomerization);GO:0051291(protein heterooligomerization);GO:0051291(protein heterooligomerization)	NA
RMI1	-1.0048	0.001451	GO:0000166(nucleotide binding);GO:0002021(response to dietary excess);GO:0002023(reduction of food intake in response to dietary excess);GO:0005654(nucleoplasm);GO:0009749(response to glucose);GO:0016604(nuclear body);GO:0031422(RecQ helicase-Topo III complex);GO:0035264(multicellular organism growth);GO:0042593(glucose homeostasis)	03460(Fanconi anemia pathway)
FSD1	-1.00392	0.00607586	GO:0005515(protein binding);GO:0005622(intracellular);GO:0005813(centrosome);GO:0005874(microtubule);GO:0008017(microtubule binding);GO:0031122(cytoplasmic microtubule organization);GO:0032465(regulation of cytokinesis);GO:0042803(protein homodimerization activity);GO:0051260(protein homooligomerization);GO:0051302(regulation of cell division);GO:0060236(regulation of mitotic spindle organization)	NA
MRPL12	-1.00278	0.00213328	GO:0003735(structural constituent of ribosome);GO:0005622(intracellular);GO:0005739(mitochondrion);GO:0005762(mitochondrial large ribosomal subunit);GO:0005840(ribosome);GO:0006390(mitochondrial transcription);GO:0006412(translation);GO:0045893(positive regulation of transcription, DNA-templated)	NA
CACNA1C	-1.00263	0.00788805	GO:0002520(immune system development);GO:0005216(ion channel activity);GO:0005244(voltage-gated ion channel activity);GO:0005245(voltage-gated calcium channel activity);GO:0005262(calcium channel activity);GO:0005516(calmodulin binding);GO:0005737(cytoplasm);GO:0005886(plasma membrane);GO:0005891(voltage-gated calcium channel complex);GO:0006811(ion transport);GO:0006816(calcium ion transport);GO…	04010(MAPK signaling pathway);04020(Calcium signaling pathway);04022(cGMP-PKG signaling pathway);04024(cAMP signaling pathway);04260(Cardiac muscle contraction);04261(Adrenergic signaling in cardiomyocytes);04270(Vascular smooth muscle contraction);04713(Circadian entrainment);04720(Long-term potentiation);04723(Retrograde endocannabinoid signaling);04724(Glutamatergic synapse);04725(Cholinergic …
BRIP1	-1.00239	0.00412352	GO:0000166(nucleotide binding);GO:0003676(nucleic acid binding);GO:0003677(DNA binding);GO:0004003(ATP-dependent DNA helicase activity);GO:0004386(helicase activity);GO:0005524(ATP binding);GO:0005634(nucleus);GO:0005737(cytoplasm);GO:0006139(nucleobase-containing compound metabolic process);GO:0006357(regulation of transcription by RNA polymerase II);GO:0007129(synapsis);GO:0007283(spermatogenes…	03440(Homologous recombination);03460(Fanconi anemia pathway)
STEAP3	-1.00213	0.000948661	GO:0005737(cytoplasm);GO:0005771(multivesicular body);GO:0009306(protein secretion);GO:0016020(membrane);GO:0016021(integral component of membrane)	04115(p53 signaling pathway);04216(Ferroptosis)
NFRKB	-1.00188	0.00085625	GO:0002020(protease binding);GO:0005634(nucleus);GO:0031011(Ino80 complex)	NA
CNN2	-1.00188	0.000300287	GO:0003779(actin binding);GO:0005515(protein binding);GO:0005516(calmodulin binding);GO:0005856(cytoskeleton);GO:0007010(cytoskeleton organization);GO:0010628(positive regulation of gene expression);GO:0030097(hemopoiesis);GO:0030336(negative regulation of cell migration);GO:0031032(actomyosin structure organization);GO:0042060(wound healing);GO:0042127(regulation of cell population proliferation…	NA
ABCD1	-1.00116	0.0138557	GO:0000038(very long-chain fatty acid metabolic process);GO:0000166(nucleotide binding);GO:0002082(regulation of oxidative phosphorylation);GO:0005324(long-chain fatty acid transporter activity);GO:0005524(ATP binding);GO:0005737(cytoplasm);GO:0005765(lysosomal membrane);GO:0005777(peroxisome);GO:0005778(peroxisomal membrane);GO:0005779(integral component of peroxisomal membrane);GO:0005789(endop…	NA
ADCK5	-1.00092	0.00110402	NA	NA
TTK	-1.00089	0.000432519	GO:0000776(kinetochore);GO:0004672(protein kinase activity);GO:0004712(protein serine/threonine/tyrosine kinase activity);GO:0005515(protein binding);GO:0005524(ATP binding);GO:0005737(cytoplasm);GO:0006468(protein phosphorylation);GO:0007093(mitotic cell cycle checkpoint);GO:0007094(mitotic spindle assembly checkpoint);GO:0016321(female meiosis chromosome segregation);GO:0018105(peptidyl-serine …	04110(Cell cycle)
MYO18A	-1.00038	0.000917808	GO:0000139(Golgi membrane);GO:0000166(nucleotide binding);GO:0003677(DNA binding);GO:0003774(motor activity);GO:0003779(actin binding);GO:0005515(protein binding);GO:0005524(ATP binding);GO:0005802(trans-Golgi network);GO:0006259(DNA metabolic process);GO:0007030(Golgi organization);GO:0008094(DNA-dependent ATPase activity);GO:0016459(myosin complex);GO:0016477(cell migration);GO:0031032(actomyos…	NA
ENSOARG00000005553	-1.00038	0.000917808	GO:0000139(Golgi membrane);GO:0000166(nucleotide binding);GO:0003677(DNA binding);GO:0003774(motor activity);GO:0003779(actin binding);GO:0005515(protein binding);GO:0005524(ATP binding);GO:0005802(trans-Golgi network);GO:0006259(DNA metabolic process);GO:0007030(Golgi organization);GO:0008094(DNA-dependent ATPase activity);GO:0016459(myosin complex);GO:0016477(cell migration);GO:0031032(actomyos…	NA
TMEM230	-1.00029	0.000882742	GO:0005769(early endosome);GO:0005770(late endosome);GO:0005783(endoplasmic reticulum);GO:0005802(trans-Golgi network);GO:0008021(synaptic vesicle);GO:0016020(membrane);GO:0016021(integral component of membrane);GO:0048489(synaptic vesicle transport);GO:0055037(recycling endosome)	NA
PATZ1	-0.999631	0.00122732	GO:0000978(RNA polymerase II proximal promoter sequence-specific DNA binding);GO:0001228(DNA-binding transcription activator activity, RNA polymerase II-specific);GO:0003676(nucleic acid binding);GO:0003677(DNA binding);GO:0003682(chromatin binding);GO:0005515(protein binding);GO:0005634(nucleus);GO:0005654(nucleoplasm);GO:0006355(regulation of transcription, DNA-templated);GO:0007283(spermatogen…	NA
NOL4L	-0.998947	0.00531734	GO:0005654(nucleoplasm);GO:0005829(cytosol)	NA
TMEM255A	-0.998428	0.000698677	GO:0009617(response to bacterium);GO:0016020(membrane);GO:0016021(integral component of membrane);GO:0016021(integral component of membrane)	NA
PFKFB2	-0.996813	0.00256163	GO:0003824(catalytic activity);GO:0003873(6-phosphofructo-2-kinase activity);GO:0005524(ATP binding);GO:0005634(nucleus);GO:0005654(nucleoplasm);GO:0006000(fructose metabolic process);GO:0006003(fructose 2,6-bisphosphate metabolic process);GO:0006096(glycolytic process);GO:0019901(protein kinase binding);GO:0046835(carbohydrate phosphorylation)	00051(Fructose and mannose metabolism);04152(AMPK signaling pathway);04919(Thyroid hormone signaling pathway)
SPEF2	-0.996792	0.0130993	GO:0005515(protein binding)	NA
HOGA1	-0.996245	0.00616312	GO:0003824(catalytic activity);GO:0008700(4-hydroxy-2-oxoglutarate aldolase activity);GO:0009436(glyoxylate catabolic process);GO:0016829(lyase activity);GO:0019470(4-hydroxyproline catabolic process);GO:0033609(oxalate metabolic process);GO:0042803(protein homodimerization activity);GO:0042866(pyruvate biosynthetic process);GO:0046487(glyoxylate metabolic process)	00330(Arginine and proline metabolism);00630(Glyoxylate and dicarboxylate metabolism)
RRM2	-0.996206	0.000189851	GO:0005829(cytosol);GO:0009263(deoxyribonucleotide biosynthetic process);GO:0016491(oxidoreductase activity);GO:0055114(oxidation-reduction process)	00230(Purine metabolism);00240(Pyrimidine metabolism);00480(Glutathione metabolism);00983(Drug metabolism - other enzymes);04115(p53 signaling pathway)
DPP4	-0.996095	0.00205505	GO:0001618(virus receptor activity);GO:0001662(behavioral fear response);GO:0001666(response to hypoxia);GO:0002020(protease binding);GO:0004252(serine-type endopeptidase activity);GO:0005102(signaling receptor binding);GO:0005886(plasma membrane);GO:0006508(proteolysis);GO:0008236(serine-type peptidase activity);GO:0008239(dipeptidyl-peptidase activity);GO:0008284(positive regulation of cell pop…	04974(Protein digestion and absorption)
PDE10A	0.995721	0.000326019	GO:0004114(3',5'-cyclic-nucleotide phosphodiesterase activity);GO:0004118(cGMP-stimulated cyclic-nucleotide phosphodiesterase activity);GO:0005515(protein binding);GO:0007165(signal transduction);GO:0008081(phosphoric diester hydrolase activity);GO:0010738(regulation of protein kinase A signaling);GO:0016787(hydrolase activity);GO:0030552(cAMP binding);GO:0043949(regulation of cAMP-mediated signa…	00230(Purine metabolism);04024(cAMP signaling pathway);05032(Morphine addiction)
ATP10A	0.995952	0.000200692	GO:0000166(nucleotide binding);GO:0000287(magnesium ion binding);GO:0004012(phospholipid-translocating ATPase activity);GO:0005524(ATP binding);GO:0005783(endoplasmic reticulum);GO:0015914(phospholipid transport);GO:0016020(membrane);GO:0016021(integral component of membrane);GO:0045332(phospholipid translocation);GO:0045332(phospholipid translocation)	NA
NAB1	0.996988	0.0101409	GO:0001958(endochondral ossification);GO:0005634(nucleus);GO:0006355(regulation of transcription, DNA-templated);GO:0008134(transcription factor binding);GO:0014037(Schwann cell differentiation);GO:0042552(myelination);GO:0045682(regulation of epidermis development);GO:0045892(negative regulation of transcription, DNA-templated);GO:0140110(transcription regulator activity)	NA
ANKRD12	0.997814	0.000665538	GO:0005515(protein binding);GO:0005654(nucleoplasm);GO:0005829(cytosol);GO:0005829(cytosol)	NA
NUDT9	0.998596	0.0466287	GO:0005739(mitochondrion);GO:0016787(hydrolase activity);GO:0043262(adenosine-diphosphatase activity);GO:0046032(ADP catabolic process);GO:0046709(IDP catabolic process);GO:0047631(ADP-ribose diphosphatase activity)	00230(Purine metabolism)
ENSOARG00000007272	1.00107	0.00577441	NA	NA
PYM1	1.00249	0.00232398	GO:0000184(nuclear-transcribed mRNA catabolic process, nonsense-mediated decay);GO:0005634(nucleus);GO:0005730(nucleolus);GO:0005829(cytosol);GO:0030054(cell junction);GO:0035145(exon-exon junction complex);GO:0043022(ribosome binding);GO:0045727(positive regulation of translation);GO:1903259(exon-exon junction complex disassembly);GO:1903259(exon-exon junction complex disassembly)	03013(RNA transport);03015(mRNA surveillance pathway);03015(mRNA surveillance pathway)
ZHX2	1.00321	0.0152168	GO:0000122(negative regulation of transcription by RNA polymerase II);GO:0003676(nucleic acid binding);GO:0003677(DNA binding);GO:0003700(DNA-binding transcription factor activity);GO:0003714(transcription corepressor activity);GO:0005634(nucleus);GO:0005654(nucleoplasm);GO:0005829(cytosol);GO:0005886(plasma membrane);GO:0006357(regulation of transcription by RNA polymerase II);GO:0006402(mRNA ca…	NA
HYOU1	1.00337	0.00212955	GO:0000166(nucleotide binding);GO:0002931(response to ischemia);GO:0005524(ATP binding);GO:0006888(endoplasmic reticulum to Golgi vesicle-mediated transport);GO:0034663(endoplasmic reticulum chaperone complex);GO:0034976(response to endoplasmic reticulum stress);GO:0043066(negative regulation of apoptotic process);GO:0071456(cellular response to hypoxia);GO:1903298(negative regulation of hypoxia-…	04141(Protein processing in endoplasmic reticulum)
SLC25A24	1.00344	0.049168	GO:0005347(ATP transmembrane transporter activity);GO:0005509(calcium ion binding);GO:0005739(mitochondrion);GO:0005743(mitochondrial inner membrane);GO:0006839(mitochondrial transport);GO:0010941(regulation of cell death);GO:0015867(ATP transport);GO:0016020(membrane);GO:0016021(integral component of membrane);GO:0022857(transmembrane transporter activity);GO:0034599(cellular response to oxidati…	NA
COBLL1	1.00353	0.000366574	GO:0003785(actin monomer binding)	NA
DHRS9	1.00612	0.00308243	GO:0004022(alcohol dehydrogenase (NAD) activity);GO:0004745(retinol dehydrogenase activity);GO:0008209(androgen metabolic process);GO:0016020(membrane);GO:0016021(integral component of membrane);GO:0030176(integral component of endoplasmic reticulum membrane);GO:0042448(progesterone metabolic process);GO:0042904(9-cis-retinoic acid biosynthetic process);GO:0047023(androsterone dehydrogenase activ…	NA
C3AR1	1.00628	0.0111694	GO:0002430(complement receptor mediated signaling pathway);GO:0004875(complement receptor activity);GO:0004876(complement component C3a receptor activity);GO:0004930(G protein-coupled receptor activity);GO:0005623(cell);GO:0006935(chemotaxis);GO:0007165(signal transduction);GO:0007186(G protein-coupled receptor signaling pathway);GO:0010575(positive regulation of vascular endothelial growth facto…	04080(Neuroactive ligand-receptor interaction);04610(Complement and coagulation cascades);05150(Staphylococcus aureus infection)
BRAF	1.00634	0.00129846	GO:0000166(nucleotide binding);GO:0002318(myeloid progenitor cell differentiation);GO:0004672(protein kinase activity);GO:0004674(protein serine/threonine kinase activity);GO:0005524(ATP binding);GO:0005737(cytoplasm);GO:0005739(mitochondrion);GO:0005886(plasma membrane);GO:0006468(protein phosphorylation);GO:0007165(signal transduction);GO:0008542(visual learning);GO:0010628(positive regulation …	01521(EGFR tyrosine kinase inhibitor resistance);01522(Endocrine resistance);04010(MAPK signaling pathway);04012(ErbB signaling pathway);04015(Rap1 signaling pathway);04024(cAMP signaling pathway);04062(Chemokine signaling pathway);04068(FoxO signaling pathway);04150(mTOR signaling pathway);04270(Vascular smooth muscle contraction);04510(Focal adhesion);04650(Natural killer cell mediated cytotoxi…
GRWD1	1.00757	0.000910227	GO:0003682(chromatin binding);GO:0003688(DNA replication origin binding);GO:0005515(protein binding);GO:0005634(nucleus);GO:0005730(nucleolus);GO:0005829(cytosol);GO:0006260(DNA replication);GO:0006334(nucleosome assembly);GO:0006337(nucleosome disassembly);GO:0032991(protein-containing complex);GO:0042393(histone binding);GO:0005242(inward rectifier potassium channel activity);GO:0005244(voltage…	NA
KCNJ14	1.00757	0.000910227	GO:0003682(chromatin binding);GO:0003688(DNA replication origin binding);GO:0005515(protein binding);GO:0005634(nucleus);GO:0005730(nucleolus);GO:0005829(cytosol);GO:0006260(DNA replication);GO:0006334(nucleosome assembly);GO:0006337(nucleosome disassembly);GO:0032991(protein-containing complex);GO:0042393(histone binding);GO:0005242(inward rectifier potassium channel activity);GO:0005244(voltage…	NA
LYSMD2	1.00792	0.00101829	NA	NA
ALG14	1.00933	0.00331015	GO:0006488(dolichol-linked oligosaccharide biosynthetic process);GO:0016020(membrane);GO:0016021(integral component of membrane)	00510(N-Glycan biosynthesis)
ENSOARG00000014830	1.01048	7.55621e-05	GO:0005509(calcium ion binding);GO:0005544(calcium-dependent phospholipid binding);GO:0050819(negative regulation of coagulation)	NA
SERPINB10	1.01198	0.000374711	GO:0005615(extracellular space);GO:0004867(serine-type endopeptidase inhibitor activity);GO:0010951(negative regulation of endopeptidase activity);GO:0043066(negative regulation of apoptotic process)	05146(Amoebiasis);04610(Complement and coagulation cascades)
ENSOARG00000006889	1.01198	0.000374711	GO:0005615(extracellular space);GO:0004867(serine-type endopeptidase inhibitor activity);GO:0010951(negative regulation of endopeptidase activity);GO:0043066(negative regulation of apoptotic process)	05146(Amoebiasis);04610(Complement and coagulation cascades)
ATG2B	1.01233	8.18302e-05	GO:0005654(nucleoplasm);GO:0006914(autophagy)	04136(Autophagy - other);04140(Autophagy - animal)
ENSOARG00000007930	1.01376	0.00031151	GO:0003735(structural constituent of ribosome);GO:0005622(intracellular);GO:0005840(ribosome);GO:0006412(translation);GO:0008097(5S rRNA binding)	NA
REC114	1.01461	0.000122731	NA	NA
HPCAL1	1.01528	5.28676e-05	GO:0005509(calcium ion binding)	NA
CNOT6L	1.01661	0.00946613	GO:0000288(nuclear-transcribed mRNA catabolic process, deadenylation-dependent decay);GO:0004535(poly(A)-specific ribonuclease activity);GO:0005515(protein binding);GO:0005634(nucleus);GO:0005737(cytoplasm);GO:0005829(cytosol);GO:0008284(positive regulation of cell population proliferation);GO:0010606(positive regulation of cytoplasmic mRNA processing body assembly);GO:0030014(CCR4-NOT complex);G…	03018(RNA degradation)
MT2A	1.01811	0.00180716	GO:0005634(nucleus);GO:0005737(cytoplasm);GO:0008144(drug binding);GO:0008270(zinc ion binding);GO:0035690(cellular response to drug);GO:0036016(cellular response to interleukin-3);GO:0036018(cellular response to erythropoietin);GO:0045926(negative regulation of growth);GO:0046872(metal ion binding);GO:0048471(perinuclear region of cytoplasm);GO:0071294(cellular response to zinc ion)	04978(Mineral absorption)
RNF19B	1.01998	0.00045989	GO:0004842(ubiquitin-protein transferase activity);GO:0005783(endoplasmic reticulum);GO:0005829(cytosol);GO:0016020(membrane);GO:0016021(integral component of membrane);GO:0016567(protein ubiquitination);GO:0016740(transferase activity);GO:0043130(ubiquitin binding);GO:0046872(metal ion binding);GO:0051865(protein autoubiquitination);GO:0061630(ubiquitin protein ligase activity)	NA
TOMM20L	1.02012	0.000488704	GO:0005742(mitochondrial outer membrane translocase complex);GO:0006605(protein targeting);GO:0006886(intracellular protein transport)	NA
ASB9	1.02019	0.00855065	GO:0005515(protein binding);GO:0016567(protein ubiquitination);GO:0035556(intracellular signal transduction);GO:0045732(positive regulation of protein catabolic process)	NA
HSPA8	1.02019	8.18767e-05	GO:0000151(ubiquitin ligase complex);GO:0000166(nucleotide binding);GO:0000974(Prp19 complex);GO:0001664(G protein-coupled receptor binding);GO:0001786(phosphatidylserine binding);GO:0005524(ATP binding);GO:0005634(nucleus);GO:0005737(cytoplasm);GO:0005770(late endosome);GO:0005829(cytosol);GO:0006457(protein folding);GO:0016887(ATPase activity);GO:0019899(enzyme binding);GO:0030674(protein bindi…	03040(Spliceosome);04010(MAPK signaling pathway);04141(Protein processing in endoplasmic reticulum);04144(Endocytosis);04213(Longevity regulating pathway - multiple species);04612(Antigen processing and presentation);04915(Estrogen signaling pathway);05134(Legionellosis);05145(Toxoplasmosis);05162(Measles);05164(Influenza A)
RF00016	1.02019	8.18767e-05	GO:0000151(ubiquitin ligase complex);GO:0000166(nucleotide binding);GO:0000974(Prp19 complex);GO:0001664(G protein-coupled receptor binding);GO:0001786(phosphatidylserine binding);GO:0005524(ATP binding);GO:0005634(nucleus);GO:0005737(cytoplasm);GO:0005770(late endosome);GO:0005829(cytosol);GO:0006457(protein folding);GO:0016887(ATPase activity);GO:0019899(enzyme binding);GO:0030674(protein bindi…	03040(Spliceosome);04010(MAPK signaling pathway);04141(Protein processing in endoplasmic reticulum);04144(Endocytosis);04213(Longevity regulating pathway - multiple species);04612(Antigen processing and presentation);04915(Estrogen signaling pathway);05134(Legionellosis);05145(Toxoplasmosis);05162(Measles);05164(Influenza A)
ENSOARG00000004570	1.02063	0.000283142	NA	NA
IGFBP3	1.02393	0.00146934	GO:0005520(insulin-like growth factor binding);GO:0005576(extracellular region);GO:0005615(extracellular space);GO:0032868(response to insulin)	04115(p53 signaling pathway);04218(Cellular senescence);05202(Transcriptional misregulation in cancer)
MAN1A1	1.0263	0.00064518	GO:0000139(Golgi membrane);GO:0003824(catalytic activity);GO:0004571(mannosyl-oligosaccharide 1,2-alpha-mannosidase activity);GO:0005509(calcium ion binding);GO:0005793(endoplasmic reticulum-Golgi intermediate compartment);GO:0005794(Golgi apparatus);GO:0005829(cytosol);GO:0008152(metabolic process);GO:0016020(membrane);GO:0016787(hydrolase activity);GO:0016798(hydrolase activity, acting on glyco…	00510(N-Glycan biosynthesis);04141(Protein processing in endoplasmic reticulum)
NFKBIB	1.02633	0.00673151	GO:0005515(protein binding);GO:0071222(cellular response to lipopolysaccharide)	04062(Chemokine signaling pathway);04621(NOD-like receptor signaling pathway);04622(RIG-I-like receptor signaling pathway);04623(Cytosolic DNA-sensing pathway);04658(Th1 and Th2 cell differentiation);04659(Th17 cell differentiation);04660(T cell receptor signaling pathway);04662(B cell receptor signaling pathway);04722(Neurotrophin signaling pathway);04920(Adipocytokine signaling pathway);05140(L…
N4BP2L1	1.0286	0.000338406	NA	NA
ENSOARG00000019046	1.02863	0.0186218	GO:0005634(nucleus);GO:0006334(nucleosome assembly)	NA
ATP13A3	1.02877	5.85121e-05	GO:0000166(nucleotide binding);GO:0005524(ATP binding);GO:0006812(cation transport);GO:0016020(membrane);GO:0016021(integral component of membrane);GO:0016787(hydrolase activity);GO:0016887(ATPase activity);GO:0046872(metal ion binding);GO:0046872(metal ion binding)	NA
NFE2L3	1.03448	3.99514e-05	GO:0003677(DNA binding);GO:0003700(DNA-binding transcription factor activity);GO:0005634(nucleus);GO:0006355(regulation of transcription, DNA-templated);GO:0006357(regulation of transcription by RNA polymerase II)	NA
ENSOARG00000003266	1.03471	0.00568752	GO:0016020(membrane);GO:0016021(integral component of membrane)	NA
KLF4	1.03565	0.000781209	GO:0000122(negative regulation of transcription by RNA polymerase II);GO:0000790(nuclear chromatin);GO:0000978(RNA polymerase II proximal promoter sequence-specific DNA binding);GO:0000987(proximal promoter sequence-specific DNA binding);GO:0001010(RNA polymerase II sequence-specific DNA-binding transcription factor recruiting activity);GO:0001085(RNA polymerase II transcription factor binding);G…	04550(Signaling pathways regulating pluripotency of stem cells)
ENSOARG00000008301	1.03651	0.0257362	NA	NA
LRRC8C	1.04015	5.74596e-05	GO:0005225(volume-sensitive anion channel activity);GO:0005515(protein binding);GO:0005737(cytoplasm);GO:0005783(endoplasmic reticulum);GO:0005886(plasma membrane);GO:0005887(integral component of plasma membrane);GO:0006884(cell volume homeostasis);GO:0015698(inorganic anion transport);GO:0016020(membrane);GO:0016021(integral component of membrane);GO:0034214(protein hexamerization);GO:0034702(i…	NA
AEN	1.0405	0.00177548	GO:0003676(nucleic acid binding);GO:0004527(exonuclease activity);GO:0005634(nucleus);GO:0005654(nucleoplasm);GO:0005730(nucleolus);GO:0010212(response to ionizing radiation);GO:0031965(nuclear membrane);GO:0042771(intrinsic apoptotic signaling pathway in response to DNA damage by p53 class mediator);GO:0090305(nucleic acid phosphodiester bond hydrolysis)	NA
ARL5B	1.04194	0.00220717	GO:0000166(nucleotide binding);GO:0005525(GTP binding);GO:1903292(protein localization to Golgi membrane)	NA
RASGRP1	1.04332	0.000148718	GO:0001786(phosphatidylserine binding);GO:0001816(cytokine production);GO:0001934(positive regulation of protein phosphorylation);GO:0002437(inflammatory response to antigenic stimulus);GO:0005085(guanyl-nucleotide exchange factor activity);GO:0005088(Ras guanyl-nucleotide exchange factor activity);GO:0005096(GTPase activator activity);GO:0005509(calcium ion binding);GO:0005622(intracellular);GO:…	04010(MAPK signaling pathway);04014(Ras signaling pathway);04611(Platelet activation);04660(T cell receptor signaling pathway);05200(Pathways in cancer);05200(Pathways in cancer)
ELK3	1.04375	0.0002895	GO:0000122(negative regulation of transcription by RNA polymerase II);GO:0000978(RNA polymerase II proximal promoter sequence-specific DNA binding);GO:0001227(DNA-binding transcription repressor activity, RNA polymerase II-specific);GO:0001228(DNA-binding transcription activator activity, RNA polymerase II-specific);GO:0001525(angiogenesis);GO:0003677(DNA binding);GO:0003700(DNA-binding transcrip…	NA
AFTPH	1.04386	0.00696692	GO:0005634(nucleus);GO:0005794(Golgi apparatus);GO:0005829(cytosol);GO:0030121(AP-1 adaptor complex);GO:0030276(clathrin binding);GO:0043231(intracellular membrane-bounded organelle)	NA
BHLHE40	1.04529	0.000113929	GO:0000122(negative regulation of transcription by RNA polymerase II);GO:0000978(RNA polymerase II proximal promoter sequence-specific DNA binding);GO:0000980(RNA polymerase II distal enhancer sequence-specific DNA binding);GO:0000981(DNA-binding transcription factor activity, RNA polymerase II-specific);GO:0001102(RNA polymerase II activating transcription factor binding);GO:0001227(DNA-binding …	04710(Circadian rhythm)
STAU1	1.04627	0.00200539	GO:0003723(RNA binding);GO:0005737(cytoplasm);GO:0005783(endoplasmic reticulum);GO:0005829(cytosol);GO:0005886(plasma membrane);GO:0030425(dendrite);GO:0036464(cytoplasmic ribonucleoprotein granule);GO:0044297(cell body);GO:0045070(positive regulation of viral genome replication);GO:0046726(positive regulation by virus of viral protein levels in host cell);GO:0046726(positive regulation by virus …	NA
RPGRIP1	1.04686	0.00264138	GO:0005929(cilium);GO:0005930(axoneme);GO:0007601(visual perception);GO:0032391(photoreceptor connecting cilium);GO:0042462(eye photoreceptor cell development);GO:0060041(retina development in camera-type eye);GO:0061351(neural precursor cell proliferation);GO:0097730(non-motile cilium)	NA
IFRD1	1.04777	0.000124188	GO:0005634(nucleus);GO:0005737(cytoplasm);GO:0014706(striated muscle tissue development);GO:0030517(negative regulation of axon extension);GO:0042692(muscle cell differentiation);GO:0043403(skeletal muscle tissue regeneration);GO:0048671(negative regulation of collateral sprouting);GO:0005829(cytosol);GO:0016020(membrane);GO:0016021(integral component of membrane)	NA
LSMEM1	1.04777	0.000124188	GO:0005634(nucleus);GO:0005737(cytoplasm);GO:0014706(striated muscle tissue development);GO:0030517(negative regulation of axon extension);GO:0042692(muscle cell differentiation);GO:0043403(skeletal muscle tissue regeneration);GO:0048671(negative regulation of collateral sprouting);GO:0005829(cytosol);GO:0016020(membrane);GO:0016021(integral component of membrane)	NA
CFAP53	1.04798	0.00206607	GO:0003341(cilium movement);GO:0007368(determination of left/right symmetry);GO:0060271(cilium assembly);GO:0060271(cilium assembly)	NA
TNFSF18	1.04818	0.00206241	GO:0002687(positive regulation of leukocyte migration);GO:0005515(protein binding);GO:0016020(membrane);GO:0016021(integral component of membrane);GO:0042531(positive regulation of tyrosine phosphorylation of STAT protein);GO:0042802(identical protein binding);GO:0045785(positive regulation of cell adhesion)	04060(Cytokine-cytokine receptor interaction)
SLC2A1	1.04897	0.000404025	GO:0001939(female pronucleus);GO:0005215(transporter activity);GO:0005355(glucose transmembrane transporter activity);GO:0005737(cytoplasm);GO:0005829(cytosol);GO:0005886(plasma membrane);GO:0005887(integral component of plasma membrane);GO:0016020(membrane);GO:0016021(integral component of membrane);GO:0016323(basolateral plasma membrane);GO:0016324(apical plasma membrane);GO:0022857(transmembra…	04066(HIF-1 signaling pathway);04911(Insulin secretion);04919(Thyroid hormone signaling pathway);04920(Adipocytokine signaling pathway);04922(Glucagon signaling pathway);04931(Insulin resistance);04976(Bile secretion);05166(Human T-cell leukemia virus 1 infection);05200(Pathways in cancer);05211(Renal cell carcinoma);05230(Central carbon metabolism in cancer)
LRRK1	1.05053	0.000168154	GO:0004672(protein kinase activity);GO:0005515(protein binding);GO:0005524(ATP binding);GO:0005739(mitochondrion);GO:0005829(cytosol);GO:0006468(protein phosphorylation);GO:0036035(osteoclast development);GO:0042802(identical protein binding);GO:0045453(bone resorption);GO:0050731(positive regulation of peptidyl-tyrosine phosphorylation);GO:0050732(negative regulation of peptidyl-tyrosine phospho…	NA
RIOX2	1.05298	0.0142542	GO:0003714(transcription corepressor activity);GO:0005634(nucleus);GO:0005667(transcription factor complex);GO:0005730(nucleolus);GO:0005829(cytosol);GO:0042802(identical protein binding);GO:1903507(negative regulation of nucleic acid-templated transcription)	NA
RASA2	1.05456	2.47475e-05	GO:0005096(GTPase activator activity);GO:0005543(phospholipid binding);GO:0007165(signal transduction);GO:0035556(intracellular signal transduction);GO:0043087(regulation of GTPase activity);GO:0043547(positive regulation of GTPase activity);GO:0046580(negative regulation of Ras protein signal transduction);GO:0046580(negative regulation of Ras protein signal transduction)	04010(MAPK signaling pathway);04014(Ras signaling pathway);05203(Viral carcinogenesis);05203(Viral carcinogenesis)
ENSOARG00000014187	1.05516	0.000942344	GO:0003676(nucleic acid binding);GO:0005198(structural molecule activity);GO:0008270(zinc ion binding);GO:0016032(viral process)	NA
FBXW11	1.05722	7.12719e-05	GO:0000209(protein polyubiquitination);GO:0004842(ubiquitin-protein transferase activity);GO:0005515(protein binding);GO:0005634(nucleus);GO:0005737(cytoplasm);GO:0005813(centrosome);GO:0005829(cytosol);GO:0006470(protein dephosphorylation);GO:0016567(protein ubiquitination);GO:0019005(SCF ubiquitin ligase complex);GO:0031146(SCF-dependent proteasomal ubiquitin-dependent protein catabolic process…	04114(Oocyte meiosis);04120(Ubiquitin mediated proteolysis);04218(Cellular senescence);04310(Wnt signaling pathway);04340(Hedgehog signaling pathway);04390(Hippo signaling pathway);04710(Circadian rhythm);05170(Human immunodeficiency virus 1 infection)
ENSOARG00000007573	1.05727	9.99478e-05	GO:0000166(nucleotide binding);GO:0001916(positive regulation of T cell mediated cytotoxicity);GO:0002237(response to molecule of bacterial origin);GO:0002481(antigen processing and presentation of exogenous protein antigen via MHC class Ib, TAP-dependent);GO:0002485(antigen processing and presentation of endogenous peptide antigen via MHC class I via ER pathway, TAP-dependent);GO:0002489(antigen…	02010(ABC transporters);04145(Phagosome);04612(Antigen processing and presentation);05163(Human cytomegalovirus infection);05168(Herpes simplex virus 1 infection);05169(Epstein-Barr virus infection);05170(Human immunodeficiency virus 1 infection);05340(Primary immunodeficiency)
ADAT2	1.05874	0.000166678	GO:0002100(tRNA wobble adenosine to inosine editing);GO:0003824(catalytic activity);GO:0008251(tRNA-specific adenosine deaminase activity);GO:0008270(zinc ion binding);GO:0016787(hydrolase activity)	NA
THOC6	1.05904	0.000354636	GO:0000346(transcription export complex);GO:0000347(THO complex);GO:0000445(THO complex part of transcription export complex);GO:0000784(nuclear chromosome, telomeric region);GO:0005515(protein binding);GO:0005634(nucleus);GO:0005654(nucleoplasm);GO:0006406(mRNA export from nucleus);GO:0007417(central nervous system development);GO:0016604(nuclear body);GO:0016607(nuclear speck);GO:0043066(negati…	03013(RNA transport)
TTC39A	1.06064	0.0477806	GO:0005515(protein binding)	NA
SRSF11	1.06173	0.000573538	GO:0003676(nucleic acid binding);GO:0003723(RNA binding);GO:0008380(RNA splicing);GO:0016607(nuclear speck)	NA
ETS1	1.06415	9.5736e-05	GO:0000978(RNA polymerase II proximal promoter sequence-specific DNA binding);GO:0000981(DNA-binding transcription factor activity, RNA polymerase II-specific);GO:0003677(DNA binding);GO:0003700(DNA-binding transcription factor activity);GO:0005634(nucleus);GO:0005654(nucleoplasm);GO:0005667(transcription factor complex);GO:0006355(regulation of transcription, DNA-templated);GO:0006357(regulation…	04014(Ras signaling pathway);04218(Cellular senescence);05166(Human T-cell leukemia virus 1 infection);05200(Pathways in cancer);05211(Renal cell carcinoma);05211(Renal cell carcinoma)
C19orf66	1.06648	0.000812214	GO:0003723(RNA binding);GO:0005634(nucleus);GO:0005654(nucleoplasm);GO:0005737(cytoplasm);GO:0005829(cytosol);GO:0034340(response to type I interferon);GO:0034341(response to interferon-gamma);GO:0034342(response to type III interferon);GO:0045071(negative regulation of viral genome replication);GO:0051607(defense response to virus)	NA
CENPW	1.06689	0.0376599	GO:0000278(mitotic cell cycle);GO:0000775(chromosome, centromeric region);GO:0000776(kinetochore);GO:0003677(DNA binding);GO:0005654(nucleoplasm);GO:0007059(chromosome segregation);GO:0046982(protein heterodimerization activity);GO:0051276(chromosome organization);GO:0051382(kinetochore assembly)	NA
NKIRAS1	1.0674	0.00136619	GO:0000166(nucleotide binding);GO:0003924(GTPase activity);GO:0005525(GTP binding);GO:0007165(signal transduction);GO:0016020(membrane)	NA
CDCP1	1.06821	0.00112509	GO:0016020(membrane);GO:0016021(integral component of membrane);GO:0016021(integral component of membrane)	NA
ATP1B1	1.07065	3.90869e-05	GO:0001671(ATPase activator activity);GO:0005391(sodium:potassium-exchanging ATPase activity);GO:0005524(ATP binding);GO:0005886(plasma membrane);GO:0005890(sodium:potassium-exchanging ATPase complex);GO:0006811(ion transport);GO:0006813(potassium ion transport);GO:0006814(sodium ion transport);GO:0006874(cellular calcium ion homeostasis);GO:0006883(cellular sodium ion homeostasis);GO:0007155(cel…	04022(cGMP-PKG signaling pathway);04024(cAMP signaling pathway);04260(Cardiac muscle contraction);04261(Adrenergic signaling in cardiomyocytes);04911(Insulin secretion);04918(Thyroid hormone synthesis);04919(Thyroid hormone signaling pathway);04925(Aldosterone synthesis and secretion);04960(Aldosterone-regulated sodium reabsorption);04961(Endocrine and other factor-regulated calcium reabsorption)…
SPRED1	1.0718	9.22946e-05	GO:0000188(inactivation of MAPK activity);GO:0005173(stem cell factor receptor binding);GO:0005634(nucleus);GO:0005829(cytosol);GO:0006469(negative regulation of protein kinase activity);GO:0007275(multicellular organism development);GO:0009966(regulation of signal transduction);GO:0010801(negative regulation of peptidyl-threonine phosphorylation);GO:0010923(negative regulation of phosphatase act…	NA
CHD2	1.07252	0.000129227	GO:0000978(RNA polymerase II proximal promoter sequence-specific DNA binding);GO:0005524(ATP binding);GO:0005634(nucleus);GO:0005654(nucleoplasm);GO:0005730(nucleolus);GO:0006974(cellular response to DNA damage stimulus);GO:0007517(muscle organ development);GO:0042393(histone binding);GO:0043231(intracellular membrane-bounded organelle);GO:0060218(hematopoietic stem cell differentiation);GO:00602…	NA
SOX10	1.07298	0.000584605	GO:0000978(RNA polymerase II proximal promoter sequence-specific DNA binding);GO:0000980(RNA polymerase II distal enhancer sequence-specific DNA binding);GO:0000981(DNA-binding transcription factor activity, RNA polymerase II-specific);GO:0001701(in utero embryonic development);GO:0001755(neural crest cell migration);GO:0002052(positive regulation of neuroblast proliferation);GO:0003677(DNA bindi…	NA
ENSOARG00000002798	1.07589	0.00665197	GO:0003735(structural constituent of ribosome);GO:0005622(intracellular);GO:0005840(ribosome);GO:0006412(translation)	NA
PAK3	1.07825	0.0040697	GO:0000165(MAPK cascade);GO:0000166(nucleotide binding);GO:0000187(activation of MAPK activity);GO:0004672(protein kinase activity);GO:0004674(protein serine/threonine kinase activity);GO:0004708(MAP kinase kinase activity);GO:0005524(ATP binding);GO:0006468(protein phosphorylation);GO:0007409(axonogenesis);GO:0014069(postsynaptic density);GO:0016301(kinase activity);GO:0016310(phosphorylation);G…	04012(ErbB signaling pathway);04014(Ras signaling pathway);04360(Axon guidance);04510(Focal adhesion);04660(T cell receptor signaling pathway);04810(Regulation of actin cytoskeleton);05170(Human immunodeficiency virus 1 infection);05211(Renal cell carcinoma);05211(Renal cell carcinoma)
TNFAIP6	1.07915	0.00024592	GO:0005540(hyaluronic acid binding);GO:0007155(cell adhesion);GO:0050728(negative regulation of inflammatory response)	NA
PPP4R3B	1.07924	4.04246e-05	GO:0005634(nucleus);GO:0005654(nucleoplasm);GO:0005737(cytoplasm);GO:0005813(centrosome);GO:0006470(protein dephosphorylation);GO:0016607(nuclear speck);GO:0030289(protein phosphatase 4 complex);GO:0045722(positive regulation of gluconeogenesis);GO:0000175(3'-5'-exoribonuclease activity);GO:0000957(mitochondrial RNA catabolic process);GO:0000958(mitochondrial mRNA catabolic process);GO:0000962(po…	04922(Glucagon signaling pathway);03018(RNA degradation)
PNPT1	1.07924	4.04246e-05	GO:0005634(nucleus);GO:0005654(nucleoplasm);GO:0005737(cytoplasm);GO:0005813(centrosome);GO:0006470(protein dephosphorylation);GO:0016607(nuclear speck);GO:0030289(protein phosphatase 4 complex);GO:0045722(positive regulation of gluconeogenesis);GO:0000175(3'-5'-exoribonuclease activity);GO:0000957(mitochondrial RNA catabolic process);GO:0000958(mitochondrial mRNA catabolic process);GO:0000962(po…	04922(Glucagon signaling pathway);03018(RNA degradation)
ENSOARG00000016508	1.08033	0.0102898	GO:0006457(protein folding);GO:0016272(prefoldin complex);GO:0051082(unfolded protein binding)	NA
SPON1	1.08312	5.23099e-05	GO:0010954(positive regulation of protein processing);GO:0032092(positive regulation of protein binding);GO:0050693(LBD domain binding);GO:1902430(negative regulation of amyloid-beta formation);GO:1902993(positive regulation of amyloid precursor protein catabolic process)	NA
EIF2S2	1.08363	0.00417047	GO:0001701(in utero embryonic development);GO:0002176(male germ cell proliferation);GO:0003743(translation initiation factor activity);GO:0005737(cytoplasm);GO:0005850(eukaryotic translation initiation factor 2 complex);GO:0006413(translational initiation);GO:0008584(male gonad development)	03013(RNA transport)
TMEM140	1.08549	0.000733164	GO:0016020(membrane);GO:0016021(integral component of membrane)	NA
ETV4	1.08586	0.00155287	GO:0000978(RNA polymerase II proximal promoter sequence-specific DNA binding);GO:0003677(DNA binding);GO:0003700(DNA-binding transcription factor activity);GO:0005634(nucleus);GO:0005730(nucleolus);GO:0006355(regulation of transcription, DNA-templated);GO:0043565(sequence-specific DNA binding);GO:0045944(positive regulation of transcription by RNA polymerase II)	05202(Transcriptional misregulation in cancer)
SH3RF2	1.08598	0.00470648	GO:0005515(protein binding);GO:0005634(nucleus);GO:0005654(nucleoplasm);GO:0008157(protein phosphatase 1 binding);GO:0010923(negative regulation of phosphatase activity);GO:0019902(phosphatase binding);GO:0030335(positive regulation of cell migration);GO:0031397(negative regulation of protein ubiquitination);GO:0032436(positive regulation of proteasomal ubiquitin-dependent protein catabolic proce…	NA
ENSOARG00000012133	1.08601	7.24158e-05	GO:0005742(mitochondrial outer membrane translocase complex);GO:0030150(protein import into mitochondrial matrix)	NA
DNAJB14	1.08959	0.0108743	GO:0005783(endoplasmic reticulum);GO:0030544(Hsp70 protein binding);GO:0034622(cellular protein-containing complex assembly);GO:0051085(chaperone cofactor-dependent protein refolding);GO:0000186(activation of MAPKK activity);GO:0005085(guanyl-nucleotide exchange factor activity);GO:0005770(late endosome);GO:0019209(kinase activator activity);GO:0032006(regulation of TOR signaling);GO:0032008(posi…	04010(MAPK signaling pathway);04150(mTOR signaling pathway)
LAMTOR3	1.08959	0.0108743	GO:0005783(endoplasmic reticulum);GO:0030544(Hsp70 protein binding);GO:0034622(cellular protein-containing complex assembly);GO:0051085(chaperone cofactor-dependent protein refolding);GO:0000186(activation of MAPKK activity);GO:0005085(guanyl-nucleotide exchange factor activity);GO:0005770(late endosome);GO:0019209(kinase activator activity);GO:0032006(regulation of TOR signaling);GO:0032008(posi…	04010(MAPK signaling pathway);04150(mTOR signaling pathway)
RF02038	1.09122	0.000130458	NA	NA
RF02039	1.09122	0.000130458	NA	NA
HMOX1	1.09161	4.15634e-05	GO:0002246(wound healing involved in inflammatory response);GO:0004392(heme oxygenase (decyclizing) activity);GO:0005634(nucleus);GO:0005783(endoplasmic reticulum);GO:0006788(heme oxidation);GO:0006879(cellular iron ion homeostasis);GO:0006979(response to oxidative stress);GO:0016239(positive regulation of macroautophagy);GO:0016242(negative regulation of macroautophagy);GO:0020037(heme binding);…	NA
CNMD	1.09366	0.000842398	GO:0005576(extracellular region);GO:0007585(respiratory gaseous exchange);GO:0016020(membrane);GO:0016021(integral component of membrane);GO:0016525(negative regulation of angiogenesis)	NA
SNX9	1.09388	0.000814	GO:0000281(mitotic cytokinesis);GO:0005515(protein binding);GO:0005545(1-phosphatidylinositol binding);GO:0005737(cytoplasm);GO:0005802(trans-Golgi network);GO:0005829(cytosol);GO:0005886(plasma membrane);GO:0006886(intracellular protein transport);GO:0006897(endocytosis);GO:0006898(receptor-mediated endocytosis);GO:0016197(endosomal transport);GO:0030136(clathrin-coated vesicle);GO:0030659(cytop…	NA
SGMS2	1.09469	2.63131e-05	GO:0002950(ceramide phosphoethanolamine synthase activity);GO:0005794(Golgi apparatus);GO:0005887(integral component of plasma membrane);GO:0006686(sphingomyelin biosynthetic process);GO:0016020(membrane);GO:0016021(integral component of membrane);GO:0030173(integral component of Golgi membrane);GO:0033188(sphingomyelin synthase activity);GO:0046513(ceramide biosynthetic process);GO:0047493(ceram…	00600(Sphingolipid metabolism);04071(Sphingolipid signaling pathway)
ENSOARG00000008552	1.09656	0.00167466	GO:0005089(Rho guanyl-nucleotide exchange factor activity);GO:0035023(regulation of Rho protein signal transduction)	NA
IL36A	1.09735	0.000204081	GO:0001819(positive regulation of cytokine production);GO:0005125(cytokine activity);GO:0005149(interleukin-1 receptor binding);GO:0005576(extracellular region);GO:0005615(extracellular space);GO:0006954(inflammatory response);GO:0006955(immune response);GO:0010469(regulation of signaling receptor activity);GO:0032755(positive regulation of interleukin-6 production);GO:0010469(regulation of signa…	04060(Cytokine-cytokine receptor interaction)
ENSOARG00000020843	1.09735	0.000204081	GO:0001819(positive regulation of cytokine production);GO:0005125(cytokine activity);GO:0005149(interleukin-1 receptor binding);GO:0005576(extracellular region);GO:0005615(extracellular space);GO:0006954(inflammatory response);GO:0006955(immune response);GO:0010469(regulation of signaling receptor activity);GO:0032755(positive regulation of interleukin-6 production);GO:0010469(regulation of signa…	04060(Cytokine-cytokine receptor interaction)
ENSOARG00000005357	1.09783	0.00499121	GO:0003677(DNA binding);GO:0005634(nucleus)	NA
CERS6	1.1015	6.62598e-05	GO:0003677(DNA binding);GO:0005634(nucleus);GO:0016020(membrane);GO:0016021(integral component of membrane)	00600(Sphingolipid metabolism);04071(Sphingolipid signaling pathway)
SPAG1	1.10229	7.54883e-05	GO:0005515(protein binding);GO:0005737(cytoplasm);GO:0005829(cytosol)	NA
IL18R1	1.10352	0.000164389	GO:0004908(interleukin-1 receptor activity);GO:0005515(protein binding);GO:0007165(signal transduction);GO:0016020(membrane);GO:0016021(integral component of membrane);GO:0030101(natural killer cell activation);GO:0032729(positive regulation of interferon-gamma production);GO:0035655(interleukin-18-mediated signaling pathway);GO:0042007(interleukin-18 binding);GO:0042008(interleukin-18 receptor a…	04060(Cytokine-cytokine receptor interaction);04668(TNF signaling pathway);05321(Inflammatory bowel disease (IBD))
NDUFS4	1.105	0.000357259	GO:0001932(regulation of protein phosphorylation);GO:0005739(mitochondrion);GO:0005747(mitochondrial respiratory chain complex I);GO:0007420(brain development);GO:0008137(NADH dehydrogenase (ubiquinone) activity);GO:0016651(oxidoreductase activity, acting on NAD(P)H);GO:0019933(cAMP-mediated signaling);GO:0022900(electron transport chain);GO:0032981(mitochondrial respiratory chain complex I assem…	00190(Oxidative phosphorylation);04714(Thermogenesis);04723(Retrograde endocannabinoid signaling);04932(Non-alcoholic fatty liver disease (NAFLD));05010(Alzheimer disease);05012(Parkinson disease);05016(Huntington disease)
PTP4A2	1.10704	0.0147242	GO:0004725(protein tyrosine phosphatase activity);GO:0005737(cytoplasm);GO:0006470(protein dephosphorylation);GO:0016311(dephosphorylation);GO:0016791(phosphatase activity);GO:0035335(peptidyl-tyrosine dephosphorylation)	NA
RF00397	1.10826	0.012056	NA	NA
NOX1	1.10968	0.000175259	GO:0001525(angiogenesis);GO:0003081(regulation of systemic arterial blood pressure by renin-angiotensin);GO:0005737(cytoplasm);GO:0005768(endosome);GO:0005769(early endosome);GO:0008284(positive regulation of cell population proliferation);GO:0010575(positive regulation of vascular endothelial growth factor production);GO:0016020(membrane);GO:0016021(integral component of membrane);GO:0016175(sup…	04380(Osteoclast differentiation);04933(AGE-RAGE signaling pathway in diabetic complications);05418(Fluid shear stress and atherosclerosis)
SMURF1	1.11106	0.000219686	GO:0000209(protein polyubiquitination);GO:0004842(ubiquitin-protein transferase activity);GO:0005515(protein binding);GO:0005737(cytoplasm);GO:0005739(mitochondrion);GO:0005886(plasma membrane);GO:0006511(ubiquitin-dependent protein catabolic process);GO:0006611(protein export from nucleus);GO:0016020(membrane);GO:0016021(integral component of membrane);GO:0016567(protein ubiquitination);GO:00167…	04120(Ubiquitin mediated proteolysis);04144(Endocytosis);04340(Hedgehog signaling pathway);04350(TGF-beta signaling pathway)
ENSOARG00000001406	1.11126	0.0001378	GO:0003677(DNA binding);GO:0003916(DNA topoisomerase activity);GO:0003917(DNA topoisomerase type I activity);GO:0005694(chromosome);GO:0006265(DNA topological change);GO:0016853(isomerase activity)	NA
MYB	1.11154	0.00134854	GO:0000122(negative regulation of transcription by RNA polymerase II);GO:0000978(RNA polymerase II proximal promoter sequence-specific DNA binding);GO:0003677(DNA binding);GO:0006338(chromatin remodeling);GO:0006355(regulation of transcription, DNA-templated);GO:0045624(positive regulation of T-helper cell differentiation);GO:0045892(negative regulation of transcription, DNA-templated);GO:0045893…	04151(PI3K-Akt signaling pathway);04151(PI3K-Akt signaling pathway)
CRK	1.11603	0.000848099	GO:0001764(neuron migration);GO:0001784(phosphotyrosine residue binding);GO:0002685(regulation of leukocyte migration);GO:0005070(SH3/SH2 adaptor activity);GO:0005515(protein binding);GO:0006629(lipid metabolic process);GO:0008360(regulation of cell shape);GO:0009966(regulation of signal transduction);GO:0009967(positive regulation of signal transduction);GO:0015629(actin cytoskeleton);GO:0016358…	04010(MAPK signaling pathway);04012(ErbB signaling pathway);04015(Rap1 signaling pathway);04062(Chemokine signaling pathway);04510(Focal adhesion);04666(Fc gamma R-mediated phagocytosis);04722(Neurotrophin signaling pathway);04810(Regulation of actin cytoskeleton);04910(Insulin signaling pathway);05100(Bacterial invasion of epithelial cells);05163(Human cytomegalovirus infection);05170(Human immu…
NRIP1	1.11642	7.15972e-05	GO:0000118(histone deacetylase complex);GO:0000122(negative regulation of transcription by RNA polymerase II);GO:0000790(nuclear chromatin);GO:0000978(RNA polymerase II proximal promoter sequence-specific DNA binding);GO:0001543(ovarian follicle rupture);GO:0003712(transcription coregulator activity);GO:0003713(transcription coactivator activity);GO:0003714(transcription corepressor activity);GO:…	NA
ENSOARG00000001583	1.11768	0.0187006	NA	NA
MAP2K3	1.11839	9.39653e-06	GO:0000165(MAPK cascade);GO:0000166(nucleotide binding);GO:0000187(activation of MAPK activity);GO:0004672(protein kinase activity);GO:0004674(protein serine/threonine kinase activity);GO:0004708(MAP kinase kinase activity);GO:0005524(ATP binding);GO:0006468(protein phosphorylation);GO:0006954(inflammatory response);GO:0019901(protein kinase binding);GO:0035924(cellular response to vascular endot…	04010(MAPK signaling pathway);04015(Rap1 signaling pathway);04218(Cellular senescence);04620(Toll-like receptor signaling pathway);04664(Fc epsilon RI signaling pathway);04668(TNF signaling pathway);04714(Thermogenesis);04750(Inflammatory mediator regulation of TRP channels);04912(GnRH signaling pathway);05014(Amyotrophic lateral sclerosis (ALS));05145(Toxoplasmosis);05161(Hepatitis B);05164(Infl…
ENSOARG00000013815	1.1185	0.00760629	GO:0016020(membrane);GO:0016021(integral component of membrane)	NA
VEGFC	1.12183	5.49306e-05	GO:0005615(extracellular space);GO:0008083(growth factor activity);GO:0008284(positive regulation of cell population proliferation);GO:0009887(animal organ morphogenesis);GO:0010469(regulation of signaling receptor activity);GO:0016020(membrane);GO:0016331(morphogenesis of embryonic epithelium);GO:0042056(chemoattractant activity);GO:0043185(vascular endothelial growth factor receptor 3 binding);…	04010(MAPK signaling pathway);04014(Ras signaling pathway);04015(Rap1 signaling pathway);04151(PI3K-Akt signaling pathway);04510(Focal adhesion);04926(Relaxin signaling pathway);04933(AGE-RAGE signaling pathway in diabetic complications);05200(Pathways in cancer)
ENSOARG00000008542	1.12198	3.13417e-05	NA	NA
KDR	1.12295	0.0118312	GO:0000166(nucleotide binding);GO:0001934(positive regulation of protein phosphorylation);GO:0001938(positive regulation of endothelial cell proliferation);GO:0004672(protein kinase activity);GO:0004713(protein tyrosine kinase activity);GO:0004714(transmembrane receptor protein tyrosine kinase activity);GO:0005021(vascular endothelial growth factor-activated receptor activity);GO:0005178(integrin…	01521(EGFR tyrosine kinase inhibitor resistance);04010(MAPK signaling pathway);04014(Ras signaling pathway);04015(Rap1 signaling pathway);04151(PI3K-Akt signaling pathway);04370(VEGF signaling pathway);04510(Focal adhesion);05205(Proteoglycans in cancer);05418(Fluid shear stress and atherosclerosis)
ENSOARG00000009475	1.1255	0.00433235	GO:0016491(oxidoreductase activity);GO:0055114(oxidation-reduction process)	NA
ENSOARG00000013799	1.12923	3.29493e-05	GO:0016020(membrane);GO:0016021(integral component of membrane);GO:0022857(transmembrane transporter activity);GO:0055085(transmembrane transport)	NA
ENSOARG00000012768	1.12985	0.000242301	GO:0016020(membrane);GO:0016021(integral component of membrane)	04060(Cytokine-cytokine receptor interaction);04630(Jak-STAT signaling pathway);04672(Intestinal immune network for IgA production);05166(Human T-cell leukemia virus 1 infection);05200(Pathways in cancer)
NMI	1.13039	4.37976e-05	GO:0003712(transcription coregulator activity);GO:0005654(nucleoplasm);GO:0005737(cytoplasm);GO:0005829(cytosol);GO:0006366(transcription by RNA polymerase II);GO:0032480(negative regulation of type I interferon production);GO:0042802(identical protein binding);GO:0045355(negative regulation of interferon-alpha biosynthetic process);GO:0045358(negative regulation of interferon-beta biosynthetic p…	NA
CDKL4	1.13321	0.000706239	GO:0000166(nucleotide binding);GO:0004672(protein kinase activity);GO:0004674(protein serine/threonine kinase activity);GO:0005524(ATP binding);GO:0006468(protein phosphorylation)	NA
TSSK3	1.1338	0.000252845	GO:0004672(protein kinase activity);GO:0005524(ATP binding);GO:0006468(protein phosphorylation);GO:0007283(spermatogenesis)	NA
TLE4	1.13648	5.18751e-05	GO:0005515(protein binding);GO:0005634(nucleus);GO:0006355(regulation of transcription, DNA-templated);GO:1990907(beta-catenin-TCF complex)	NA
C6	1.13686	0.00746705	GO:0001701(in utero embryonic development);GO:0001970(positive regulation of activation of membrane attack complex);GO:0005515(protein binding);GO:0005579(membrane attack complex);GO:0006955(immune response);GO:0006956(complement activation);GO:0045766(positive regulation of angiogenesis);GO:0045917(positive regulation of complement activation)	04610(Complement and coagulation cascades);05020(Prion diseases);05322(Systemic lupus erythematosus)
ENSOARG00000014249	1.13728	0.0205109	NA	NA
PTGER4	1.13923	5.56321e-05	GO:0004930(G protein-coupled receptor activity);GO:0004955(prostaglandin receptor activity);GO:0004957(prostaglandin E receptor activity);GO:0006955(immune response);GO:0007165(signal transduction);GO:0007186(G protein-coupled receptor signaling pathway);GO:0007188(adenylate cyclase-modulating G protein-coupled receptor signaling pathway);GO:0009612(response to mechanical stimulus);GO:0016020(mem…	04080(Neuroactive ligand-receptor interaction);04750(Inflammatory mediator regulation of TRP channels);04924(Renin secretion);05163(Human cytomegalovirus infection);05165(Human papillomavirus infection);05200(Pathways in cancer)
PCGF5	1.14077	0.00568073	GO:0000805(X chromosome);GO:0005634(nucleus);GO:0005730(nucleolus);GO:0005813(centrosome);GO:0031519(PcG protein complex);GO:0036353(histone H2A-K119 monoubiquitination);GO:0045944(positive regulation of transcription by RNA polymerase II);GO:0060819(inactivation of X chromosome by genetic imprinting)	04550(Signaling pathways regulating pluripotency of stem cells)
SMARCE1	1.14499	0.00808225	GO:0003677(DNA binding);GO:0003723(RNA binding);GO:0005634(nucleus);GO:0005654(nucleoplasm);GO:0006337(nucleosome disassembly);GO:0006338(chromatin remodeling);GO:0008080(N-acetyltransferase activity);GO:0016514(SWI/SNF complex);GO:0016922(nuclear receptor binding);GO:0022008(neurogenesis);GO:0043044(ATP-dependent chromatin remodeling);GO:0045892(negative regulation of transcription, DNA-template…	04714(Thermogenesis);05225(Hepatocellular carcinoma)
ENSOARG00000012665	1.14553	0.000503386	NA	NA
ENSOARG00000001355	1.14646	0.000101984	GO:0003677(DNA binding);GO:0003700(DNA-binding transcription factor activity);GO:0005634(nucleus);GO:0006355(regulation of transcription, DNA-templated)	NA
NDUFV3	1.14674	0.000108626	GO:0005654(nucleoplasm);GO:0005739(mitochondrion);GO:0005747(mitochondrial respiratory chain complex I);GO:0042775(mitochondrial ATP synthesis coupled electron transport)	00190(Oxidative phosphorylation);04714(Thermogenesis);04723(Retrograde endocannabinoid signaling);04932(Non-alcoholic fatty liver disease (NAFLD));05010(Alzheimer disease);05012(Parkinson disease);05016(Huntington disease)
ENSOARG00000019536	1.14765	0.000135584	NA	NA
FMR1	1.1486	0.00109742	GO:0000381(regulation of alternative mRNA splicing, via spliceosome);GO:0002092(positive regulation of receptor internalization);GO:0002151(G-quadruplex RNA binding);GO:0003676(nucleic acid binding);GO:0003723(RNA binding);GO:0003729(mRNA binding);GO:0003730(mRNA 3'-UTR binding);GO:0005634(nucleus);GO:0005654(nucleoplasm);GO:0005730(nucleolus);GO:0005737(cytoplasm);GO:0005829(cytosol);GO:0005844(…	03013(RNA transport)
RRS1	1.149	0.000441179	GO:0000027(ribosomal large subunit assembly);GO:0000794(condensed nuclear chromosome);GO:0001650(fibrillar center);GO:0005634(nucleus);GO:0005730(nucleolus);GO:0007080(mitotic metaphase plate congression);GO:0008097(5S rRNA binding);GO:0042254(ribosome biogenesis);GO:0042273(ribosomal large subunit biogenesis);GO:1901796(regulation of signal transduction by p53 class mediator);GO:1902570(protein …	NA
WDR26	1.15244	9.83995e-05	GO:0005515(protein binding)	NA
MED29	1.15829	4.65678e-05	GO:0005654(nucleoplasm);GO:0016592(mediator complex);GO:0000122(negative regulation of transcription by RNA polymerase II);GO:0000165(MAPK cascade);GO:0000288(nuclear-transcribed mRNA catabolic process, deadenylation-dependent decay);GO:0000289(nuclear-transcribed mRNA poly(A) tail shortening);GO:0003729(mRNA binding);GO:0005634(nucleus);GO:0005737(cytoplasm);GO:0005829(cytosol);GO:0006357(regula…	05166(Human T-cell leukemia virus 1 infection);05167(Kaposi sarcoma-associated herpesvirus infection)
ZFP36	1.15829	4.65678e-05	GO:0005654(nucleoplasm);GO:0016592(mediator complex);GO:0000122(negative regulation of transcription by RNA polymerase II);GO:0000165(MAPK cascade);GO:0000288(nuclear-transcribed mRNA catabolic process, deadenylation-dependent decay);GO:0000289(nuclear-transcribed mRNA poly(A) tail shortening);GO:0003729(mRNA binding);GO:0005634(nucleus);GO:0005737(cytoplasm);GO:0005829(cytosol);GO:0006357(regula…	05166(Human T-cell leukemia virus 1 infection);05167(Kaposi sarcoma-associated herpesvirus infection)
RABL2B	1.16225	0.000135622	GO:0003924(GTPase activity);GO:0005525(GTP binding)	NA
PARP8	1.16246	7.46532e-06	GO:0003950(NAD+ ADP-ribosyltransferase activity);GO:0016740(transferase activity);GO:0016757(transferase activity, transferring glycosyl groups);GO:0070213(protein auto-ADP-ribosylation);GO:0140289(protein mono-ADP-ribosylation);GO:1990404(protein ADP-ribosylase activity)	NA
C4orf54	1.16341	0.00354461	NA	NA
ETS2	1.16414	1.88413e-05	GO:0000122(negative regulation of transcription by RNA polymerase II);GO:0000978(RNA polymerase II proximal promoter sequence-specific DNA binding);GO:0001227(DNA-binding transcription repressor activity, RNA polymerase II-specific);GO:0003677(DNA binding);GO:0003700(DNA-binding transcription factor activity);GO:0005634(nucleus);GO:0005654(nucleoplasm);GO:0005829(cytosol);GO:0005886(plasma membra…	04014(Ras signaling pathway);05166(Human T-cell leukemia virus 1 infection)
ENSOARG00000019443	1.16438	0.00176145	NA	NA
WDR5B	1.16443	1.68189e-05	GO:0005515(protein binding);GO:0000122(negative regulation of transcription by RNA polymerase II);GO:0002230(positive regulation of defense response to virus by host);GO:0003714(transcription corepressor activity);GO:0003950(NAD+ ADP-ribosyltransferase activity);GO:0004857(enzyme inhibitor activity);GO:0005634(nucleus);GO:0005654(nucleoplasm);GO:0005737(cytoplasm);GO:0005739(mitochondrion);GO:000…	04934(Cushing syndrome);05164(Influenza A)
PARP9	1.16443	1.68189e-05	GO:0005515(protein binding);GO:0000122(negative regulation of transcription by RNA polymerase II);GO:0002230(positive regulation of defense response to virus by host);GO:0003714(transcription corepressor activity);GO:0003950(NAD+ ADP-ribosyltransferase activity);GO:0004857(enzyme inhibitor activity);GO:0005634(nucleus);GO:0005654(nucleoplasm);GO:0005737(cytoplasm);GO:0005739(mitochondrion);GO:000…	04934(Cushing syndrome);05164(Influenza A)
KPNA1	1.16443	1.68189e-05	GO:0005515(protein binding);GO:0000122(negative regulation of transcription by RNA polymerase II);GO:0002230(positive regulation of defense response to virus by host);GO:0003714(transcription corepressor activity);GO:0003950(NAD+ ADP-ribosyltransferase activity);GO:0004857(enzyme inhibitor activity);GO:0005634(nucleus);GO:0005654(nucleoplasm);GO:0005737(cytoplasm);GO:0005739(mitochondrion);GO:000…	04934(Cushing syndrome);05164(Influenza A)
TES	1.16449	0.0072547	GO:0005737(cytoplasm);GO:0005829(cytosol);GO:0005886(plasma membrane);GO:0005925(focal adhesion);GO:0008270(zinc ion binding);GO:0008285(negative regulation of cell population proliferation);GO:0030054(cell junction);GO:0032991(protein-containing complex);GO:0042127(regulation of cell population proliferation);GO:0046872(metal ion binding)	NA
KPNA6	1.1648	0.000696653	GO:0005515(protein binding);GO:0005634(nucleus);GO:0005737(cytoplasm);GO:0006606(protein import into nucleus);GO:0008565(protein transporter activity);GO:0015031(protein transport);GO:0030683(evasion or tolerance by virus of host immune response);GO:0043657(host cell);GO:0045944(positive regulation of transcription by RNA polymerase II);GO:0060135(maternal process involved in female pregnancy);GO…	NA
ENSOARG00000018549	1.16633	0.00380888	GO:0003676(nucleic acid binding);GO:0005622(intracellular);GO:0006355(regulation of transcription, DNA-templated);GO:0046872(metal ion binding)	NA
PRG4	1.16769	0.000824086	GO:0005044(scavenger receptor activity);GO:0006898(receptor-mediated endocytosis);GO:0006955(immune response);GO:0030247(polysaccharide binding)	NA
ENSOARG00000003285	1.16973	8.84404e-05	GO:0005515(protein binding)	NA
GPATCH11	1.17073	2.35879e-05	GO:0000776(kinetochore);GO:0003676(nucleic acid binding)	NA
CHRNB1	1.17073	0.000949768	GO:0001941(postsynaptic membrane organization);GO:0004888(transmembrane signaling receptor activity);GO:0005216(ion channel activity);GO:0005230(extracellular ligand-gated ion channel activity);GO:0005886(plasma membrane);GO:0005892(acetylcholine-gated channel complex);GO:0006811(ion transport);GO:0006812(cation transport);GO:0006936(muscle contraction);GO:0007165(signal transduction);GO:0007271(…	04080(Neuroactive ligand-receptor interaction)
MMRN2	1.17194	0.00120892	GO:0002042(cell migration involved in sprouting angiogenesis);GO:0005515(protein binding);GO:0005604(basement membrane);GO:0005615(extracellular space);GO:0030948(negative regulation of vascular endothelial growth factor receptor signaling pathway);GO:0090051(negative regulation of cell migration involved in sprouting angiogenesis);GO:0090051(negative regulation of cell migration involved in spro…	NA
ACKR3	1.17248	0.000117411	GO:0001525(angiogenesis);GO:0001570(vasculogenesis);GO:0004930(G protein-coupled receptor activity);GO:0005044(scavenger receptor activity);GO:0005768(endosome);GO:0005886(plasma membrane);GO:0005905(clathrin-coated pit);GO:0006935(chemotaxis);GO:0007165(signal transduction);GO:0007186(G protein-coupled receptor signaling pathway);GO:0009986(cell surface);GO:0015026(coreceptor activity);GO:001602…	04060(Cytokine-cytokine receptor interaction)
TTC1	1.17476	0.0224659	GO:0005515(protein binding);GO:0005829(cytosol)	NA
VCPIP1	1.17641	3.69397e-06	GO:0004843(thiol-dependent ubiquitin-specific protease activity);GO:0005737(cytoplasm);GO:0016567(protein ubiquitination);GO:0035871(protein K11-linked deubiquitination);GO:0071108(protein K48-linked deubiquitination)	NA
ENSOARG00000006130	1.1784	0.000852903	NA	NA
KLB	1.18071	9.26093e-05	GO:0004553(hydrolase activity, hydrolyzing O-glycosyl compounds);GO:0005104(fibroblast growth factor receptor binding);GO:0005975(carbohydrate metabolic process);GO:0008284(positive regulation of cell population proliferation);GO:0008543(fibroblast growth factor receptor signaling pathway);GO:0016020(membrane);GO:0016021(integral component of membrane);GO:0017134(fibroblast growth factor binding)…	04714(Thermogenesis)
CDKL2	1.1815	2.62265e-05	GO:0004672(protein kinase activity);GO:0005524(ATP binding);GO:0005634(nucleus);GO:0005813(centrosome);GO:0006468(protein phosphorylation)	NA
NPAS3	1.18153	0.00686678	GO:0005515(protein binding);GO:0005654(nucleoplasm);GO:0005829(cytosol)	NA
MDFIC	1.18303	0.00996054	GO:0005634(nucleus);GO:0005730(nucleolus);GO:0005737(cytoplasm);GO:0042308(negative regulation of protein import into nucleus);GO:0045892(negative regulation of transcription, DNA-templated)	NA
ENSOARG00000000943	1.18395	0.0109568	NA	NA
ENSOARG00000000211	1.18566	0.0299483	GO:0000387(spliceosomal snRNP assembly);GO:0000398(mRNA splicing, via spliceosome);GO:0003723(RNA binding);GO:0005634(nucleus);GO:0005681(spliceosomal complex);GO:0005737(cytoplasm);GO:0005829(cytosol);GO:0006397(mRNA processing);GO:0008380(RNA splicing)	NA
SPRED2	1.18952	0.00587476	GO:0000188(inactivation of MAPK activity);GO:0005173(stem cell factor receptor binding);GO:0005886(plasma membrane);GO:0007275(multicellular organism development);GO:0009966(regulation of signal transduction);GO:0010801(negative regulation of peptidyl-threonine phosphorylation);GO:0016020(membrane);GO:0019901(protein kinase binding);GO:0030291(protein serine/threonine kinase inhibitor activity);G…	NA
SH3PXD2A	1.1899	4.94941e-05	GO:0002020(protease binding);GO:0002102(podosome);GO:0005515(protein binding);GO:0005546(phosphatidylinositol-4,5-bisphosphate binding);GO:0005737(cytoplasm);GO:0006801(superoxide metabolic process);GO:0010314(phosphatidylinositol-5-phosphate binding);GO:0032266(phosphatidylinositol-3-phosphate binding);GO:0035091(phosphatidylinositol binding);GO:0043325(phosphatidylinositol-3,4-bisphosphate bind…	NA
MAT2B	1.19309	4.18514e-06	GO:0005634(nucleus);GO:0006556(S-adenosylmethionine biosynthetic process);GO:0006730(one-carbon metabolic process);GO:0019899(enzyme binding);GO:0048269(methionine adenosyltransferase complex);GO:0048270(methionine adenosyltransferase regulator activity);GO:0050790(regulation of catalytic activity)	00270(Cysteine and methionine metabolism)
FBXO32	1.19427	0.00138426	GO:0005515(protein binding);GO:0005634(nucleus);GO:0005654(nucleoplasm);GO:0005737(cytoplasm);GO:0005829(cytosol);GO:0014894(response to denervation involved in regulation of muscle adaptation);GO:0016567(protein ubiquitination);GO:0019005(SCF ubiquitin ligase complex);GO:0030018(Z disc);GO:0071549(cellular response to dexamethasone stimulus)	04068(FoxO signaling pathway)
FST	1.19583	9.99722e-06	GO:0000122(negative regulation of transcription by RNA polymerase II);GO:0002244(hematopoietic progenitor cell differentiation);GO:0005515(protein binding);GO:0032926(negative regulation of activin receptor signaling pathway);GO:0038102(activin receptor antagonist activity);GO:0048185(activin binding);GO:0051798(positive regulation of hair follicle development)	04350(TGF-beta signaling pathway)
INHBA	1.19661	3.9586e-06	GO:0000082(G1/S transition of mitotic cell cycle);GO:0001541(ovarian follicle development);GO:0001707(mesoderm formation);GO:0001942(hair follicle development);GO:0002244(hematopoietic progenitor cell differentiation);GO:0005102(signaling receptor binding);GO:0005125(cytokine activity);GO:0005179(hormone activity);GO:0005576(extracellular region);GO:0006357(regulation of transcription by RNA poly…	04060(Cytokine-cytokine receptor interaction);04350(TGF-beta signaling pathway);04550(Signaling pathways regulating pluripotency of stem cells)
SIAE	1.19685	4.63974e-05	GO:0001681(sialate O-acetylesterase activity);GO:0002682(regulation of immune system process);GO:0005975(carbohydrate metabolic process);GO:0005975(carbohydrate metabolic process)	NA
AP1S3	1.19764	0.0130689	GO:0006605(protein targeting);GO:0006886(intracellular protein transport);GO:0015031(protein transport);GO:0016020(membrane);GO:0016192(vesicle-mediated transport);GO:0030117(membrane coat);GO:0043231(intracellular membrane-bounded organelle)	04142(Lysosome);05170(Human immunodeficiency virus 1 infection)
TANK	1.1983	8.60599e-06	GO:0004843(thiol-dependent ubiquitin-specific protease activity);GO:0005829(cytosol);GO:0006508(proteolysis);GO:0006974(cellular response to DNA damage stimulus);GO:0007249(I-kappaB kinase/NF-kappaB signaling);GO:0031625(ubiquitin protein ligase binding);GO:0032991(protein-containing complex);GO:0035800(deubiquitinase activator activity);GO:0043124(negative regulation of I-kappaB kinase/NF-kappaB…	04621(NOD-like receptor signaling pathway);04622(RIG-I-like receptor signaling pathway)
ENSOARG00000000717	1.19866	6.20276e-05	GO:0005747(mitochondrial respiratory chain complex I);GO:0022904(respiratory electron transport chain)	NA
ENSOARG00000004307	1.20169	0.000125226	GO:0006406(mRNA export from nucleus);GO:0008541(proteasome regulatory particle, lid subcomplex);GO:0043248(proteasome assembly)	NA
HOMER1	1.20392	1.39819e-05	GO:0003009(skeletal muscle contraction);GO:0005737(cytoplasm);GO:0005886(plasma membrane);GO:0014069(postsynaptic density);GO:0016020(membrane);GO:0030018(Z disc);GO:0030424(axon);GO:0043005(neuron projection);GO:0043034(costamere);GO:0044325(ion channel binding);GO:0045177(apical part of cell);GO:0048148(behavioral response to cocaine);GO:0048741(skeletal muscle fiber development);GO:0048875(che…	04068(FoxO signaling pathway);04724(Glutamatergic synapse)
MSANTD3-TMEFF1	1.20399	1.35801e-05	GO:0005515(protein binding);GO:0016020(membrane);GO:0016021(integral component of membrane);GO:0005737(cytoplasm);GO:0005886(plasma membrane);GO:0005901(caveola);GO:0010468(regulation of gene expression);GO:0030018(Z disc);GO:0035023(regulation of Rho protein signal transduction);GO:0045944(positive regulation of transcription by RNA polymerase II)	NA
CAVIN4	1.20399	1.35801e-05	GO:0005515(protein binding);GO:0016020(membrane);GO:0016021(integral component of membrane);GO:0005737(cytoplasm);GO:0005886(plasma membrane);GO:0005901(caveola);GO:0010468(regulation of gene expression);GO:0030018(Z disc);GO:0035023(regulation of Rho protein signal transduction);GO:0045944(positive regulation of transcription by RNA polymerase II)	NA
CASP7	1.20497	4.44125e-06	GO:0004190(aspartic-type endopeptidase activity);GO:0004197(cysteine-type endopeptidase activity);GO:0006508(proteolysis);GO:0006915(apoptotic process);GO:0007507(heart development);GO:0008233(peptidase activity);GO:0008234(cysteine-type peptidase activity);GO:0009411(response to UV);GO:0016485(protein processing);GO:0016787(hydrolase activity);GO:0051402(neuron apoptotic process);GO:0097153(cyst…	04210(Apoptosis);04215(Apoptosis - multiple species);04668(TNF signaling pathway);04932(Non-alcoholic fatty liver disease (NAFLD));05010(Alzheimer disease);05133(Pertussis);05134(Legionellosis);05200(Pathways in cancer)
DOT1L	1.20754	2.00323e-05	GO:0005634(nucleus);GO:0005654(nucleoplasm);GO:0006325(chromatin organization);GO:0006342(chromatin silencing);GO:0008168(methyltransferase activity);GO:0008284(positive regulation of cell population proliferation);GO:0016740(transferase activity);GO:0018024(histone-lysine N-methyltransferase activity);GO:0031151(histone methyltransferase activity (H3-K79 specific));GO:0032259(methylation);GO:003…	00310(Lysine degradation);05202(Transcriptional misregulation in cancer)
ENSOARG00000001633	1.20994	0.00391279	GO:0003676(nucleic acid binding);GO:0003964(RNA-directed DNA polymerase activity);GO:0004523(RNA-DNA hybrid ribonuclease activity);GO:0006278(RNA-dependent DNA biosynthetic process);GO:0008270(zinc ion binding);GO:0015074(DNA integration);GO:0090502(RNA phosphodiester bond hydrolysis, endonucleolytic)	NA
MRPL32	1.21009	3.50999e-05	GO:0003735(structural constituent of ribosome);GO:0005739(mitochondrion);GO:0005762(mitochondrial large ribosomal subunit);GO:0006412(translation);GO:0015934(large ribosomal subunit)	03010(Ribosome)
ENSOARG00000001948	1.2102	0.000359005	GO:0005198(structural molecule activity);GO:0016020(membrane);GO:0016021(integral component of membrane)	NA
YTHDF2	1.21033	0.00641537	GO:0000932(P-body);GO:0001556(oocyte maturation);GO:0003723(RNA binding);GO:0005634(nucleus);GO:0005737(cytoplasm);GO:0005815(microtubule organizing center);GO:0005829(cytosol);GO:0036464(cytoplasmic ribonucleoprotein granule);GO:0043488(regulation of mRNA stability);GO:0061157(mRNA destabilization);GO:1903538(regulation of meiotic cell cycle process involved in oocyte maturation);GO:1903679(posi…	NA
CMC1	1.21287	8.77078e-05	GO:0005739(mitochondrion)	NA
ENSOARG00000013962	1.21346	3.06545e-05	GO:0003723(RNA binding);GO:0005845(mRNA cap binding complex);GO:0106005(RNA 5'-cap (guanine-N7)-methylation)	NA
TRIM26	1.21357	0.000325151	GO:0005515(protein binding);GO:0005737(cytoplasm);GO:0008270(zinc ion binding);GO:0045087(innate immune response);GO:0046597(negative regulation of viral entry into host cell);GO:0046872(metal ion binding);GO:0051091(positive regulation of DNA-binding transcription factor activity);GO:1902187(negative regulation of viral release from host cell)	NA
SAT1	1.21562	3.00075e-06	GO:0001525(angiogenesis);GO:0004145(diamine N-acetyltransferase activity);GO:0005515(protein binding);GO:0042802(identical protein binding)	00330(Arginine and proline metabolism);04216(Ferroptosis)
CCNJ	1.21579	2.49313e-05	GO:0005634(nucleus)	NA
KCNJ15	1.2178	0.00261776	GO:0005242(inward rectifier potassium channel activity);GO:0005244(voltage-gated ion channel activity);GO:0006811(ion transport);GO:0006813(potassium ion transport);GO:0016020(membrane);GO:0016021(integral component of membrane);GO:0034220(ion transmembrane transport);GO:0034765(regulation of ion transmembrane transport);GO:0071805(potassium ion transmembrane transport)	NA
CCDC36	1.21935	2.25218e-05	GO:0000794(condensed nuclear chromosome);GO:0006310(DNA recombination);GO:0007129(synapsis);GO:0007283(spermatogenesis);GO:0042138(meiotic DNA double-strand break formation);GO:0048477(oogenesis);GO:0060629(regulation of homologous chromosome segregation)	NA
ENSOARG00000002729	1.22406	0.000169508	NA	NA
MRPL39	1.22531	1.94026e-06	GO:0000166(nucleotide binding);GO:0005739(mitochondrion);GO:0005762(mitochondrial large ribosomal subunit)	NA
ENSOARG00000006038	1.22539	0.0464513	NA	NA
PLAG1	1.22596	0.00218069	GO:0000978(RNA polymerase II proximal promoter sequence-specific DNA binding);GO:0001228(DNA-binding transcription activator activity, RNA polymerase II-specific);GO:0003676(nucleic acid binding);GO:0006351(transcription, DNA-templated);GO:0010628(positive regulation of gene expression);GO:0010629(negative regulation of gene expression);GO:0016607(nuclear speck);GO:0022612(gland morphogenesis);GO…	NA
IRAK1BP1	1.22687	6.86927e-05	GO:0006955(immune response);GO:0007249(I-kappaB kinase/NF-kappaB signaling);GO:0007249(I-kappaB kinase/NF-kappaB signaling)	NA
SETD6	1.2295	0.0019478	GO:0005515(protein binding);GO:0005634(nucleus);GO:0005829(cytosol);GO:0008168(methyltransferase activity);GO:0016279(protein-lysine N-methyltransferase activity);GO:0016740(transferase activity);GO:0018026(peptidyl-lysine monomethylation);GO:0019827(stem cell population maintenance);GO:0032088(negative regulation of NF-kappaB transcription factor activity);GO:0032259(methylation);GO:0034968(hist…	NA
FAM20A	1.23077	0.00469532	GO:0001934(positive regulation of protein phosphorylation);GO:0005615(extracellular space);GO:0005623(cell);GO:0005783(endoplasmic reticulum);GO:0005794(Golgi apparatus);GO:0009617(response to bacterium);GO:0031214(biomineral tissue development);GO:0043539(protein serine/threonine kinase activator activity);GO:0044691(tooth eruption);GO:0055074(calcium ion homeostasis);GO:0070166(enamel mineraliz…	NA
ENSOARG00000010690	1.23431	0.00139884	GO:0003964(RNA-directed DNA polymerase activity);GO:0006278(RNA-dependent DNA biosynthetic process)	NA
TLR9	1.23491	0.0018314	GO:0001816(cytokine production);GO:0001932(regulation of protein phosphorylation);GO:0002218(activation of innate immune response);GO:0002237(response to molecule of bacterial origin);GO:0002730(regulation of dendritic cell cytokine production);GO:0002755(MyD88-dependent toll-like receptor signaling pathway);GO:0004888(transmembrane signaling receptor activity);GO:0005515(protein binding);GO:0005…	04620(Toll-like receptor signaling pathway);05142(Chagas disease (American trypanosomiasis));05143(African trypanosomiasis);05144(Malaria);05152(Tuberculosis);05162(Measles);05168(Herpes simplex virus 1 infection)
ENSOARG00000014442	1.23771	0.008386	NA	NA
ENSOARG00000001382	1.24205	0.00563881	GO:0003735(structural constituent of ribosome);GO:0005622(intracellular);GO:0005840(ribosome);GO:0006412(translation);GO:0019843(rRNA binding)	03010(Ribosome)
PHLDB3	1.2424	0.000493976	GO:0019899(enzyme binding)	NA
AK7	1.24368	0.00244536	GO:0004017(adenylate kinase activity);GO:0004127(cytidylate kinase activity);GO:0004550(nucleoside diphosphate kinase activity);GO:0005524(ATP binding);GO:0006139(nucleobase-containing compound metabolic process);GO:0006165(nucleoside diphosphate phosphorylation);GO:0009142(nucleoside triphosphate biosynthetic process);GO:0019205(nucleobase-containing compound kinase activity);GO:0046940(nucleosi…	00230(Purine metabolism);00730(Thiamine metabolism)
PKP2	1.24485	0.000327498	GO:0002159(desmosome assembly);GO:0005080(protein kinase C binding);GO:0005515(protein binding);GO:0005654(nucleoplasm);GO:0005886(plasma membrane);GO:0014704(intercalated disc);GO:0019215(intermediate filament binding);GO:0030054(cell junction);GO:0032947(protein-containing complex scaffold activity);GO:0045110(intermediate filament bundle assembly);GO:0045294(alpha-catenin binding);GO:0048496(m…	05412(Arrhythmogenic right ventricular cardiomyopathy (ARVC))
EFNB2	1.2459	0.000195962	GO:0001945(lymph vessel development);GO:0002042(cell migration involved in sprouting angiogenesis);GO:0005102(signaling receptor binding);GO:0005886(plasma membrane);GO:0007155(cell adhesion);GO:0008284(positive regulation of cell population proliferation);GO:0009887(animal organ morphogenesis);GO:0010839(negative regulation of keratinocyte proliferation);GO:0010977(negative regulation of neuron …	04360(Axon guidance)
DAPP1	1.2485	0.000418179	GO:0005547(phosphatidylinositol-3,4,5-trisphosphate binding);GO:0005886(plasma membrane);GO:0043325(phosphatidylinositol-3,4-bisphosphate binding)	04662(B cell receptor signaling pathway)
CAND2	1.24862	5.05919e-05	GO:0005634(nucleus);GO:0005829(cytosol);GO:0010265(SCF complex assembly);GO:0017025(TBP-class protein binding)	NA
TRIB2	1.25096	0.000525499	GO:0004672(protein kinase activity);GO:0005524(ATP binding);GO:0006468(protein phosphorylation);GO:0008134(transcription factor binding);GO:0031625(ubiquitin protein ligase binding);GO:0032436(positive regulation of proteasomal ubiquitin-dependent protein catabolic process);GO:0045081(negative regulation of interleukin-10 biosynthetic process);GO:0045599(negative regulation of fat cell differenti…	NA
IL1A	1.2512	0.00135927	GO:0001660(fever generation);GO:0002248(connective tissue replacement involved in inflammatory response wound healing);GO:0005125(cytokine activity);GO:0005149(interleukin-1 receptor binding);GO:0005507(copper ion binding);GO:0005576(extracellular region);GO:0005615(extracellular space);GO:0005829(cytosol);GO:0006954(inflammatory response);GO:0006955(immune response);GO:0008285(negative regulatio…	04010(MAPK signaling pathway);04060(Cytokine-cytokine receptor interaction);04217(Necroptosis);04218(Cellular senescence);04380(Osteoclast differentiation);04640(Hematopoietic cell lineage);04932(Non-alcoholic fatty liver disease (NAFLD));04933(AGE-RAGE signaling pathway in diabetic complications);04940(Type I diabetes mellitus);05020(Prion diseases);05132(Salmonella infection);05133(Pertussis);0…
LRRC10	1.25139	0.00356907	GO:0003779(actin binding);GO:0005515(protein binding);GO:0005634(nucleus);GO:0005739(mitochondrion);GO:0005856(cytoskeleton);GO:0030016(myofibril);GO:0030017(sarcomere);GO:0051393(alpha-actinin binding);GO:0055013(cardiac muscle cell development)	NA
NT5C3A	1.25184	0.000102579	GO:0000166(nucleotide binding);GO:0000287(magnesium ion binding);GO:0005737(cytoplasm);GO:0008253(5'-nucleotidase activity);GO:0009117(nucleotide metabolic process);GO:0016311(dephosphorylation);GO:0016787(hydrolase activity);GO:0016787(hydrolase activity)	00230(Purine metabolism);00240(Pyrimidine metabolism);00760(Nicotinate and nicotinamide metabolism);00760(Nicotinate and nicotinamide metabolism)
GOLIM4	1.25601	0.0133666	GO:0005794(Golgi apparatus);GO:0016020(membrane);GO:0016021(integral component of membrane)	NA
SLC16A4	1.2569	0.000283066	GO:0016020(membrane);GO:0016021(integral component of membrane);GO:0055085(transmembrane transport)	NA
PLK3	1.25716	4.52821e-06	GO:0000082(G1/S transition of mitotic cell cycle);GO:0000122(negative regulation of transcription by RNA polymerase II);GO:0000166(nucleotide binding);GO:0000302(response to reactive oxygen species);GO:0002039(p53 binding);GO:0004672(protein kinase activity);GO:0004674(protein serine/threonine kinase activity);GO:0005515(protein binding);GO:0005524(ATP binding);GO:0005634(nucleus);GO:0005730(nucl…	04068(FoxO signaling pathway);04625(C-type lectin receptor signaling pathway);05152(Tuberculosis);05152(Tuberculosis)
ENSOARG00000003860	1.25785	0.000770663	GO:0003676(nucleic acid binding);GO:0005622(intracellular);GO:0006355(regulation of transcription, DNA-templated)	NA
NOSTRIN	1.26428	0.000201141	GO:0003677(DNA binding);GO:0005515(protein binding);GO:0005634(nucleus);GO:0016607(nuclear speck);GO:0045892(negative regulation of transcription, DNA-templated);GO:0045892(negative regulation of transcription, DNA-templated)	NA
ENSOARG00000012415	1.26645	9.26242e-05	GO:0004985(opioid receptor activity);GO:0016020(membrane);GO:0038003(opioid receptor signaling pathway);GO:0038023(signaling receptor activity)	NA
RNGTT	1.26891	0.000216123	GO:0000166(nucleotide binding);GO:0004484(mRNA guanylyltransferase activity);GO:0004651(polynucleotide 5'-phosphatase activity);GO:0004725(protein tyrosine phosphatase activity);GO:0005525(GTP binding);GO:0005634(nucleus);GO:0006370(7-methylguanosine mRNA capping);GO:0006396(RNA processing);GO:0006397(mRNA processing);GO:0006470(protein dephosphorylation);GO:0008138(protein tyrosine/serine/threon…	03015(mRNA surveillance pathway)
PCF11	1.26923	8.16583e-07	GO:0005654(nucleoplasm);GO:0005739(mitochondrion);GO:0005739(mitochondrion)	03015(mRNA surveillance pathway);03015(mRNA surveillance pathway)
GATA6	1.26972	0.0251047	GO:0000122(negative regulation of transcription by RNA polymerase II);GO:0000978(RNA polymerase II proximal promoter sequence-specific DNA binding);GO:0000981(DNA-binding transcription factor activity, RNA polymerase II-specific);GO:0001103(RNA polymerase II repressing transcription factor binding);GO:0001701(in utero embryonic development);GO:0001889(liver development);GO:0003148(outflow tract s…	NA
PDGFB	1.27004	3.81334e-05	GO:0001938(positive regulation of endothelial cell proliferation);GO:0002548(monocyte chemotaxis);GO:0005161(platelet-derived growth factor receptor binding);GO:0005518(collagen binding);GO:0006468(protein phosphorylation);GO:0008083(growth factor activity);GO:0008284(positive regulation of cell population proliferation);GO:0009611(response to wounding);GO:0009986(cell surface);GO:0010469(regulat…	01521(EGFR tyrosine kinase inhibitor resistance);04010(MAPK signaling pathway);04014(Ras signaling pathway);04015(Rap1 signaling pathway);04072(Phospholipase D signaling pathway);04151(PI3K-Akt signaling pathway);04510(Focal adhesion);04540(Gap junction);04630(Jak-STAT signaling pathway);04810(Regulation of actin cytoskeleton);05167(Kaposi sarcoma-associated herpesvirus infection);05200(Pathways …
NFE2	1.27127	8.09803e-05	GO:0000987(proximal promoter sequence-specific DNA binding);GO:0003677(DNA binding);GO:0003700(DNA-binding transcription factor activity);GO:0005634(nucleus);GO:0006355(regulation of transcription, DNA-templated);GO:0006357(regulation of transcription by RNA polymerase II);GO:0032993(protein-DNA complex);GO:0047485(protein N-terminus binding);GO:0050699(WW domain binding)	NA
ZBTB46	1.2716	0.000484588	GO:0003676(nucleic acid binding);GO:0005515(protein binding);GO:0030853(negative regulation of granulocyte differentiation);GO:0045650(negative regulation of macrophage differentiation);GO:0045656(negative regulation of monocyte differentiation);GO:2001199(negative regulation of dendritic cell differentiation);GO:2001200(positive regulation of dendritic cell differentiation)	NA
C1orf21	1.27206	0.000366251	NA	NA
ZCCHC8	1.27297	6.3445e-06	GO:0003676(nucleic acid binding);GO:0008270(zinc ion binding)	NA
RF00411	1.27297	6.3445e-06	GO:0003676(nucleic acid binding);GO:0008270(zinc ion binding)	NA
IWS1	1.27409	4.98864e-05	GO:0005634(nucleus);GO:0005654(nucleoplasm);GO:0010793(regulation of mRNA export from nucleus);GO:0050684(regulation of mRNA processing);GO:0090239(regulation of histone H4 acetylation);GO:2001253(regulation of histone H3-K36 trimethylation);GO:2001253(regulation of histone H3-K36 trimethylation)	NA
LRRFIP2	1.27528	5.66325e-05	GO:0006355(regulation of transcription, DNA-templated);GO:0030275(LRR domain binding);GO:0030275(LRR domain binding)	NA
CHERP	1.27638	1.71591e-05	GO:0003676(nucleic acid binding);GO:0003723(RNA binding);GO:0005737(cytoplasm);GO:0006396(RNA processing);GO:0006874(cellular calcium ion homeostasis);GO:0008285(negative regulation of cell population proliferation);GO:0044325(ion channel binding);GO:0048471(perinuclear region of cytoplasm);GO:0051209(release of sequestered calcium ion into cytosol);GO:0070886(positive regulation of calcineurin-N…	03040(Spliceosome)
IFI6	1.27737	0.000198564	GO:0001836(release of cytochrome c from mitochondria);GO:0005739(mitochondrion);GO:0005743(mitochondrial inner membrane);GO:0006915(apoptotic process);GO:0016020(membrane);GO:0016021(integral component of membrane);GO:0031966(mitochondrial membrane);GO:0042058(regulation of epidermal growth factor receptor signaling pathway);GO:0043066(negative regulation of apoptotic process);GO:0043154(negative…	NA
ENSOARG00000007602	1.27752	0.0099276	NA	NA
ENSOARG00000010819	1.2776	0.0174739	GO:0003723(RNA binding);GO:0003735(structural constituent of ribosome);GO:0005622(intracellular);GO:0005840(ribosome);GO:0006412(translation)	03010(Ribosome)
NGF	1.27761	3.05856e-05	GO:0005102(signaling receptor binding);GO:0008083(growth factor activity);GO:0010469(regulation of signaling receptor activity)	04010(MAPK signaling pathway);04014(Ras signaling pathway);04015(Rap1 signaling pathway);04060(Cytokine-cytokine receptor interaction);04151(PI3K-Akt signaling pathway);04210(Apoptosis);04722(Neurotrophin signaling pathway);04750(Inflammatory mediator regulation of TRP channels)
ANKAR	1.27894	0.000132041	GO:0005515(protein binding)	NA
TOX3	1.27965	0.000637756	GO:0003677(DNA binding);GO:0003682(chromatin binding);GO:0005634(nucleus);GO:0034056(estrogen response element binding);GO:0042803(protein homodimerization activity);GO:0042981(regulation of apoptotic process);GO:0043524(negative regulation of neuron apoptotic process);GO:0045893(positive regulation of transcription, DNA-templated);GO:0051219(phosphoprotein binding)	NA
CSRP2	1.27997	3.06035e-05	GO:0046872(metal ion binding)	NA
ENSOARG00000011131	1.28093	0.00100186	NA	NA
ENSOARG00000020279	1.28099	0.000215024	GO:0001671(ATPase activator activity);GO:0032781(positive regulation of ATPase activity);GO:0051087(chaperone binding);GO:0051879(Hsp90 protein binding)	NA
ENSOARG00000007423	1.28577	0.00101322	GO:0007608(sensory perception of smell)	NA
ENSOARG00000010484	1.28615	1.4392e-06	GO:0003735(structural constituent of ribosome);GO:0005840(ribosome);GO:0006412(translation)	03010(Ribosome)
CFLAR	1.28638	1.91276e-06	GO:0002020(protease binding);GO:0004197(cysteine-type endopeptidase activity);GO:0005515(protein binding);GO:0005737(cytoplasm);GO:0006508(proteolysis);GO:0006915(apoptotic process);GO:0007519(skeletal muscle tissue development);GO:0008047(enzyme activator activity);GO:0008234(cysteine-type peptidase activity);GO:0009617(response to bacterium);GO:0010952(positive regulation of peptidase activity)…	04064(NF-kappa B signaling pathway);04140(Autophagy - animal);04210(Apoptosis);04217(Necroptosis);04668(TNF signaling pathway);05142(Chagas disease (American trypanosomiasis));05160(Hepatitis C)
ESRP2	1.29286	0.00202612	GO:0000380(alternative mRNA splicing, via spliceosome);GO:0003676(nucleic acid binding);GO:0003729(mRNA binding);GO:0005634(nucleus);GO:0005654(nucleoplasm);GO:0043484(regulation of RNA splicing);GO:0050679(positive regulation of epithelial cell proliferation);GO:0060441(epithelial tube branching involved in lung morphogenesis);GO:0060445(branching involved in salivary gland morphogenesis);GO:006…	NA
ENSOARG00000013386	1.29312	0.00492904	NA	NA
ENSOARG00000008723	1.29597	0.0316909	GO:0005125(cytokine activity);GO:0005126(cytokine receptor binding);GO:0005576(extracellular region);GO:0005615(extracellular space);GO:0006952(defense response);GO:0010469(regulation of signaling receptor activity);GO:0051607(defense response to virus)	04060(Cytokine-cytokine receptor interaction);04151(PI3K-Akt signaling pathway);04217(Necroptosis);04620(Toll-like receptor signaling pathway);04621(NOD-like receptor signaling pathway);04622(RIG-I-like receptor signaling pathway);04623(Cytosolic DNA-sensing pathway);04630(Jak-STAT signaling pathway);04650(Natural killer cell mediated cytotoxicity);05152(Tuberculosis);05160(Hepatitis C);05161(Hep…
C21orf91	1.29607	5.25167e-06	GO:0021895(cerebral cortex neuron differentiation);GO:0060999(positive regulation of dendritic spine development)	NA
SLAMF7	1.29741	1.55518e-05	GO:0016020(membrane);GO:0016021(integral component of membrane);GO:0042802(identical protein binding);GO:0042802(identical protein binding)	NA
NEDD4L	1.29786	2.26103e-05	GO:0003254(regulation of membrane depolarization);GO:0004842(ubiquitin-protein transferase activity);GO:0005515(protein binding);GO:0005886(plasma membrane);GO:0006511(ubiquitin-dependent protein catabolic process);GO:0010038(response to metal ion);GO:0015459(potassium channel regulator activity);GO:0016567(protein ubiquitination);GO:0016740(transferase activity);GO:0017080(sodium channel regulat…	04120(Ubiquitin mediated proteolysis);04144(Endocytosis);04530(Tight junction);04960(Aldosterone-regulated sodium reabsorption);04960(Aldosterone-regulated sodium reabsorption)
ERN1	1.30046	0.00820453	GO:0000287(magnesium ion binding);GO:0001935(endothelial cell proliferation);GO:0004519(endonuclease activity);GO:0004521(endoribonuclease activity);GO:0004540(ribonuclease activity);GO:0004672(protein kinase activity);GO:0004674(protein serine/threonine kinase activity);GO:0005161(platelet-derived growth factor receptor binding);GO:0005515(protein binding);GO:0005524(ATP binding);GO:0005637(nucl…	04140(Autophagy - animal);04141(Protein processing in endoplasmic reticulum);04210(Apoptosis);04932(Non-alcoholic fatty liver disease (NAFLD));05010(Alzheimer disease);05010(Alzheimer disease)
RGMB	1.30086	0.0458896	GO:0005793(endoplasmic reticulum-Golgi intermediate compartment);GO:0007155(cell adhesion);GO:0007165(signal transduction);GO:0030509(BMP signaling pathway);GO:0042802(identical protein binding);GO:0045893(positive regulation of transcription, DNA-templated);GO:0046658(anchored component of plasma membrane)	04350(TGF-beta signaling pathway)
GNAT2	1.30464	0.000102628	GO:0000166(nucleotide binding);GO:0001750(photoreceptor outer segment);GO:0001917(photoreceptor inner segment);GO:0003924(GTPase activity);GO:0005525(GTP binding);GO:0007165(signal transduction);GO:0007186(G protein-coupled receptor signaling pathway);GO:0007188(adenylate cyclase-modulating G protein-coupled receptor signaling pathway);GO:0007601(visual perception);GO:0007602(phototransduction);G…	04744(Phototransduction)
ATXN3L	1.30539	2.97227e-06	GO:0004843(thiol-dependent ubiquitin-specific protease activity);GO:0016579(protein deubiquitination);GO:0016787(hydrolase activity)	NA
ZCWPW2	1.30683	0.00111023	GO:0008270(zinc ion binding);GO:0046872(metal ion binding)	NA
STARD13	1.30999	4.16318e-06	GO:0005515(protein binding);GO:0007165(signal transduction);GO:0008289(lipid binding);GO:0043542(endothelial cell migration);GO:0090051(negative regulation of cell migration involved in sprouting angiogenesis);GO:0097498(endothelial tube lumen extension)	NA
FANK1	1.31069	0.000194871	GO:0000785(chromatin);GO:0005515(protein binding);GO:0005634(nucleus);GO:0005654(nucleoplasm);GO:0005737(cytoplasm);GO:0005829(cytosol);GO:0005929(cilium);GO:0036064(ciliary basal body);GO:0043065(positive regulation of apoptotic process);GO:0043066(negative regulation of apoptotic process);GO:0045893(positive regulation of transcription, DNA-templated);GO:0051091(positive regulation of DNA-bindi…	NA
BMPER	1.31075	0.000829246	GO:0001657(ureteric bud development);GO:0002043(blood vessel endothelial cell proliferation involved in sprouting angiogenesis);GO:0005515(protein binding);GO:0005576(extracellular region);GO:0005615(extracellular space);GO:0010594(regulation of endothelial cell migration);GO:0030514(negative regulation of BMP signaling pathway);GO:0042118(endothelial cell activation);GO:0048839(inner ear develop…	NA
DGKK	1.31082	0.000185263	GO:0000166(nucleotide binding);GO:0003951(NAD+ kinase activity);GO:0004143(diacylglycerol kinase activity);GO:0005524(ATP binding);GO:0005886(plasma membrane);GO:0006979(response to oxidative stress);GO:0007165(signal transduction);GO:0007205(protein kinase C-activating G protein-coupled receptor signaling pathway);GO:0016301(kinase activity);GO:0016310(phosphorylation);GO:0016740(transferase act…	00561(Glycerolipid metabolism);00564(Glycerophospholipid metabolism);04070(Phosphatidylinositol signaling system);04072(Phospholipase D signaling pathway);05231(Choline metabolism in cancer)
CUL4B	1.31324	5.84088e-05	GO:0003684(damaged DNA binding);GO:0005654(nucleoplasm);GO:0005829(cytosol);GO:0006511(ubiquitin-dependent protein catabolic process);GO:0010498(proteasomal protein catabolic process);GO:0016567(protein ubiquitination);GO:0031461(cullin-RING ubiquitin ligase complex);GO:0031465(Cul4B-RING E3 ubiquitin ligase complex);GO:0031625(ubiquitin protein ligase binding);GO:0035518(histone H2A monoubiquiti…	03420(Nucleotide excision repair);04120(Ubiquitin mediated proteolysis);05170(Human immunodeficiency virus 1 infection);05170(Human immunodeficiency virus 1 infection)
IFIT5	1.31406	1.49972e-06	GO:0000049(tRNA binding);GO:0000339(RNA cap binding);GO:0003690(double-stranded DNA binding);GO:0003723(RNA binding);GO:0003727(single-stranded RNA binding);GO:0005515(protein binding);GO:0005886(plasma membrane);GO:0008266(poly(U) RNA binding);GO:0008385(IkappaB kinase complex);GO:0015629(actin cytoskeleton);GO:0032587(ruffle membrane);GO:0043123(positive regulation of I-kappaB kinase/NF-kappaB …	NA
FGF21	1.32068	0.000380713	GO:0005104(fibroblast growth factor receptor binding);GO:0005576(extracellular region);GO:0008083(growth factor activity);GO:0008284(positive regulation of cell population proliferation);GO:0008543(fibroblast growth factor receptor signaling pathway);GO:0010469(regulation of signaling receptor activity);GO:0046326(positive regulation of glucose import);GO:0070374(positive regulation of ERK1 and E…	04010(MAPK signaling pathway);04014(Ras signaling pathway);04015(Rap1 signaling pathway);04151(PI3K-Akt signaling pathway);04714(Thermogenesis);04810(Regulation of actin cytoskeleton);05200(Pathways in cancer);05218(Melanoma);05224(Breast cancer);05226(Gastric cancer)
TLE7	1.32282	0.00224231	GO:0005515(protein binding);GO:0005634(nucleus);GO:0006355(regulation of transcription, DNA-templated)	NA
MBD2	1.32449	1.60194e-07	GO:0000118(histone deacetylase complex);GO:0000122(negative regulation of transcription by RNA polymerase II);GO:0000785(chromatin);GO:0000790(nuclear chromatin);GO:0000792(heterochromatin);GO:0003677(DNA binding);GO:0003682(chromatin binding);GO:0003729(mRNA binding);GO:0005634(nucleus);GO:0005654(nucleoplasm);GO:0005737(cytoplasm);GO:0005829(cytosol);GO:0006346(methylation-dependent chromatin s…	NA
KITLG	1.32478	0.00153425	GO:0001755(neural crest cell migration);GO:0002687(positive regulation of leukocyte migration);GO:0002763(positive regulation of myeloid leukocyte differentiation);GO:0005125(cytokine activity);GO:0005173(stem cell factor receptor binding);GO:0005615(extracellular space);GO:0005737(cytoplasm);GO:0005886(plasma membrane);GO:0007155(cell adhesion);GO:0008083(growth factor activity);GO:0008284(posit…	04010(MAPK signaling pathway);04014(Ras signaling pathway);04015(Rap1 signaling pathway);04072(Phospholipase D signaling pathway);04151(PI3K-Akt signaling pathway);04640(Hematopoietic cell lineage);04916(Melanogenesis);05200(Pathways in cancer);05200(Pathways in cancer)
TMEM268	1.33217	6.76435e-05	GO:0016020(membrane);GO:0016021(integral component of membrane)	NA
MC1R	1.33293	0.000200386	GO:0004930(G protein-coupled receptor activity);GO:0004977(melanocortin receptor activity);GO:0004980(melanocyte-stimulating hormone receptor activity);GO:0005886(plasma membrane);GO:0007165(signal transduction);GO:0007186(G protein-coupled receptor signaling pathway);GO:0007189(adenylate cyclase-activating G protein-coupled receptor signaling pathway);GO:0010739(positive regulation of protein ki…	NA
ENSOARG00000002783	1.33406	8.19047e-05	GO:0005515(protein binding);GO:0005634(nucleus);GO:0043066(negative regulation of apoptotic process);GO:0046872(metal ion binding);GO:0071157(negative regulation of cell cycle arrest)	04115(p53 signaling pathway);05206(MicroRNAs in cancer)
NEDD9	1.33688	8.24634e-07	GO:0000922(spindle pole);GO:0005515(protein binding);GO:0005634(nucleus);GO:0005654(nucleoplasm);GO:0005829(cytosol);GO:0005886(plasma membrane);GO:0030335(positive regulation of cell migration);GO:0061098(positive regulation of protein tyrosine kinase activity);GO:0090630(activation of GTPase activity);GO:1900026(positive regulation of substrate adhesion-dependent cell spreading);GO:1990782(prot…	NA
RND1	1.33809	1.35814e-05	GO:0000166(nucleotide binding);GO:0003924(GTPase activity);GO:0005102(signaling receptor binding);GO:0005525(GTP binding);GO:0005622(intracellular);GO:0005886(plasma membrane);GO:0005912(adherens junction);GO:0007015(actin filament organization);GO:0007162(negative regulation of cell adhesion);GO:0007264(small GTPase mediated signal transduction);GO:0015629(actin cytoskeleton);GO:0016322(neuron r…	04360(Axon guidance)
ENSOARG00000005443	1.33887	6.41213e-07	GO:0006457(protein folding);GO:0051082(unfolded protein binding)	04141(Protein processing in endoplasmic reticulum);05164(Influenza A)
CKLF	1.3404	0.00264102	GO:0005576(extracellular region);GO:0008009(chemokine activity);GO:0008283(cell population proliferation);GO:0016020(membrane);GO:0016021(integral component of membrane);GO:0030593(neutrophil chemotaxis);GO:0032940(secretion by cell);GO:0048246(macrophage chemotaxis);GO:0048247(lymphocyte chemotaxis)	NA
ENSOARG00000025172	1.34087	0.00713718	GO:0005515(protein binding)	NA
ENSOARG00000010734	1.34209	3.77447e-05	GO:0003700(DNA-binding transcription factor activity);GO:0006357(regulation of transcription by RNA polymerase II)	NA
COL27A1	1.34323	1.30301e-05	GO:0003431(growth plate cartilage chondrocyte development);GO:0005201(extracellular matrix structural constituent);GO:0005583(fibrillar collagen trimer);GO:0030198(extracellular matrix organization)	04974(Protein digestion and absorption)
VSIG1	1.34977	0.00152771	GO:0003382(epithelial cell morphogenesis);GO:0005886(plasma membrane);GO:0016020(membrane);GO:0016021(integral component of membrane);GO:0030277(maintenance of gastrointestinal epithelium)	NA
EXOC1L	1.35011	7.75195e-05	NA	NA
RCAN1	1.35396	6.18797e-07	GO:0002931(response to ischemia);GO:0003676(nucleic acid binding);GO:0005634(nucleus);GO:0005737(cytoplasm);GO:0006979(response to oxidative stress);GO:0007614(short-term memory);GO:0019722(calcium-mediated signaling);GO:0031987(locomotion involved in locomotory behavior);GO:0033173(calcineurin-NFAT signaling cascade);GO:0043666(regulation of phosphoprotein phosphatase activity);GO:0048741(skelet…	04919(Thyroid hormone signaling pathway);04921(Oxytocin signaling pathway);05167(Kaposi sarcoma-associated herpesvirus infection)
SLTM	1.35523	0.000115857	GO:0003676(nucleic acid binding);GO:0003723(RNA binding);GO:0005654(nucleoplasm);GO:0016604(nuclear body)	NA
STK40	1.35755	1.60908e-05	GO:0003016(respiratory system process);GO:0004672(protein kinase activity);GO:0005524(ATP binding);GO:0005654(nucleoplasm);GO:0005829(cytosol);GO:0005977(glycogen metabolic process);GO:0006468(protein phosphorylation);GO:0010468(regulation of gene expression);GO:0030324(lung development);GO:0035264(multicellular organism growth);GO:0043066(negative regulation of apoptotic process);GO:0043408(regu…	NA
MEP1B	1.35949	0.00526327	GO:0004222(metalloendopeptidase activity);GO:0005515(protein binding);GO:0005887(integral component of plasma membrane);GO:0006508(proteolysis);GO:0008233(peptidase activity);GO:0008237(metallopeptidase activity);GO:0008270(zinc ion binding);GO:0016020(membrane);GO:0016021(integral component of membrane);GO:0016787(hydrolase activity);GO:0017090(meprin A complex);GO:0042802(identical protein bind…	04974(Protein digestion and absorption)
ENSOARG00000005299	1.36072	0.00229614	GO:0003735(structural constituent of ribosome);GO:0005622(intracellular);GO:0005840(ribosome);GO:0006412(translation)	NA
BCAT2	1.3667	1.29831e-06	GO:0003824(catalytic activity);GO:0004084(branched-chain-amino-acid transaminase activity);GO:0005739(mitochondrion);GO:0006549(isoleucine metabolic process);GO:0006550(isoleucine catabolic process);GO:0006551(leucine metabolic process);GO:0006573(valine metabolic process);GO:0009081(branched-chain amino acid metabolic process);GO:0009083(branched-chain amino acid catabolic process);GO:0010817(re…	00270(Cysteine and methionine metabolism);00280(Valine, leucine and isoleucine degradation);00290(Valine, leucine and isoleucine biosynthesis);00770(Pantothenate and CoA biosynthesis)
PLEKHA4	1.3667	1.29831e-06	GO:0003824(catalytic activity);GO:0004084(branched-chain-amino-acid transaminase activity);GO:0005739(mitochondrion);GO:0006549(isoleucine metabolic process);GO:0006550(isoleucine catabolic process);GO:0006551(leucine metabolic process);GO:0006573(valine metabolic process);GO:0009081(branched-chain amino acid metabolic process);GO:0009083(branched-chain amino acid catabolic process);GO:0010817(re…	00270(Cysteine and methionine metabolism);00280(Valine, leucine and isoleucine degradation);00290(Valine, leucine and isoleucine biosynthesis);00770(Pantothenate and CoA biosynthesis)
HSD17B14	1.3667	1.29831e-06	GO:0003824(catalytic activity);GO:0004084(branched-chain-amino-acid transaminase activity);GO:0005739(mitochondrion);GO:0006549(isoleucine metabolic process);GO:0006550(isoleucine catabolic process);GO:0006551(leucine metabolic process);GO:0006573(valine metabolic process);GO:0009081(branched-chain amino acid metabolic process);GO:0009083(branched-chain amino acid catabolic process);GO:0010817(re…	00270(Cysteine and methionine metabolism);00280(Valine, leucine and isoleucine degradation);00290(Valine, leucine and isoleucine biosynthesis);00770(Pantothenate and CoA biosynthesis)
ENSOARG00000014387	1.36816	9.88261e-05	GO:0005125(cytokine activity);GO:0005126(cytokine receptor binding);GO:0005576(extracellular region);GO:0005615(extracellular space);GO:0006952(defense response);GO:0010469(regulation of signaling receptor activity);GO:0051607(defense response to virus);GO:0051607(defense response to virus)	NA
C12orf74	1.3748	2.57487e-05	GO:0005085(guanyl-nucleotide exchange factor activity);GO:0005089(Rho guanyl-nucleotide exchange factor activity);GO:0035023(regulation of Rho protein signal transduction);GO:0035556(intracellular signal transduction)	NA
ENSOARG00000016510	1.3761	0.000130958	GO:0005525(GTP binding);GO:0005525(GTP binding)	NA
GIPC2	1.37629	1.66109e-05	GO:0005515(protein binding);GO:0042802(identical protein binding);GO:0042802(identical protein binding)	NA
HIGD1B	1.37657	1.23908e-05	GO:0016020(membrane);GO:0016021(integral component of membrane)	NA
PSME3	1.38184	1.88721e-07	GO:0002039(p53 binding);GO:0005654(nucleoplasm);GO:0005829(cytosol);GO:0008537(proteasome activator complex);GO:0010950(positive regulation of endopeptidase activity);GO:0042802(identical protein binding);GO:0061133(endopeptidase activator activity);GO:0061136(regulation of proteasomal protein catabolic process);GO:0097371(MDM2/MDM4 family protein binding);GO:2001237(negative regulation of extrin…	03050(Proteasome);04612(Antigen processing and presentation);05160(Hepatitis C);00260(Glycine, serine and threonine metabolism);00350(Tyrosine metabolism);00360(Phenylalanine metabolism);00410(beta-Alanine metabolism)
AOC2	1.38184	1.88721e-07	GO:0002039(p53 binding);GO:0005654(nucleoplasm);GO:0005829(cytosol);GO:0008537(proteasome activator complex);GO:0010950(positive regulation of endopeptidase activity);GO:0042802(identical protein binding);GO:0061133(endopeptidase activator activity);GO:0061136(regulation of proteasomal protein catabolic process);GO:0097371(MDM2/MDM4 family protein binding);GO:2001237(negative regulation of extrin…	03050(Proteasome);04612(Antigen processing and presentation);05160(Hepatitis C);00260(Glycine, serine and threonine metabolism);00350(Tyrosine metabolism);00360(Phenylalanine metabolism);00410(beta-Alanine metabolism)
HES1	1.38204	4.83324e-05	GO:0000122(negative regulation of transcription by RNA polymerase II);GO:0000981(DNA-binding transcription factor activity, RNA polymerase II-specific);GO:0001227(DNA-binding transcription repressor activity, RNA polymerase II-specific);GO:0001701(in utero embryonic development);GO:0001889(liver development);GO:0003143(embryonic heart tube morphogenesis);GO:0003151(outflow tract morphogenesis);GO…	03460(Fanconi anemia pathway);04330(Notch signaling pathway);04950(Maturity onset diabetes of the young);05165(Human papillomavirus infection);05169(Epstein-Barr virus infection);05200(Pathways in cancer);05224(Breast cancer)
C11orf42	1.38387	1.8063e-06	NA	NA
ENSOARG00000006012	1.38506	0.0110027	GO:0003677(DNA binding);GO:0003700(DNA-binding transcription factor activity);GO:0005634(nucleus);GO:0006355(regulation of transcription, DNA-templated);GO:0043565(sequence-specific DNA binding)	NA
CNOT4	1.38751	5.63597e-07	GO:0003676(nucleic acid binding);GO:0003723(RNA binding);GO:0004842(ubiquitin-protein transferase activity);GO:0006511(ubiquitin-dependent protein catabolic process);GO:0030014(CCR4-NOT complex);GO:0045652(regulation of megakaryocyte differentiation);GO:0046872(metal ion binding);GO:0051865(protein autoubiquitination)	03018(RNA degradation)
LAG3	1.38808	0.000235175	GO:0004888(transmembrane signaling receptor activity);GO:0007166(cell surface receptor signaling pathway);GO:0009897(external side of plasma membrane);GO:0016020(membrane);GO:0016021(integral component of membrane);GO:0042289(MHC class II protein binding);GO:0045085(negative regulation of interleukin-2 biosynthetic process);GO:0045954(positive regulation of natural killer cell mediated cytotoxici…	NA
ENSOARG00000017022	1.38857	5.31121e-05	GO:0004114(3',5'-cyclic-nucleotide phosphodiesterase activity);GO:0007165(signal transduction);GO:0008081(phosphoric diester hydrolase activity);GO:0016787(hydrolase activity);GO:0046872(metal ion binding)	00230(Purine metabolism);04927(Cortisol synthesis and secretion);04934(Cushing syndrome);05032(Morphine addiction)
ZNF135	1.39649	0.0405896	GO:0003676(nucleic acid binding);GO:0005622(intracellular);GO:0006355(regulation of transcription, DNA-templated);GO:0007010(cytoskeleton organization);GO:0022604(regulation of cell morphogenesis);GO:0046872(metal ion binding)	05168(Herpes simplex virus 1 infection)
GGTA2P	1.39732	1.1931e-05	GO:0005975(carbohydrate metabolic process);GO:0016020(membrane);GO:0016021(integral component of membrane);GO:0016758(transferase activity, transferring hexosyl groups)	00601(Glycosphingolipid biosynthesis - lacto and neolacto series)
ENSOARG00000009070	1.40412	0.000984577	NA	NA
TOR3A	1.4069	3.49277e-05	GO:0005524(ATP binding);GO:0005783(endoplasmic reticulum);GO:0005788(endoplasmic reticulum lumen);GO:0016887(ATPase activity)	NA
ATP8B4	1.41068	8.3398e-07	GO:0000166(nucleotide binding);GO:0000287(magnesium ion binding);GO:0004012(phospholipid-translocating ATPase activity);GO:0005524(ATP binding);GO:0005794(Golgi apparatus);GO:0005886(plasma membrane);GO:0015914(phospholipid transport);GO:0016020(membrane);GO:0016021(integral component of membrane);GO:0045332(phospholipid translocation)	NA
CDH1	1.41165	7.32627e-06	GO:0005509(calcium ion binding);GO:0005802(trans-Golgi network);GO:0005886(plasma membrane);GO:0005913(cell-cell adherens junction);GO:0007155(cell adhesion);GO:0007156(homophilic cell adhesion via plasma membrane adhesion molecules);GO:0008013(beta-catenin binding);GO:0009898(cytoplasmic side of plasma membrane);GO:0010468(regulation of gene expression);GO:0015629(actin cytoskeleton);GO:0016020(…	04015(Rap1 signaling pathway);04371(Apelin signaling pathway);04390(Hippo signaling pathway);04514(Cell adhesion molecules (CAMs));04520(Adherens junction);05100(Bacterial invasion of epithelial cells);05200(Pathways in cancer);05213(Endometrial cancer);05216(Thyroid cancer);05218(Melanoma);05219(Bladder cancer);05226(Gastric cancer)
HIPK2	1.41397	0.0014979	GO:0000122(negative regulation of transcription by RNA polymerase II);GO:0001102(RNA polymerase II activating transcription factor binding);GO:0001934(positive regulation of protein phosphorylation);GO:0003713(transcription coactivator activity);GO:0003714(transcription corepressor activity);GO:0004672(protein kinase activity);GO:0004674(protein serine/threonine kinase activity);GO:0005524(ATP bi…	04218(Cellular senescence)
ENSOARG00000005000	1.41425	0.00116229	NA	NA
SLC27A3	1.41437	0.000916477	GO:0001676(long-chain fatty acid metabolic process);GO:0003824(catalytic activity);GO:0004467(long-chain fatty acid-CoA ligase activity);GO:0005783(endoplasmic reticulum);GO:0016021(integral component of membrane);GO:0031957(very long-chain fatty acid-CoA ligase activity)	04931(Insulin resistance)
TMEM86B	1.4168	1.92187e-05	GO:0005737(cytoplasm);GO:0016020(membrane);GO:0016021(integral component of membrane);GO:0046485(ether lipid metabolic process);GO:0047408(alkenylglycerophosphocholine hydrolase activity);GO:0047409(alkenylglycerophosphoethanolamine hydrolase activity)	00565(Ether lipid metabolism)
ADAMTS6	1.41695	8.79104e-08	GO:0003279(cardiac septum development);GO:0004222(metalloendopeptidase activity);GO:0006508(proteolysis);GO:0007507(heart development);GO:0008233(peptidase activity);GO:0008237(metallopeptidase activity);GO:0035904(aorta development);GO:0060976(coronary vasculature development)	NA
ENSOARG00000005735	1.41701	0.000105554	NA	NA
PERM1	1.42072	0.00253161	GO:0014850(response to muscle activity)	NA
RIPK2	1.42454	5.47688e-08	GO:0000166(nucleotide binding);GO:0001961(positive regulation of cytokine-mediated signaling pathway);GO:0002250(adaptive immune response);GO:0002376(immune system process);GO:0002827(positive regulation of T-helper 1 type immune response);GO:0004672(protein kinase activity);GO:0004674(protein serine/threonine kinase activity);GO:0005102(signaling receptor binding);GO:0005524(ATP binding);GO:0005…	04621(NOD-like receptor signaling pathway);04722(Neurotrophin signaling pathway);05152(Tuberculosis)
AZI2	1.42826	4.89749e-08	GO:0000278(mitotic cell cycle);GO:0001816(cytokine production);GO:0005737(cytoplasm);GO:0007249(I-kappaB kinase/NF-kappaB signaling);GO:0032607(interferon-alpha production);GO:0032609(interferon-gamma production);GO:0032635(interleukin-6 production);GO:0032640(tumor necrosis factor production);GO:0042110(T cell activation);GO:0044565(dendritic cell proliferation);GO:0097028(dendritic cell differe…	04622(RIG-I-like receptor signaling pathway)
CTLA4	1.44533	0.000217383	GO:0005794(Golgi apparatus);GO:0005887(integral component of plasma membrane);GO:0006955(immune response);GO:0006974(cellular response to DNA damage stimulus);GO:0009897(external side of plasma membrane);GO:0016020(membrane);GO:0016021(integral component of membrane);GO:0030889(negative regulation of B cell proliferation);GO:0042129(regulation of T cell proliferation);GO:0043065(positive regulati…	04514(Cell adhesion molecules (CAMs));04660(T cell receptor signaling pathway);05320(Autoimmune thyroid disease);05323(Rheumatoid arthritis)
PHF6	1.44569	0.00132208	GO:0000122(negative regulation of transcription by RNA polymerase II);GO:0001227(DNA-binding transcription repressor activity, RNA polymerase II-specific);GO:0001835(blastocyst hatching);GO:0005634(nucleus);GO:0005654(nucleoplasm);GO:0005730(nucleolus);GO:0015631(tubulin binding);GO:0019899(enzyme binding);GO:0042393(histone binding);GO:0042826(histone deacetylase binding);GO:0043021(ribonucleopr…	NA
ELL3	1.44911	3.6984e-06	GO:0005634(nucleus);GO:0005654(nucleoplasm);GO:0005730(nucleolus);GO:0006354(DNA-templated transcription, elongation);GO:0006366(transcription by RNA polymerase II);GO:0006368(transcription elongation from RNA polymerase II promoter);GO:0008023(transcription elongation factor complex);GO:0010717(regulation of epithelial to mesenchymal transition);GO:0032786(positive regulation of DNA-templated tr…	NA
PDZD2	1.44956	1.42088e-06	GO:0005515(protein binding);GO:0005737(cytoplasm)	NA
FOSL1	1.45035	2.06561e-07	GO:0000977(RNA polymerase II regulatory region sequence-specific DNA binding);GO:0000978(RNA polymerase II proximal promoter sequence-specific DNA binding);GO:0001701(in utero embryonic development);GO:0003677(DNA binding);GO:0003700(DNA-binding transcription factor activity);GO:0005634(nucleus);GO:0005654(nucleoplasm);GO:0006355(regulation of transcription, DNA-templated);GO:0006357(regulation o…	04310(Wnt signaling pathway);04380(Osteoclast differentiation);04657(IL-17 signaling pathway);05166(Human T-cell leukemia virus 1 infection)
TUBB1	1.45118	2.50524e-06	GO:0000166(nucleotide binding);GO:0003924(GTPase activity);GO:0005200(structural constituent of cytoskeleton);GO:0005525(GTP binding);GO:0005737(cytoplasm);GO:0005856(cytoskeleton);GO:0005874(microtubule);GO:0007017(microtubule-based process);GO:0051225(spindle assembly)	04145(Phagosome);04540(Gap junction)
HSPA1A	1.45423	8.01804e-06	GO:0000166(nucleotide binding);GO:0005524(ATP binding);GO:0005524(ATP binding)	03040(Spliceosome);04010(MAPK signaling pathway);04141(Protein processing in endoplasmic reticulum);04144(Endocytosis);04213(Longevity regulating pathway - multiple species);04612(Antigen processing and presentation);04915(Estrogen signaling pathway);05134(Legionellosis);05145(Toxoplasmosis);05162(Measles);05164(Influenza A)
ENSOARG00000008800	1.45423	8.01804e-06	GO:0000166(nucleotide binding);GO:0005524(ATP binding);GO:0005524(ATP binding)	03040(Spliceosome);04010(MAPK signaling pathway);04141(Protein processing in endoplasmic reticulum);04144(Endocytosis);04213(Longevity regulating pathway - multiple species);04612(Antigen processing and presentation);04915(Estrogen signaling pathway);05134(Legionellosis);05145(Toxoplasmosis);05162(Measles);05164(Influenza A)
GKAP1	1.45624	0.000160273	GO:0005794(Golgi apparatus);GO:0007165(signal transduction);GO:0042802(identical protein binding);GO:0046628(positive regulation of insulin receptor signaling pathway)	NA
ENSOARG00000005786	1.4565	0.000852481	GO:0003824(catalytic activity);GO:0004722(protein serine/threonine phosphatase activity);GO:0006470(protein dephosphorylation);GO:0006470(protein dephosphorylation)	NA
ENSOARG00000015448	1.45664	0.00148106	GO:0003676(nucleic acid binding);GO:0004190(aspartic-type endopeptidase activity);GO:0006508(proteolysis);GO:0008233(peptidase activity)	NA
CCDC39	1.46226	0.000500935	GO:0003341(cilium movement);GO:0005829(cytosol);GO:0005930(axoneme);GO:0007368(determination of left/right symmetry);GO:0007507(heart development);GO:0036159(inner dynein arm assembly)	NA
ANKRD33B	1.46362	1.42525e-07	GO:0005515(protein binding)	NA
C1orf109	1.46527	3.49545e-08	GO:0005634(nucleus);GO:0005737(cytoplasm)	NA
NR4A2	1.47259	7.24288e-06	GO:0000122(negative regulation of transcription by RNA polymerase II);GO:0000977(RNA polymerase II regulatory region sequence-specific DNA binding);GO:0000978(RNA polymerase II proximal promoter sequence-specific DNA binding);GO:0001228(DNA-binding transcription activator activity, RNA polymerase II-specific);GO:0001666(response to hypoxia);GO:0001764(neuron migration);GO:0001975(response to amph…	04925(Aldosterone synthesis and secretion);04928(Parathyroid hormone synthesis, secretion and action)
FBXO33	1.47469	5.31604e-08	GO:0019005(SCF ubiquitin ligase complex);GO:0031146(SCF-dependent proteasomal ubiquitin-dependent protein catabolic process)	NA
TERF2IP	1.47616	1.51453e-07	GO:0000723(telomere maintenance);GO:0000781(chromosome, telomeric region);GO:0000783(nuclear telomere cap complex);GO:0000784(nuclear chromosome, telomeric region);GO:0001933(negative regulation of protein phosphorylation);GO:0003677(DNA binding);GO:0005634(nucleus);GO:0005635(nuclear envelope);GO:0005654(nucleoplasm);GO:0005737(cytoplasm);GO:0005829(cytosol);GO:0006355(regulation of transcriptio…	NA
UHRF2	1.47678	4.87278e-08	GO:0004842(ubiquitin-protein transferase activity);GO:0005515(protein binding);GO:0005634(nucleus);GO:0005654(nucleoplasm);GO:0005720(nuclear heterochromatin);GO:0016567(protein ubiquitination);GO:0030154(cell differentiation);GO:0042393(histone binding);GO:0046872(metal ion binding);GO:0051865(protein autoubiquitination);GO:0061630(ubiquitin protein ligase activity);GO:0071158(positive regulatio…	NA
IL7	1.48726	5.35178e-07	GO:0001961(positive regulation of cytokine-mediated signaling pathway);GO:0002360(T cell lineage commitment);GO:0005125(cytokine activity);GO:0005126(cytokine receptor binding);GO:0005139(interleukin-7 receptor binding);GO:0005576(extracellular region);GO:0005615(extracellular space);GO:0006955(immune response);GO:0008083(growth factor activity);GO:0010468(regulation of gene expression);GO:001046…	04060(Cytokine-cytokine receptor interaction);04151(PI3K-Akt signaling pathway);04630(Jak-STAT signaling pathway);04640(Hematopoietic cell lineage);05200(Pathways in cancer)
ZC3H12A	1.49162	2.4481e-06	GO:0000294(nuclear-transcribed mRNA catabolic process, endonucleolytic cleavage-dependent decay);GO:0000932(P-body);GO:0001933(negative regulation of protein phosphorylation);GO:0002230(positive regulation of defense response to virus by host);GO:0002757(immune response-activating signal transduction);GO:0003677(DNA binding);GO:0003682(chromatin binding);GO:0003723(RNA binding);GO:0003729(mRNA bi…	NA
CH25H	1.49683	0.0452993	GO:0001567(cholesterol 25-hydroxylase activity);GO:0005506(iron ion binding);GO:0008203(cholesterol metabolic process);GO:0008395(steroid hydroxylase activity);GO:0008610(lipid biosynthetic process);GO:0016020(membrane);GO:0016021(integral component of membrane);GO:0016491(oxidoreductase activity);GO:0035754(B cell chemotaxis);GO:0055114(oxidation-reduction process)	00120(Primary bile acid biosynthesis)
IL18RAP	1.49989	7.74409e-08	GO:0005515(protein binding);GO:0007165(signal transduction);GO:0008283(cell population proliferation);GO:0016020(membrane);GO:0016021(integral component of membrane);GO:0032609(interferon-gamma production);GO:0032635(interleukin-6 production);GO:0035655(interleukin-18-mediated signaling pathway);GO:0035744(T-helper 1 cell cytokine production);GO:0042008(interleukin-18 receptor activity);GO:004211…	04060(Cytokine-cytokine receptor interaction);05321(Inflammatory bowel disease (IBD))
TRIM38	1.50014	6.124e-06	GO:0005515(protein binding);GO:0008270(zinc ion binding);GO:0043123(positive regulation of I-kappaB kinase/NF-kappaB signaling);GO:0046598(positive regulation of viral entry into host cell);GO:0046872(metal ion binding);GO:0051091(positive regulation of DNA-binding transcription factor activity);GO:0051092(positive regulation of NF-kappaB transcription factor activity);GO:0051092(positive regulat…	NA
N4BP3	1.50053	0.000347907	NA	NA
PI15	1.50702	0.000909808	GO:0005576(extracellular region)	NA
ENSOARG00000017527	1.51033	3.01459e-06	GO:0005739(mitochondrion);GO:0016491(oxidoreductase activity);GO:0046872(metal ion binding);GO:0055114(oxidation-reduction process);GO:0055114(oxidation-reduction process)	NA
CASP8	1.51279	1.11581e-08	GO:0004197(cysteine-type endopeptidase activity);GO:0005515(protein binding);GO:0005654(nucleoplasm);GO:0005829(cytosol);GO:0006508(proteolysis);GO:0006915(apoptotic process);GO:0008233(peptidase activity);GO:0008234(cysteine-type peptidase activity);GO:0016787(hydrolase activity);GO:0031264(death-inducing signaling complex);GO:0031265(CD95 death-inducing signaling complex);GO:0031625(ubiquitin p…	01524(Platinum drug resistance);04115(p53 signaling pathway);04210(Apoptosis);04215(Apoptosis - multiple species);04217(Necroptosis);04620(Toll-like receptor signaling pathway);04621(NOD-like receptor signaling pathway);04622(RIG-I-like receptor signaling pathway);04625(C-type lectin receptor signaling pathway);04657(IL-17 signaling pathway);04668(TNF signaling pathway);04932(Non-alcoholic fatty …
CYP7B1	1.51805	6.73404e-06	GO:0004497(monooxygenase activity);GO:0005506(iron ion binding);GO:0005783(endoplasmic reticulum);GO:0005789(endoplasmic reticulum membrane);GO:0006699(bile acid biosynthetic process);GO:0008396(oxysterol 7-alpha-hydroxylase activity);GO:0016020(membrane);GO:0016021(integral component of membrane);GO:0016705(oxidoreductase activity, acting on paired donors, with incorporation or reduction of mole…	00120(Primary bile acid biosynthesis);00140(Steroid hormone biosynthesis)
JAK2	1.51932	6.00678e-09	GO:0000166(nucleotide binding);GO:0004672(protein kinase activity);GO:0004713(protein tyrosine kinase activity);GO:0004715(non-membrane spanning protein tyrosine kinase activity);GO:0005102(signaling receptor binding);GO:0005524(ATP binding);GO:0005634(nucleus);GO:0005654(nucleoplasm);GO:0005737(cytoplasm);GO:0005856(cytoskeleton);GO:0005886(plasma membrane);GO:0005925(focal adhesion);GO:0006468(…	01521(EGFR tyrosine kinase inhibitor resistance);04062(Chemokine signaling pathway);04151(PI3K-Akt signaling pathway);04217(Necroptosis);04550(Signaling pathways regulating pluripotency of stem cells);04630(Jak-STAT signaling pathway);04658(Th1 and Th2 cell differentiation);04659(Th17 cell differentiation);04725(Cholinergic synapse);04917(Prolactin signaling pathway);04920(Adipocytokine signaling…
OVCH1	1.52158	1.33134e-06	GO:0004252(serine-type endopeptidase activity);GO:0006508(proteolysis);GO:0008233(peptidase activity);GO:0008236(serine-type peptidase activity);GO:0016787(hydrolase activity)	NA
GPR179	1.52179	0.0121097	GO:0004930(G protein-coupled receptor activity);GO:0007186(G protein-coupled receptor signaling pathway);GO:0007601(visual perception);GO:0016020(membrane);GO:0016021(integral component of membrane);GO:0044292(dendrite terminus);GO:0072659(protein localization to plasma membrane)	NA
KDM7A	1.52212	4.20853e-06	GO:0005506(iron ion binding);GO:0005654(nucleoplasm);GO:0005730(nucleolus);GO:0008270(zinc ion binding);GO:0016706(2-oxoglutarate-dependent dioxygenase activity);GO:0032454(histone demethylase activity (H3-K9 specific));GO:0033169(histone H3-K9 demethylation);GO:0035064(methylated histone binding);GO:0035574(histone H4-K20 demethylation);GO:0035575(histone demethylase activity (H4-K20 specific));…	NA
PLSCR1	1.52712	1.14711e-08	GO:0001228(DNA-binding transcription activator activity, RNA polymerase II-specific);GO:0005154(epidermal growth factor receptor binding);GO:0005509(calcium ion binding);GO:0005634(nucleus);GO:0005730(nucleolus);GO:0005737(cytoplasm);GO:0005794(Golgi apparatus);GO:0005829(cytosol);GO:0005886(plasma membrane);GO:0005887(integral component of plasma membrane);GO:0006915(apoptotic process);GO:001062…	NA
ENSOARG00000019610	1.53025	0.00166543	GO:0016020(membrane);GO:0016021(integral component of membrane)	NA
NEB	1.53549	7.98093e-09	GO:0003779(actin binding);GO:0005515(protein binding);GO:0030018(Z disc);GO:0043292(contractile fiber);GO:0043292(contractile fiber)	NA
ENSOARG00000008791	1.54254	7.50806e-05	GO:0005125(cytokine activity);GO:0005126(cytokine receptor binding);GO:0005576(extracellular region);GO:0005615(extracellular space);GO:0006952(defense response);GO:0010469(regulation of signaling receptor activity);GO:0051607(defense response to virus)	04060(Cytokine-cytokine receptor interaction);04151(PI3K-Akt signaling pathway);04217(Necroptosis);04380(Osteoclast differentiation);04620(Toll-like receptor signaling pathway);04621(NOD-like receptor signaling pathway);04622(RIG-I-like receptor signaling pathway);04623(Cytosolic DNA-sensing pathway);04630(Jak-STAT signaling pathway);04650(Natural killer cell mediated cytotoxicity);04668(TNF sign…
IL6	1.54623	5.87532e-06	GO:0001781(neutrophil apoptotic process);GO:0002384(hepatic immune response);GO:0002675(positive regulation of acute inflammatory response);GO:0005125(cytokine activity);GO:0005138(interleukin-6 receptor binding);GO:0005576(extracellular region);GO:0005615(extracellular space);GO:0005896(interleukin-6 receptor complex);GO:0006954(inflammatory response);GO:0006955(immune response);GO:0008083(growt…	01521(EGFR tyrosine kinase inhibitor resistance);01523(Antifolate resistance);04060(Cytokine-cytokine receptor interaction);04066(HIF-1 signaling pathway);04068(FoxO signaling pathway);04151(PI3K-Akt signaling pathway);04218(Cellular senescence);04620(Toll-like receptor signaling pathway);04621(NOD-like receptor signaling pathway);04623(Cytosolic DNA-sensing pathway);04625(C-type lectin receptor …
CD44	1.54647	9.18177e-09	GO:0004896(cytokine receptor activity);GO:0005540(hyaluronic acid binding);GO:0005794(Golgi apparatus);GO:0005829(cytosol);GO:0005886(plasma membrane);GO:0007155(cell adhesion);GO:0009986(cell surface);GO:0016020(membrane);GO:0016021(integral component of membrane);GO:0016324(apical plasma membrane);GO:0016477(cell migration);GO:0019221(cytokine-mediated signaling pathway);GO:0030214(hyaluronan c…	04512(ECM-receptor interaction);04640(Hematopoietic cell lineage);05169(Epstein-Barr virus infection);05205(Proteoglycans in cancer);05206(MicroRNAs in cancer)
B3GNT2	1.55608	5.13019e-09	GO:0000139(Golgi membrane);GO:0005794(Golgi apparatus);GO:0006486(protein glycosylation);GO:0007411(axon guidance);GO:0007608(sensory perception of smell);GO:0008378(galactosyltransferase activity);GO:0008532(N-acetyllactosaminide beta-1,3-N-acetylglucosaminyltransferase activity);GO:0016020(membrane);GO:0016021(integral component of membrane);GO:0016740(transferase activity);GO:0016757(transfera…	00533(Glycosaminoglycan biosynthesis - keratan sulfate);00601(Glycosphingolipid biosynthesis - lacto and neolacto series)
ENSOARG00000008437	1.5575	0.00018468	GO:0005245(voltage-gated calcium channel activity);GO:0005515(protein binding);GO:0005891(voltage-gated calcium channel complex);GO:0006816(calcium ion transport);GO:0007214(gamma-aminobutyric acid signaling pathway);GO:0007528(neuromuscular junction development);GO:0007628(adult walking behavior);GO:0014051(gamma-aminobutyric acid secretion);GO:0019227(neuronal action potential propagation);GO:0…	04010(MAPK signaling pathway);04260(Cardiac muscle contraction);04261(Adrenergic signaling in cardiomyocytes);04921(Oxytocin signaling pathway);05410(Hypertrophic cardiomyopathy (HCM));05412(Arrhythmogenic right ventricular cardiomyopathy (ARVC));05414(Dilated cardiomyopathy (DCM));05414(Dilated cardiomyopathy (DCM))
SMAD1	1.55866	1.72867e-07	GO:0000165(MAPK cascade);GO:0000978(RNA polymerase II proximal promoter sequence-specific DNA binding);GO:0001228(DNA-binding transcription activator activity, RNA polymerase II-specific);GO:0001657(ureteric bud development);GO:0001710(mesodermal cell fate commitment);GO:0002051(osteoblast fate commitment);GO:0003677(DNA binding);GO:0003700(DNA-binding transcription factor activity);GO:0005515(pr…	04350(TGF-beta signaling pathway);04390(Hippo signaling pathway);04550(Signaling pathways regulating pluripotency of stem cells);05202(Transcriptional misregulation in cancer)
GIMD1	1.55911	0.000355942	GO:0005525(GTP binding)	NA
DLC1	1.56307	1.23734e-09	GO:0005096(GTPase activator activity);GO:0005515(protein binding);GO:0005634(nucleus);GO:0005737(cytoplasm);GO:0005829(cytosol);GO:0005901(caveola);GO:0005925(focal adhesion);GO:0006915(apoptotic process);GO:0006919(activation of cysteine-type endopeptidase activity involved in apoptotic process);GO:0007165(signal transduction);GO:0008285(negative regulation of cell population proliferation);GO:0…	NA
REL	1.56321	0.00151571	GO:0000980(RNA polymerase II distal enhancer sequence-specific DNA binding);GO:0001228(DNA-binding transcription activator activity, RNA polymerase II-specific);GO:0003677(DNA binding);GO:0003700(DNA-binding transcription factor activity);GO:0005634(nucleus);GO:0005737(cytoplasm);GO:0006355(regulation of transcription, DNA-templated);GO:0007249(I-kappaB kinase/NF-kappaB signaling);GO:0010629(nega…	04014(Ras signaling pathway);05202(Transcriptional misregulation in cancer);05203(Viral carcinogenesis);05203(Viral carcinogenesis)
ENSOARG00000010757	1.56835	0.000416944	NA	NA
PROX2	1.56907	7.4776e-05	GO:0003677(DNA binding);GO:0006355(regulation of transcription, DNA-templated)	NA
STARD8	1.56929	2.33884e-05	GO:0007165(signal transduction);GO:0008289(lipid binding)	NA
BCL2L14	1.57311	4.84608e-05	GO:0005829(cytosol);GO:0006915(apoptotic process);GO:0019901(protein kinase binding);GO:0042981(regulation of apoptotic process);GO:0043229(intracellular organelle)	NA
LETM2	1.57324	0.00286511	GO:0005739(mitochondrion);GO:0016020(membrane);GO:0016021(integral component of membrane);GO:0043022(ribosome binding)	NA
ENSOARG00000012344	1.57469	1.91991e-08	NA	04141(Protein processing in endoplasmic reticulum)
DPH6	1.58102	7.26258e-06	GO:0000166(nucleotide binding);GO:0005524(ATP binding);GO:0005634(nucleus);GO:0005730(nucleolus);GO:0016874(ligase activity);GO:0017178(diphthine-ammonia ligase activity);GO:0017183(peptidyl-diphthamide biosynthetic process from peptidyl-histidine);GO:0017183(peptidyl-diphthamide biosynthetic process from peptidyl-histidine)	NA
TIFA	1.58708	1.05497e-06	GO:0002753(cytoplasmic pattern recognition receptor signaling pathway);GO:0005515(protein binding);GO:0005737(cytoplasm);GO:0007249(I-kappaB kinase/NF-kappaB signaling);GO:0043123(positive regulation of I-kappaB kinase/NF-kappaB signaling);GO:0045087(innate immune response);GO:0051260(protein homooligomerization)	NA
CTSC	1.59335	1.37779e-06	GO:0001913(T cell mediated cytotoxicity);GO:0004252(serine-type endopeptidase activity);GO:0005654(nucleoplasm);GO:0005737(cytoplasm);GO:0005813(centrosome);GO:0006508(proteolysis);GO:0006915(apoptotic process);GO:0008233(peptidase activity);GO:0008234(cysteine-type peptidase activity);GO:0016505(peptidase activator activity involved in apoptotic process);GO:0016787(hydrolase activity);GO:0031642…	04142(Lysosome);04210(Apoptosis)
UQCRB	1.59391	0.000264533	GO:0005739(mitochondrion);GO:0005743(mitochondrial inner membrane);GO:0005750(mitochondrial respiratory chain complex III);GO:0006122(mitochondrial electron transport, ubiquinol to cytochrome c);GO:0016020(membrane);GO:0055114(oxidation-reduction process);GO:0070469(respirasome)	NA
OVGP1	1.59396	1.03538e-05	GO:0005975(carbohydrate metabolic process);GO:0008061(chitin binding)	NA
MXD1	1.59461	8.55127e-10	GO:0000122(negative regulation of transcription by RNA polymerase II);GO:0000790(nuclear chromatin);GO:0000978(RNA polymerase II proximal promoter sequence-specific DNA binding);GO:0001227(DNA-binding transcription repressor activity, RNA polymerase II-specific);GO:0005654(nucleoplasm);GO:0005739(mitochondrion);GO:0005829(cytosol);GO:0046983(protein dimerization activity)	NA
XRN2	1.59799	1.24783e-09	GO:0000738(DNA catabolic process, exonucleolytic);GO:0001147(transcription termination site sequence-specific DNA binding);GO:0003676(nucleic acid binding);GO:0004518(nuclease activity);GO:0004527(exonuclease activity);GO:0004534(5'-3' exoribonuclease activity);GO:0005634(nucleus);GO:0005730(nucleolus);GO:0006139(nucleobase-containing compound metabolic process);GO:0006397(mRNA processing);GO:000…	03008(Ribosome biogenesis in eukaryotes);03018(RNA degradation)
ENSOARG00000017473	1.60033	0.000275961	GO:0016020(membrane);GO:0016021(integral component of membrane)	NA
CCDC146	1.60194	0.000257692	GO:0005814(centriole)	NA
FMNL2	1.60927	2.91269e-07	GO:0003779(actin binding);GO:0007010(cytoskeleton organization);GO:0016043(cellular component organization);GO:0017048(Rho GTPase binding);GO:0022604(regulation of cell morphogenesis);GO:0030036(actin cytoskeleton organization);GO:0030866(cortical actin cytoskeleton organization);GO:0030866(cortical actin cytoskeleton organization)	NA
FGF7	1.6122	0.000132924	GO:0005104(fibroblast growth factor receptor binding);GO:0005576(extracellular region);GO:0005794(Golgi apparatus);GO:0008083(growth factor activity);GO:0008284(positive regulation of cell population proliferation);GO:0008543(fibroblast growth factor receptor signaling pathway);GO:0010463(mesenchymal cell proliferation);GO:0010469(regulation of signaling receptor activity);GO:0010838(positive reg…	04010(MAPK signaling pathway);04014(Ras signaling pathway);04015(Rap1 signaling pathway);04151(PI3K-Akt signaling pathway);04810(Regulation of actin cytoskeleton);05200(Pathways in cancer);05218(Melanoma);05224(Breast cancer);05226(Gastric cancer)
ANKRD22	1.6161	4.64297e-08	GO:0005515(protein binding);GO:0016020(membrane);GO:0016021(integral component of membrane)	NA
MYO10	1.6177	2.56971e-09	GO:0000166(nucleotide binding);GO:0003774(motor activity);GO:0003779(actin binding);GO:0005515(protein binding);GO:0005524(ATP binding);GO:0005730(nucleolus);GO:0005829(cytosol);GO:0005856(cytoskeleton);GO:0005886(plasma membrane);GO:0007165(signal transduction);GO:0008360(regulation of cell shape);GO:0016459(myosin complex);GO:0022409(positive regulation of cell-cell adhesion);GO:0030175(filopod…	04666(Fc gamma R-mediated phagocytosis)
SEMA6A	1.62661	4.84223e-06	GO:0001764(neuron migration);GO:0004888(transmembrane signaling receptor activity);GO:0005515(protein binding);GO:0005887(integral component of plasma membrane);GO:0007166(cell surface receptor signaling pathway);GO:0007411(axon guidance);GO:0016020(membrane);GO:0016021(integral component of membrane);GO:0030215(semaphorin receptor binding);GO:0051642(centrosome localization);GO:0071526(semaphori…	04360(Axon guidance)
PLB1	1.62974	8.33146e-05	GO:0004620(phospholipase activity);GO:0006629(lipid metabolic process);GO:0016020(membrane);GO:0016021(integral component of membrane);GO:0016298(lipase activity);GO:0016788(hydrolase activity, acting on ester bonds);GO:2000344(positive regulation of acrosome reaction)	00564(Glycerophospholipid metabolism);00565(Ether lipid metabolism);00590(Arachidonic acid metabolism);00591(Linoleic acid metabolism);00592(alpha-Linolenic acid metabolism);04977(Vitamin digestion and absorption)
ENSOARG00000005811	1.63447	2.14213e-05	GO:0016020(membrane);GO:0016021(integral component of membrane)	NA
GJC2	1.64956	3.05586e-07	GO:0005243(gap junction channel activity);GO:0005921(gap junction);GO:0005922(connexin complex);GO:0007154(cell communication);GO:0007267(cell-cell signaling);GO:0009636(response to toxic substance);GO:0010644(cell communication by electrical coupling);GO:0016020(membrane);GO:0016021(integral component of membrane);GO:0043209(myelin sheath);GO:0055085(transmembrane transport);GO:1903763(gap junct…	NA
ERICH6	1.65768	0.00103986	NA	NA
DMRTA1	1.65951	0.000129926	GO:0001541(ovarian follicle development);GO:0003677(DNA binding);GO:0003700(DNA-binding transcription factor activity);GO:0005515(protein binding);GO:0005634(nucleus);GO:0006355(regulation of transcription, DNA-templated);GO:0042803(protein homodimerization activity);GO:0043565(sequence-specific DNA binding);GO:0046872(metal ion binding);GO:0060179(male mating behavior)	NA
ENSOARG00000019099	1.66623	1.56612e-06	GO:0005515(protein binding);GO:0008270(zinc ion binding);GO:0046872(metal ion binding)	NA
LAMC2	1.6724	3.20854e-09	GO:0005604(basement membrane);GO:0008284(positive regulation of cell population proliferation);GO:0030335(positive regulation of cell migration);GO:0048731(system development);GO:0070831(basement membrane assembly)	04151(PI3K-Akt signaling pathway);04510(Focal adhesion);04512(ECM-receptor interaction);05145(Toxoplasmosis);05146(Amoebiasis);05165(Human papillomavirus infection);05200(Pathways in cancer);05222(Small cell lung cancer)
LYRM2	1.67784	0.0496832	NA	NA
RASGEF1A	1.67906	5.61803e-07	GO:0005085(guanyl-nucleotide exchange factor activity);GO:0005088(Ras guanyl-nucleotide exchange factor activity);GO:0005622(intracellular);GO:0007264(small GTPase mediated signal transduction);GO:0016477(cell migration);GO:0046579(positive regulation of Ras protein signal transduction)	NA
PTGS2	1.68102	2.09548e-09	GO:0001516(prostaglandin biosynthetic process);GO:0004601(peroxidase activity);GO:0004666(prostaglandin-endoperoxide synthase activity);GO:0005737(cytoplasm);GO:0005783(endoplasmic reticulum);GO:0006954(inflammatory response);GO:0006979(response to oxidative stress);GO:0007566(embryo implantation);GO:0008217(regulation of blood pressure);GO:0019371(cyclooxygenase pathway);GO:0019899(enzyme bindin…	00590(Arachidonic acid metabolism);04064(NF-kappa B signaling pathway);04370(VEGF signaling pathway);04625(C-type lectin receptor signaling pathway);04657(IL-17 signaling pathway);04668(TNF signaling pathway);04723(Retrograde endocannabinoid signaling);04726(Serotonergic synapse);04913(Ovarian steroidogenesis);04921(Oxytocin signaling pathway);04923(Regulation of lipolysis in adipocytes);05140(Le…
ENSOARG00000008707	1.68183	1.94203e-10	GO:0019901(protein kinase binding);GO:0043123(positive regulation of I-kappaB kinase/NF-kappaB signaling);GO:0043330(response to exogenous dsRNA);GO:0045087(innate immune response);GO:0097342(ripoptosome)	04064(NF-kappa B signaling pathway);04217(Necroptosis);04620(Toll-like receptor signaling pathway);04621(NOD-like receptor signaling pathway);05133(Pertussis);05142(Chagas disease (American trypanosomiasis));05160(Hepatitis C);05161(Hepatitis B);05164(Influenza A);05165(Human papillomavirus infection);05167(Kaposi sarcoma-associated herpesvirus infection);05168(Herpes simplex virus 1 infection)
ENSOARG00000000229	1.68247	2.32216e-09	GO:0000165(MAPK cascade);GO:0000902(cell morphogenesis);GO:0003161(cardiac conduction system development);GO:0005102(signaling receptor binding);GO:0005176(ErbB-2 class receptor binding);GO:0005737(cytoplasm);GO:0005886(plasma membrane);GO:0005887(integral component of plasma membrane);GO:0007399(nervous system development);GO:0007416(synapse assembly);GO:0007420(brain development);GO:0007422(per…	01521(EGFR tyrosine kinase inhibitor resistance);04012(ErbB signaling pathway);04012(ErbB signaling pathway)
ENSOARG00000000189	1.68247	2.32216e-09	GO:0000165(MAPK cascade);GO:0000902(cell morphogenesis);GO:0003161(cardiac conduction system development);GO:0005102(signaling receptor binding);GO:0005176(ErbB-2 class receptor binding);GO:0005737(cytoplasm);GO:0005886(plasma membrane);GO:0005887(integral component of plasma membrane);GO:0007399(nervous system development);GO:0007416(synapse assembly);GO:0007420(brain development);GO:0007422(per…	01521(EGFR tyrosine kinase inhibitor resistance);04012(ErbB signaling pathway);04012(ErbB signaling pathway)
NUAK2	1.68344	3.15415e-10	GO:0000287(magnesium ion binding);GO:0004672(protein kinase activity);GO:0004674(protein serine/threonine kinase activity);GO:0005524(ATP binding);GO:0006468(protein phosphorylation);GO:0016607(nuclear speck);GO:0030036(actin cytoskeleton organization);GO:0042149(cellular response to glucose starvation);GO:0043066(negative regulation of apoptotic process)	NA
DUSP6	1.68722	9.7853e-11	GO:0000188(inactivation of MAPK activity);GO:0001933(negative regulation of protein phosphorylation);GO:0004721(phosphoprotein phosphatase activity);GO:0004725(protein tyrosine phosphatase activity);GO:0005737(cytoplasm);GO:0006470(protein dephosphorylation);GO:0008138(protein tyrosine/serine/threonine phosphatase activity);GO:0016311(dephosphorylation);GO:0016787(hydrolase activity);GO:0016791(p…	04010(MAPK signaling pathway);05202(Transcriptional misregulation in cancer);05221(Acute myeloid leukemia);05221(Acute myeloid leukemia)
PARP12	1.69755	1.5396e-09	GO:0003950(NAD+ ADP-ribosyltransferase activity);GO:0046872(metal ion binding);GO:0070213(protein auto-ADP-ribosylation);GO:0140289(protein mono-ADP-ribosylation);GO:1990404(protein ADP-ribosylase activity)	NA
UBE2L6	1.70038	5.54344e-08	GO:0000166(nucleotide binding);GO:0005524(ATP binding);GO:0016740(transferase activity);GO:0019787(ubiquitin-like protein transferase activity);GO:0019941(modification-dependent protein catabolic process);GO:0032020(ISG15-protein conjugation);GO:0042296(ISG15 transferase activity)	04120(Ubiquitin mediated proteolysis);05012(Parkinson disease)
RELB	1.7081	1.04199e-07	GO:0000980(RNA polymerase II distal enhancer sequence-specific DNA binding);GO:0003677(DNA binding);GO:0003700(DNA-binding transcription factor activity);GO:0005634(nucleus);GO:0005654(nucleoplasm);GO:0005737(cytoplasm);GO:0005813(centrosome);GO:0005829(cytosol);GO:0006355(regulation of transcription, DNA-templated);GO:0006357(regulation of transcription by RNA polymerase II);GO:0010628(positive …	NA
CLASRP	1.7081	1.04199e-07	GO:0000980(RNA polymerase II distal enhancer sequence-specific DNA binding);GO:0003677(DNA binding);GO:0003700(DNA-binding transcription factor activity);GO:0005634(nucleus);GO:0005654(nucleoplasm);GO:0005737(cytoplasm);GO:0005813(centrosome);GO:0005829(cytosol);GO:0006355(regulation of transcription, DNA-templated);GO:0006357(regulation of transcription by RNA polymerase II);GO:0010628(positive …	NA
ENSOARG00000004460	1.71607	0.000477894	GO:0003735(structural constituent of ribosome);GO:0005840(ribosome);GO:0006412(translation)	03010(Ribosome)
IL12RB2	1.71622	1.1241e-06	GO:0004896(cytokine receptor activity);GO:0005515(protein binding);GO:0009897(external side of plasma membrane);GO:0016020(membrane);GO:0018108(peptidyl-tyrosine phosphorylation);GO:0019221(cytokine-mediated signaling pathway);GO:0019901(protein kinase binding);GO:0032496(response to lipopolysaccharide);GO:0032609(interferon-gamma production);GO:0032729(positive regulation of interferon-gamma pro…	04060(Cytokine-cytokine receptor interaction);04630(Jak-STAT signaling pathway);04658(Th1 and Th2 cell differentiation);05200(Pathways in cancer);05321(Inflammatory bowel disease (IBD))
BIRC2	1.72261	6.34873e-11	GO:0000209(protein polyubiquitination);GO:0001890(placenta development);GO:0003713(transcription coactivator activity);GO:0004842(ubiquitin-protein transferase activity);GO:0005634(nucleus);GO:0005737(cytoplasm);GO:0008270(zinc ion binding);GO:0009898(cytoplasmic side of plasma membrane);GO:0035631(CD40 receptor complex);GO:0042802(identical protein binding);GO:0042981(regulation of apoptotic pro…	01524(Platinum drug resistance);04064(NF-kappa B signaling pathway);04120(Ubiquitin mediated proteolysis);04210(Apoptosis);04215(Apoptosis - multiple species);04217(Necroptosis);04510(Focal adhesion);04621(NOD-like receptor signaling pathway);04668(TNF signaling pathway);05145(Toxoplasmosis);05168(Herpes simplex virus 1 infection);05200(Pathways in cancer);05222(Small cell lung cancer);05222(Smal…
BIRC3	1.72261	6.34873e-11	GO:0000209(protein polyubiquitination);GO:0001890(placenta development);GO:0003713(transcription coactivator activity);GO:0004842(ubiquitin-protein transferase activity);GO:0005634(nucleus);GO:0005737(cytoplasm);GO:0008270(zinc ion binding);GO:0009898(cytoplasmic side of plasma membrane);GO:0035631(CD40 receptor complex);GO:0042802(identical protein binding);GO:0042981(regulation of apoptotic pro…	01524(Platinum drug resistance);04064(NF-kappa B signaling pathway);04120(Ubiquitin mediated proteolysis);04210(Apoptosis);04215(Apoptosis - multiple species);04217(Necroptosis);04510(Focal adhesion);04621(NOD-like receptor signaling pathway);04668(TNF signaling pathway);05145(Toxoplasmosis);05168(Herpes simplex virus 1 infection);05200(Pathways in cancer);05222(Small cell lung cancer);05222(Smal…
GPR63	1.72541	3.28532e-06	GO:0004930(G protein-coupled receptor activity);GO:0005634(nucleus);GO:0005829(cytosol);GO:0005886(plasma membrane);GO:0007186(G protein-coupled receptor signaling pathway);GO:0016020(membrane);GO:0016021(integral component of membrane);GO:0043235(receptor complex)	NA
BTLA	1.7303	0.000180326	GO:0002768(immune response-regulating cell surface receptor signaling pathway);GO:0005887(integral component of plasma membrane);GO:0016020(membrane);GO:0016021(integral component of membrane);GO:0038023(signaling receptor activity)	NA
PIP4P2	1.73094	1.23787e-05	GO:0005764(lysosome);GO:0005765(lysosomal membrane);GO:0005768(endosome);GO:0016020(membrane);GO:0016021(integral component of membrane);GO:0016787(hydrolase activity);GO:0031902(late endosome membrane);GO:0034597(phosphatidylinositol-4,5-bisphosphate 4-phosphatase activity);GO:0046856(phosphatidylinositol dephosphorylation)	04070(Phosphatidylinositol signaling system)
ENSOARG00000006201	1.73286	0.00049696	GO:0005509(calcium ion binding);GO:0005886(plasma membrane);GO:0007155(cell adhesion);GO:0007156(homophilic cell adhesion via plasma membrane adhesion molecules);GO:0016020(membrane);GO:0016021(integral component of membrane)	NA
FAM171B	1.7345	3.8345e-11	GO:0016020(membrane);GO:0016021(integral component of membrane)	NA
ENSOARG00000004178	1.73725	0.000485607	NA	NA
RABEPK	1.73756	3.08238e-06	GO:0005515(protein binding)	NA
ENSOARG00000020152	1.74676	0.0168425	GO:0000166(nucleotide binding);GO:0005524(ATP binding);GO:0016740(transferase activity)	NA
CD200	1.74877	2.50373e-08	GO:0009986(cell surface);GO:0016020(membrane);GO:0016021(integral component of membrane);GO:0030424(axon);GO:0032088(negative regulation of NF-kappaB transcription factor activity);GO:0032793(positive regulation of CREB transcription factor activity);GO:0034113(heterotypic cell-cell adhesion);GO:0043025(neuronal cell body);GO:0043031(negative regulation of macrophage activation);GO:0044297(cell b…	NA
PARP10	1.75365	4.45453e-08	GO:0003950(NAD+ ADP-ribosyltransferase activity);GO:0005730(nucleolus);GO:0005829(cytosol);GO:0016740(transferase activity);GO:0016757(transferase activity, transferring glycosyl groups);GO:0043231(intracellular membrane-bounded organelle)	NA
ARL9	1.76324	4.51019e-05	GO:0000166(nucleotide binding);GO:0005525(GTP binding)	NA
COCH	1.76531	8.43348e-08	GO:0007605(sensory perception of sound);GO:0031012(extracellular matrix);GO:0042742(defense response to bacterium);GO:0045089(positive regulation of innate immune response);GO:0062023(collagen-containing extracellular matrix)	NA
ENSOARG00000005107	1.76707	0.000567452	GO:0003676(nucleic acid binding);GO:0003723(RNA binding)	03040(Spliceosome)
LRIF1	1.77306	6.5392e-11	GO:0000784(nuclear chromosome, telomeric region);GO:0001740(Barr body);GO:0005634(nucleus);GO:0005815(microtubule organizing center);GO:0006355(regulation of transcription, DNA-templated);GO:0009048(dosage compensation by inactivation of X chromosome);GO:0042974(retinoic acid receptor binding)	NA
LGALS2	1.77476	1.35419e-08	GO:0030246(carbohydrate binding)	NA
BICD1	1.79178	6.8603e-06	GO:0008093(cytoskeletal adaptor activity);GO:0070840(dynein complex binding);GO:0070840(dynein complex binding)	NA
ENSOARG00000017091	1.79728	0.00405575	GO:0005524(ATP binding);GO:0005737(cytoplasm);GO:0006457(protein folding)	NA
ERRFI1	1.80098	3.8842e-12	GO:0005737(cytoplasm);GO:0005829(cytosol);GO:0007175(negative regulation of epidermal growth factor-activated receptor activity);GO:0019901(protein kinase binding);GO:0031234(extrinsic component of cytoplasmic side of plasma membrane);GO:0031953(negative regulation of protein autophosphorylation);GO:0042059(negative regulation of epidermal growth factor receptor signaling pathway);GO:0043589(skin…	NA
ZC2HC1B	1.80122	2.1372e-10	NA	NA
ENSOARG00000001675	1.80122	2.1372e-10	NA	NA
HNRNPD	1.8013	2.32656e-08	GO:0003676(nucleic acid binding);GO:0003723(RNA binding);GO:0005654(nucleoplasm);GO:0032204(regulation of telomere maintenance);GO:0042162(telomeric DNA binding);GO:0042752(regulation of circadian rhythm);GO:0043488(regulation of mRNA stability);GO:0045202(synapse);GO:0045727(positive regulation of translation);GO:0097167(circadian regulation of translation);GO:1904355(positive regulation of telo…	NA
CHRD	1.80472	5.7814e-05	GO:0001501(skeletal system development);GO:0001649(osteoblast differentiation);GO:0001702(gastrulation with mouth forming second);GO:0001707(mesoderm formation);GO:0002053(positive regulation of mesenchymal cell proliferation);GO:0005515(protein binding);GO:0005615(extracellular space);GO:0007275(multicellular organism development);GO:0007389(pattern specification process);GO:0007417(central nerv…	04350(TGF-beta signaling pathway);04350(TGF-beta signaling pathway)
PNMA1	1.80528	5.58335e-05	GO:0005730(nucleolus);GO:0005737(cytoplasm)	NA
IPMK	1.81039	8.98773e-10	GO:0000825(inositol tetrakisphosphate 6-kinase activity);GO:0005634(nucleus);GO:0005654(nucleoplasm);GO:0005730(nucleolus);GO:0008440(inositol-1,4,5-trisphosphate 3-kinase activity);GO:0016301(kinase activity);GO:0016310(phosphorylation);GO:0016740(transferase activity);GO:0032957(inositol trisphosphate metabolic process);GO:0032958(inositol phosphate biosynthetic process);GO:0070266(necroptotic …	00562(Inositol phosphate metabolism);04070(Phosphatidylinositol signaling system)
ENSOARG00000012627	1.8236	0.000323081	GO:0005515(protein binding)	NA
ZNFX1	1.84115	2.18283e-06	GO:0003700(DNA-binding transcription factor activity);GO:0005634(nucleus);GO:0006355(regulation of transcription, DNA-templated);GO:0008270(zinc ion binding)	NA
ENSOARG00000020156	1.84743	0.00281669	GO:0003735(structural constituent of ribosome);GO:0005622(intracellular);GO:0005840(ribosome);GO:0006412(translation);GO:0019843(rRNA binding)	03010(Ribosome)
SLC24A1	1.85853	0.000120923	GO:0006816(calcium ion transport);GO:0007601(visual perception);GO:0008273(calcium, potassium:sodium antiporter activity);GO:0016020(membrane);GO:0016021(integral component of membrane);GO:0035725(sodium ion transmembrane transport);GO:0055085(transmembrane transport)	04744(Phototransduction)
ENSOARG00000001713	1.85995	1.3102e-06	GO:0004721(phosphoprotein phosphatase activity);GO:0004725(protein tyrosine phosphatase activity);GO:0005001(transmembrane receptor protein tyrosine phosphatase activity);GO:0005515(protein binding);GO:0006470(protein dephosphorylation);GO:0016020(membrane);GO:0016021(integral component of membrane);GO:0016311(dephosphorylation);GO:0016787(hydrolase activity);GO:0016791(phosphatase activity);GO:0…	NA
SPRY2	1.862	1.82032e-11	GO:0000132(establishment of mitotic spindle orientation);GO:0005634(nucleus);GO:0005829(cytosol);GO:0005856(cytoskeleton);GO:0007275(multicellular organism development);GO:0007605(sensory perception of sound);GO:0008285(negative regulation of cell population proliferation);GO:0009966(regulation of signal transduction);GO:0010628(positive regulation of gene expression);GO:0010801(negative regulati…	NA
ENSOARG00000000942	1.86396	6.3247e-12	GO:0001525(angiogenesis);GO:0004842(ubiquitin-protein transferase activity);GO:0005730(nucleolus);GO:0005829(cytosol);GO:0016567(protein ubiquitination);GO:0016887(ATPase activity);GO:0046872(metal ion binding);GO:0000287(magnesium ion binding);GO:0003677(DNA binding);GO:0003727(single-stranded RNA binding);GO:0004519(endonuclease activity);GO:0005737(cytoplasm);GO:0006281(DNA repair);GO:0016888(…	NA
ENDOV	1.86396	6.3247e-12	GO:0001525(angiogenesis);GO:0004842(ubiquitin-protein transferase activity);GO:0005730(nucleolus);GO:0005829(cytosol);GO:0016567(protein ubiquitination);GO:0016887(ATPase activity);GO:0046872(metal ion binding);GO:0000287(magnesium ion binding);GO:0003677(DNA binding);GO:0003727(single-stranded RNA binding);GO:0004519(endonuclease activity);GO:0005737(cytoplasm);GO:0006281(DNA repair);GO:0016888(…	NA
MARS2	1.86886	0.0441054	GO:0000166(nucleotide binding);GO:0004812(aminoacyl-tRNA ligase activity);GO:0004825(methionine-tRNA ligase activity);GO:0005524(ATP binding);GO:0005759(mitochondrial matrix);GO:0006412(translation);GO:0006418(tRNA aminoacylation for protein translation);GO:0006431(methionyl-tRNA aminoacylation);GO:0016874(ligase activity)	00450(Selenocompound metabolism);00970(Aminoacyl-tRNA biosynthesis)
ENSOARG00000010335	1.87016	4.79582e-10	GO:0005737(cytoplasm)	NA
ENSOARG00000005737	1.87981	0.000196593	GO:0007165(signal transduction);GO:0017016(Ras GTPase binding);GO:0042981(regulation of apoptotic process)	04014(Ras signaling pathway);04015(Rap1 signaling pathway);04218(Cellular senescence);04670(Leukocyte transendothelial migration);05200(Pathways in cancer);05223(Non-small cell lung cancer)
TRIM25	1.88128	8.45655e-12	GO:0005515(protein binding);GO:0005654(nucleoplasm);GO:0005829(cytosol);GO:0006511(ubiquitin-dependent protein catabolic process);GO:0006513(protein monoubiquitination);GO:0016604(nuclear body);GO:0030433(ubiquitin-dependent ERAD pathway);GO:0043123(positive regulation of I-kappaB kinase/NF-kappaB signaling);GO:0043627(response to estrogen);GO:0045087(innate immune response);GO:0046596(regulation…	04064(NF-kappa B signaling pathway);04622(RIG-I-like receptor signaling pathway);05164(Influenza A)
NFIL3	1.88258	3.69441e-13	GO:0000122(negative regulation of transcription by RNA polymerase II);GO:0000977(RNA polymerase II regulatory region sequence-specific DNA binding);GO:0000978(RNA polymerase II proximal promoter sequence-specific DNA binding);GO:0001227(DNA-binding transcription repressor activity, RNA polymerase II-specific);GO:0003677(DNA binding);GO:0003700(DNA-binding transcription factor activity);GO:0005634…	NA
ENSOARG00000016957	1.88874	1.70434e-12	GO:0005634(nucleus);GO:0005730(nucleolus);GO:0016605(PML body);GO:0031397(negative regulation of protein ubiquitination);GO:0032435(negative regulation of proteasomal ubiquitin-dependent protein catabolic process);GO:0034644(cellular response to UV)	NA
ENSOARG00000006909	1.90545	8.35407e-07	GO:0005515(protein binding)	NA
OSMR	1.9075	3.17327e-09	GO:0004896(cytokine receptor activity);GO:0004924(oncostatin-M receptor activity);GO:0005515(protein binding);GO:0005900(oncostatin-M receptor complex);GO:0008284(positive regulation of cell population proliferation);GO:0016020(membrane);GO:0016021(integral component of membrane);GO:0016324(apical plasma membrane);GO:0019838(growth factor binding);GO:0034097(response to cytokine);GO:0038165(oncos…	04060(Cytokine-cytokine receptor interaction);04151(PI3K-Akt signaling pathway);04630(Jak-STAT signaling pathway)
ENSOARG00000018422	1.90897	7.29066e-06	GO:0003735(structural constituent of ribosome);GO:0005622(intracellular);GO:0005840(ribosome);GO:0006412(translation);GO:0008097(5S rRNA binding)	NA
TLR7	1.91593	1.48832e-05	GO:0001932(regulation of protein phosphorylation);GO:0002755(MyD88-dependent toll-like receptor signaling pathway);GO:0003725(double-stranded RNA binding);GO:0003727(single-stranded RNA binding);GO:0004888(transmembrane signaling receptor activity);GO:0005515(protein binding);GO:0005737(cytoplasm);GO:0005764(lysosome);GO:0005768(endosome);GO:0005783(endoplasmic reticulum);GO:0005886(plasma membra…	04620(Toll-like receptor signaling pathway);05162(Measles);05164(Influenza A)
CCDC66	1.92933	3.58538e-12	GO:0001578(microtubule bundle formation);GO:0001917(photoreceptor inner segment);GO:0005813(centrosome);GO:0005874(microtubule);GO:0005929(cilium);GO:0008017(microtubule binding);GO:0034451(centriolar satellite);GO:0036064(ciliary basal body);GO:0042803(protein homodimerization activity);GO:0046548(retinal rod cell development);GO:0050908(detection of light stimulus involved in visual perception)…	NA
ENSOARG00000013856	1.9348	1.94492e-10	GO:0016020(membrane);GO:0016021(integral component of membrane);GO:0016021(integral component of membrane)	04144(Endocytosis);04145(Phagosome);04218(Cellular senescence);04514(Cell adhesion molecules (CAMs));04612(Antigen processing and presentation);04650(Natural killer cell mediated cytotoxicity);04940(Type I diabetes mellitus);05163(Human cytomegalovirus infection);05165(Human papillomavirus infection);05166(Human T-cell leukemia virus 1 infection);05167(Kaposi sarcoma-associated herpesvirus infect…
RF00100	1.9348	1.94492e-10	GO:0016020(membrane);GO:0016021(integral component of membrane);GO:0016021(integral component of membrane)	04144(Endocytosis);04145(Phagosome);04218(Cellular senescence);04514(Cell adhesion molecules (CAMs));04612(Antigen processing and presentation);04650(Natural killer cell mediated cytotoxicity);04940(Type I diabetes mellitus);05163(Human cytomegalovirus infection);05165(Human papillomavirus infection);05166(Human T-cell leukemia virus 1 infection);05167(Kaposi sarcoma-associated herpesvirus infect…
CCNI2	1.93791	0.000132275	NA	NA
TDRD7	1.94084	6.51442e-10	GO:0002089(lens morphogenesis in camera-type eye);GO:0003729(mRNA binding);GO:0010608(posttranscriptional regulation of gene expression);GO:0035770(ribonucleoprotein granule);GO:0070306(lens fiber cell differentiation)	NA
ENSOARG00000013806	1.94239	3.47573e-10	GO:0016020(membrane);GO:0016021(integral component of membrane)	00600(Sphingolipid metabolism);04071(Sphingolipid signaling pathway)
STAC3	1.94494	0.000156022	GO:0003009(skeletal muscle contraction);GO:0005515(protein binding);GO:0005654(nucleoplasm);GO:0005829(cytosol);GO:0005891(voltage-gated calcium channel complex);GO:0007274(neuromuscular synaptic transmission);GO:0031234(extrinsic component of cytoplasmic side of plasma membrane);GO:0035556(intracellular signal transduction);GO:0042802(identical protein binding);GO:0046872(metal ion binding);GO:0…	NA
IER3	1.95012	1.89779e-10	GO:0005634(nucleus);GO:0043066(negative regulation of apoptotic process);GO:2001020(regulation of response to DNA damage stimulus)	NA
CSF1	1.96119	6.18674e-11	GO:0001954(positive regulation of cell-matrix adhesion);GO:0002158(osteoclast proliferation);GO:0002376(immune system process);GO:0002931(response to ischemia);GO:0003006(developmental process involved in reproduction);GO:0005125(cytokine activity);GO:0005157(macrophage colony-stimulating factor receptor binding);GO:0005615(extracellular space);GO:0006954(inflammatory response);GO:0007169(transme…	04010(MAPK signaling pathway);04014(Ras signaling pathway);04015(Rap1 signaling pathway);04060(Cytokine-cytokine receptor interaction);04151(PI3K-Akt signaling pathway);04380(Osteoclast differentiation);04640(Hematopoietic cell lineage);04668(TNF signaling pathway);05323(Rheumatoid arthritis)
NFKBIZ	1.96196	3.37766e-08	GO:0005515(protein binding);GO:0005634(nucleus);GO:0006954(inflammatory response);GO:0016607(nuclear speck);GO:0036464(cytoplasmic ribonucleoprotein granule);GO:0050729(positive regulation of inflammatory response);GO:0050852(T cell receptor signaling pathway);GO:2000321(positive regulation of T-helper 17 cell differentiation)	05202(Transcriptional misregulation in cancer)
ATAD1	1.97061	2.70968e-06	GO:0000166(nucleotide binding);GO:0005524(ATP binding)	NA
ENSOARG00000008178	1.97476	8.89645e-11	GO:0016020(membrane);GO:0016021(integral component of membrane);GO:0016021(integral component of membrane)	NA
ENSOARG00000015728	1.97476	8.89645e-11	GO:0016020(membrane);GO:0016021(integral component of membrane);GO:0016021(integral component of membrane)	NA
TMEM244	1.97966	9.24227e-07	GO:0016020(membrane);GO:0016021(integral component of membrane)	NA
TAF4B	1.99307	9.7178e-12	GO:0001650(fibrillar center);GO:0003700(DNA-binding transcription factor activity);GO:0005654(nucleoplasm);GO:0005669(transcription factor TFIID complex);GO:0006352(DNA-templated transcription, initiation);GO:0006355(regulation of transcription, DNA-templated);GO:0046982(protein heterodimerization activity)	03022(Basal transcription factors);05016(Huntington disease)
IRF7	1.9941	1.97164e-07	GO:0000978(RNA polymerase II proximal promoter sequence-specific DNA binding);GO:0000981(DNA-binding transcription factor activity, RNA polymerase II-specific);GO:0000987(proximal promoter sequence-specific DNA binding);GO:0001158(enhancer sequence-specific DNA binding);GO:0002819(regulation of adaptive immune response);GO:0003677(DNA binding);GO:0003700(DNA-binding transcription factor activity)…	04620(Toll-like receptor signaling pathway);04621(NOD-like receptor signaling pathway);04622(RIG-I-like receptor signaling pathway);04623(Cytosolic DNA-sensing pathway);05160(Hepatitis C);05161(Hepatitis B);05162(Measles);05164(Influenza A);05167(Kaposi sarcoma-associated herpesvirus infection);05168(Herpes simplex virus 1 infection);05169(Epstein-Barr virus infection);05203(Viral carcinogenesis)
LTF	1.99777	3.10539e-08	GO:0001530(lipopolysaccharide binding);GO:0001817(regulation of cytokine production);GO:0002227(innate immune response in mucosa);GO:0004252(serine-type endopeptidase activity);GO:0004869(cysteine-type endopeptidase inhibitor activity);GO:0005506(iron ion binding);GO:0005576(extracellular region);GO:0005615(extracellular space);GO:0005737(cytoplasm);GO:0006508(proteolysis);GO:0008201(heparin bind…	NA
PUS10	1.99831	0.000107721	GO:0001522(pseudouridine synthesis);GO:0003723(RNA binding);GO:0009451(RNA modification);GO:0009982(pseudouridine synthase activity)	NA
TTC23L	1.99871	0.000731742	GO:0005515(protein binding)	NA
SUCNR1	2.00235	1.49968e-06	GO:0002001(renin secretion into blood stream);GO:0002281(macrophage activation involved in immune response);GO:0004930(G protein-coupled receptor activity);GO:0007165(signal transduction);GO:0007186(G protein-coupled receptor signaling pathway);GO:0016020(membrane);GO:0016021(integral component of membrane);GO:0032611(interleukin-1 beta production);GO:0038023(signaling receptor activity);GO:00425…	04024(cAMP signaling pathway);04024(cAMP signaling pathway)
TRIM21	2.00246	2.35807e-08	GO:0000209(protein polyubiquitination);GO:0004842(ubiquitin-protein transferase activity);GO:0005515(protein binding);GO:0005634(nucleus);GO:0005654(nucleoplasm);GO:0005737(cytoplasm);GO:0006513(protein monoubiquitination);GO:0008270(zinc ion binding);GO:0010508(positive regulation of autophagy);GO:0016567(protein ubiquitination);GO:0019005(SCF ubiquitin ligase complex);GO:0031648(protein destabi…	05322(Systemic lupus erythematosus)
SPIDR	2.00626	2.53987e-12	GO:0000228(nuclear chromosome);GO:0000724(double-strand break repair via homologous recombination);GO:0005654(nucleoplasm);GO:0006974(cellular response to DNA damage stimulus);GO:0010569(regulation of double-strand break repair via homologous recombination);GO:0031334(positive regulation of protein complex assembly);GO:0070202(regulation of establishment of protein localization to chromosome);GO:…	NA
ENSOARG00000008610	2.00736	4.56717e-08	GO:0004497(monooxygenase activity);GO:0005506(iron ion binding);GO:0016020(membrane);GO:0016021(integral component of membrane);GO:0016491(oxidoreductase activity);GO:0016705(oxidoreductase activity, acting on paired donors, with incorporation or reduction of molecular oxygen);GO:0016712(oxidoreductase activity, acting on paired donors, with incorporation or reduction of molecular oxygen, reduced…	NA
ENSOARG00000009206	2.01081	4.05436e-06	NA	NA
[truncated: 222 more rows]
