# Supplementary material for: Whole-transcriptome analyses of sheep embryonic testicular cells infected with the bluetongue virus
Source: Front Immunol. 2022 Dec 1;13:1053059. doi: 10.3389/fimmu.2022.1053059 (PMC9751015; doi:10.3389/fimmu.2022.1053059)
Supplement: Supplementary file 4 [file Table_3.xlsx]

## Sheet: Sheet1
miRNA name	miRNA sequence	log2(FC)	p-value
PC-5p-51327_15	TCTGTCCCACTCCTGCCTGCAG	-inf	0.0423304
cgr-miR-16-3p	CCAGTATTAACTGTGCTGCTGAA	-inf	0.0363489
dno-miR-449c-3p	CAGTTGCTAGTTGCACTCCCCT	-inf	0.00704067
chi-mir-328-p5	TGTTTCGGAGCCTGGAGCG	-inf	0.0305354
hsa-mir-7977-p5_1ss5AG	TCCCGGCCAACGCACCAAAAA	-inf	0.0433898
PC-5p-44370_21	TAGAAAGTTTCTTTGGGGTTTT	inf	0.000526607
PC-3p-48536_17	CCTGCCCTCGGTCTTGGGTCC	inf	0.000987599
PC-5p-45552_20	TTAGGCAGGAGGGCTTCT	inf	0.012705
rno-miR-871-3p_R-2_1ss13TC	TGACTGGCACCACACTGGAT	inf	0.0494569
bta-miR-199a-5p_R+1_1ss17CG	CCCAGTGTTCAGACTAGCTGTTC	inf	0.015857
cgr-miR-501-3p_R-2	AATGCACCCGGGCAAGGATTT	inf	0.0190391
ppy-miR-378d_R+2	ACTGGACTTGGAGTCAGAAT	inf	0.0103535
cgr-miR-298-5p_R+1	GGCAGAGGAGGGCTGTTCTTCC	inf	0.0144023
chi-miR-34c-5p	AGGCAGTGTAGTTAGCTGATTGC	inf	0.0208476
cgr-miR-664-3p	TATTCATTTACTCCCCAGCCTAC	inf	0.0230166
chi-miR-206_R-1	TGGAATGTAAGGAAGTGTGTGG	4.95464	0.000975016
dno-miR-197-5p	CGGGTAGAGAGGGCAGTGGGAGG	3.50555	0.0448086
bta-mir-219-2-p5_1ss6CT	AGTCTTTAGCTCTGGCCG	3.22903	0.0465651
chi-miR-214-3p_L-1R+2	ACAGCAGGCACAGACAGGCAG	2.64823	0.0244389
cgr-miR-298-5p	GGCAGAGGAGGGCTGTTCTTC	2.56287	0.0313429
PC-3p-35172_35	TGCTCCGGGGCCGTCCTGATGA	2.2636	0.0238346
mml-miR-452-3p_L+2R-2	TCAGTCTCATCTGCAAAGAAGT	2.16131	0.00665835
chi-miR-183_R-1	TATGGCACTGGTAGAATTCAC	1.9219	0.0360477
hsa-miR-4443_L+1	CTTGGAGGCGTGGGTTTT	1.75216	0.0340329
chi-miR-194_R+1	TGTAACAGCAACTCCATGTGGAC	1.75039	0.00144405
oar-miR-194_R+1	TGTAACAGCAACTCCATGTGGAA	1.59659	0.00225997
mmu-miR-345-3p_R-1	CCTGAACTAGGGGTCTGGAGA	1.5473	0.0474707
PC-3p-21584_76	TCTCCATCCTTGGACCTCTGA	1.53703	0.00298305
bta-miR-219	AGAGTTGAGTCTGGACGTCCCG	1.29496	0.00145786
chi-miR-1388-5p_R+1	AGGACTGTCCAACCTGAGAATG	1.28964	0.0201772
cgr-mir-3535-p3_2	AGATAGTCAAGTTCTGATCCAG	1.25716	0.0158106
cgr-mir-3535-p3_1	AGATAGTCAAGTTCTGATC	1.25716	0.0158106
mml-miR-132-5p	ACCGTGGCTTTCGATTGTTACT	1.14074	0.00165059
PC-3p-35064_35	GCTGTCAAGGTGGAGGGGTCTGT	1.12615	0.0142878
chi-miR-1224_R-1	GTGAGGACTCGGGAGGTGGAG	1.07749	0.0264486
oar-miR-200c_R+1	TAATACTGCCGGGTAATGATGGA	1.03811	0.0064361
chi-miR-195-3p_R+2	CCAATATTGGCTGTGCTGCTCCA	-1.05193	0.0377273
mml-miR-152-5p	AGGTTCTGTGATACACTCCGACT	-1.12385	0.00150464
PC-5p-14803_126	ATCCCTGTGGCGTCTCCA	-1.15504	0.0277746
PC-5p-3911_683	CTGTACCACCTTGTCGGG	-1.56984	0.000613547
hsa-mir-5100-p3_1ss18TC	GATCCCAGCGGTGCCTCCA	-1.64419	0.037328
chi-miR-33b-3p	CAGTGCCTCGGCAGTGCAGCC	-1.72743	0.00605551
PC-5p-9871_210	TTTAGCGCGCGCCTCTCAA	-2.56591	0.00965049
mml-miR-222-5p_L+2	CTCAGTAGCCAGTGTAGATCC	0.952086	0.0291175
mml-miR-194-3p_L+1	CCAGTGGGGCTGCTGTTATCTG	0.932347	0.026373
bta-miR-212	ACCTTGGCTCTAGACTGCTTACT	0.787465	0.023539
chi-miR-155-5p_R+1	TTAATGCTAATCGTGATAGGGGTT	0.722663	0.00761051
PC-5p-19421_87	CCTCCCCTTAAGGACTTCATA	0.615819	0.0192805
bta-miR-2478_L-1_1ss11TC	TATCCCACTCCTGACACCA	0.584221	0.00809518
chi-miR-1388-3p	ATCTCAGGTTCGTCAGCCCGCA	0.539451	0.0349103
pha-miR-210	CTGTGCGTGTGACAGCGGCTGA	0.488337	0.00623095
PC-3p-9856_211	AAACACCGGGATGAACTTTTTG	0.464358	0.0108544
chi-miR-202-3p_R+1	AGAGGTGTAGGGCATGGGAAA	0.445454	0.00861294
mmu-mir-1983-p5_1ss1GA	AAAAGCATGCTCCAGTGGCGC	0.442442	0.0172605
cpo-miR-1842-5p_L-1_1ss11GA	TGGCTCTGCAAGGTCGGCTCA	0.300807	0.0140496
bta-miR-132	TAACAGTCTACAGCCATGGTCG	0.293026	0.044156
oga-miR-100_R+1	AACCCGTAGATCCGAACTTGTGA	0.177486	0.0444592
pha-miR-106b_R+2	CCGCACTGTGGGTACTTGCTGC	-0.137201	0.0475711
chi-miR-140-3p	ACCACAGGGTAGAACCACGGAC	-0.149605	0.00515468
bta-miR-129_R-1	CTTTTTGCGGTCTGGGCTTGC	-0.185818	0.0370121
chi-miR-99b-3p_R+2	CAAGCTCGTGTCTGTGGGTCCG	-0.199412	0.0181375
chi-let-7i-3p	CTGCGCAAGCTACTGCCTTGCT	-0.224597	0.0129761
chi-miR-30e-3p_R+1	CTTTCAGTCGGATGTTTACAGT	-0.229203	0.0330558
cgr-miR-125b	ACGGGTTAGGCTCTTGGGAGC	-0.254403	0.0142898
oar-miR-30a-3p_R+1	CTTTCAGTCGGATGTTTGCAGC	-0.312685	0.00812524
chi-miR-125a-3p	ACAGGTGAGGTTCTTGGGAGC	-0.331795	0.0197542
chi-miR-125b-3p_R+1	ACAAGTCAGGCTCTTGGGACCT	-0.39903	0.0151479
chi-let-7b-3p	CTATACAACCTACTGCCTTCCT	-0.453903	0.0237004
oan-miR-27b-3p_R+1	TTCACAGTGGCTAAGTTCTGCG	-0.475055	0.0285232
hsa-miR-7977_R+4_1ss6AG	TTCCCGGCCAACGCACCAAAAA	-0.530654	0.0247778
chi-miR-27a-5p	AGGGCTTAGCTGCTTGTGAGCA	-0.564093	0.0296131
chi-miR-25-5p	AGGCGGAGACTTGGGCAATTGCT	-0.583414	0.0102064
chi-miR-92a-5p	AGGTTGGGATCAGTTGCAATGCT	-0.731799	0.0157487
mmu-miR-339-5p_L+2R-3	AATCCCTGTCCTCCAGGAGCTC	-0.742339	0.0274618
chi-miR-23b-5p_L-1	GGGTTCCTGGCATGCTGATTT	-0.748507	0.0205023
cpo-miR-328-3p_R-1_1ss21GT	CTGGCCCTCTCTGCCCTTCTT	-0.846907	0.00895583
chi-miR-27b-5p	AGAGCTTAGCTGATTGGTGAAC	-0.908232	0.0245528
bta-mir-339a-p3	CGCTCCTCGAGGCCAGAGCCC	-0.953318	0.021644
