# Supplementary material for: Whole-transcriptome analyses of sheep embryonic testicular cells infected with the bluetongue virus
Source: Front Immunol. 2022 Dec 1;13:1053059. doi: 10.3389/fimmu.2022.1053059 (PMC9751015; doi:10.3389/fimmu.2022.1053059)
Supplement: Supplementary file 5 [file Table_4.xlsx]

## Sheet: Sheet1
transcript name	log2(FC)	p-value	known/novel
ENSOART00000027460	5.80213	0.000317349	known
ENSOART00000028966	-6.6275	0.00035716	known
ENSOART00000027840	-3.61813	0.00655097	known
ENSOART00000028075	2.92488	0.0110433	known
ENSOART00000027468	3.07132	0.0144448	known
ENSOART00000028910	2.67215	0.0164344	known
ENSOART00000028738	2.39526	0.0215653	known
ENSOART00000027137	3.44404	0.0337698	known
ENSOART00000028315	-2.16444	0.0474529	known
MSTRG.21019.13	20.1104	6.90767e-15	novel
MSTRG.34947.1	19.2667	2.10065e-05	novel
MSTRG.32327.1	18.5702	6.24849e-14	novel
MSTRG.12218.2	17.273	3.42215e-05	novel
MSTRG.29992.3	17.1823	1.36634e-05	novel
MSTRG.27765.4	17.1445	6.4749e-09	novel
MSTRG.27765.5	17.131	5.02877e-06	novel
MSTRG.1225.2	17.0849	3.44112e-05	novel
MSTRG.6399.6	16.9519	7.54656e-05	novel
MSTRG.34947.2	16.6359	3.91736e-05	novel
MSTRG.21019.16	16.6169	1.22294e-08	novel
MSTRG.12427.1	16.4242	1.57621e-07	novel
MSTRG.33976.1	16.1361	1.49573e-08	novel
MSTRG.27587.1	16.0274	1.3575e-05	novel
MSTRG.26399.3	15.9857	4.11002e-05	novel
MSTRG.11666.1	15.9796	7.93211e-06	novel
MSTRG.12717.2	15.8783	6.77103e-05	novel
MSTRG.20726.1	15.8198	3.38652e-05	novel
MSTRG.7657.1	15.7267	9.35395e-07	novel
MSTRG.35861.5	15.5569	3.19846e-05	novel
MSTRG.36572.1	15.549	3.68713e-08	novel
MSTRG.26701.1	15.535	3.33279e-06	novel
MSTRG.39140.1	15.5164	6.09759e-09	novel
MSTRG.6128.3	15.4847	1.24441e-05	novel
MSTRG.3878.3	15.249	3.63854e-05	novel
MSTRG.38260.1	15.2095	8.28035e-10	novel
MSTRG.33348.1	14.9998	2.53634e-05	novel
MSTRG.32313.2	14.9249	2.00257e-05	novel
MSTRG.3892.1	14.839	7.79982e-05	novel
MSTRG.39202.4	14.8147	3.42316e-05	novel
MSTRG.33976.2	14.6748	5.86183e-05	novel
MSTRG.12427.2	14.6173	6.88999e-07	novel
MSTRG.31426.2	14.5125	2.95905e-05	novel
MSTRG.6399.1	14.3953	2.97385e-08	novel
MSTRG.39607.1	14.3809	3.50845e-05	novel
MSTRG.3283.1	14.2956	6.82406e-08	novel
MSTRG.25561.6	14.2328	3.68782e-09	novel
MSTRG.15167.2	14.1524	2.99225e-05	novel
MSTRG.19037.1	14.0448	3.09866e-07	novel
MSTRG.20078.1	13.9091	4.31643e-05	novel
MSTRG.15530.3	13.9056	3.54434e-05	novel
MSTRG.27587.2	13.9032	3.64618e-05	novel
MSTRG.29725.1	13.8567	3.52741e-08	novel
MSTRG.5184.1	13.7888	5.20853e-07	novel
MSTRG.37812.1	13.7165	2.94047e-07	novel
MSTRG.33511.1	13.6972	5.08594e-08	novel
MSTRG.2669.5	13.6754	4.71118e-05	novel
MSTRG.4191.1	13.662	4.02709e-05	novel
MSTRG.33508.1	13.6498	9.99594e-09	novel
MSTRG.37789.1	13.5809	3.06391e-08	novel
MSTRG.37804.1	13.5762	9.38692e-08	novel
MSTRG.9442.1	13.5607	9.88277e-08	novel
MSTRG.19125.2	13.5537	5.20528e-05	novel
MSTRG.9585.2	13.4969	3.42839e-08	novel
MSTRG.37802.1	13.493	5.06656e-08	novel
MSTRG.13616.1	13.4778	5.77947e-08	novel
MSTRG.11798.1	13.41	3.1872e-05	novel
MSTRG.3905.1	13.4016	1.67017e-08	novel
MSTRG.28407.5	13.3224	4.64979e-09	novel
MSTRG.39444.7	13.287	0.000149183	novel
MSTRG.38260.2	13.2758	1.04833e-06	novel
MSTRG.3290.6	13.2391	1.41951e-07	novel
MSTRG.38735.12	13.0402	8.26927e-09	novel
MSTRG.32924.2	12.8409	3.1116e-05	novel
MSTRG.14933.1	12.7325	0.000158585	novel
MSTRG.29890.2	12.6768	5.21692e-05	novel
MSTRG.30316.1	12.644	7.54779e-05	novel
MSTRG.8316.2	12.6236	2.58966e-06	novel
MSTRG.721.1	12.4395	5.76896e-05	novel
MSTRG.30476.1	12.351	5.8459e-05	novel
MSTRG.30342.1	12.3203	4.78845e-05	novel
MSTRG.32677.2	12.0527	0.000114155	novel
MSTRG.2277.5	12.0186	7.74037e-05	novel
MSTRG.14883.1	11.8807	3.83323e-09	novel
MSTRG.17144.3	11.8437	2.99748e-08	novel
MSTRG.14883.3	10.2475	0.000217427	novel
MSTRG.3365.2	9.94019	0.000367744	novel
MSTRG.25129.2	9.49847	0.000368367	novel
MSTRG.19051.3	8.53831	1.88321e-06	novel
MSTRG.3379.1	8.53634	0.00144939	novel
MSTRG.9671.1	8.44799	4.34564e-07	novel
MSTRG.22566.3	8.41349	0.000233813	novel
MSTRG.11840.1	8.20416	2.96458e-05	novel
MSTRG.37782.1	8.08912	3.95551e-07	novel
MSTRG.7011.2	8.08438	4.02645e-05	novel
MSTRG.10575.2	7.71877	3.72547e-05	novel
MSTRG.19051.1	7.63693	2.42111e-07	novel
MSTRG.1897.1	7.36083	7.9296e-06	novel
MSTRG.28319.1	7.18427	4.10697e-06	novel
MSTRG.1993.1	7.1281	2.15782e-06	novel
MSTRG.3288.1	7.08244	7.3395e-06	novel
MSTRG.37814.1	7.06784	1.50661e-06	novel
MSTRG.22664.1	6.96352	6.35675e-06	novel
MSTRG.13290.1	6.94242	1.13823e-05	novel
MSTRG.857.1	6.88955	6.39833e-06	novel
MSTRG.30905.1	6.79815	8.75869e-06	novel
MSTRG.3287.1	6.70266	5.41647e-05	novel
MSTRG.37778.1	6.70119	2.95451e-06	novel
MSTRG.6716.1	6.69527	1.19897e-05	novel
MSTRG.17331.1	6.657	5.23609e-06	novel
MSTRG.9669.1	6.5222	7.55678e-05	novel
MSTRG.30904.1	6.48488	2.29755e-05	novel
MSTRG.33512.1	6.43029	7.33128e-06	novel
MSTRG.868.1	6.40668	1.96858e-05	novel
MSTRG.872.1	6.39303	2.39672e-05	novel
MSTRG.37791.1	6.3505	1.65671e-05	novel
MSTRG.17083.2	6.33689	0.000286828	novel
MSTRG.12762.1	6.32609	0.00303785	novel
MSTRG.3290.5	6.29016	1.56095e-05	novel
MSTRG.19051.2	6.28965	3.23939e-05	novel
MSTRG.855.1	6.25206	1.29141e-05	novel
MSTRG.862.1	6.16493	3.59652e-05	novel
MSTRG.861.1	6.1619	2.95038e-05	novel
MSTRG.9673.1	6.12067	1.22569e-05	novel
MSTRG.864.1	6.01521	3.96501e-06	novel
MSTRG.4928.1	6.00286	2.78765e-05	novel
MSTRG.9674.1	5.99983	2.09442e-05	novel
MSTRG.867.1	5.97492	0.000211802	novel
MSTRG.37786.1	5.90053	6.26413e-06	novel
MSTRG.26233.1	5.89279	2.39847e-05	novel
MSTRG.37799.1	5.84909	2.19175e-05	novel
MSTRG.865.1	5.84686	6.59973e-05	novel
MSTRG.17146.1	5.83437	3.40824e-05	novel
MSTRG.874.1	5.82753	0.000196795	novel
MSTRG.37792.1	5.81631	8.14478e-06	novel
MSTRG.38239.1	5.79124	0.000843494	novel
MSTRG.5206.1	5.76227	4.64328e-05	novel
MSTRG.17149.1	5.76012	1.62986e-05	novel
MSTRG.19051.5	5.69974	4.67623e-05	novel
MSTRG.30900.1	5.67747	6.72894e-05	novel
MSTRG.3904.1	5.6655	4.92727e-05	novel
MSTRG.1906.1	5.66351	2.61792e-05	novel
MSTRG.26089.1	5.6293	5.97478e-05	novel
MSTRG.38257.1	5.6162	8.93748e-06	novel
MSTRG.869.1	5.60227	0.000232482	novel
MSTRG.27955.2	5.59145	0.000819574	novel
MSTRG.14926.3	5.5851	0.00226597	novel
MSTRG.33507.1	5.57902	0.000401673	novel
MSTRG.9670.1	5.57895	0.00015044	novel
MSTRG.37798.2	5.57115	5.04526e-05	novel
MSTRG.870.1	5.55549	0.000153136	novel
MSTRG.4357.1	5.55395	0.000477828	novel
MSTRG.37813.1	5.53267	9.70046e-05	novel
MSTRG.8760.1	5.52296	0.000219188	novel
MSTRG.877.1	5.52073	0.000989691	novel
MSTRG.15394.1	5.51761	0.000720984	novel
MSTRG.37796.1	5.51293	4.28639e-05	novel
MSTRG.15702.1	5.50885	7.59781e-05	novel
MSTRG.3286.1	5.48386	7.02289e-05	novel
MSTRG.4927.1	5.41175	7.05503e-05	novel
MSTRG.3285.1	5.36433	0.000121603	novel
MSTRG.21019.17	5.3549	0.00151124	novel
MSTRG.37797.1	5.32924	9.23875e-05	novel
MSTRG.851.1	5.29623	0.000120204	novel
MSTRG.13086.1	5.2945	0.000134397	novel
MSTRG.37784.1	5.27411	0.000170016	novel
MSTRG.17137.1	5.25455	0.00159092	novel
MSTRG.17225.1	5.24637	0.000163374	novel
MSTRG.32022.7	5.23918	0.0428958	novel
MSTRG.875.1	5.22798	0.000203359	novel
MSTRG.37809.1	5.22651	2.65253e-05	novel
MSTRG.11695.1	5.20887	0.000232084	novel
MSTRG.34004.1	5.19827	0.000174502	novel
MSTRG.17143.1	5.18925	6.96625e-05	novel
MSTRG.37805.1	5.18902	4.88781e-05	novel
MSTRG.24657.1	5.18072	0.000782569	novel
MSTRG.25982.2	5.15733	0.00567611	novel
MSTRG.37780.1	5.12012	0.000270839	novel
MSTRG.37645.1	5.10303	3.97124e-05	novel
MSTRG.35506.1	5.09426	0.000181449	novel
MSTRG.871.1	5.03845	0.000129109	novel
MSTRG.4259.1	5.03585	0.000253758	novel
MSTRG.28745.1	5.03566	0.000761992	novel
MSTRG.31885.3	5.01314	0.00166616	novel
MSTRG.3908.1	5.01018	5.34199e-05	novel
MSTRG.1905.1	4.98517	0.00029813	novel
MSTRG.33975.1	4.94731	8.11047e-05	novel
MSTRG.37803.1	4.93596	0.000232948	novel
MSTRG.34006.1	4.92738	0.000153815	novel
MSTRG.33975.2	4.9183	0.00368244	novel
MSTRG.3290.2	4.91027	0.000384563	novel
MSTRG.37153.5	4.88902	0.0225198	novel
MSTRG.2830.1	4.87327	0.00498813	novel
MSTRG.850.1	4.79754	0.000469187	novel
MSTRG.17151.1	4.78702	0.000936899	novel
MSTRG.20008.2	4.77027	0.000164529	novel
MSTRG.17147.1	4.74304	0.000269089	novel
MSTRG.853.1	4.72946	0.00022249	novel
MSTRG.30027.1	4.72199	0.000267418	novel
MSTRG.34221.1	4.7113	0.000287182	novel
MSTRG.28318.1	4.6975	0.000595233	novel
MSTRG.34003.1	4.69273	0.000226827	novel
MSTRG.25561.5	4.69242	0.00176045	novel
MSTRG.37775.2	4.67603	0.00763585	novel
MSTRG.37798.1	4.66461	0.00245937	novel
MSTRG.19339.2	4.66371	0.0293063	novel
MSTRG.37785.1	4.64338	0.000109899	novel
MSTRG.19093.1	4.63214	9.57683e-05	novel
MSTRG.11559.2	4.61234	0.00313905	novel
MSTRG.34001.1	4.60696	0.000520764	novel
MSTRG.7646.1	4.60593	0.00140673	novel
MSTRG.36202.3	4.59779	0.000100185	novel
MSTRG.9915.1	4.55264	0.000984112	novel
MSTRG.11566.1	4.49489	0.000127693	novel
MSTRG.12500.1	4.48213	0.000637024	novel
MSTRG.17134.1	4.46804	0.00104872	novel
MSTRG.25561.1	4.46163	0.0069047	novel
MSTRG.17142.1	4.45003	0.00125632	novel
MSTRG.16213.1	4.38866	0.00109906	novel
MSTRG.34697.1	4.3762	0.000161222	novel
MSTRG.36176.1	4.37403	0.00049607	novel
MSTRG.856.1	4.35841	0.000174371	novel
MSTRG.15395.1	4.34668	0.000355903	novel
MSTRG.2478.1	4.34038	0.00171057	novel
MSTRG.638.1	4.31286	0.000351208	novel
MSTRG.37567.5	4.29418	0.000226675	novel
MSTRG.34496.1	4.29066	0.000194994	novel
MSTRG.2877.1	4.2681	0.000723707	novel
MSTRG.33930.1	4.26255	0.00179153	novel
MSTRG.36788.4	4.24798	0.0162243	novel
MSTRG.9253.1	4.20505	0.00190527	novel
MSTRG.21307.1	4.20447	0.00121074	novel
MSTRG.2836.1	4.19274	0.00254032	novel
MSTRG.35562.1	4.1778	0.00100633	novel
MSTRG.12311.1	4.14671	0.000776852	novel
MSTRG.4257.1	4.14093	0.00555167	novel
MSTRG.28036.1	4.12698	0.00472771	novel
MSTRG.17133.1	4.1118	0.000879093	novel
MSTRG.3912.1	4.10834	0.00123453	novel
MSTRG.2470.1	4.09624	0.0002777	novel
MSTRG.21306.1	4.08416	0.000597288	novel
MSTRG.31917.1	4.05373	0.000615077	novel
MSTRG.31979.1	4.05113	0.000611747	novel
MSTRG.38254.1	4.04309	0.000672496	novel
MSTRG.15699.1	4.03189	0.00101996	novel
MSTRG.3100.1	4.02293	0.00512036	novel
MSTRG.2544.1	4.01628	0.00175269	novel
MSTRG.19010.1	4.00238	0.000651186	novel
MSTRG.7466.1	3.98187	0.000934782	novel
MSTRG.39413.1	3.96909	0.00143188	novel
MSTRG.17132.1	3.96716	0.00512162	novel
MSTRG.37795.1	3.95399	0.0017171	novel
MSTRG.2547.1	3.95238	0.002659	novel
MSTRG.9677.1	3.94496	0.00155278	novel
MSTRG.38258.1	3.9171	0.000879604	novel
MSTRG.2383.1	3.91251	0.000787792	novel
MSTRG.4512.1	3.9109	0.00211033	novel
MSTRG.739.1	3.90144	0.000462516	novel
MSTRG.2472.1	3.89484	0.00633427	novel
MSTRG.24659.1	3.87179	0.00210393	novel
MSTRG.4101.1	3.87143	0.00137501	novel
MSTRG.11072.1	3.8461	0.00162305	novel
MSTRG.12684.1	3.83651	0.000525928	novel
MSTRG.38342.1	3.8363	0.0015358	novel
MSTRG.21304.1	3.83553	0.00560875	novel
MSTRG.11565.1	3.81197	0.00109145	novel
MSTRG.17845.1	3.79361	0.00265057	novel
MSTRG.33113.1	3.78636	0.00285421	novel
MSTRG.30194.1	3.78618	0.000512121	novel
MSTRG.29342.1	3.78449	0.00143673	novel
MSTRG.838.1	3.78423	0.00223651	novel
MSTRG.37807.1	3.77961	0.000959082	novel
MSTRG.34007.1	3.77919	0.00543975	novel
MSTRG.18576.1	3.76794	0.000697355	novel
MSTRG.36563.1	3.75974	0.00119886	novel
MSTRG.18715.2	3.74966	0.0395566	novel
MSTRG.34008.1	3.74366	0.0010747	novel
MSTRG.26242.1	3.71143	0.00804677	novel
MSTRG.33932.1	3.69526	0.00311289	novel
MSTRG.7130.2	3.66125	0.0078161	novel
MSTRG.9011.3	3.66028	0.0132361	novel
MSTRG.4262.1	3.657	0.00449947	novel
MSTRG.2471.1	3.65379	0.00110591	novel
MSTRG.4511.1	3.65309	0.0033605	novel
MSTRG.26399.5	3.6469	0.00307673	novel
MSTRG.2474.1	3.64581	0.00197352	novel
MSTRG.3290.3	3.62052	0.0259946	novel
MSTRG.35569.1	3.61012	0.00159028	novel
MSTRG.35570.1	3.60112	0.00791286	novel
MSTRG.36306.1	3.59818	0.00336415	novel
MSTRG.20518.1	3.59348	0.00269706	novel
MSTRG.8220.1	3.58822	0.0115198	novel
MSTRG.38120.1	3.58631	0.0084325	novel
MSTRG.22832.1	3.57781	0.00158064	novel
MSTRG.17148.1	3.56684	0.0041325	novel
MSTRG.16215.1	3.56226	0.00150429	novel
MSTRG.839.1	3.55383	0.00185278	novel
MSTRG.21305.1	3.55253	0.00401427	novel
MSTRG.35503.1	3.53994	0.00239959	novel
MSTRG.36562.1	3.53276	0.00273109	novel
MSTRG.11562.1	3.53258	0.00137827	novel
MSTRG.2476.1	3.53209	0.00456462	novel
MSTRG.18066.1	3.52808	0.00380986	novel
MSTRG.17130.1	3.52684	0.00341719	novel
MSTRG.32574.1	3.52323	0.00245606	novel
MSTRG.36067.1	3.51881	0.00127943	novel
MSTRG.831.1	3.49928	0.00267294	novel
MSTRG.36561.1	3.49912	0.00555426	novel
MSTRG.17138.6	3.49266	0.00442259	novel
MSTRG.11414.1	3.48985	0.00208023	novel
MSTRG.33017.1	3.47824	0.00185892	novel
MSTRG.8859.1	3.46147	0.00234845	novel
MSTRG.5654.1	3.45444	0.0133009	novel
MSTRG.2475.1	3.44877	0.00537797	novel
MSTRG.11560.1	3.43612	0.00443085	novel
MSTRG.7787.1	3.43465	0.00445652	novel
MSTRG.7990.1	3.43251	0.00328376	novel
MSTRG.17999.1	3.41388	0.00179145	novel
MSTRG.11601.1	3.40202	0.00460511	novel
MSTRG.9584.1	3.40199	0.00617922	novel
MSTRG.37742.1	3.40138	0.0026731	novel
MSTRG.34111.1	3.39882	0.00553324	novel
MSTRG.5040.1	3.37581	0.0164603	novel
MSTRG.33510.1	3.37192	0.00357236	novel
MSTRG.26714.2	3.36987	0.0208156	novel
MSTRG.4261.1	3.36631	0.00471222	novel
MSTRG.27552.1	3.36586	0.00272855	novel
MSTRG.11015.1	3.36169	0.00645129	novel
MSTRG.28695.1	3.35773	0.00634473	novel
MSTRG.11072.2	3.35303	0.0144356	novel
MSTRG.18098.1	3.3524	0.00178385	novel
MSTRG.35505.1	3.34283	0.00291914	novel
MSTRG.18063.1	3.32284	0.0118045	novel
MSTRG.17665.5	3.31376	0.0423962	novel
MSTRG.7628.1	3.3083	0.00330881	novel
MSTRG.33105.1	3.29482	0.00395776	novel
MSTRG.19298.1	3.28367	0.00378289	novel
MSTRG.24965.2	3.27452	0.00690287	novel
MSTRG.29790.1	3.26546	0.00636507	novel
MSTRG.836.1	3.26299	0.00354611	novel
MSTRG.27265.1	3.26196	0.00728818	novel
MSTRG.29787.1	3.25763	0.00449045	novel
MSTRG.6641.1	3.25511	0.0187845	novel
MSTRG.1921.1	3.2516	0.0024711	novel
MSTRG.38240.1	3.22858	0.00458366	novel
MSTRG.27270.1	3.22827	0.00818486	novel
MSTRG.16212.1	3.22604	0.00323692	novel
MSTRG.6497.1	3.22547	0.00316103	novel
MSTRG.11600.1	3.21574	0.00967924	novel
MSTRG.6508.1	3.21273	0.00893817	novel
MSTRG.17150.1	3.20541	0.0068562	novel
MSTRG.32920.5	3.19714	0.0495942	novel
MSTRG.9909.1	3.19627	0.00865167	novel
MSTRG.17138.7	3.18649	0.0091538	novel
MSTRG.3779.1	3.18463	0.00866551	novel
MSTRG.37441.1	3.18011	0.00813468	novel
MSTRG.14951.1	3.17215	0.00344103	novel
MSTRG.17848.1	3.1698	0.00340391	novel
MSTRG.35573.1	3.16942	0.00994626	novel
MSTRG.36732.1	3.16905	0.00577661	novel
MSTRG.21309.1	3.16435	0.0055135	novel
MSTRG.27274.1	3.16412	0.00883691	novel
MSTRG.29341.1	3.16223	0.00624558	novel
MSTRG.5087.1	3.15755	0.00467446	novel
MSTRG.22605.1	3.15638	0.00770362	novel
MSTRG.2479.1	3.15493	0.00618546	novel
MSTRG.24660.1	3.15089	0.0100602	novel
MSTRG.17701.1	3.14485	0.00638658	novel
MSTRG.17601.1	3.14279	0.00782637	novel
MSTRG.32896.1	3.14262	0.00468871	novel
MSTRG.16217.1	3.14121	0.00461813	novel
MSTRG.39049.1	3.13171	0.00330209	novel
MSTRG.8834.1	3.13112	0.0116224	novel
MSTRG.10373.1	3.12832	0.00713809	novel
MSTRG.17064.1	3.12391	0.00458799	novel
MSTRG.11561.1	3.11819	0.00636878	novel
MSTRG.8198.1	3.11632	0.00474358	novel
MSTRG.17699.1	3.11369	0.0108075	novel
MSTRG.38000.1	3.11361	0.00350788	novel
MSTRG.37718.1	3.10972	0.00481244	novel
MSTRG.22210.1	3.10922	0.00811535	novel
MSTRG.26094.1	3.10531	0.00888952	novel
MSTRG.35796.1	3.09918	0.00482786	novel
MSTRG.20056.1	3.09238	0.0113193	novel
MSTRG.17131.1	3.08433	0.00981132	novel
MSTRG.36117.1	3.08277	0.0105389	novel
MSTRG.5039.1	3.08239	0.0109082	novel
MSTRG.9588.1	3.07993	0.0106724	novel
MSTRG.36307.1	3.07944	0.0110661	novel
MSTRG.22215.1	3.07199	0.0113673	novel
MSTRG.33022.1	3.0709	0.0345376	novel
MSTRG.17136.1	3.06886	0.00434591	novel
MSTRG.21233.2	3.06426	0.0139198	novel
MSTRG.20570.1	3.04503	0.0322711	novel
MSTRG.10193.1	3.04266	0.022682	novel
MSTRG.21733.1	3.0414	0.030638	novel
MSTRG.27332.1	3.03388	0.00550161	novel
MSTRG.31441.1	3.03264	0.007632	novel
MSTRG.17775.1	3.02478	0.0072522	novel
MSTRG.36308.1	3.02257	0.0111922	novel
MSTRG.5041.1	3.01893	0.00636668	novel
MSTRG.22831.1	3.01716	0.0285475	novel
MSTRG.2596.1	3.01022	0.00565892	novel
MSTRG.27266.1	3.00274	0.0148965	novel
MSTRG.33048.1	2.99934	0.00566467	novel
MSTRG.15209.1	2.99744	0.0131956	novel
MSTRG.3780.1	2.98662	0.00463092	novel
MSTRG.19036.1	2.97977	0.0111252	novel
MSTRG.35794.1	2.97974	0.0101809	novel
MSTRG.33910.1	2.97953	0.00812843	novel
MSTRG.829.1	2.97379	0.0196122	novel
MSTRG.24707.1	2.97311	0.00904106	novel
MSTRG.28139.1	2.96951	0.00680883	novel
MSTRG.633.1	2.96739	0.00624021	novel
MSTRG.35336.2	2.96221	0.0069685	novel
MSTRG.17596.1	2.9615	0.0109059	novel
MSTRG.35221.1	2.96147	0.0115457	novel
MSTRG.28141.1	2.95813	0.00801778	novel
MSTRG.1080.1	2.95798	0.00815371	novel
MSTRG.9590.1	2.94496	0.0152559	novel
MSTRG.33112.1	2.94123	0.0148567	novel
MSTRG.4260.1	2.9368	0.012534	novel
MSTRG.36731.1	2.93081	0.00683706	novel
MSTRG.2840.1	2.92346	0.00858032	novel
MSTRG.11607.1	2.92304	0.00600138	novel
MSTRG.7626.1	2.91468	0.00838031	novel
MSTRG.37721.1	2.91284	0.00755621	novel
MSTRG.33111.1	2.91163	0.0121626	novel
MSTRG.21303.1	2.90913	0.0169046	novel
MSTRG.2401.1	2.90864	0.0392883	novel
MSTRG.11569.1	2.90481	0.0065679	novel
MSTRG.32806.1	2.90453	0.00897003	novel
MSTRG.29788.1	2.90311	0.0140995	novel
MSTRG.34617.1	2.90163	0.0168128	novel
MSTRG.25229.1	2.89983	0.0136758	novel
MSTRG.14765.1	2.89765	0.0101517	novel
MSTRG.427.1	2.89376	0.00567544	novel
MSTRG.32573.1	2.88315	0.00613064	novel
MSTRG.32886.1	2.87859	0.0400652	novel
MSTRG.29810.1	2.87735	0.0143583	novel
MSTRG.31440.1	2.87199	0.0168096	novel
MSTRG.31871.1	2.87177	0.00640215	novel
MSTRG.21447.1	2.86861	0.0101396	novel
MSTRG.11822.1	2.8658	0.0105535	novel
MSTRG.19949.1	2.85043	0.0108074	novel
MSTRG.22212.1	2.83958	0.00915023	novel
MSTRG.17951.1	2.83546	0.0190355	novel
MSTRG.11517.1	2.83516	0.0148386	novel
MSTRG.35504.1	2.83456	0.0187389	novel
MSTRG.11574.1	2.82249	0.0375594	novel
MSTRG.36199.1	2.81702	0.01274	novel
MSTRG.21873.1	2.81624	0.00961038	novel
MSTRG.9910.1	2.81623	0.0128649	novel
MSTRG.3901.1	2.81234	0.0309099	novel
MSTRG.2052.1	2.80424	0.00732806	novel
MSTRG.2879.1	2.8042	0.0194169	novel
MSTRG.22213.1	2.80018	0.0175059	novel
MSTRG.19084.1	2.79519	0.0119998	novel
MSTRG.36311.1	2.79441	0.0200031	novel
MSTRG.32887.1	2.79396	0.0182057	novel
MSTRG.20048.1	2.79064	0.00881977	novel
MSTRG.38789.1	2.79021	0.0168747	novel
MSTRG.22848.1	2.78815	0.00901421	novel
MSTRG.17342.1	2.78302	0.0305649	novel
MSTRG.22690.1	2.77949	0.00846993	novel
MSTRG.27849.1	2.7793	0.0245816	novel
MSTRG.27272.1	2.77176	0.0350161	novel
MSTRG.32941.1	2.77057	0.00895531	novel
MSTRG.1401.1	2.76347	0.0084609	novel
MSTRG.36094.2	2.75555	0.00964005	novel
MSTRG.37550.1	2.73705	0.0120027	novel
MSTRG.5911.1	2.73332	0.0220832	novel
MSTRG.12534.1	2.73053	0.0196971	novel
MSTRG.18479.1	2.72719	0.0110946	novel
MSTRG.22663.2	2.72445	0.0143264	novel
MSTRG.39583.1	2.71776	0.0217622	novel
MSTRG.3771.1	2.71448	0.013641	novel
MSTRG.14950.1	2.7088	0.0127787	novel
MSTRG.36118.1	2.70327	0.011924	novel
MSTRG.32939.1	2.70319	0.0101911	novel
MSTRG.36714.1	2.70293	0.0164476	novel
MSTRG.39139.1	2.69806	0.0146639	novel
MSTRG.21398.1	2.69608	0.016482	novel
MSTRG.29379.1	2.6932	0.0127378	novel
MSTRG.7992.1	2.68941	0.0108624	novel
MSTRG.30046.1	2.68889	0.0133296	novel
MSTRG.9587.1	2.68565	0.0215703	novel
MSTRG.22214.1	2.6843	0.0105089	novel
MSTRG.6330.1	2.68368	0.0113483	novel
MSTRG.26359.1	2.68079	0.0239632	novel
MSTRG.27330.1	2.67851	0.0110283	novel
MSTRG.12007.1	2.67634	0.0152855	novel
MSTRG.27269.1	2.66935	0.0252706	novel
MSTRG.17776.1	2.66902	0.0226099	novel
MSTRG.39110.1	2.66817	0.0179489	novel
MSTRG.34583.1	2.66246	0.0113999	novel
MSTRG.14463.1	2.66239	0.0138803	novel
MSTRG.36309.1	2.65768	0.0227001	novel
MSTRG.20052.1	2.65584	0.0133195	novel
MSTRG.6721.1	2.65274	0.0185378	novel
MSTRG.37211.1	2.6505	0.0112827	novel
MSTRG.24970.1	2.64949	0.0237104	novel
MSTRG.20050.1	2.64943	0.0225754	novel
MSTRG.13603.1	2.64891	0.0136732	novel
MSTRG.28135.1	2.64789	0.0130503	novel
MSTRG.12532.1	2.64609	0.0119262	novel
MSTRG.28142.1	2.64554	0.0115034	novel
MSTRG.9237.1	2.64376	0.0200216	novel
MSTRG.1882.1	2.64292	0.015421	novel
MSTRG.6912.1	2.64085	0.0180562	novel
MSTRG.28140.1	2.62628	0.0285015	novel
MSTRG.38256.1	2.62215	0.018468	novel
MSTRG.25207.1	2.62189	0.0173794	novel
MSTRG.9589.1	2.61899	0.023613	novel
MSTRG.11511.1	2.61637	0.0227001	novel
MSTRG.19038.2	2.61406	0.0339991	novel
MSTRG.35671.1	2.61328	0.0123404	novel
MSTRG.9241.2	2.6102	0.0215682	novel
MSTRG.3854.1	2.59648	0.0291645	novel
MSTRG.38778.1	2.59463	0.028117	novel
MSTRG.15670.1	2.59162	0.0141433	novel
MSTRG.17126.1	2.58259	0.035395	novel
MSTRG.33361.1	2.57899	0.0191749	novel
MSTRG.17704.1	2.5784	0.0207017	novel
MSTRG.23402.1	2.57826	0.0183763	novel
MSTRG.14679.1	2.578	0.0199239	novel
MSTRG.18233.1	2.57543	0.0305155	novel
MSTRG.1235.1	2.56739	0.0155542	novel
MSTRG.38259.1	2.56663	0.024889	novel
MSTRG.7991.1	2.56316	0.0263887	novel
MSTRG.11570.1	2.56164	0.019443	novel
MSTRG.29924.1	2.55906	0.0130375	novel
MSTRG.30644.1	2.5589	0.0210192	novel
MSTRG.17410.1	2.55693	0.018842	novel
MSTRG.8123.1	2.55648	0.0316887	novel
MSTRG.19091.1	2.55627	0.0129154	novel
MSTRG.1320.1	2.54496	0.0159701	novel
MSTRG.22200.1	2.54364	0.013596	novel
MSTRG.33573.1	2.5416	0.018935	novel
MSTRG.12709.1	2.54082	0.0282101	novel
MSTRG.5706.1	2.54023	0.0186222	novel
MSTRG.11017.1	2.53618	0.0314446	novel
MSTRG.1916.1	2.53551	0.020925	novel
MSTRG.23635.1	2.53551	0.0194966	novel
MSTRG.20055.1	2.52978	0.0214196	novel
MSTRG.9157.1	2.52808	0.0222028	novel
MSTRG.17767.1	2.52691	0.0239916	novel
MSTRG.18986.1	2.5261	0.0270688	novel
MSTRG.35150.1	2.52422	0.0195234	novel
MSTRG.12605.1	2.52201	0.0157096	novel
MSTRG.21017.3	2.51882	0.0325088	novel
MSTRG.19092.1	2.51864	0.0196227	novel
MSTRG.16366.1	2.51112	0.0289752	novel
MSTRG.6913.1	2.50962	0.0145865	novel
MSTRG.28137.1	2.50841	0.0167762	novel
MSTRG.28138.1	2.50319	0.0169853	novel
MSTRG.20110.1	2.50181	0.0181773	novel
MSTRG.34964.1	2.50131	0.0364441	novel
MSTRG.35790.1	2.49941	0.0169852	novel
MSTRG.12310.1	2.49205	0.0418118	novel
MSTRG.32642.1	2.48527	0.019881	novel
MSTRG.31909.1	2.48507	0.0238867	novel
MSTRG.28413.1	2.48261	0.0191126	novel
MSTRG.32603.1	2.48228	0.0205523	novel
MSTRG.3777.1	2.47678	0.0379873	novel
MSTRG.28134.1	2.47625	0.0357965	novel
MSTRG.36844.1	2.47019	0.0213969	novel
MSTRG.2880.1	2.46862	0.0311994	novel
MSTRG.34020.1	2.46295	0.0203429	novel
MSTRG.17703.1	2.46075	0.0351769	novel
MSTRG.8124.1	2.44833	0.0296759	novel
MSTRG.18265.2	2.44826	0.0323	novel
MSTRG.34298.1	2.44704	0.0258233	novel
MSTRG.21365.1	2.44187	0.0199221	novel
MSTRG.17124.1	2.43987	0.0366424	novel
MSTRG.19014.1	2.43848	0.0228082	novel
MSTRG.11888.1	2.43614	0.0215102	novel
MSTRG.5145.1	2.43583	0.0265519	novel
MSTRG.22566.1	2.43284	0.0357449	novel
MSTRG.32982.1	2.432	0.0201523	novel
MSTRG.36168.1	2.43174	0.0208207	novel
MSTRG.5036.1	2.43165	0.0201113	novel
MSTRG.3600.1	2.42944	0.0394971	novel
MSTRG.18218.1	2.4291	0.0292195	novel
MSTRG.14462.1	2.42834	0.036649	novel
MSTRG.9706.1	2.42321	0.0213267	novel
MSTRG.10752.1	2.42098	0.0239778	novel
MSTRG.28767.1	2.41945	0.03548	novel
MSTRG.34580.1	2.41656	0.0290407	novel
MSTRG.12700.1	2.41216	0.0418762	novel
MSTRG.29925.1	2.41134	0.0250304	novel
MSTRG.17127.1	2.41106	0.0271872	novel
MSTRG.16324.1	2.41053	0.0412469	novel
MSTRG.1321.1	2.40871	0.0215006	novel
MSTRG.26153.1	2.40723	0.0413949	novel
MSTRG.6871.1	2.40485	0.0269693	novel
MSTRG.33021.1	2.4042	0.0214658	novel
MSTRG.27026.1	2.40134	0.0203773	novel
MSTRG.35791.1	2.40031	0.0424507	novel
MSTRG.7332.1	2.39881	0.0271641	novel
MSTRG.17870.1	2.39476	0.0225627	novel
MSTRG.17828.1	2.39372	0.0258978	novel
MSTRG.20502.1	2.39058	0.0338112	novel
MSTRG.38928.1	2.39014	0.0336704	novel
MSTRG.24271.1	2.38977	0.0221201	novel
MSTRG.36305.1	2.38902	0.031127	novel
MSTRG.15051.1	2.38383	0.0334475	novel
MSTRG.1553.1	2.38232	0.0374487	novel
MSTRG.6882.1	2.38032	0.0385931	novel
MSTRG.35795.1	2.38019	0.0262527	novel
MSTRG.37562.1	2.37857	0.0256799	novel
MSTRG.1236.1	2.37853	0.0210115	novel
MSTRG.5545.1	2.37712	0.0221226	novel
MSTRG.21591.1	2.37587	0.0231476	novel
MSTRG.6504.1	2.37578	0.025487	novel
MSTRG.34766.1	2.37531	0.0406363	novel
MSTRG.36709.1	2.37235	0.0384775	novel
MSTRG.16365.1	2.37117	0.0267266	novel
MSTRG.2600.2	2.37003	0.0265518	novel
MSTRG.6722.1	2.3689	0.0445892	novel
MSTRG.5542.1	2.36845	0.0437924	novel
MSTRG.1875.1	2.36503	0.0244053	novel
MSTRG.12650.1	2.36292	0.0254155	novel
MSTRG.3787.1	2.36156	0.0450235	novel
MSTRG.6919.1	2.36094	0.0258274	novel
MSTRG.14949.1	2.35999	0.0303354	novel
MSTRG.19236.1	2.3553	0.0415653	novel
MSTRG.19632.1	2.3508	0.0305585	novel
MSTRG.11575.1	2.34504	0.024911	novel
MSTRG.23636.1	2.34387	0.0266724	novel
MSTRG.11510.1	2.34304	0.0262218	novel
MSTRG.27264.1	2.34238	0.0275437	novel
MSTRG.20049.1	2.33989	0.0251896	novel
MSTRG.18581.1	2.33824	0.0328461	novel
MSTRG.17144.1	2.33411	0.0379195	novel
MSTRG.27528.1	2.33399	0.0287816	novel
MSTRG.32254.1	2.33393	0.0322413	novel
MSTRG.22286.1	2.33269	0.0293111	novel
MSTRG.18162.1	2.33179	0.0234449	novel
MSTRG.25729.1	2.33173	0.0258407	novel
MSTRG.27512.1	2.33136	0.0242824	novel
MSTRG.3051.1	2.33008	0.0338032	novel
MSTRG.16362.1	2.32931	0.032998	novel
MSTRG.18589.1	2.32423	0.0237406	novel
MSTRG.24394.1	2.32405	0.028946	novel
MSTRG.794.1	2.32157	0.029981	novel
MSTRG.5377.7	2.31799	0.0498495	novel
MSTRG.23824.1	2.31763	0.0335699	novel
MSTRG.1650.1	2.31483	0.0266335	novel
MSTRG.26978.2	2.31431	0.0499034	novel
MSTRG.37195.1	2.31296	0.0349977	novel
MSTRG.33342.1	2.30882	0.0239459	novel
MSTRG.9300.1	2.30838	0.0304386	novel
MSTRG.35793.1	2.30823	0.0484203	novel
MSTRG.789.1	2.30804	0.0264124	novel
MSTRG.18039.1	2.30461	0.0415496	novel
MSTRG.14667.1	2.30371	0.0257542	novel
MSTRG.18273.1	2.30208	0.0321311	novel
MSTRG.39849.1	2.29736	0.0262308	novel
MSTRG.5034.1	2.29151	0.0442573	novel
MSTRG.22383.1	2.29076	0.0246915	novel
MSTRG.19401.3	2.28921	0.0349791	novel
MSTRG.5035.1	2.28225	0.040945	novel
MSTRG.1319.1	2.28135	0.0362449	novel
MSTRG.9962.1	2.28028	0.0279433	novel
MSTRG.32130.1	2.27227	0.030739	novel
MSTRG.3785.1	2.26548	0.0287394	novel
MSTRG.3625.1	2.26429	0.0332004	novel
MSTRG.39238.1	2.26409	0.0283705	novel
MSTRG.31542.3	2.26391	0.0304271	novel
MSTRG.27800.1	2.26349	0.0412248	novel
MSTRG.4410.1	2.26189	0.0380075	novel
MSTRG.11820.1	2.26159	0.042356	novel
MSTRG.27602.1	2.25798	0.030671	novel
MSTRG.442.1	2.25764	0.0358931	novel
MSTRG.17846.1	2.25518	0.0314203	novel
MSTRG.35789.1	2.25434	0.0474723	novel
MSTRG.11833.1	2.253	0.0486341	novel
MSTRG.9585.1	2.25299	0.048051	novel
MSTRG.32431.1	2.25251	0.0424354	novel
MSTRG.35851.1	2.25176	0.0277696	novel
MSTRG.36082.3	2.24755	0.0285988	novel
MSTRG.29942.1	2.24497	0.030318	novel
MSTRG.11413.1	2.24348	0.0322452	novel
MSTRG.26998.2	2.2434	0.0453991	novel
MSTRG.26549.1	2.24288	0.0270047	novel
MSTRG.20102.1	2.24031	0.0357488	novel
MSTRG.2475.2	2.23634	0.0325186	novel
MSTRG.12697.1	2.23155	0.0496525	novel
MSTRG.12676.1	2.23123	0.0310465	novel
MSTRG.2411.2	2.23084	0.0448716	novel
MSTRG.37394.1	2.22736	0.0302907	novel
MSTRG.36310.1	2.22592	0.0334892	novel
MSTRG.36741.1	2.22286	0.039531	novel
MSTRG.30975.1	2.22229	0.028088	novel
MSTRG.2021.1	2.21149	0.0402324	novel
MSTRG.33013.1	2.20372	0.036205	novel
MSTRG.21764.1	2.19576	0.0471298	novel
MSTRG.5857.1	2.19441	0.0315739	novel
MSTRG.11742.1	2.19423	0.0396222	novel
MSTRG.6916.1	2.19381	0.035168	novel
MSTRG.36687.1	2.18749	0.0348195	novel
MSTRG.39047.1	2.18655	0.0341375	novel
MSTRG.22257.1	2.18494	0.0330364	novel
MSTRG.20392.1	2.18482	0.0334913	novel
MSTRG.36733.1	2.18386	0.034751	novel
MSTRG.14403.1	2.18324	0.0457379	novel
MSTRG.2645.1	2.17969	0.0484823	novel
MSTRG.4133.1	2.17494	0.0427983	novel
MSTRG.15402.1	2.17367	0.0473921	novel
MSTRG.3858.2	2.16892	0.0344523	novel
MSTRG.29446.1	2.16453	0.0355111	novel
MSTRG.10809.1	2.15965	0.0353289	novel
MSTRG.21464.1	2.15945	0.0340732	novel
MSTRG.36120.1	2.15056	0.0403416	novel
MSTRG.22211.1	2.14627	0.0451327	novel
MSTRG.31908.1	2.14593	0.0388899	novel
MSTRG.21326.1	2.14549	0.0467024	novel
MSTRG.35046.1	2.14531	0.0374444	novel
MSTRG.21761.1	2.14525	0.045815	novel
MSTRG.33812.1	2.14337	0.0378761	novel
MSTRG.19013.1	2.14249	0.0432115	novel
MSTRG.19035.1	2.1385	0.035866	novel
MSTRG.29381.1	2.12921	0.0431361	novel
MSTRG.33199.1	2.12137	0.0470022	novel
MSTRG.34584.1	2.12074	0.0446209	novel
MSTRG.10543.1	2.11284	0.0440542	novel
MSTRG.21444.1	2.11132	0.0409795	novel
MSTRG.34836.1	2.10853	0.0384528	novel
MSTRG.24072.1	2.10733	0.038273	novel
MSTRG.29471.1	2.107	0.0419417	novel
MSTRG.8306.1	2.09999	0.0420272	novel
MSTRG.17665.4	2.09966	0.0450973	novel
MSTRG.31024.1	2.09811	0.0417549	novel
MSTRG.35639.1	2.09301	0.0403624	novel
MSTRG.32252.1	2.08736	0.038773	novel
MSTRG.5088.1	2.08439	0.0429406	novel
MSTRG.16652.1	2.084	0.0494614	novel
MSTRG.15164.1	2.084	0.0456969	novel
MSTRG.20540.1	2.08295	0.0417058	novel
MSTRG.37541.1	2.07632	0.040158	novel
MSTRG.36696.1	2.07614	0.0445968	novel
MSTRG.19009.1	2.07266	0.0450921	novel
MSTRG.32142.1	2.07069	0.0396842	novel
MSTRG.13665.1	2.0595	0.0433205	novel
MSTRG.9455.1	2.0574	0.0456884	novel
MSTRG.10401.1	2.05206	0.0425436	novel
MSTRG.37515.1	2.04879	0.0478516	novel
MSTRG.24054.1	2.03058	0.0471681	novel
MSTRG.17706.1	2.01496	0.0463726	novel
MSTRG.10374.1	2.00587	0.0452505	novel
MSTRG.19843.1	1.99957	0.049332	novel
MSTRG.11405.1	-2.08431	0.047193	novel
MSTRG.36132.2	-2.10618	0.0413088	novel
MSTRG.11184.1	-2.10993	0.0493519	novel
MSTRG.5212.1	-2.13598	0.0483836	novel
MSTRG.16091.1	-2.14446	0.0412472	novel
MSTRG.35457.2	-2.14764	0.0423297	novel
MSTRG.3359.1	-2.15703	0.0454143	novel
MSTRG.31629.1	-2.16037	0.0411554	novel
MSTRG.10221.1	-2.16527	0.0435559	novel
MSTRG.38634.1	-2.16697	0.0453771	novel
MSTRG.14292.1	-2.20956	0.0396648	novel
MSTRG.39228.1	-2.21579	0.043279	novel
MSTRG.25940.1	-2.22039	0.0392147	novel
MSTRG.36051.1	-2.24577	0.0478843	novel
MSTRG.27711.1	-2.24877	0.0327414	novel
MSTRG.7222.1	-2.2708	0.0425028	novel
MSTRG.27077.1	-2.27658	0.0311788	novel
MSTRG.23441.1	-2.27923	0.0306943	novel
MSTRG.25569.1	-2.28503	0.0472869	novel
MSTRG.18431.1	-2.29696	0.0366666	novel
MSTRG.13295.1	-2.29969	0.035109	novel
MSTRG.15094.1	-2.30144	0.0414698	novel
MSTRG.1497.1	-2.30502	0.0284508	novel
MSTRG.3613.1	-2.31826	0.0278963	novel
MSTRG.32608.1	-2.32019	0.0292954	novel
MSTRG.30448.1	-2.3346	0.0270956	novel
MSTRG.9434.1	-2.33918	0.0496148	novel
MSTRG.17865.1	-2.3428	0.0226994	novel
MSTRG.25277.1	-2.3441	0.027319	novel
MSTRG.26580.2	-2.37858	0.0482541	novel
MSTRG.18441.1	-2.39388	0.0345104	novel
MSTRG.39291.1	-2.40312	0.0317392	novel
MSTRG.22083.1	-2.40477	0.0376513	novel
MSTRG.2635.1	-2.41035	0.033781	novel
MSTRG.33117.1	-2.41636	0.0255776	novel
MSTRG.18442.1	-2.418	0.0258281	novel
MSTRG.15093.1	-2.43797	0.0299968	novel
MSTRG.30446.1	-2.4447	0.0226809	novel
MSTRG.3101.1	-2.47381	0.0208014	novel
MSTRG.33372.1	-2.48571	0.0200634	novel
MSTRG.33846.1	-2.49162	0.024145	novel
MSTRG.31687.1	-2.49821	0.0335609	novel
MSTRG.25900.3	-2.5043	0.0304824	novel
MSTRG.38740.1	-2.51003	0.017551	novel
MSTRG.34353.1	-2.51536	0.0163938	novel
MSTRG.5878.1	-2.52206	0.0249995	novel
MSTRG.22140.1	-2.56694	0.0232836	novel
MSTRG.12216.1	-2.57895	0.0403225	novel
MSTRG.31489.1	-2.58634	0.0165372	novel
MSTRG.39444.4	-2.59273	0.0219582	novel
MSTRG.32105.1	-2.62157	0.0294694	novel
MSTRG.8323.3	-2.66121	0.045612	novel
MSTRG.14318.1	-2.66202	0.0275512	novel
MSTRG.30368.1	-2.67251	0.0498928	novel
MSTRG.13842.1	-2.67768	0.0255252	novel
MSTRG.13842.2	-2.4369	0.0389551	novel
MSTRG.34923.1	-2.69459	0.0188499	novel
MSTRG.4493.1	-2.70426	0.0119417	novel
MSTRG.8213.1	-2.71324	0.0154305	novel
MSTRG.28384.1	-2.74372	0.0117034	novel
MSTRG.10759.3	-2.75547	0.0220453	novel
MSTRG.23852.1	-2.7637	0.0179465	novel
MSTRG.1305.1	-2.83374	0.0391691	novel
MSTRG.9460.1	-2.83525	0.0176617	novel
MSTRG.36202.9	-2.85958	0.0334908	novel
MSTRG.18630.1	-2.86296	0.0131568	novel
MSTRG.26594.2	-2.87308	0.0101575	novel
MSTRG.16893.1	-2.88698	0.0148589	novel
MSTRG.34134.1	-2.97595	0.0322345	novel
MSTRG.33115.1	-3.0931	0.0233019	novel
MSTRG.15689.1	-3.1806	0.0269563	novel
MSTRG.2277.4	-3.18248	0.0197167	novel
MSTRG.1843.1	-3.19544	0.00765191	novel
MSTRG.39272.3	-3.21542	0.0186851	novel
MSTRG.25375.2	-3.24397	0.00309534	novel
MSTRG.39606.1	-3.25405	0.0431252	novel
MSTRG.14302.2	-3.26245	0.00700232	novel
MSTRG.22527.1	-3.29375	0.00451489	novel
MSTRG.17863.1	-3.32361	0.00305174	novel
MSTRG.2305.1	-3.39312	0.0107978	novel
MSTRG.33068.1	-3.42821	0.00716006	novel
MSTRG.38356.2	-3.52648	0.007586	novel
MSTRG.36283.2	-3.62915	0.0150373	novel
MSTRG.11464.3	-3.65041	0.038419	novel
MSTRG.32282.1	-3.96952	0.00239111	novel
MSTRG.34764.1	-4.23342	0.0113431	novel
MSTRG.15749.2	-4.25948	0.00618485	novel
MSTRG.14984.1	-4.27394	0.00121615	novel
MSTRG.30365.3	-4.37268	0.00602118	novel
MSTRG.32067.1	-4.62401	0.0419562	novel
MSTRG.27765.1	-4.64949	0.000170369	novel
MSTRG.36758.1	-4.70383	0.0358668	novel
MSTRG.21019.7	-5.01738	0.00607422	novel
MSTRG.25589.2	-5.1959	0.0167836	novel
MSTRG.27903.2	-5.4469	4.29081e-05	novel
MSTRG.27977.1	-5.65982	8.281e-05	novel
MSTRG.38561.1	-6.38932	0.0182116	novel
MSTRG.29646.5	-6.41613	0.0224884	novel
MSTRG.6631.10	-7.05152	0.00122615	novel
MSTRG.13827.1	-7.24071	0.00132119	novel
MSTRG.7352.3	-7.81479	0.000401381	novel
MSTRG.4740.1	-11.5689	5.33237e-05	novel
MSTRG.19225.2	-12.0249	8.22349e-05	novel
MSTRG.30027.3	-12.4587	1.58336e-05	novel
MSTRG.7569.2	-12.5699	8.2159e-05	novel
MSTRG.27714.6	-12.6011	5.78874e-05	novel
MSTRG.29789.10	-13.0817	3.81493e-05	novel
MSTRG.20201.1	-13.5366	4.34122e-05	novel
MSTRG.38280.1	-13.7439	6.8578e-07	novel
MSTRG.3669.3	-14.282	4.52134e-05	novel
MSTRG.33819.1	-14.3857	3.48289e-05	novel
MSTRG.24984.1	-14.4108	3.20789e-05	novel
MSTRG.6579.1	-14.4511	0.000102934	novel
MSTRG.17219.1	-14.5252	1.40504e-07	novel
MSTRG.657.5	-15.2634	3.45283e-05	novel
MSTRG.39202.2	-16.176	5.41085e-06	novel
MSTRG.5666.1	-16.6453	1.21407e-06	novel
MSTRG.2710.1	-17.18	3.41508e-05	novel
MSTRG.1521.3	-21.5676	1.29177e-05	novel
MSTRG.6128.1	-21.6228	1.22029e-13	novel
MSTRG.6136.1	-23.0361	8.11716e-07	novel
