# Supplementary material for: Whole-transcriptome analyses of sheep embryonic testicular cells infected with the bluetongue virus
Source: Front Immunol. 2022 Dec 1;13:1053059. doi: 10.3389/fimmu.2022.1053059 (PMC9751015; doi:10.3389/fimmu.2022.1053059)
Supplement: Supplementary file 6 [file Table_5.xlsx]

## Sheet: Sheet1
circRNA name	log2(FC)	p-value	type
circRNA8109	-inf	3.06281e-05	exon
circRNA2358	inf	0.00123436	exon
circRNA7147	-inf	0.00124021	exon
circRNA6064	-2.85001	0.00901456	exon
circRNA677	2.24474	0.00919994	exon
circRNA7894	-inf	0.0135847	exon
circRNA295	2.82586	0.0137086	exon
circRNA2248	inf	0.0140398	exon
circRNA8945	-inf	0.0140669	exon
circRNA1997	3.2264	0.0174722	exon
circRNA1960	-3.90182	0.0187729	exon
circRNA2008	2.03937	0.0216311	exon
circRNA825	2.66366	0.021648	exon
circRNA7942	-inf	0.0222953	exon
circRNA9297	-inf	0.0224033	exon
circRNA7838	-inf	0.0228548	exon
circRNA9238	-inf	0.0233322	exon
circRNA2241	inf	0.0253555	exon
circRNA4859	-2.40901	0.0257458	exon
circRNA750	-1.87375	0.0264773	exon
circRNA7869	-inf	0.0271359	exon
circRNA6954	-inf	0.0301935	exon
circRNA3422	inf	0.0303847	exon
circRNA169	-3.70003	0.030527	exon
circRNA8081	-inf	0.0337968	exon
circRNA2736	inf	0.0338609	exon
circRNA685	2.47245	0.0343525	exon
circRNA8068	-inf	0.0354957	exon
circRNA6069	-2.28832	0.0378263	exon
circRNA2651	-1.44177	0.0380311	exon
circRNA2373	-2.74847	0.0391057	exon
circRNA4449	-2.43749	0.0402851	exon
circRNA1590	inf	0.0417066	exon
circRNA481	-1.0336	0.0418703	exon
circRNA2688	2.01017	0.0419654	exon
circRNA2744	-2.59314	0.0452293	exon
circRNA7850	-inf	0.0457981	exon
circRNA2847	-3.05328	0.0497239	exon
ciRNA552	-inf	0.00549469	intron
ciRNA327	-2.58211	0.0176967	intron
ciRNA105	-2.06534	0.0327728	intron
circRNA2437	inf	5.68489e-12	intergenic
circRNA2439	inf	1.76616e-05	intergenic
circRNA2509	inf	0.000288129	intergenic
circRNA2617	1.67581	0.00189322	intergenic
circRNA2556	inf	0.00305779	intergenic
circRNA2436	3.72267	0.00363997	intergenic
circRNA2484	inf	0.00692244	intergenic
circRNA7978	-inf	0.00723877	intergenic
circRNA8029	-inf	0.0120932	intergenic
circRNA2537	inf	0.0134062	intergenic
circRNA2461	2.58344	0.0186906	intergenic
circRNA2492	inf	0.0199652	intergenic
circRNA2555	-2.90108	0.02173	intergenic
circRNA2589	2.06325	0.0237274	intergenic
circRNA8024	-inf	0.0249452	intergenic
circRNA7981	-inf	0.0293261	intergenic
circRNA7967	-inf	0.0300877	intergenic
circRNA4670	-2.06073	0.0305366	intergenic
