# Supplementary material for: Whole-transcriptome analyses of sheep embryonic testicular cells infected with the bluetongue virus
Source: Front Immunol. 2022 Dec 1;13:1053059. doi: 10.3389/fimmu.2022.1053059 (PMC9751015; doi:10.3389/fimmu.2022.1053059)
Supplement: Supplementary file 7 [file Table_6.xlsx]

## Sheet: Target_predict_annotation
miRNA name	target gene symbol	TargetScan score	miranda Energy	GO terms	KEGG pathways
bta-mir-339a-p3	C1orf68	51	-18.27	NA	NA
chi-miR-202-3p_R+1	C1orf68	67	-16.1	NA	NA
dno-miR-449c-3p	C1orf68	68	-12.22	NA	NA
PC-3p-48536_17	ADM	81	-18.72	GO:0001570(vasculogenesis);GO:0001843(neural tube closure);GO:0002031(G protein-coupled receptor internalization);GO:0003073(regulation of systemic arterial blood pressure);GO:0005179(hormone activity);GO:0005576(extracellular region);GO:0005615(extracellular space);GO:0005737(cytoplasm);GO:0007189(adenylate cyclase-activating G protein-coupled receptor signaling pathway);GO:0007507(heart develop…	04080(Neuroactive ligand-receptor interaction);04270(Vascular smooth muscle contraction)
chi-let-7b-3p	ADM	67	-14.69	GO:0001570(vasculogenesis);GO:0001843(neural tube closure);GO:0002031(G protein-coupled receptor internalization);GO:0003073(regulation of systemic arterial blood pressure);GO:0005179(hormone activity);GO:0005576(extracellular region);GO:0005615(extracellular space);GO:0005737(cytoplasm);GO:0007189(adenylate cyclase-activating G protein-coupled receptor signaling pathway);GO:0007507(heart develop…	04080(Neuroactive ligand-receptor interaction);04270(Vascular smooth muscle contraction)
chi-let-7i-3p	ADM	86	-13.59	GO:0001570(vasculogenesis);GO:0001843(neural tube closure);GO:0002031(G protein-coupled receptor internalization);GO:0003073(regulation of systemic arterial blood pressure);GO:0005179(hormone activity);GO:0005576(extracellular region);GO:0005615(extracellular space);GO:0005737(cytoplasm);GO:0007189(adenylate cyclase-activating G protein-coupled receptor signaling pathway);GO:0007507(heart develop…	04080(Neuroactive ligand-receptor interaction);04270(Vascular smooth muscle contraction)
chi-miR-27b-5p	ADM	61	-19.88	GO:0001570(vasculogenesis);GO:0001843(neural tube closure);GO:0002031(G protein-coupled receptor internalization);GO:0003073(regulation of systemic arterial blood pressure);GO:0005179(hormone activity);GO:0005576(extracellular region);GO:0005615(extracellular space);GO:0005737(cytoplasm);GO:0007189(adenylate cyclase-activating G protein-coupled receptor signaling pathway);GO:0007507(heart develop…	04080(Neuroactive ligand-receptor interaction);04270(Vascular smooth muscle contraction)
chi-mir-328-p5	ADM	82	-14.86	GO:0001570(vasculogenesis);GO:0001843(neural tube closure);GO:0002031(G protein-coupled receptor internalization);GO:0003073(regulation of systemic arterial blood pressure);GO:0005179(hormone activity);GO:0005576(extracellular region);GO:0005615(extracellular space);GO:0005737(cytoplasm);GO:0007189(adenylate cyclase-activating G protein-coupled receptor signaling pathway);GO:0007507(heart develop…	04080(Neuroactive ligand-receptor interaction);04270(Vascular smooth muscle contraction)
PC-5p-51327_15	FLOT1	69	-24.58	GO:0001765(membrane raft assembly);GO:0001819(positive regulation of cytokine production);GO:0001931(uropod);GO:0001934(positive regulation of protein phosphorylation);GO:0002020(protease binding);GO:0002090(regulation of receptor internalization);GO:0005768(endosome);GO:0005769(early endosome);GO:0005815(microtubule organizing center);GO:0005886(plasma membrane);GO:0005901(caveola);GO:0005911(ce…	04910(Insulin signaling pathway)
bta-miR-129_R-1	FLOT1	68	-17.89	GO:0001765(membrane raft assembly);GO:0001819(positive regulation of cytokine production);GO:0001931(uropod);GO:0001934(positive regulation of protein phosphorylation);GO:0002020(protease binding);GO:0002090(regulation of receptor internalization);GO:0005768(endosome);GO:0005769(early endosome);GO:0005815(microtubule organizing center);GO:0005886(plasma membrane);GO:0005901(caveola);GO:0005911(ce…	04910(Insulin signaling pathway)
bta-miR-132	FLOT1	97	-15.89	GO:0001765(membrane raft assembly);GO:0001819(positive regulation of cytokine production);GO:0001931(uropod);GO:0001934(positive regulation of protein phosphorylation);GO:0002020(protease binding);GO:0002090(regulation of receptor internalization);GO:0005768(endosome);GO:0005769(early endosome);GO:0005815(microtubule organizing center);GO:0005886(plasma membrane);GO:0005901(caveola);GO:0005911(ce…	04910(Insulin signaling pathway)
bta-mir-339a-p3	FLOT1	65	-25.91	GO:0001765(membrane raft assembly);GO:0001819(positive regulation of cytokine production);GO:0001931(uropod);GO:0001934(positive regulation of protein phosphorylation);GO:0002020(protease binding);GO:0002090(regulation of receptor internalization);GO:0005768(endosome);GO:0005769(early endosome);GO:0005815(microtubule organizing center);GO:0005886(plasma membrane);GO:0005901(caveola);GO:0005911(ce…	04910(Insulin signaling pathway)
cgr-miR-16-3p	FLOT1	59	-33.55	GO:0001765(membrane raft assembly);GO:0001819(positive regulation of cytokine production);GO:0001931(uropod);GO:0001934(positive regulation of protein phosphorylation);GO:0002020(protease binding);GO:0002090(regulation of receptor internalization);GO:0005768(endosome);GO:0005769(early endosome);GO:0005815(microtubule organizing center);GO:0005886(plasma membrane);GO:0005901(caveola);GO:0005911(ce…	04910(Insulin signaling pathway)
chi-miR-125a-3p	FLOT1	80	-73.56	GO:0001765(membrane raft assembly);GO:0001819(positive regulation of cytokine production);GO:0001931(uropod);GO:0001934(positive regulation of protein phosphorylation);GO:0002020(protease binding);GO:0002090(regulation of receptor internalization);GO:0005768(endosome);GO:0005769(early endosome);GO:0005815(microtubule organizing center);GO:0005886(plasma membrane);GO:0005901(caveola);GO:0005911(ce…	04910(Insulin signaling pathway)
chi-miR-214-3p_L-1R+2	FLOT1	66	-14.96	GO:0001765(membrane raft assembly);GO:0001819(positive regulation of cytokine production);GO:0001931(uropod);GO:0001934(positive regulation of protein phosphorylation);GO:0002020(protease binding);GO:0002090(regulation of receptor internalization);GO:0005768(endosome);GO:0005769(early endosome);GO:0005815(microtubule organizing center);GO:0005886(plasma membrane);GO:0005901(caveola);GO:0005911(ce…	04910(Insulin signaling pathway)
chi-miR-30e-3p_R+1	FLOT1	97	-14.96	GO:0001765(membrane raft assembly);GO:0001819(positive regulation of cytokine production);GO:0001931(uropod);GO:0001934(positive regulation of protein phosphorylation);GO:0002020(protease binding);GO:0002090(regulation of receptor internalization);GO:0005768(endosome);GO:0005769(early endosome);GO:0005815(microtubule organizing center);GO:0005886(plasma membrane);GO:0005901(caveola);GO:0005911(ce…	04910(Insulin signaling pathway)
chi-miR-92a-5p	FLOT1	63	-35.11	GO:0001765(membrane raft assembly);GO:0001819(positive regulation of cytokine production);GO:0001931(uropod);GO:0001934(positive regulation of protein phosphorylation);GO:0002020(protease binding);GO:0002090(regulation of receptor internalization);GO:0005768(endosome);GO:0005769(early endosome);GO:0005815(microtubule organizing center);GO:0005886(plasma membrane);GO:0005901(caveola);GO:0005911(ce…	04910(Insulin signaling pathway)
dno-miR-197-5p	FLOT1	70	-71.09	GO:0001765(membrane raft assembly);GO:0001819(positive regulation of cytokine production);GO:0001931(uropod);GO:0001934(positive regulation of protein phosphorylation);GO:0002020(protease binding);GO:0002090(regulation of receptor internalization);GO:0005768(endosome);GO:0005769(early endosome);GO:0005815(microtubule organizing center);GO:0005886(plasma membrane);GO:0005901(caveola);GO:0005911(ce…	04910(Insulin signaling pathway)
mml-miR-132-5p	FLOT1	65	-37.94	GO:0001765(membrane raft assembly);GO:0001819(positive regulation of cytokine production);GO:0001931(uropod);GO:0001934(positive regulation of protein phosphorylation);GO:0002020(protease binding);GO:0002090(regulation of receptor internalization);GO:0005768(endosome);GO:0005769(early endosome);GO:0005815(microtubule organizing center);GO:0005886(plasma membrane);GO:0005901(caveola);GO:0005911(ce…	04910(Insulin signaling pathway)
mml-miR-452-3p_L+2R-2	FLOT1	90	-30.98	GO:0001765(membrane raft assembly);GO:0001819(positive regulation of cytokine production);GO:0001931(uropod);GO:0001934(positive regulation of protein phosphorylation);GO:0002020(protease binding);GO:0002090(regulation of receptor internalization);GO:0005768(endosome);GO:0005769(early endosome);GO:0005815(microtubule organizing center);GO:0005886(plasma membrane);GO:0005901(caveola);GO:0005911(ce…	04910(Insulin signaling pathway)
mmu-miR-339-5p_L+2R-3	FLOT1	69	-43.58	GO:0001765(membrane raft assembly);GO:0001819(positive regulation of cytokine production);GO:0001931(uropod);GO:0001934(positive regulation of protein phosphorylation);GO:0002020(protease binding);GO:0002090(regulation of receptor internalization);GO:0005768(endosome);GO:0005769(early endosome);GO:0005815(microtubule organizing center);GO:0005886(plasma membrane);GO:0005901(caveola);GO:0005911(ce…	04910(Insulin signaling pathway)
mmu-miR-345-3p_R-1	FLOT1	94	-17.48	GO:0001765(membrane raft assembly);GO:0001819(positive regulation of cytokine production);GO:0001931(uropod);GO:0001934(positive regulation of protein phosphorylation);GO:0002020(protease binding);GO:0002090(regulation of receptor internalization);GO:0005768(endosome);GO:0005769(early endosome);GO:0005815(microtubule organizing center);GO:0005886(plasma membrane);GO:0005901(caveola);GO:0005911(ce…	04910(Insulin signaling pathway)
oar-miR-30a-3p_R+1	FLOT1	97	-14.57	GO:0001765(membrane raft assembly);GO:0001819(positive regulation of cytokine production);GO:0001931(uropod);GO:0001934(positive regulation of protein phosphorylation);GO:0002020(protease binding);GO:0002090(regulation of receptor internalization);GO:0005768(endosome);GO:0005769(early endosome);GO:0005815(microtubule organizing center);GO:0005886(plasma membrane);GO:0005901(caveola);GO:0005911(ce…	04910(Insulin signaling pathway)
ppy-miR-378d_R+2	FLOT1	65	-19.35	GO:0001765(membrane raft assembly);GO:0001819(positive regulation of cytokine production);GO:0001931(uropod);GO:0001934(positive regulation of protein phosphorylation);GO:0002020(protease binding);GO:0002090(regulation of receptor internalization);GO:0005768(endosome);GO:0005769(early endosome);GO:0005815(microtubule organizing center);GO:0005886(plasma membrane);GO:0005901(caveola);GO:0005911(ce…	04910(Insulin signaling pathway)
rno-miR-871-3p_R-2_1ss13TC	FLOT1	70	-16.38	GO:0001765(membrane raft assembly);GO:0001819(positive regulation of cytokine production);GO:0001931(uropod);GO:0001934(positive regulation of protein phosphorylation);GO:0002020(protease binding);GO:0002090(regulation of receptor internalization);GO:0005768(endosome);GO:0005769(early endosome);GO:0005815(microtubule organizing center);GO:0005886(plasma membrane);GO:0005901(caveola);GO:0005911(ce…	04910(Insulin signaling pathway)
PC-3p-21584_76	MDH1B	52	-20.28	GO:0003824(catalytic activity);GO:0005975(carbohydrate metabolic process);GO:0006108(malate metabolic process);GO:0016615(malate dehydrogenase activity);GO:0016616(oxidoreductase activity, acting on the CH-OH group of donors, NAD or NADP as acceptor);GO:0055114(oxidation-reduction process)	NA
PC-5p-14803_126	MDH1B	74	-45.08	GO:0003824(catalytic activity);GO:0005975(carbohydrate metabolic process);GO:0006108(malate metabolic process);GO:0016615(malate dehydrogenase activity);GO:0016616(oxidoreductase activity, acting on the CH-OH group of donors, NAD or NADP as acceptor);GO:0055114(oxidation-reduction process)	NA
PC-5p-3911_683	MDH1B	73	-18.31	GO:0003824(catalytic activity);GO:0005975(carbohydrate metabolic process);GO:0006108(malate metabolic process);GO:0016615(malate dehydrogenase activity);GO:0016616(oxidoreductase activity, acting on the CH-OH group of donors, NAD or NADP as acceptor);GO:0055114(oxidation-reduction process)	NA
PC-5p-44370_21	MDH1B	84	-10.35	GO:0003824(catalytic activity);GO:0005975(carbohydrate metabolic process);GO:0006108(malate metabolic process);GO:0016615(malate dehydrogenase activity);GO:0016616(oxidoreductase activity, acting on the CH-OH group of donors, NAD or NADP as acceptor);GO:0055114(oxidation-reduction process)	NA
PC-5p-45552_20	MDH1B	98	-14.44	GO:0003824(catalytic activity);GO:0005975(carbohydrate metabolic process);GO:0006108(malate metabolic process);GO:0016615(malate dehydrogenase activity);GO:0016616(oxidoreductase activity, acting on the CH-OH group of donors, NAD or NADP as acceptor);GO:0055114(oxidation-reduction process)	NA
bta-miR-199a-5p_R+1_1ss17CG	MDH1B	96	-18.73	GO:0003824(catalytic activity);GO:0005975(carbohydrate metabolic process);GO:0006108(malate metabolic process);GO:0016615(malate dehydrogenase activity);GO:0016616(oxidoreductase activity, acting on the CH-OH group of donors, NAD or NADP as acceptor);GO:0055114(oxidation-reduction process)	NA
bta-miR-2478_L-1_1ss11TC	MDH1B	91	-15.57	GO:0003824(catalytic activity);GO:0005975(carbohydrate metabolic process);GO:0006108(malate metabolic process);GO:0016615(malate dehydrogenase activity);GO:0016616(oxidoreductase activity, acting on the CH-OH group of donors, NAD or NADP as acceptor);GO:0055114(oxidation-reduction process)	NA
bta-mir-339a-p3	MDH1B	65	-17.4	GO:0003824(catalytic activity);GO:0005975(carbohydrate metabolic process);GO:0006108(malate metabolic process);GO:0016615(malate dehydrogenase activity);GO:0016616(oxidoreductase activity, acting on the CH-OH group of donors, NAD or NADP as acceptor);GO:0055114(oxidation-reduction process)	NA
cgr-miR-501-3p_R-2	MDH1B	77	-10.97	GO:0003824(catalytic activity);GO:0005975(carbohydrate metabolic process);GO:0006108(malate metabolic process);GO:0016615(malate dehydrogenase activity);GO:0016616(oxidoreductase activity, acting on the CH-OH group of donors, NAD or NADP as acceptor);GO:0055114(oxidation-reduction process)	NA
chi-let-7b-3p	MDH1B	69	-11.19	GO:0003824(catalytic activity);GO:0005975(carbohydrate metabolic process);GO:0006108(malate metabolic process);GO:0016615(malate dehydrogenase activity);GO:0016616(oxidoreductase activity, acting on the CH-OH group of donors, NAD or NADP as acceptor);GO:0055114(oxidation-reduction process)	NA
chi-miR-1388-5p_R+1	MDH1B	95	-16.73	GO:0003824(catalytic activity);GO:0005975(carbohydrate metabolic process);GO:0006108(malate metabolic process);GO:0016615(malate dehydrogenase activity);GO:0016616(oxidoreductase activity, acting on the CH-OH group of donors, NAD or NADP as acceptor);GO:0055114(oxidation-reduction process)	NA
chi-miR-195-3p_R+2	MDH1B	74	-18.25	GO:0003824(catalytic activity);GO:0005975(carbohydrate metabolic process);GO:0006108(malate metabolic process);GO:0016615(malate dehydrogenase activity);GO:0016616(oxidoreductase activity, acting on the CH-OH group of donors, NAD or NADP as acceptor);GO:0055114(oxidation-reduction process)	NA
chi-miR-33b-3p	MDH1B	56	-37.25	GO:0003824(catalytic activity);GO:0005975(carbohydrate metabolic process);GO:0006108(malate metabolic process);GO:0016615(malate dehydrogenase activity);GO:0016616(oxidoreductase activity, acting on the CH-OH group of donors, NAD or NADP as acceptor);GO:0055114(oxidation-reduction process)	NA
cpo-miR-328-3p_R-1_1ss21GT	MDH1B	70	-19.52	GO:0003824(catalytic activity);GO:0005975(carbohydrate metabolic process);GO:0006108(malate metabolic process);GO:0016615(malate dehydrogenase activity);GO:0016616(oxidoreductase activity, acting on the CH-OH group of donors, NAD or NADP as acceptor);GO:0055114(oxidation-reduction process)	NA
mml-miR-152-5p	MDH1B	71	-17.8	GO:0003824(catalytic activity);GO:0005975(carbohydrate metabolic process);GO:0006108(malate metabolic process);GO:0016615(malate dehydrogenase activity);GO:0016616(oxidoreductase activity, acting on the CH-OH group of donors, NAD or NADP as acceptor);GO:0055114(oxidation-reduction process)	NA
mmu-mir-1983-p5_1ss1GA	MDH1B	79	-10.18	GO:0003824(catalytic activity);GO:0005975(carbohydrate metabolic process);GO:0006108(malate metabolic process);GO:0016615(malate dehydrogenase activity);GO:0016616(oxidoreductase activity, acting on the CH-OH group of donors, NAD or NADP as acceptor);GO:0055114(oxidation-reduction process)	NA
ppy-miR-378d_R+2	MDH1B	75	-15.03	GO:0003824(catalytic activity);GO:0005975(carbohydrate metabolic process);GO:0006108(malate metabolic process);GO:0016615(malate dehydrogenase activity);GO:0016616(oxidoreductase activity, acting on the CH-OH group of donors, NAD or NADP as acceptor);GO:0055114(oxidation-reduction process)	NA
PC-5p-14803_126	FIBP	74	-21.87	GO:0005634(nucleus);GO:0016020(membrane);GO:0016607(nuclear speck);GO:0017134(fibroblast growth factor binding)	NA
cgr-miR-16-3p	FIBP	69	-20.69	GO:0005634(nucleus);GO:0016020(membrane);GO:0016607(nuclear speck);GO:0017134(fibroblast growth factor binding)	NA
hsa-mir-5100-p3_1ss18TC	FIBP	99	-14.01	GO:0005634(nucleus);GO:0016020(membrane);GO:0016607(nuclear speck);GO:0017134(fibroblast growth factor binding)	NA
PC-3p-48536_17	CYP2E1	68	-21.3	GO:0004497(monooxygenase activity);GO:0005506(iron ion binding);GO:0008202(steroid metabolic process);GO:0016098(monoterpenoid metabolic process);GO:0016491(oxidoreductase activity);GO:0016705(oxidoreductase activity, acting on paired donors, with incorporation or reduction of molecular oxygen);GO:0016712(oxidoreductase activity, acting on paired donors, with incorporation or reduction of molecul…	00140(Steroid hormone biosynthesis);00590(Arachidonic acid metabolism);00591(Linoleic acid metabolism);00980(Metabolism of xenobiotics by cytochrome P450);00982(Drug metabolism - cytochrome P450);00983(Drug metabolism - other enzymes);04932(Non-alcoholic fatty liver disease (NAFLD));05204(Chemical carcinogenesis)
PC-3p-9856_211	CYP2E1	71	-14.84	GO:0004497(monooxygenase activity);GO:0005506(iron ion binding);GO:0008202(steroid metabolic process);GO:0016098(monoterpenoid metabolic process);GO:0016491(oxidoreductase activity);GO:0016705(oxidoreductase activity, acting on paired donors, with incorporation or reduction of molecular oxygen);GO:0016712(oxidoreductase activity, acting on paired donors, with incorporation or reduction of molecul…	00140(Steroid hormone biosynthesis);00590(Arachidonic acid metabolism);00591(Linoleic acid metabolism);00980(Metabolism of xenobiotics by cytochrome P450);00982(Drug metabolism - cytochrome P450);00983(Drug metabolism - other enzymes);04932(Non-alcoholic fatty liver disease (NAFLD));05204(Chemical carcinogenesis)
cgr-miR-298-5p	CYP2E1	82	-72	GO:0004497(monooxygenase activity);GO:0005506(iron ion binding);GO:0008202(steroid metabolic process);GO:0016098(monoterpenoid metabolic process);GO:0016491(oxidoreductase activity);GO:0016705(oxidoreductase activity, acting on paired donors, with incorporation or reduction of molecular oxygen);GO:0016712(oxidoreductase activity, acting on paired donors, with incorporation or reduction of molecul…	00140(Steroid hormone biosynthesis);00590(Arachidonic acid metabolism);00591(Linoleic acid metabolism);00980(Metabolism of xenobiotics by cytochrome P450);00982(Drug metabolism - cytochrome P450);00983(Drug metabolism - other enzymes);04932(Non-alcoholic fatty liver disease (NAFLD));05204(Chemical carcinogenesis)
cgr-miR-298-5p_R+1	CYP2E1	85	-72	GO:0004497(monooxygenase activity);GO:0005506(iron ion binding);GO:0008202(steroid metabolic process);GO:0016098(monoterpenoid metabolic process);GO:0016491(oxidoreductase activity);GO:0016705(oxidoreductase activity, acting on paired donors, with incorporation or reduction of molecular oxygen);GO:0016712(oxidoreductase activity, acting on paired donors, with incorporation or reduction of molecul…	00140(Steroid hormone biosynthesis);00590(Arachidonic acid metabolism);00591(Linoleic acid metabolism);00980(Metabolism of xenobiotics by cytochrome P450);00982(Drug metabolism - cytochrome P450);00983(Drug metabolism - other enzymes);04932(Non-alcoholic fatty liver disease (NAFLD));05204(Chemical carcinogenesis)
chi-miR-125b-3p_R+1	CYP2E1	85	-35.16	GO:0004497(monooxygenase activity);GO:0005506(iron ion binding);GO:0008202(steroid metabolic process);GO:0016098(monoterpenoid metabolic process);GO:0016491(oxidoreductase activity);GO:0016705(oxidoreductase activity, acting on paired donors, with incorporation or reduction of molecular oxygen);GO:0016712(oxidoreductase activity, acting on paired donors, with incorporation or reduction of molecul…	00140(Steroid hormone biosynthesis);00590(Arachidonic acid metabolism);00591(Linoleic acid metabolism);00980(Metabolism of xenobiotics by cytochrome P450);00982(Drug metabolism - cytochrome P450);00983(Drug metabolism - other enzymes);04932(Non-alcoholic fatty liver disease (NAFLD));05204(Chemical carcinogenesis)
chi-miR-1388-3p	CYP2E1	52	-16.86	GO:0004497(monooxygenase activity);GO:0005506(iron ion binding);GO:0008202(steroid metabolic process);GO:0016098(monoterpenoid metabolic process);GO:0016491(oxidoreductase activity);GO:0016705(oxidoreductase activity, acting on paired donors, with incorporation or reduction of molecular oxygen);GO:0016712(oxidoreductase activity, acting on paired donors, with incorporation or reduction of molecul…	00140(Steroid hormone biosynthesis);00590(Arachidonic acid metabolism);00591(Linoleic acid metabolism);00980(Metabolism of xenobiotics by cytochrome P450);00982(Drug metabolism - cytochrome P450);00983(Drug metabolism - other enzymes);04932(Non-alcoholic fatty liver disease (NAFLD));05204(Chemical carcinogenesis)
chi-miR-140-3p	CYP2E1	88	-21.25	GO:0004497(monooxygenase activity);GO:0005506(iron ion binding);GO:0008202(steroid metabolic process);GO:0016098(monoterpenoid metabolic process);GO:0016491(oxidoreductase activity);GO:0016705(oxidoreductase activity, acting on paired donors, with incorporation or reduction of molecular oxygen);GO:0016712(oxidoreductase activity, acting on paired donors, with incorporation or reduction of molecul…	00140(Steroid hormone biosynthesis);00590(Arachidonic acid metabolism);00591(Linoleic acid metabolism);00980(Metabolism of xenobiotics by cytochrome P450);00982(Drug metabolism - cytochrome P450);00983(Drug metabolism - other enzymes);04932(Non-alcoholic fatty liver disease (NAFLD));05204(Chemical carcinogenesis)
chi-miR-214-3p_L-1R+2	CYP2E1	62	-43.54	GO:0004497(monooxygenase activity);GO:0005506(iron ion binding);GO:0008202(steroid metabolic process);GO:0016098(monoterpenoid metabolic process);GO:0016491(oxidoreductase activity);GO:0016705(oxidoreductase activity, acting on paired donors, with incorporation or reduction of molecular oxygen);GO:0016712(oxidoreductase activity, acting on paired donors, with incorporation or reduction of molecul…	00140(Steroid hormone biosynthesis);00590(Arachidonic acid metabolism);00591(Linoleic acid metabolism);00980(Metabolism of xenobiotics by cytochrome P450);00982(Drug metabolism - cytochrome P450);00983(Drug metabolism - other enzymes);04932(Non-alcoholic fatty liver disease (NAFLD));05204(Chemical carcinogenesis)
chi-miR-30e-3p_R+1	CYP2E1	74	-32.84	GO:0004497(monooxygenase activity);GO:0005506(iron ion binding);GO:0008202(steroid metabolic process);GO:0016098(monoterpenoid metabolic process);GO:0016491(oxidoreductase activity);GO:0016705(oxidoreductase activity, acting on paired donors, with incorporation or reduction of molecular oxygen);GO:0016712(oxidoreductase activity, acting on paired donors, with incorporation or reduction of molecul…	00140(Steroid hormone biosynthesis);00590(Arachidonic acid metabolism);00591(Linoleic acid metabolism);00980(Metabolism of xenobiotics by cytochrome P450);00982(Drug metabolism - cytochrome P450);00983(Drug metabolism - other enzymes);04932(Non-alcoholic fatty liver disease (NAFLD));05204(Chemical carcinogenesis)
chi-miR-92a-5p	CYP2E1	96	-13.76	GO:0004497(monooxygenase activity);GO:0005506(iron ion binding);GO:0008202(steroid metabolic process);GO:0016098(monoterpenoid metabolic process);GO:0016491(oxidoreductase activity);GO:0016705(oxidoreductase activity, acting on paired donors, with incorporation or reduction of molecular oxygen);GO:0016712(oxidoreductase activity, acting on paired donors, with incorporation or reduction of molecul…	00140(Steroid hormone biosynthesis);00590(Arachidonic acid metabolism);00591(Linoleic acid metabolism);00980(Metabolism of xenobiotics by cytochrome P450);00982(Drug metabolism - cytochrome P450);00983(Drug metabolism - other enzymes);04932(Non-alcoholic fatty liver disease (NAFLD));05204(Chemical carcinogenesis)
mmu-miR-345-3p_R-1	CYP2E1	82	-36.89	GO:0004497(monooxygenase activity);GO:0005506(iron ion binding);GO:0008202(steroid metabolic process);GO:0016098(monoterpenoid metabolic process);GO:0016491(oxidoreductase activity);GO:0016705(oxidoreductase activity, acting on paired donors, with incorporation or reduction of molecular oxygen);GO:0016712(oxidoreductase activity, acting on paired donors, with incorporation or reduction of molecul…	00140(Steroid hormone biosynthesis);00590(Arachidonic acid metabolism);00591(Linoleic acid metabolism);00980(Metabolism of xenobiotics by cytochrome P450);00982(Drug metabolism - cytochrome P450);00983(Drug metabolism - other enzymes);04932(Non-alcoholic fatty liver disease (NAFLD));05204(Chemical carcinogenesis)
oar-miR-30a-3p_R+1	CYP2E1	79	-33.71	GO:0004497(monooxygenase activity);GO:0005506(iron ion binding);GO:0008202(steroid metabolic process);GO:0016098(monoterpenoid metabolic process);GO:0016491(oxidoreductase activity);GO:0016705(oxidoreductase activity, acting on paired donors, with incorporation or reduction of molecular oxygen);GO:0016712(oxidoreductase activity, acting on paired donors, with incorporation or reduction of molecul…	00140(Steroid hormone biosynthesis);00590(Arachidonic acid metabolism);00591(Linoleic acid metabolism);00980(Metabolism of xenobiotics by cytochrome P450);00982(Drug metabolism - cytochrome P450);00983(Drug metabolism - other enzymes);04932(Non-alcoholic fatty liver disease (NAFLD));05204(Chemical carcinogenesis)
PC-5p-19421_87	PIGS	77	-14.8	GO:0003923(GPI-anchor transamidase activity);GO:0016020(membrane);GO:0016021(integral component of membrane);GO:0016255(attachment of GPI anchor to protein);GO:0042765(GPI-anchor transamidase complex)	00563(Glycosylphosphatidylinositol (GPI)-anchor biosynthesis)
cgr-miR-298-5p	PIGS	66	-62.72	GO:0003923(GPI-anchor transamidase activity);GO:0016020(membrane);GO:0016021(integral component of membrane);GO:0016255(attachment of GPI anchor to protein);GO:0042765(GPI-anchor transamidase complex)	00563(Glycosylphosphatidylinositol (GPI)-anchor biosynthesis)
cgr-miR-298-5p_R+1	PIGS	66	-66.34	GO:0003923(GPI-anchor transamidase activity);GO:0016020(membrane);GO:0016021(integral component of membrane);GO:0016255(attachment of GPI anchor to protein);GO:0042765(GPI-anchor transamidase complex)	00563(Glycosylphosphatidylinositol (GPI)-anchor biosynthesis)
chi-miR-1388-5p_R+1	PIGS	63	-15.39	GO:0003923(GPI-anchor transamidase activity);GO:0016020(membrane);GO:0016021(integral component of membrane);GO:0016255(attachment of GPI anchor to protein);GO:0042765(GPI-anchor transamidase complex)	00563(Glycosylphosphatidylinositol (GPI)-anchor biosynthesis)
chi-miR-202-3p_R+1	PIGS	72	-13.3	GO:0003923(GPI-anchor transamidase activity);GO:0016020(membrane);GO:0016021(integral component of membrane);GO:0016255(attachment of GPI anchor to protein);GO:0042765(GPI-anchor transamidase complex)	00563(Glycosylphosphatidylinositol (GPI)-anchor biosynthesis)
mml-miR-194-3p_L+1	PIGS	77	-15.43	GO:0003923(GPI-anchor transamidase activity);GO:0016020(membrane);GO:0016021(integral component of membrane);GO:0016255(attachment of GPI anchor to protein);GO:0042765(GPI-anchor transamidase complex)	00563(Glycosylphosphatidylinositol (GPI)-anchor biosynthesis)
PC-3p-21584_76	ZNF282	66	-79.35	GO:0003676(nucleic acid binding);GO:0005622(intracellular);GO:0006355(regulation of transcription, DNA-templated)	05168(Herpes simplex virus 1 infection)
PC-3p-9856_211	ZNF282	82	-12.84	GO:0003676(nucleic acid binding);GO:0005622(intracellular);GO:0006355(regulation of transcription, DNA-templated)	05168(Herpes simplex virus 1 infection)
PC-5p-19421_87	ZNF282	71	-36.22	GO:0003676(nucleic acid binding);GO:0005622(intracellular);GO:0006355(regulation of transcription, DNA-templated)	05168(Herpes simplex virus 1 infection)
bta-miR-2478_L-1_1ss11TC	ZNF282	69	-22.82	GO:0003676(nucleic acid binding);GO:0005622(intracellular);GO:0006355(regulation of transcription, DNA-templated)	05168(Herpes simplex virus 1 infection)
bta-mir-339a-p3	ZNF282	83	-37.97	GO:0003676(nucleic acid binding);GO:0005622(intracellular);GO:0006355(regulation of transcription, DNA-templated)	05168(Herpes simplex virus 1 infection)
chi-miR-1224_R-1	ZNF282	53	-40.82	GO:0003676(nucleic acid binding);GO:0005622(intracellular);GO:0006355(regulation of transcription, DNA-templated)	05168(Herpes simplex virus 1 infection)
chi-miR-214-3p_L-1R+2	ZNF282	50	-14.63	GO:0003676(nucleic acid binding);GO:0005622(intracellular);GO:0006355(regulation of transcription, DNA-templated)	05168(Herpes simplex virus 1 infection)
hsa-mir-5100-p3_1ss18TC	ZNF282	88	-41.81	GO:0003676(nucleic acid binding);GO:0005622(intracellular);GO:0006355(regulation of transcription, DNA-templated)	05168(Herpes simplex virus 1 infection)
mml-miR-194-3p_L+1	ZNF282	69	-22.03	GO:0003676(nucleic acid binding);GO:0005622(intracellular);GO:0006355(regulation of transcription, DNA-templated)	05168(Herpes simplex virus 1 infection)
PC-3p-48536_17	EDNRB	89	-18.15	GO:0000122(negative regulation of transcription by RNA polymerase II);GO:0001755(neural crest cell migration);GO:0004930(G protein-coupled receptor activity);GO:0004962(endothelin receptor activity);GO:0005886(plasma membrane);GO:0006885(regulation of pH);GO:0007165(signal transduction);GO:0007186(G protein-coupled receptor signaling pathway);GO:0007422(peripheral nervous system development);GO:0…	04020(Calcium signaling pathway);04022(cGMP-PKG signaling pathway);04080(Neuroactive ligand-receptor interaction);04916(Melanogenesis);04926(Relaxin signaling pathway);05200(Pathways in cancer)
PC-5p-51327_15	EDNRB	99	-18.38	GO:0000122(negative regulation of transcription by RNA polymerase II);GO:0001755(neural crest cell migration);GO:0004930(G protein-coupled receptor activity);GO:0004962(endothelin receptor activity);GO:0005886(plasma membrane);GO:0006885(regulation of pH);GO:0007165(signal transduction);GO:0007186(G protein-coupled receptor signaling pathway);GO:0007422(peripheral nervous system development);GO:0…	04020(Calcium signaling pathway);04022(cGMP-PKG signaling pathway);04080(Neuroactive ligand-receptor interaction);04916(Melanogenesis);04926(Relaxin signaling pathway);05200(Pathways in cancer)
mml-miR-452-3p_L+2R-2	EDNRB	98	-19.7	GO:0000122(negative regulation of transcription by RNA polymerase II);GO:0001755(neural crest cell migration);GO:0004930(G protein-coupled receptor activity);GO:0004962(endothelin receptor activity);GO:0005886(plasma membrane);GO:0006885(regulation of pH);GO:0007165(signal transduction);GO:0007186(G protein-coupled receptor signaling pathway);GO:0007422(peripheral nervous system development);GO:0…	04020(Calcium signaling pathway);04022(cGMP-PKG signaling pathway);04080(Neuroactive ligand-receptor interaction);04916(Melanogenesis);04926(Relaxin signaling pathway);05200(Pathways in cancer)
PC-5p-14803_126	ENSOARG00000000239	75	-16.88	GO:0005739(mitochondrion);GO:0005743(mitochondrial inner membrane);GO:0005744(TIM23 mitochondrial import inner membrane translocase complex);GO:0006886(intracellular protein transport);GO:0015031(protein transport);GO:0015450(P-P-bond-hydrolysis-driven protein transmembrane transporter activity);GO:0071806(protein transmembrane transport)	NA
PC-5p-19421_87	ENSOARG00000000239	68	-19.27	GO:0005739(mitochondrion);GO:0005743(mitochondrial inner membrane);GO:0005744(TIM23 mitochondrial import inner membrane translocase complex);GO:0006886(intracellular protein transport);GO:0015031(protein transport);GO:0015450(P-P-bond-hydrolysis-driven protein transmembrane transporter activity);GO:0071806(protein transmembrane transport)	NA
chi-miR-206_R-1	ENSOARG00000000239	70	-16.4	GO:0005739(mitochondrion);GO:0005743(mitochondrial inner membrane);GO:0005744(TIM23 mitochondrial import inner membrane translocase complex);GO:0006886(intracellular protein transport);GO:0015031(protein transport);GO:0015450(P-P-bond-hydrolysis-driven protein transmembrane transporter activity);GO:0071806(protein transmembrane transport)	NA
chi-miR-214-3p_L-1R+2	ENSOARG00000000239	72	-81.92	GO:0005739(mitochondrion);GO:0005743(mitochondrial inner membrane);GO:0005744(TIM23 mitochondrial import inner membrane translocase complex);GO:0006886(intracellular protein transport);GO:0015031(protein transport);GO:0015450(P-P-bond-hydrolysis-driven protein transmembrane transporter activity);GO:0071806(protein transmembrane transport)	NA
chi-miR-30e-3p_R+1	ENSOARG00000000239	63	-18.99	GO:0005739(mitochondrion);GO:0005743(mitochondrial inner membrane);GO:0005744(TIM23 mitochondrial import inner membrane translocase complex);GO:0006886(intracellular protein transport);GO:0015031(protein transport);GO:0015450(P-P-bond-hydrolysis-driven protein transmembrane transporter activity);GO:0071806(protein transmembrane transport)	NA
mmu-miR-339-5p_L+2R-3	ENSOARG00000000239	65	-25.48	GO:0005739(mitochondrion);GO:0005743(mitochondrial inner membrane);GO:0005744(TIM23 mitochondrial import inner membrane translocase complex);GO:0006886(intracellular protein transport);GO:0015031(protein transport);GO:0015450(P-P-bond-hydrolysis-driven protein transmembrane transporter activity);GO:0071806(protein transmembrane transport)	NA
mmu-mir-1983-p5_1ss1GA	ENSOARG00000000239	58	-35.51	GO:0005739(mitochondrion);GO:0005743(mitochondrial inner membrane);GO:0005744(TIM23 mitochondrial import inner membrane translocase complex);GO:0006886(intracellular protein transport);GO:0015031(protein transport);GO:0015450(P-P-bond-hydrolysis-driven protein transmembrane transporter activity);GO:0071806(protein transmembrane transport)	NA
oar-miR-30a-3p_R+1	ENSOARG00000000239	63	-35.5	GO:0005739(mitochondrion);GO:0005743(mitochondrial inner membrane);GO:0005744(TIM23 mitochondrial import inner membrane translocase complex);GO:0006886(intracellular protein transport);GO:0015031(protein transport);GO:0015450(P-P-bond-hydrolysis-driven protein transmembrane transporter activity);GO:0071806(protein transmembrane transport)	NA
ppy-miR-378d_R+2	ENSOARG00000000239	62	-12.69	GO:0005739(mitochondrion);GO:0005743(mitochondrial inner membrane);GO:0005744(TIM23 mitochondrial import inner membrane translocase complex);GO:0006886(intracellular protein transport);GO:0015031(protein transport);GO:0015450(P-P-bond-hydrolysis-driven protein transmembrane transporter activity);GO:0071806(protein transmembrane transport)	NA
PC-5p-14803_126	ENSOARG00000000239	75	-16.88	GO:0005739(mitochondrion);GO:0005743(mitochondrial inner membrane);GO:0005744(TIM23 mitochondrial import inner membrane translocase complex);GO:0006886(intracellular protein transport);GO:0015031(protein transport);GO:0015450(P-P-bond-hydrolysis-driven protein transmembrane transporter activity);GO:0071806(protein transmembrane transport)	NA
PC-5p-19421_87	ENSOARG00000000239	68	-19.27	GO:0005739(mitochondrion);GO:0005743(mitochondrial inner membrane);GO:0005744(TIM23 mitochondrial import inner membrane translocase complex);GO:0006886(intracellular protein transport);GO:0015031(protein transport);GO:0015450(P-P-bond-hydrolysis-driven protein transmembrane transporter activity);GO:0071806(protein transmembrane transport)	NA
chi-miR-206_R-1	ENSOARG00000000239	70	-16.4	GO:0005739(mitochondrion);GO:0005743(mitochondrial inner membrane);GO:0005744(TIM23 mitochondrial import inner membrane translocase complex);GO:0006886(intracellular protein transport);GO:0015031(protein transport);GO:0015450(P-P-bond-hydrolysis-driven protein transmembrane transporter activity);GO:0071806(protein transmembrane transport)	NA
chi-miR-214-3p_L-1R+2	ENSOARG00000000239	72	-81.92	GO:0005739(mitochondrion);GO:0005743(mitochondrial inner membrane);GO:0005744(TIM23 mitochondrial import inner membrane translocase complex);GO:0006886(intracellular protein transport);GO:0015031(protein transport);GO:0015450(P-P-bond-hydrolysis-driven protein transmembrane transporter activity);GO:0071806(protein transmembrane transport)	NA
chi-miR-30e-3p_R+1	ENSOARG00000000239	63	-18.99	GO:0005739(mitochondrion);GO:0005743(mitochondrial inner membrane);GO:0005744(TIM23 mitochondrial import inner membrane translocase complex);GO:0006886(intracellular protein transport);GO:0015031(protein transport);GO:0015450(P-P-bond-hydrolysis-driven protein transmembrane transporter activity);GO:0071806(protein transmembrane transport)	NA
mmu-miR-339-5p_L+2R-3	ENSOARG00000000239	65	-25.48	GO:0005739(mitochondrion);GO:0005743(mitochondrial inner membrane);GO:0005744(TIM23 mitochondrial import inner membrane translocase complex);GO:0006886(intracellular protein transport);GO:0015031(protein transport);GO:0015450(P-P-bond-hydrolysis-driven protein transmembrane transporter activity);GO:0071806(protein transmembrane transport)	NA
mmu-mir-1983-p5_1ss1GA	ENSOARG00000000239	58	-35.51	GO:0005739(mitochondrion);GO:0005743(mitochondrial inner membrane);GO:0005744(TIM23 mitochondrial import inner membrane translocase complex);GO:0006886(intracellular protein transport);GO:0015031(protein transport);GO:0015450(P-P-bond-hydrolysis-driven protein transmembrane transporter activity);GO:0071806(protein transmembrane transport)	NA
oar-miR-30a-3p_R+1	ENSOARG00000000239	63	-35.5	GO:0005739(mitochondrion);GO:0005743(mitochondrial inner membrane);GO:0005744(TIM23 mitochondrial import inner membrane translocase complex);GO:0006886(intracellular protein transport);GO:0015031(protein transport);GO:0015450(P-P-bond-hydrolysis-driven protein transmembrane transporter activity);GO:0071806(protein transmembrane transport)	NA
ppy-miR-378d_R+2	ENSOARG00000000239	62	-12.69	GO:0005739(mitochondrion);GO:0005743(mitochondrial inner membrane);GO:0005744(TIM23 mitochondrial import inner membrane translocase complex);GO:0006886(intracellular protein transport);GO:0015031(protein transport);GO:0015450(P-P-bond-hydrolysis-driven protein transmembrane transporter activity);GO:0071806(protein transmembrane transport)	NA
PC-3p-21584_76	ENSOARG00000000244	52	-16.82	NA	NA
PC-5p-51327_15	ENSOARG00000000244	61	-29.98	NA	NA
bta-miR-2478_L-1_1ss11TC	ENSOARG00000000244	51	-22.9	NA	NA
cgr-miR-664-3p	ENSOARG00000000244	69	-21.95	NA	NA
chi-miR-202-3p_R+1	ENSOARG00000000244	97	-41.87	NA	NA
hsa-mir-5100-p3_1ss18TC	ENSOARG00000000244	98	-16.95	NA	NA
PC-5p-19421_87	CHRNA1	70	-35.76	GO:0003009(skeletal muscle contraction);GO:0004888(transmembrane signaling receptor activity);GO:0005216(ion channel activity);GO:0005230(extracellular ligand-gated ion channel activity);GO:0005886(plasma membrane);GO:0005892(acetylcholine-gated channel complex);GO:0006811(ion transport);GO:0007274(neuromuscular synaptic transmission);GO:0007528(neuromuscular junction development);GO:0009986(cell…	04080(Neuroactive ligand-receptor interaction)
PC-5p-45552_20	CHRNA1	57	-32.17	GO:0003009(skeletal muscle contraction);GO:0004888(transmembrane signaling receptor activity);GO:0005216(ion channel activity);GO:0005230(extracellular ligand-gated ion channel activity);GO:0005886(plasma membrane);GO:0005892(acetylcholine-gated channel complex);GO:0006811(ion transport);GO:0007274(neuromuscular synaptic transmission);GO:0007528(neuromuscular junction development);GO:0009986(cell…	04080(Neuroactive ligand-receptor interaction)
cgr-miR-298-5p	CHRNA1	66	-52.82	GO:0003009(skeletal muscle contraction);GO:0004888(transmembrane signaling receptor activity);GO:0005216(ion channel activity);GO:0005230(extracellular ligand-gated ion channel activity);GO:0005886(plasma membrane);GO:0005892(acetylcholine-gated channel complex);GO:0006811(ion transport);GO:0007274(neuromuscular synaptic transmission);GO:0007528(neuromuscular junction development);GO:0009986(cell…	04080(Neuroactive ligand-receptor interaction)
cgr-miR-298-5p_R+1	CHRNA1	66	-53.03	GO:0003009(skeletal muscle contraction);GO:0004888(transmembrane signaling receptor activity);GO:0005216(ion channel activity);GO:0005230(extracellular ligand-gated ion channel activity);GO:0005886(plasma membrane);GO:0005892(acetylcholine-gated channel complex);GO:0006811(ion transport);GO:0007274(neuromuscular synaptic transmission);GO:0007528(neuromuscular junction development);GO:0009986(cell…	04080(Neuroactive ligand-receptor interaction)
chi-miR-125a-3p	CHRNA1	61	-25.42	GO:0003009(skeletal muscle contraction);GO:0004888(transmembrane signaling receptor activity);GO:0005216(ion channel activity);GO:0005230(extracellular ligand-gated ion channel activity);GO:0005886(plasma membrane);GO:0005892(acetylcholine-gated channel complex);GO:0006811(ion transport);GO:0007274(neuromuscular synaptic transmission);GO:0007528(neuromuscular junction development);GO:0009986(cell…	04080(Neuroactive ligand-receptor interaction)
chi-miR-125b-3p_R+1	CHRNA1	81	-13.24	GO:0003009(skeletal muscle contraction);GO:0004888(transmembrane signaling receptor activity);GO:0005216(ion channel activity);GO:0005230(extracellular ligand-gated ion channel activity);GO:0005886(plasma membrane);GO:0005892(acetylcholine-gated channel complex);GO:0006811(ion transport);GO:0007274(neuromuscular synaptic transmission);GO:0007528(neuromuscular junction development);GO:0009986(cell…	04080(Neuroactive ligand-receptor interaction)
chi-miR-155-5p_R+1	CHRNA1	61	-16.11	GO:0003009(skeletal muscle contraction);GO:0004888(transmembrane signaling receptor activity);GO:0005216(ion channel activity);GO:0005230(extracellular ligand-gated ion channel activity);GO:0005886(plasma membrane);GO:0005892(acetylcholine-gated channel complex);GO:0006811(ion transport);GO:0007274(neuromuscular synaptic transmission);GO:0007528(neuromuscular junction development);GO:0009986(cell…	04080(Neuroactive ligand-receptor interaction)
chi-miR-214-3p_L-1R+2	CHRNA1	77	-16.5	GO:0003009(skeletal muscle contraction);GO:0004888(transmembrane signaling receptor activity);GO:0005216(ion channel activity);GO:0005230(extracellular ligand-gated ion channel activity);GO:0005886(plasma membrane);GO:0005892(acetylcholine-gated channel complex);GO:0006811(ion transport);GO:0007274(neuromuscular synaptic transmission);GO:0007528(neuromuscular junction development);GO:0009986(cell…	04080(Neuroactive ligand-receptor interaction)
chi-miR-92a-5p	CHRNA1	81	-17.41	GO:0003009(skeletal muscle contraction);GO:0004888(transmembrane signaling receptor activity);GO:0005216(ion channel activity);GO:0005230(extracellular ligand-gated ion channel activity);GO:0005886(plasma membrane);GO:0005892(acetylcholine-gated channel complex);GO:0006811(ion transport);GO:0007274(neuromuscular synaptic transmission);GO:0007528(neuromuscular junction development);GO:0009986(cell…	04080(Neuroactive ligand-receptor interaction)
cpo-miR-1842-5p_L-1_1ss11GA	CHRNA1	87	-18.07	GO:0003009(skeletal muscle contraction);GO:0004888(transmembrane signaling receptor activity);GO:0005216(ion channel activity);GO:0005230(extracellular ligand-gated ion channel activity);GO:0005886(plasma membrane);GO:0005892(acetylcholine-gated channel complex);GO:0006811(ion transport);GO:0007274(neuromuscular synaptic transmission);GO:0007528(neuromuscular junction development);GO:0009986(cell…	04080(Neuroactive ligand-receptor interaction)
hsa-miR-4443_L+1	CHRNA1	59	-22.37	GO:0003009(skeletal muscle contraction);GO:0004888(transmembrane signaling receptor activity);GO:0005216(ion channel activity);GO:0005230(extracellular ligand-gated ion channel activity);GO:0005886(plasma membrane);GO:0005892(acetylcholine-gated channel complex);GO:0006811(ion transport);GO:0007274(neuromuscular synaptic transmission);GO:0007528(neuromuscular junction development);GO:0009986(cell…	04080(Neuroactive ligand-receptor interaction)
hsa-mir-5100-p3_1ss18TC	CHRNA1	93	-48.51	GO:0003009(skeletal muscle contraction);GO:0004888(transmembrane signaling receptor activity);GO:0005216(ion channel activity);GO:0005230(extracellular ligand-gated ion channel activity);GO:0005886(plasma membrane);GO:0005892(acetylcholine-gated channel complex);GO:0006811(ion transport);GO:0007274(neuromuscular synaptic transmission);GO:0007528(neuromuscular junction development);GO:0009986(cell…	04080(Neuroactive ligand-receptor interaction)
mml-miR-194-3p_L+1	CHRNA1	75	-43.92	GO:0003009(skeletal muscle contraction);GO:0004888(transmembrane signaling receptor activity);GO:0005216(ion channel activity);GO:0005230(extracellular ligand-gated ion channel activity);GO:0005886(plasma membrane);GO:0005892(acetylcholine-gated channel complex);GO:0006811(ion transport);GO:0007274(neuromuscular synaptic transmission);GO:0007528(neuromuscular junction development);GO:0009986(cell…	04080(Neuroactive ligand-receptor interaction)
mmu-mir-1983-p5_1ss1GA	CHRNA1	60	-22.01	GO:0003009(skeletal muscle contraction);GO:0004888(transmembrane signaling receptor activity);GO:0005216(ion channel activity);GO:0005230(extracellular ligand-gated ion channel activity);GO:0005886(plasma membrane);GO:0005892(acetylcholine-gated channel complex);GO:0006811(ion transport);GO:0007274(neuromuscular synaptic transmission);GO:0007528(neuromuscular junction development);GO:0009986(cell…	04080(Neuroactive ligand-receptor interaction)
rno-miR-871-3p_R-2_1ss13TC	CHRNA1	77	-14.58	GO:0003009(skeletal muscle contraction);GO:0004888(transmembrane signaling receptor activity);GO:0005216(ion channel activity);GO:0005230(extracellular ligand-gated ion channel activity);GO:0005886(plasma membrane);GO:0005892(acetylcholine-gated channel complex);GO:0006811(ion transport);GO:0007274(neuromuscular synaptic transmission);GO:0007528(neuromuscular junction development);GO:0009986(cell…	04080(Neuroactive ligand-receptor interaction)
bta-miR-212	KPRP	94	-19.68	NA	NA
cgr-miR-664-3p	KPRP	96	-12.67	NA	NA
chi-miR-125a-3p	KPRP	96	-36.55	NA	NA
hsa-mir-5100-p3_1ss18TC	KPRP	84	-57.45	NA	NA
PC-5p-45552_20	FGB	63	-15.69	GO:0005102(signaling receptor binding);GO:0005198(structural molecule activity);GO:0005577(fibrinogen complex);GO:0005615(extracellular space);GO:0005783(endoplasmic reticulum);GO:0005938(cell cortex);GO:0007160(cell-matrix adhesion);GO:0007596(blood coagulation);GO:0009897(external side of plasma membrane);GO:0009986(cell surface);GO:0030168(platelet activation);GO:0031091(platelet alpha granule…	04610(Complement and coagulation cascades);04611(Platelet activation)
bta-miR-219	FGB	94	-17.64	GO:0005102(signaling receptor binding);GO:0005198(structural molecule activity);GO:0005577(fibrinogen complex);GO:0005615(extracellular space);GO:0005783(endoplasmic reticulum);GO:0005938(cell cortex);GO:0007160(cell-matrix adhesion);GO:0007596(blood coagulation);GO:0009897(external side of plasma membrane);GO:0009986(cell surface);GO:0030168(platelet activation);GO:0031091(platelet alpha granule…	04610(Complement and coagulation cascades);04611(Platelet activation)
bta-miR-2478_L-1_1ss11TC	FGB	84	-11.58	GO:0005102(signaling receptor binding);GO:0005198(structural molecule activity);GO:0005577(fibrinogen complex);GO:0005615(extracellular space);GO:0005783(endoplasmic reticulum);GO:0005938(cell cortex);GO:0007160(cell-matrix adhesion);GO:0007596(blood coagulation);GO:0009897(external side of plasma membrane);GO:0009986(cell surface);GO:0030168(platelet activation);GO:0031091(platelet alpha granule…	04610(Complement and coagulation cascades);04611(Platelet activation)
cgr-miR-298-5p	FGB	56	-40.92	GO:0005102(signaling receptor binding);GO:0005198(structural molecule activity);GO:0005577(fibrinogen complex);GO:0005615(extracellular space);GO:0005783(endoplasmic reticulum);GO:0005938(cell cortex);GO:0007160(cell-matrix adhesion);GO:0007596(blood coagulation);GO:0009897(external side of plasma membrane);GO:0009986(cell surface);GO:0030168(platelet activation);GO:0031091(platelet alpha granule…	04610(Complement and coagulation cascades);04611(Platelet activation)
cgr-miR-298-5p_R+1	FGB	56	-40.92	GO:0005102(signaling receptor binding);GO:0005198(structural molecule activity);GO:0005577(fibrinogen complex);GO:0005615(extracellular space);GO:0005783(endoplasmic reticulum);GO:0005938(cell cortex);GO:0007160(cell-matrix adhesion);GO:0007596(blood coagulation);GO:0009897(external side of plasma membrane);GO:0009986(cell surface);GO:0030168(platelet activation);GO:0031091(platelet alpha granule…	04610(Complement and coagulation cascades);04611(Platelet activation)
chi-miR-194_R+1	FGB	74	-14.24	GO:0005102(signaling receptor binding);GO:0005198(structural molecule activity);GO:0005577(fibrinogen complex);GO:0005615(extracellular space);GO:0005783(endoplasmic reticulum);GO:0005938(cell cortex);GO:0007160(cell-matrix adhesion);GO:0007596(blood coagulation);GO:0009897(external side of plasma membrane);GO:0009986(cell surface);GO:0030168(platelet activation);GO:0031091(platelet alpha granule…	04610(Complement and coagulation cascades);04611(Platelet activation)
chi-miR-23b-5p_L-1	FGB	88	-42.29	GO:0005102(signaling receptor binding);GO:0005198(structural molecule activity);GO:0005577(fibrinogen complex);GO:0005615(extracellular space);GO:0005783(endoplasmic reticulum);GO:0005938(cell cortex);GO:0007160(cell-matrix adhesion);GO:0007596(blood coagulation);GO:0009897(external side of plasma membrane);GO:0009986(cell surface);GO:0030168(platelet activation);GO:0031091(platelet alpha granule…	04610(Complement and coagulation cascades);04611(Platelet activation)
chi-miR-27b-5p	FGB	91	-27.53	GO:0005102(signaling receptor binding);GO:0005198(structural molecule activity);GO:0005577(fibrinogen complex);GO:0005615(extracellular space);GO:0005783(endoplasmic reticulum);GO:0005938(cell cortex);GO:0007160(cell-matrix adhesion);GO:0007596(blood coagulation);GO:0009897(external side of plasma membrane);GO:0009986(cell surface);GO:0030168(platelet activation);GO:0031091(platelet alpha granule…	04610(Complement and coagulation cascades);04611(Platelet activation)
chi-miR-30e-3p_R+1	FGB	54	-15.74	GO:0005102(signaling receptor binding);GO:0005198(structural molecule activity);GO:0005577(fibrinogen complex);GO:0005615(extracellular space);GO:0005783(endoplasmic reticulum);GO:0005938(cell cortex);GO:0007160(cell-matrix adhesion);GO:0007596(blood coagulation);GO:0009897(external side of plasma membrane);GO:0009986(cell surface);GO:0030168(platelet activation);GO:0031091(platelet alpha granule…	04610(Complement and coagulation cascades);04611(Platelet activation)
chi-miR-34c-5p	FGB	81	-20.26	GO:0005102(signaling receptor binding);GO:0005198(structural molecule activity);GO:0005577(fibrinogen complex);GO:0005615(extracellular space);GO:0005783(endoplasmic reticulum);GO:0005938(cell cortex);GO:0007160(cell-matrix adhesion);GO:0007596(blood coagulation);GO:0009897(external side of plasma membrane);GO:0009986(cell surface);GO:0030168(platelet activation);GO:0031091(platelet alpha granule…	04610(Complement and coagulation cascades);04611(Platelet activation)
mml-miR-194-3p_L+1	FGB	65	-25.48	GO:0005102(signaling receptor binding);GO:0005198(structural molecule activity);GO:0005577(fibrinogen complex);GO:0005615(extracellular space);GO:0005783(endoplasmic reticulum);GO:0005938(cell cortex);GO:0007160(cell-matrix adhesion);GO:0007596(blood coagulation);GO:0009897(external side of plasma membrane);GO:0009986(cell surface);GO:0030168(platelet activation);GO:0031091(platelet alpha granule…	04610(Complement and coagulation cascades);04611(Platelet activation)
mmu-miR-339-5p_L+2R-3	FGB	76	-46.24	GO:0005102(signaling receptor binding);GO:0005198(structural molecule activity);GO:0005577(fibrinogen complex);GO:0005615(extracellular space);GO:0005783(endoplasmic reticulum);GO:0005938(cell cortex);GO:0007160(cell-matrix adhesion);GO:0007596(blood coagulation);GO:0009897(external side of plasma membrane);GO:0009986(cell surface);GO:0030168(platelet activation);GO:0031091(platelet alpha granule…	04610(Complement and coagulation cascades);04611(Platelet activation)
oar-miR-194_R+1	FGB	74	-14.25	GO:0005102(signaling receptor binding);GO:0005198(structural molecule activity);GO:0005577(fibrinogen complex);GO:0005615(extracellular space);GO:0005783(endoplasmic reticulum);GO:0005938(cell cortex);GO:0007160(cell-matrix adhesion);GO:0007596(blood coagulation);GO:0009897(external side of plasma membrane);GO:0009986(cell surface);GO:0030168(platelet activation);GO:0031091(platelet alpha granule…	04610(Complement and coagulation cascades);04611(Platelet activation)
oar-miR-200c_R+1	FGB	77	-12.11	GO:0005102(signaling receptor binding);GO:0005198(structural molecule activity);GO:0005577(fibrinogen complex);GO:0005615(extracellular space);GO:0005783(endoplasmic reticulum);GO:0005938(cell cortex);GO:0007160(cell-matrix adhesion);GO:0007596(blood coagulation);GO:0009897(external side of plasma membrane);GO:0009986(cell surface);GO:0030168(platelet activation);GO:0031091(platelet alpha granule…	04610(Complement and coagulation cascades);04611(Platelet activation)
oar-miR-30a-3p_R+1	FGB	54	-16.24	GO:0005102(signaling receptor binding);GO:0005198(structural molecule activity);GO:0005577(fibrinogen complex);GO:0005615(extracellular space);GO:0005783(endoplasmic reticulum);GO:0005938(cell cortex);GO:0007160(cell-matrix adhesion);GO:0007596(blood coagulation);GO:0009897(external side of plasma membrane);GO:0009986(cell surface);GO:0030168(platelet activation);GO:0031091(platelet alpha granule…	04610(Complement and coagulation cascades);04611(Platelet activation)
PC-5p-45552_20	FGB	63	-15.69	GO:0005102(signaling receptor binding);GO:0005198(structural molecule activity);GO:0005577(fibrinogen complex);GO:0005615(extracellular space);GO:0005783(endoplasmic reticulum);GO:0005938(cell cortex);GO:0007160(cell-matrix adhesion);GO:0007596(blood coagulation);GO:0009897(external side of plasma membrane);GO:0009986(cell surface);GO:0030168(platelet activation);GO:0031091(platelet alpha granule…	04610(Complement and coagulation cascades);04611(Platelet activation)
bta-miR-219	FGB	94	-17.64	GO:0005102(signaling receptor binding);GO:0005198(structural molecule activity);GO:0005577(fibrinogen complex);GO:0005615(extracellular space);GO:0005783(endoplasmic reticulum);GO:0005938(cell cortex);GO:0007160(cell-matrix adhesion);GO:0007596(blood coagulation);GO:0009897(external side of plasma membrane);GO:0009986(cell surface);GO:0030168(platelet activation);GO:0031091(platelet alpha granule…	04610(Complement and coagulation cascades);04611(Platelet activation)
bta-miR-2478_L-1_1ss11TC	FGB	84	-11.58	GO:0005102(signaling receptor binding);GO:0005198(structural molecule activity);GO:0005577(fibrinogen complex);GO:0005615(extracellular space);GO:0005783(endoplasmic reticulum);GO:0005938(cell cortex);GO:0007160(cell-matrix adhesion);GO:0007596(blood coagulation);GO:0009897(external side of plasma membrane);GO:0009986(cell surface);GO:0030168(platelet activation);GO:0031091(platelet alpha granule…	04610(Complement and coagulation cascades);04611(Platelet activation)
cgr-miR-298-5p	FGB	56	-40.92	GO:0005102(signaling receptor binding);GO:0005198(structural molecule activity);GO:0005577(fibrinogen complex);GO:0005615(extracellular space);GO:0005783(endoplasmic reticulum);GO:0005938(cell cortex);GO:0007160(cell-matrix adhesion);GO:0007596(blood coagulation);GO:0009897(external side of plasma membrane);GO:0009986(cell surface);GO:0030168(platelet activation);GO:0031091(platelet alpha granule…	04610(Complement and coagulation cascades);04611(Platelet activation)
cgr-miR-298-5p_R+1	FGB	56	-40.92	GO:0005102(signaling receptor binding);GO:0005198(structural molecule activity);GO:0005577(fibrinogen complex);GO:0005615(extracellular space);GO:0005783(endoplasmic reticulum);GO:0005938(cell cortex);GO:0007160(cell-matrix adhesion);GO:0007596(blood coagulation);GO:0009897(external side of plasma membrane);GO:0009986(cell surface);GO:0030168(platelet activation);GO:0031091(platelet alpha granule…	04610(Complement and coagulation cascades);04611(Platelet activation)
chi-miR-194_R+1	FGB	74	-14.24	GO:0005102(signaling receptor binding);GO:0005198(structural molecule activity);GO:0005577(fibrinogen complex);GO:0005615(extracellular space);GO:0005783(endoplasmic reticulum);GO:0005938(cell cortex);GO:0007160(cell-matrix adhesion);GO:0007596(blood coagulation);GO:0009897(external side of plasma membrane);GO:0009986(cell surface);GO:0030168(platelet activation);GO:0031091(platelet alpha granule…	04610(Complement and coagulation cascades);04611(Platelet activation)
chi-miR-23b-5p_L-1	FGB	88	-42.29	GO:0005102(signaling receptor binding);GO:0005198(structural molecule activity);GO:0005577(fibrinogen complex);GO:0005615(extracellular space);GO:0005783(endoplasmic reticulum);GO:0005938(cell cortex);GO:0007160(cell-matrix adhesion);GO:0007596(blood coagulation);GO:0009897(external side of plasma membrane);GO:0009986(cell surface);GO:0030168(platelet activation);GO:0031091(platelet alpha granule…	04610(Complement and coagulation cascades);04611(Platelet activation)
chi-miR-27b-5p	FGB	91	-27.53	GO:0005102(signaling receptor binding);GO:0005198(structural molecule activity);GO:0005577(fibrinogen complex);GO:0005615(extracellular space);GO:0005783(endoplasmic reticulum);GO:0005938(cell cortex);GO:0007160(cell-matrix adhesion);GO:0007596(blood coagulation);GO:0009897(external side of plasma membrane);GO:0009986(cell surface);GO:0030168(platelet activation);GO:0031091(platelet alpha granule…	04610(Complement and coagulation cascades);04611(Platelet activation)
chi-miR-30e-3p_R+1	FGB	54	-15.74	GO:0005102(signaling receptor binding);GO:0005198(structural molecule activity);GO:0005577(fibrinogen complex);GO:0005615(extracellular space);GO:0005783(endoplasmic reticulum);GO:0005938(cell cortex);GO:0007160(cell-matrix adhesion);GO:0007596(blood coagulation);GO:0009897(external side of plasma membrane);GO:0009986(cell surface);GO:0030168(platelet activation);GO:0031091(platelet alpha granule…	04610(Complement and coagulation cascades);04611(Platelet activation)
chi-miR-34c-5p	FGB	81	-20.26	GO:0005102(signaling receptor binding);GO:0005198(structural molecule activity);GO:0005577(fibrinogen complex);GO:0005615(extracellular space);GO:0005783(endoplasmic reticulum);GO:0005938(cell cortex);GO:0007160(cell-matrix adhesion);GO:0007596(blood coagulation);GO:0009897(external side of plasma membrane);GO:0009986(cell surface);GO:0030168(platelet activation);GO:0031091(platelet alpha granule…	04610(Complement and coagulation cascades);04611(Platelet activation)
mml-miR-194-3p_L+1	FGB	65	-25.48	GO:0005102(signaling receptor binding);GO:0005198(structural molecule activity);GO:0005577(fibrinogen complex);GO:0005615(extracellular space);GO:0005783(endoplasmic reticulum);GO:0005938(cell cortex);GO:0007160(cell-matrix adhesion);GO:0007596(blood coagulation);GO:0009897(external side of plasma membrane);GO:0009986(cell surface);GO:0030168(platelet activation);GO:0031091(platelet alpha granule…	04610(Complement and coagulation cascades);04611(Platelet activation)
mmu-miR-339-5p_L+2R-3	FGB	76	-46.24	GO:0005102(signaling receptor binding);GO:0005198(structural molecule activity);GO:0005577(fibrinogen complex);GO:0005615(extracellular space);GO:0005783(endoplasmic reticulum);GO:0005938(cell cortex);GO:0007160(cell-matrix adhesion);GO:0007596(blood coagulation);GO:0009897(external side of plasma membrane);GO:0009986(cell surface);GO:0030168(platelet activation);GO:0031091(platelet alpha granule…	04610(Complement and coagulation cascades);04611(Platelet activation)
oar-miR-194_R+1	FGB	74	-14.25	GO:0005102(signaling receptor binding);GO:0005198(structural molecule activity);GO:0005577(fibrinogen complex);GO:0005615(extracellular space);GO:0005783(endoplasmic reticulum);GO:0005938(cell cortex);GO:0007160(cell-matrix adhesion);GO:0007596(blood coagulation);GO:0009897(external side of plasma membrane);GO:0009986(cell surface);GO:0030168(platelet activation);GO:0031091(platelet alpha granule…	04610(Complement and coagulation cascades);04611(Platelet activation)
oar-miR-200c_R+1	FGB	77	-12.11	GO:0005102(signaling receptor binding);GO:0005198(structural molecule activity);GO:0005577(fibrinogen complex);GO:0005615(extracellular space);GO:0005783(endoplasmic reticulum);GO:0005938(cell cortex);GO:0007160(cell-matrix adhesion);GO:0007596(blood coagulation);GO:0009897(external side of plasma membrane);GO:0009986(cell surface);GO:0030168(platelet activation);GO:0031091(platelet alpha granule…	04610(Complement and coagulation cascades);04611(Platelet activation)
oar-miR-30a-3p_R+1	FGB	54	-16.24	GO:0005102(signaling receptor binding);GO:0005198(structural molecule activity);GO:0005577(fibrinogen complex);GO:0005615(extracellular space);GO:0005783(endoplasmic reticulum);GO:0005938(cell cortex);GO:0007160(cell-matrix adhesion);GO:0007596(blood coagulation);GO:0009897(external side of plasma membrane);GO:0009986(cell surface);GO:0030168(platelet activation);GO:0031091(platelet alpha granule…	04610(Complement and coagulation cascades);04611(Platelet activation)
PC-3p-48536_17	SZT2	75	-24.28	GO:0005765(lysosomal membrane);GO:0005777(peroxisome);GO:0007417(central nervous system development);GO:0009791(post-embryonic development);GO:0021540(corpus callosum morphogenesis);GO:0031667(response to nutrient levels);GO:0034198(cellular response to amino acid starvation);GO:0042149(cellular response to glucose starvation);GO:0043473(pigmentation);GO:0061462(protein localization to lysosome);…	NA
PC-5p-19421_87	SZT2	65	-45.44	GO:0005765(lysosomal membrane);GO:0005777(peroxisome);GO:0007417(central nervous system development);GO:0009791(post-embryonic development);GO:0021540(corpus callosum morphogenesis);GO:0031667(response to nutrient levels);GO:0034198(cellular response to amino acid starvation);GO:0042149(cellular response to glucose starvation);GO:0043473(pigmentation);GO:0061462(protein localization to lysosome);…	NA
PC-5p-44370_21	SZT2	61	-15.56	GO:0005765(lysosomal membrane);GO:0005777(peroxisome);GO:0007417(central nervous system development);GO:0009791(post-embryonic development);GO:0021540(corpus callosum morphogenesis);GO:0031667(response to nutrient levels);GO:0034198(cellular response to amino acid starvation);GO:0042149(cellular response to glucose starvation);GO:0043473(pigmentation);GO:0061462(protein localization to lysosome);…	NA
bta-miR-129_R-1	SZT2	78	-16.33	GO:0005765(lysosomal membrane);GO:0005777(peroxisome);GO:0007417(central nervous system development);GO:0009791(post-embryonic development);GO:0021540(corpus callosum morphogenesis);GO:0031667(response to nutrient levels);GO:0034198(cellular response to amino acid starvation);GO:0042149(cellular response to glucose starvation);GO:0043473(pigmentation);GO:0061462(protein localization to lysosome);…	NA
cgr-miR-298-5p	SZT2	59	-69.5	GO:0005765(lysosomal membrane);GO:0005777(peroxisome);GO:0007417(central nervous system development);GO:0009791(post-embryonic development);GO:0021540(corpus callosum morphogenesis);GO:0031667(response to nutrient levels);GO:0034198(cellular response to amino acid starvation);GO:0042149(cellular response to glucose starvation);GO:0043473(pigmentation);GO:0061462(protein localization to lysosome);…	NA
cgr-miR-298-5p_R+1	SZT2	59	-69.59	GO:0005765(lysosomal membrane);GO:0005777(peroxisome);GO:0007417(central nervous system development);GO:0009791(post-embryonic development);GO:0021540(corpus callosum morphogenesis);GO:0031667(response to nutrient levels);GO:0034198(cellular response to amino acid starvation);GO:0042149(cellular response to glucose starvation);GO:0043473(pigmentation);GO:0061462(protein localization to lysosome);…	NA
chi-miR-125a-3p	SZT2	71	-70.28	GO:0005765(lysosomal membrane);GO:0005777(peroxisome);GO:0007417(central nervous system development);GO:0009791(post-embryonic development);GO:0021540(corpus callosum morphogenesis);GO:0031667(response to nutrient levels);GO:0034198(cellular response to amino acid starvation);GO:0042149(cellular response to glucose starvation);GO:0043473(pigmentation);GO:0061462(protein localization to lysosome);…	NA
chi-miR-140-3p	SZT2	56	-22.01	GO:0005765(lysosomal membrane);GO:0005777(peroxisome);GO:0007417(central nervous system development);GO:0009791(post-embryonic development);GO:0021540(corpus callosum morphogenesis);GO:0031667(response to nutrient levels);GO:0034198(cellular response to amino acid starvation);GO:0042149(cellular response to glucose starvation);GO:0043473(pigmentation);GO:0061462(protein localization to lysosome);…	NA
chi-miR-202-3p_R+1	SZT2	74	-14.89	GO:0005765(lysosomal membrane);GO:0005777(peroxisome);GO:0007417(central nervous system development);GO:0009791(post-embryonic development);GO:0021540(corpus callosum morphogenesis);GO:0031667(response to nutrient levels);GO:0034198(cellular response to amino acid starvation);GO:0042149(cellular response to glucose starvation);GO:0043473(pigmentation);GO:0061462(protein localization to lysosome);…	NA
cpo-miR-1842-5p_L-1_1ss11GA	SZT2	67	-39.97	GO:0005765(lysosomal membrane);GO:0005777(peroxisome);GO:0007417(central nervous system development);GO:0009791(post-embryonic development);GO:0021540(corpus callosum morphogenesis);GO:0031667(response to nutrient levels);GO:0034198(cellular response to amino acid starvation);GO:0042149(cellular response to glucose starvation);GO:0043473(pigmentation);GO:0061462(protein localization to lysosome);…	NA
hsa-miR-4443_L+1	SZT2	89	-14.28	GO:0005765(lysosomal membrane);GO:0005777(peroxisome);GO:0007417(central nervous system development);GO:0009791(post-embryonic development);GO:0021540(corpus callosum morphogenesis);GO:0031667(response to nutrient levels);GO:0034198(cellular response to amino acid starvation);GO:0042149(cellular response to glucose starvation);GO:0043473(pigmentation);GO:0061462(protein localization to lysosome);…	NA
mml-miR-194-3p_L+1	SZT2	82	-87	GO:0005765(lysosomal membrane);GO:0005777(peroxisome);GO:0007417(central nervous system development);GO:0009791(post-embryonic development);GO:0021540(corpus callosum morphogenesis);GO:0031667(response to nutrient levels);GO:0034198(cellular response to amino acid starvation);GO:0042149(cellular response to glucose starvation);GO:0043473(pigmentation);GO:0061462(protein localization to lysosome);…	NA
PC-5p-44370_21	SRFBP1	87	-25.4	GO:0005634(nucleus)	NA
chi-miR-155-5p_R+1	SRFBP1	74	-16.17	GO:0005634(nucleus)	NA
hsa-mir-5100-p3_1ss18TC	SRFBP1	90	-16.84	GO:0005634(nucleus)	NA
PC-5p-19421_87	MAP3K5	87	-23.96	GO:0000165(MAPK cascade);GO:0000166(nucleotide binding);GO:0000186(activation of MAPKK activity);GO:0000187(activation of MAPK activity);GO:0000287(magnesium ion binding);GO:0004672(protein kinase activity);GO:0004709(MAP kinase kinase kinase activity);GO:0005524(ATP binding);GO:0006468(protein phosphorylation);GO:0007254(JNK cascade);GO:0008631(intrinsic apoptotic signaling pathway in response t…	01524(Platinum drug resistance);04010(MAPK signaling pathway);04071(Sphingolipid signaling pathway);04141(Protein processing in endoplasmic reticulum);04210(Apoptosis);04530(Tight junction);04668(TNF signaling pathway);04714(Thermogenesis);04722(Neurotrophin signaling pathway);04932(Non-alcoholic fatty liver disease (NAFLD));05014(Amyotrophic lateral sclerosis (ALS));05418(Fluid shear stress and …
PC-5p-44370_21	MAP3K5	91	-10.4	GO:0000165(MAPK cascade);GO:0000166(nucleotide binding);GO:0000186(activation of MAPKK activity);GO:0000187(activation of MAPK activity);GO:0000287(magnesium ion binding);GO:0004672(protein kinase activity);GO:0004709(MAP kinase kinase kinase activity);GO:0005524(ATP binding);GO:0006468(protein phosphorylation);GO:0007254(JNK cascade);GO:0008631(intrinsic apoptotic signaling pathway in response t…	01524(Platinum drug resistance);04010(MAPK signaling pathway);04071(Sphingolipid signaling pathway);04141(Protein processing in endoplasmic reticulum);04210(Apoptosis);04530(Tight junction);04668(TNF signaling pathway);04714(Thermogenesis);04722(Neurotrophin signaling pathway);04932(Non-alcoholic fatty liver disease (NAFLD));05014(Amyotrophic lateral sclerosis (ALS));05418(Fluid shear stress and …
PC-5p-51327_15	MAP3K5	90	-24.72	GO:0000165(MAPK cascade);GO:0000166(nucleotide binding);GO:0000186(activation of MAPKK activity);GO:0000187(activation of MAPK activity);GO:0000287(magnesium ion binding);GO:0004672(protein kinase activity);GO:0004709(MAP kinase kinase kinase activity);GO:0005524(ATP binding);GO:0006468(protein phosphorylation);GO:0007254(JNK cascade);GO:0008631(intrinsic apoptotic signaling pathway in response t…	01524(Platinum drug resistance);04010(MAPK signaling pathway);04071(Sphingolipid signaling pathway);04141(Protein processing in endoplasmic reticulum);04210(Apoptosis);04530(Tight junction);04668(TNF signaling pathway);04714(Thermogenesis);04722(Neurotrophin signaling pathway);04932(Non-alcoholic fatty liver disease (NAFLD));05014(Amyotrophic lateral sclerosis (ALS));05418(Fluid shear stress and …
bta-miR-129_R-1	MAP3K5	82	-15.65	GO:0000165(MAPK cascade);GO:0000166(nucleotide binding);GO:0000186(activation of MAPKK activity);GO:0000187(activation of MAPK activity);GO:0000287(magnesium ion binding);GO:0004672(protein kinase activity);GO:0004709(MAP kinase kinase kinase activity);GO:0005524(ATP binding);GO:0006468(protein phosphorylation);GO:0007254(JNK cascade);GO:0008631(intrinsic apoptotic signaling pathway in response t…	01524(Platinum drug resistance);04010(MAPK signaling pathway);04071(Sphingolipid signaling pathway);04141(Protein processing in endoplasmic reticulum);04210(Apoptosis);04530(Tight junction);04668(TNF signaling pathway);04714(Thermogenesis);04722(Neurotrophin signaling pathway);04932(Non-alcoholic fatty liver disease (NAFLD));05014(Amyotrophic lateral sclerosis (ALS));05418(Fluid shear stress and …
cgr-miR-664-3p	MAP3K5	98	-25.69	GO:0000165(MAPK cascade);GO:0000166(nucleotide binding);GO:0000186(activation of MAPKK activity);GO:0000187(activation of MAPK activity);GO:0000287(magnesium ion binding);GO:0004672(protein kinase activity);GO:0004709(MAP kinase kinase kinase activity);GO:0005524(ATP binding);GO:0006468(protein phosphorylation);GO:0007254(JNK cascade);GO:0008631(intrinsic apoptotic signaling pathway in response t…	01524(Platinum drug resistance);04010(MAPK signaling pathway);04071(Sphingolipid signaling pathway);04141(Protein processing in endoplasmic reticulum);04210(Apoptosis);04530(Tight junction);04668(TNF signaling pathway);04714(Thermogenesis);04722(Neurotrophin signaling pathway);04932(Non-alcoholic fatty liver disease (NAFLD));05014(Amyotrophic lateral sclerosis (ALS));05418(Fluid shear stress and …
chi-miR-125b-3p_R+1	MAP3K5	96	-27.73	GO:0000165(MAPK cascade);GO:0000166(nucleotide binding);GO:0000186(activation of MAPKK activity);GO:0000187(activation of MAPK activity);GO:0000287(magnesium ion binding);GO:0004672(protein kinase activity);GO:0004709(MAP kinase kinase kinase activity);GO:0005524(ATP binding);GO:0006468(protein phosphorylation);GO:0007254(JNK cascade);GO:0008631(intrinsic apoptotic signaling pathway in response t…	01524(Platinum drug resistance);04010(MAPK signaling pathway);04071(Sphingolipid signaling pathway);04141(Protein processing in endoplasmic reticulum);04210(Apoptosis);04530(Tight junction);04668(TNF signaling pathway);04714(Thermogenesis);04722(Neurotrophin signaling pathway);04932(Non-alcoholic fatty liver disease (NAFLD));05014(Amyotrophic lateral sclerosis (ALS));05418(Fluid shear stress and …
chi-miR-1388-3p	MAP3K5	96	-32	GO:0000165(MAPK cascade);GO:0000166(nucleotide binding);GO:0000186(activation of MAPKK activity);GO:0000187(activation of MAPK activity);GO:0000287(magnesium ion binding);GO:0004672(protein kinase activity);GO:0004709(MAP kinase kinase kinase activity);GO:0005524(ATP binding);GO:0006468(protein phosphorylation);GO:0007254(JNK cascade);GO:0008631(intrinsic apoptotic signaling pathway in response t…	01524(Platinum drug resistance);04010(MAPK signaling pathway);04071(Sphingolipid signaling pathway);04141(Protein processing in endoplasmic reticulum);04210(Apoptosis);04530(Tight junction);04668(TNF signaling pathway);04714(Thermogenesis);04722(Neurotrophin signaling pathway);04932(Non-alcoholic fatty liver disease (NAFLD));05014(Amyotrophic lateral sclerosis (ALS));05418(Fluid shear stress and …
dno-miR-449c-3p	MAP3K5	57	-35.83	GO:0000165(MAPK cascade);GO:0000166(nucleotide binding);GO:0000186(activation of MAPKK activity);GO:0000187(activation of MAPK activity);GO:0000287(magnesium ion binding);GO:0004672(protein kinase activity);GO:0004709(MAP kinase kinase kinase activity);GO:0005524(ATP binding);GO:0006468(protein phosphorylation);GO:0007254(JNK cascade);GO:0008631(intrinsic apoptotic signaling pathway in response t…	01524(Platinum drug resistance);04010(MAPK signaling pathway);04071(Sphingolipid signaling pathway);04141(Protein processing in endoplasmic reticulum);04210(Apoptosis);04530(Tight junction);04668(TNF signaling pathway);04714(Thermogenesis);04722(Neurotrophin signaling pathway);04932(Non-alcoholic fatty liver disease (NAFLD));05014(Amyotrophic lateral sclerosis (ALS));05418(Fluid shear stress and …
mml-miR-222-5p_L+2	MAP3K5	95	-30.23	GO:0000165(MAPK cascade);GO:0000166(nucleotide binding);GO:0000186(activation of MAPKK activity);GO:0000187(activation of MAPK activity);GO:0000287(magnesium ion binding);GO:0004672(protein kinase activity);GO:0004709(MAP kinase kinase kinase activity);GO:0005524(ATP binding);GO:0006468(protein phosphorylation);GO:0007254(JNK cascade);GO:0008631(intrinsic apoptotic signaling pathway in response t…	01524(Platinum drug resistance);04010(MAPK signaling pathway);04071(Sphingolipid signaling pathway);04141(Protein processing in endoplasmic reticulum);04210(Apoptosis);04530(Tight junction);04668(TNF signaling pathway);04714(Thermogenesis);04722(Neurotrophin signaling pathway);04932(Non-alcoholic fatty liver disease (NAFLD));05014(Amyotrophic lateral sclerosis (ALS));05418(Fluid shear stress and …
oan-miR-27b-3p_R+1	MAP3K5	73	-13.18	GO:0000165(MAPK cascade);GO:0000166(nucleotide binding);GO:0000186(activation of MAPKK activity);GO:0000187(activation of MAPK activity);GO:0000287(magnesium ion binding);GO:0004672(protein kinase activity);GO:0004709(MAP kinase kinase kinase activity);GO:0005524(ATP binding);GO:0006468(protein phosphorylation);GO:0007254(JNK cascade);GO:0008631(intrinsic apoptotic signaling pathway in response t…	01524(Platinum drug resistance);04010(MAPK signaling pathway);04071(Sphingolipid signaling pathway);04141(Protein processing in endoplasmic reticulum);04210(Apoptosis);04530(Tight junction);04668(TNF signaling pathway);04714(Thermogenesis);04722(Neurotrophin signaling pathway);04932(Non-alcoholic fatty liver disease (NAFLD));05014(Amyotrophic lateral sclerosis (ALS));05418(Fluid shear stress and …
PC-3p-35064_35	PLXDC2	78	-17.96	GO:0016020(membrane);GO:0016021(integral component of membrane)	NA
bta-miR-129_R-1	PLXDC2	69	-60.02	GO:0016020(membrane);GO:0016021(integral component of membrane)	NA
bta-miR-219	PLXDC2	67	-18.06	GO:0016020(membrane);GO:0016021(integral component of membrane)	NA
cgr-miR-664-3p	PLXDC2	97	-23.16	GO:0016020(membrane);GO:0016021(integral component of membrane)	NA
chi-miR-125b-3p_R+1	PLXDC2	58	-14.52	GO:0016020(membrane);GO:0016021(integral component of membrane)	NA
chi-miR-1388-5p_R+1	PLXDC2	93	-28.74	GO:0016020(membrane);GO:0016021(integral component of membrane)	NA
chi-miR-140-3p	PLXDC2	70	-30.12	GO:0016020(membrane);GO:0016021(integral component of membrane)	NA
chi-miR-214-3p_L-1R+2	PLXDC2	52	-32.32	GO:0016020(membrane);GO:0016021(integral component of membrane)	NA
hsa-miR-4443_L+1	PLXDC2	97	-11.5	GO:0016020(membrane);GO:0016021(integral component of membrane)	NA
oan-miR-27b-3p_R+1	PLXDC2	70	-31.69	GO:0016020(membrane);GO:0016021(integral component of membrane)	NA
ppy-miR-378d_R+2	PLXDC2	65	-13.8	GO:0016020(membrane);GO:0016021(integral component of membrane)	NA
PC-5p-51327_15	RNPEP	62	-49.08	GO:0004177(aminopeptidase activity);GO:0005615(extracellular space);GO:0006508(proteolysis);GO:0008237(metallopeptidase activity);GO:0008270(zinc ion binding)	NA
bta-miR-212	RNPEP	82	-76.94	GO:0004177(aminopeptidase activity);GO:0005615(extracellular space);GO:0006508(proteolysis);GO:0008237(metallopeptidase activity);GO:0008270(zinc ion binding)	NA
cgr-miR-298-5p	RNPEP	56	-106.03	GO:0004177(aminopeptidase activity);GO:0005615(extracellular space);GO:0006508(proteolysis);GO:0008237(metallopeptidase activity);GO:0008270(zinc ion binding)	NA
cgr-miR-298-5p_R+1	RNPEP	56	-108.86	GO:0004177(aminopeptidase activity);GO:0005615(extracellular space);GO:0006508(proteolysis);GO:0008237(metallopeptidase activity);GO:0008270(zinc ion binding)	NA
chi-miR-214-3p_L-1R+2	RNPEP	71	-17.08	GO:0004177(aminopeptidase activity);GO:0005615(extracellular space);GO:0006508(proteolysis);GO:0008237(metallopeptidase activity);GO:0008270(zinc ion binding)	NA
cpo-miR-1842-5p_L-1_1ss11GA	RNPEP	70	-18.27	GO:0004177(aminopeptidase activity);GO:0005615(extracellular space);GO:0006508(proteolysis);GO:0008237(metallopeptidase activity);GO:0008270(zinc ion binding)	NA
mml-miR-452-3p_L+2R-2	RNPEP	57	-17.13	GO:0004177(aminopeptidase activity);GO:0005615(extracellular space);GO:0006508(proteolysis);GO:0008237(metallopeptidase activity);GO:0008270(zinc ion binding)	NA
PC-3p-48536_17	GRAMD1B	56	-78.54	GO:0001786(phosphatidylserine binding);GO:0005789(endoplasmic reticulum membrane);GO:0005886(plasma membrane);GO:0015485(cholesterol binding);GO:0016020(membrane);GO:0016021(integral component of membrane);GO:0030301(cholesterol transport);GO:0042632(cholesterol homeostasis);GO:0070300(phosphatidic acid binding);GO:0071397(cellular response to cholesterol);GO:0120011(intermembrane sterol transfer…	NA
PC-5p-14803_126	GRAMD1B	54	-16.41	GO:0001786(phosphatidylserine binding);GO:0005789(endoplasmic reticulum membrane);GO:0005886(plasma membrane);GO:0015485(cholesterol binding);GO:0016020(membrane);GO:0016021(integral component of membrane);GO:0030301(cholesterol transport);GO:0042632(cholesterol homeostasis);GO:0070300(phosphatidic acid binding);GO:0071397(cellular response to cholesterol);GO:0120011(intermembrane sterol transfer…	NA
PC-5p-51327_15	GRAMD1B	86	-20.23	GO:0001786(phosphatidylserine binding);GO:0005789(endoplasmic reticulum membrane);GO:0005886(plasma membrane);GO:0015485(cholesterol binding);GO:0016020(membrane);GO:0016021(integral component of membrane);GO:0030301(cholesterol transport);GO:0042632(cholesterol homeostasis);GO:0070300(phosphatidic acid binding);GO:0071397(cellular response to cholesterol);GO:0120011(intermembrane sterol transfer…	NA
bta-mir-339a-p3	GRAMD1B	56	-20.91	GO:0001786(phosphatidylserine binding);GO:0005789(endoplasmic reticulum membrane);GO:0005886(plasma membrane);GO:0015485(cholesterol binding);GO:0016020(membrane);GO:0016021(integral component of membrane);GO:0030301(cholesterol transport);GO:0042632(cholesterol homeostasis);GO:0070300(phosphatidic acid binding);GO:0071397(cellular response to cholesterol);GO:0120011(intermembrane sterol transfer…	NA
cgr-mir-3535-p3_1	GRAMD1B	65	-30.51	GO:0001786(phosphatidylserine binding);GO:0005789(endoplasmic reticulum membrane);GO:0005886(plasma membrane);GO:0015485(cholesterol binding);GO:0016020(membrane);GO:0016021(integral component of membrane);GO:0030301(cholesterol transport);GO:0042632(cholesterol homeostasis);GO:0070300(phosphatidic acid binding);GO:0071397(cellular response to cholesterol);GO:0120011(intermembrane sterol transfer…	NA
cgr-mir-3535-p3_2	GRAMD1B	64	-35.99	GO:0001786(phosphatidylserine binding);GO:0005789(endoplasmic reticulum membrane);GO:0005886(plasma membrane);GO:0015485(cholesterol binding);GO:0016020(membrane);GO:0016021(integral component of membrane);GO:0030301(cholesterol transport);GO:0042632(cholesterol homeostasis);GO:0070300(phosphatidic acid binding);GO:0071397(cellular response to cholesterol);GO:0120011(intermembrane sterol transfer…	NA
chi-miR-202-3p_R+1	GRAMD1B	64	-17	GO:0001786(phosphatidylserine binding);GO:0005789(endoplasmic reticulum membrane);GO:0005886(plasma membrane);GO:0015485(cholesterol binding);GO:0016020(membrane);GO:0016021(integral component of membrane);GO:0030301(cholesterol transport);GO:0042632(cholesterol homeostasis);GO:0070300(phosphatidic acid binding);GO:0071397(cellular response to cholesterol);GO:0120011(intermembrane sterol transfer…	NA
chi-miR-23b-5p_L-1	GRAMD1B	61	-53.67	GO:0001786(phosphatidylserine binding);GO:0005789(endoplasmic reticulum membrane);GO:0005886(plasma membrane);GO:0015485(cholesterol binding);GO:0016020(membrane);GO:0016021(integral component of membrane);GO:0030301(cholesterol transport);GO:0042632(cholesterol homeostasis);GO:0070300(phosphatidic acid binding);GO:0071397(cellular response to cholesterol);GO:0120011(intermembrane sterol transfer…	NA
cpo-miR-1842-5p_L-1_1ss11GA	GRAMD1B	51	-20.54	GO:0001786(phosphatidylserine binding);GO:0005789(endoplasmic reticulum membrane);GO:0005886(plasma membrane);GO:0015485(cholesterol binding);GO:0016020(membrane);GO:0016021(integral component of membrane);GO:0030301(cholesterol transport);GO:0042632(cholesterol homeostasis);GO:0070300(phosphatidic acid binding);GO:0071397(cellular response to cholesterol);GO:0120011(intermembrane sterol transfer…	NA
hsa-mir-5100-p3_1ss18TC	GRAMD1B	87	-17.48	GO:0001786(phosphatidylserine binding);GO:0005789(endoplasmic reticulum membrane);GO:0005886(plasma membrane);GO:0015485(cholesterol binding);GO:0016020(membrane);GO:0016021(integral component of membrane);GO:0030301(cholesterol transport);GO:0042632(cholesterol homeostasis);GO:0070300(phosphatidic acid binding);GO:0071397(cellular response to cholesterol);GO:0120011(intermembrane sterol transfer…	NA
mml-miR-194-3p_L+1	GRAMD1B	91	-48.95	GO:0001786(phosphatidylserine binding);GO:0005789(endoplasmic reticulum membrane);GO:0005886(plasma membrane);GO:0015485(cholesterol binding);GO:0016020(membrane);GO:0016021(integral component of membrane);GO:0030301(cholesterol transport);GO:0042632(cholesterol homeostasis);GO:0070300(phosphatidic acid binding);GO:0071397(cellular response to cholesterol);GO:0120011(intermembrane sterol transfer…	NA
PC-3p-35064_35	ENSOARG00000000351	98	-18.3	NA	NA
dno-miR-197-5p	ENSOARG00000000351	81	-23.14	NA	NA
hsa-miR-4443_L+1	ENSOARG00000000351	69	-17.01	NA	NA
mmu-miR-345-3p_R-1	ENSOARG00000000351	80	-34.13	NA	NA
PC-5p-14803_126	SLC22A6	76	-13.01	GO:0005452(inorganic anion exchanger activity);GO:0005887(integral component of plasma membrane);GO:0006820(anion transport);GO:0008514(organic anion transmembrane transporter activity);GO:0015698(inorganic anion transport);GO:0015711(organic anion transport);GO:0015742(alpha-ketoglutarate transport);GO:0016020(membrane);GO:0016021(integral component of membrane);GO:0016323(basolateral plasma mem…	NA
PC-5p-19421_87	SLC22A6	57	-19.34	GO:0005452(inorganic anion exchanger activity);GO:0005887(integral component of plasma membrane);GO:0006820(anion transport);GO:0008514(organic anion transmembrane transporter activity);GO:0015698(inorganic anion transport);GO:0015711(organic anion transport);GO:0015742(alpha-ketoglutarate transport);GO:0016020(membrane);GO:0016021(integral component of membrane);GO:0016323(basolateral plasma mem…	NA
PC-5p-44370_21	SLC22A6	75	-28.24	GO:0005452(inorganic anion exchanger activity);GO:0005887(integral component of plasma membrane);GO:0006820(anion transport);GO:0008514(organic anion transmembrane transporter activity);GO:0015698(inorganic anion transport);GO:0015711(organic anion transport);GO:0015742(alpha-ketoglutarate transport);GO:0016020(membrane);GO:0016021(integral component of membrane);GO:0016323(basolateral plasma mem…	NA
cgr-miR-298-5p	SLC22A6	96	-69.25	GO:0005452(inorganic anion exchanger activity);GO:0005887(integral component of plasma membrane);GO:0006820(anion transport);GO:0008514(organic anion transmembrane transporter activity);GO:0015698(inorganic anion transport);GO:0015711(organic anion transport);GO:0015742(alpha-ketoglutarate transport);GO:0016020(membrane);GO:0016021(integral component of membrane);GO:0016323(basolateral plasma mem…	NA
cgr-miR-298-5p_R+1	SLC22A6	96	-69.27	GO:0005452(inorganic anion exchanger activity);GO:0005887(integral component of plasma membrane);GO:0006820(anion transport);GO:0008514(organic anion transmembrane transporter activity);GO:0015698(inorganic anion transport);GO:0015711(organic anion transport);GO:0015742(alpha-ketoglutarate transport);GO:0016020(membrane);GO:0016021(integral component of membrane);GO:0016323(basolateral plasma mem…	NA
chi-miR-1388-3p	SLC22A6	67	-66.2	GO:0005452(inorganic anion exchanger activity);GO:0005887(integral component of plasma membrane);GO:0006820(anion transport);GO:0008514(organic anion transmembrane transporter activity);GO:0015698(inorganic anion transport);GO:0015711(organic anion transport);GO:0015742(alpha-ketoglutarate transport);GO:0016020(membrane);GO:0016021(integral component of membrane);GO:0016323(basolateral plasma mem…	NA
chi-miR-23b-5p_L-1	SLC22A6	66	-21.58	GO:0005452(inorganic anion exchanger activity);GO:0005887(integral component of plasma membrane);GO:0006820(anion transport);GO:0008514(organic anion transmembrane transporter activity);GO:0015698(inorganic anion transport);GO:0015711(organic anion transport);GO:0015742(alpha-ketoglutarate transport);GO:0016020(membrane);GO:0016021(integral component of membrane);GO:0016323(basolateral plasma mem…	NA
hsa-miR-4443_L+1	SLC22A6	63	-23.29	GO:0005452(inorganic anion exchanger activity);GO:0005887(integral component of plasma membrane);GO:0006820(anion transport);GO:0008514(organic anion transmembrane transporter activity);GO:0015698(inorganic anion transport);GO:0015711(organic anion transport);GO:0015742(alpha-ketoglutarate transport);GO:0016020(membrane);GO:0016021(integral component of membrane);GO:0016323(basolateral plasma mem…	NA
PC-5p-14803_126	SLC22A6	60	-13.01	GO:0005452(inorganic anion exchanger activity);GO:0005887(integral component of plasma membrane);GO:0006820(anion transport);GO:0008514(organic anion transmembrane transporter activity);GO:0015698(inorganic anion transport);GO:0015711(organic anion transport);GO:0015742(alpha-ketoglutarate transport);GO:0016020(membrane);GO:0016021(integral component of membrane);GO:0016323(basolateral plasma mem…	NA
PC-5p-19421_87	SLC22A6	57	-19.34	GO:0005452(inorganic anion exchanger activity);GO:0005887(integral component of plasma membrane);GO:0006820(anion transport);GO:0008514(organic anion transmembrane transporter activity);GO:0015698(inorganic anion transport);GO:0015711(organic anion transport);GO:0015742(alpha-ketoglutarate transport);GO:0016020(membrane);GO:0016021(integral component of membrane);GO:0016323(basolateral plasma mem…	NA
PC-5p-44370_21	SLC22A6	67	-28.24	GO:0005452(inorganic anion exchanger activity);GO:0005887(integral component of plasma membrane);GO:0006820(anion transport);GO:0008514(organic anion transmembrane transporter activity);GO:0015698(inorganic anion transport);GO:0015711(organic anion transport);GO:0015742(alpha-ketoglutarate transport);GO:0016020(membrane);GO:0016021(integral component of membrane);GO:0016323(basolateral plasma mem…	NA
cgr-miR-298-5p	SLC22A6	92	-69.25	GO:0005452(inorganic anion exchanger activity);GO:0005887(integral component of plasma membrane);GO:0006820(anion transport);GO:0008514(organic anion transmembrane transporter activity);GO:0015698(inorganic anion transport);GO:0015711(organic anion transport);GO:0015742(alpha-ketoglutarate transport);GO:0016020(membrane);GO:0016021(integral component of membrane);GO:0016323(basolateral plasma mem…	NA
cgr-miR-298-5p_R+1	SLC22A6	92	-69.27	GO:0005452(inorganic anion exchanger activity);GO:0005887(integral component of plasma membrane);GO:0006820(anion transport);GO:0008514(organic anion transmembrane transporter activity);GO:0015698(inorganic anion transport);GO:0015711(organic anion transport);GO:0015742(alpha-ketoglutarate transport);GO:0016020(membrane);GO:0016021(integral component of membrane);GO:0016323(basolateral plasma mem…	NA
chi-miR-1388-3p	SLC22A6	58	-66.2	GO:0005452(inorganic anion exchanger activity);GO:0005887(integral component of plasma membrane);GO:0006820(anion transport);GO:0008514(organic anion transmembrane transporter activity);GO:0015698(inorganic anion transport);GO:0015711(organic anion transport);GO:0015742(alpha-ketoglutarate transport);GO:0016020(membrane);GO:0016021(integral component of membrane);GO:0016323(basolateral plasma mem…	NA
chi-miR-206_R-1	SLC22A6	59	-34.39	GO:0005452(inorganic anion exchanger activity);GO:0005887(integral component of plasma membrane);GO:0006820(anion transport);GO:0008514(organic anion transmembrane transporter activity);GO:0015698(inorganic anion transport);GO:0015711(organic anion transport);GO:0015742(alpha-ketoglutarate transport);GO:0016020(membrane);GO:0016021(integral component of membrane);GO:0016323(basolateral plasma mem…	NA
chi-miR-23b-5p_L-1	SLC22A6	51	-21.58	GO:0005452(inorganic anion exchanger activity);GO:0005887(integral component of plasma membrane);GO:0006820(anion transport);GO:0008514(organic anion transmembrane transporter activity);GO:0015698(inorganic anion transport);GO:0015711(organic anion transport);GO:0015742(alpha-ketoglutarate transport);GO:0016020(membrane);GO:0016021(integral component of membrane);GO:0016323(basolateral plasma mem…	NA
cpo-miR-1842-5p_L-1_1ss11GA	SLC22A6	85	-22.82	GO:0005452(inorganic anion exchanger activity);GO:0005887(integral component of plasma membrane);GO:0006820(anion transport);GO:0008514(organic anion transmembrane transporter activity);GO:0015698(inorganic anion transport);GO:0015711(organic anion transport);GO:0015742(alpha-ketoglutarate transport);GO:0016020(membrane);GO:0016021(integral component of membrane);GO:0016323(basolateral plasma mem…	NA
hsa-miR-4443_L+1	SLC22A6	63	-23.29	GO:0005452(inorganic anion exchanger activity);GO:0005887(integral component of plasma membrane);GO:0006820(anion transport);GO:0008514(organic anion transmembrane transporter activity);GO:0015698(inorganic anion transport);GO:0015711(organic anion transport);GO:0015742(alpha-ketoglutarate transport);GO:0016020(membrane);GO:0016021(integral component of membrane);GO:0016323(basolateral plasma mem…	NA
PC-3p-21584_76	FAM217A	90	-27.52	NA	NA
PC-3p-9856_211	FAM217A	81	-48.97	NA	NA
PC-5p-51327_15	FAM217A	98	-73.36	NA	NA
bta-miR-129_R-1	FAM217A	62	-10.9	NA	NA
chi-miR-125a-3p	FAM217A	60	-64.52	NA	NA
chi-miR-1388-3p	FAM217A	67	-12.88	NA	NA
chi-miR-1388-5p_R+1	FAM217A	65	-56.27	NA	NA
chi-miR-214-3p_L-1R+2	FAM217A	61	-49.16	NA	NA
chi-miR-30e-3p_R+1	FAM217A	68	-22.75	NA	NA
chi-miR-33b-3p	FAM217A	54	-49.99	NA	NA
chi-miR-34c-5p	FAM217A	51	-58.85	NA	NA
cpo-miR-1842-5p_L-1_1ss11GA	FAM217A	81	-40.01	NA	NA
hsa-miR-7977_R+4_1ss6AG	FAM217A	81	-23.31	NA	NA
oar-miR-30a-3p_R+1	FAM217A	68	-46.01	NA	NA
pha-miR-210	FAM217A	65	-66.61	NA	NA
PC-5p-51327_15	PPP1R16B	78	-21.57	GO:0001938(positive regulation of endothelial cell proliferation);GO:0005515(protein binding);GO:0005634(nucleus);GO:0005886(plasma membrane);GO:0014066(regulation of phosphatidylinositol 3-kinase signaling);GO:0016607(nuclear speck);GO:0019888(protein phosphatase regulator activity);GO:0035304(regulation of protein dephosphorylation);GO:0035307(positive regulation of protein dephosphorylation);G…	NA
bta-mir-339a-p3	PPP1R16B	68	-17.4	GO:0001938(positive regulation of endothelial cell proliferation);GO:0005515(protein binding);GO:0005634(nucleus);GO:0005886(plasma membrane);GO:0014066(regulation of phosphatidylinositol 3-kinase signaling);GO:0016607(nuclear speck);GO:0019888(protein phosphatase regulator activity);GO:0035304(regulation of protein dephosphorylation);GO:0035307(positive regulation of protein dephosphorylation);G…	NA
chi-miR-1388-3p	PPP1R16B	66	-20.12	GO:0001938(positive regulation of endothelial cell proliferation);GO:0005515(protein binding);GO:0005634(nucleus);GO:0005886(plasma membrane);GO:0014066(regulation of phosphatidylinositol 3-kinase signaling);GO:0016607(nuclear speck);GO:0019888(protein phosphatase regulator activity);GO:0035304(regulation of protein dephosphorylation);GO:0035307(positive regulation of protein dephosphorylation);G…	NA
chi-miR-214-3p_L-1R+2	PPP1R16B	97	-55.06	GO:0001938(positive regulation of endothelial cell proliferation);GO:0005515(protein binding);GO:0005634(nucleus);GO:0005886(plasma membrane);GO:0014066(regulation of phosphatidylinositol 3-kinase signaling);GO:0016607(nuclear speck);GO:0019888(protein phosphatase regulator activity);GO:0035304(regulation of protein dephosphorylation);GO:0035307(positive regulation of protein dephosphorylation);G…	NA
chi-miR-30e-3p_R+1	PPP1R16B	79	-14.17	GO:0001938(positive regulation of endothelial cell proliferation);GO:0005515(protein binding);GO:0005634(nucleus);GO:0005886(plasma membrane);GO:0014066(regulation of phosphatidylinositol 3-kinase signaling);GO:0016607(nuclear speck);GO:0019888(protein phosphatase regulator activity);GO:0035304(regulation of protein dephosphorylation);GO:0035307(positive regulation of protein dephosphorylation);G…	NA
chi-miR-34c-5p	PPP1R16B	92	-18.03	GO:0001938(positive regulation of endothelial cell proliferation);GO:0005515(protein binding);GO:0005634(nucleus);GO:0005886(plasma membrane);GO:0014066(regulation of phosphatidylinositol 3-kinase signaling);GO:0016607(nuclear speck);GO:0019888(protein phosphatase regulator activity);GO:0035304(regulation of protein dephosphorylation);GO:0035307(positive regulation of protein dephosphorylation);G…	NA
cpo-miR-1842-5p_L-1_1ss11GA	PPP1R16B	68	-34.69	GO:0001938(positive regulation of endothelial cell proliferation);GO:0005515(protein binding);GO:0005634(nucleus);GO:0005886(plasma membrane);GO:0014066(regulation of phosphatidylinositol 3-kinase signaling);GO:0016607(nuclear speck);GO:0019888(protein phosphatase regulator activity);GO:0035304(regulation of protein dephosphorylation);GO:0035307(positive regulation of protein dephosphorylation);G…	NA
mml-miR-152-5p	PPP1R16B	69	-14.51	GO:0001938(positive regulation of endothelial cell proliferation);GO:0005515(protein binding);GO:0005634(nucleus);GO:0005886(plasma membrane);GO:0014066(regulation of phosphatidylinositol 3-kinase signaling);GO:0016607(nuclear speck);GO:0019888(protein phosphatase regulator activity);GO:0035304(regulation of protein dephosphorylation);GO:0035307(positive regulation of protein dephosphorylation);G…	NA
mmu-miR-339-5p_L+2R-3	PPP1R16B	51	-14.25	GO:0001938(positive regulation of endothelial cell proliferation);GO:0005515(protein binding);GO:0005634(nucleus);GO:0005886(plasma membrane);GO:0014066(regulation of phosphatidylinositol 3-kinase signaling);GO:0016607(nuclear speck);GO:0019888(protein phosphatase regulator activity);GO:0035304(regulation of protein dephosphorylation);GO:0035307(positive regulation of protein dephosphorylation);G…	NA
oar-miR-30a-3p_R+1	PPP1R16B	79	-17.17	GO:0001938(positive regulation of endothelial cell proliferation);GO:0005515(protein binding);GO:0005634(nucleus);GO:0005886(plasma membrane);GO:0014066(regulation of phosphatidylinositol 3-kinase signaling);GO:0016607(nuclear speck);GO:0019888(protein phosphatase regulator activity);GO:0035304(regulation of protein dephosphorylation);GO:0035307(positive regulation of protein dephosphorylation);G…	NA
ppy-miR-378d_R+2	PPP1R16B	60	-38.26	GO:0001938(positive regulation of endothelial cell proliferation);GO:0005515(protein binding);GO:0005634(nucleus);GO:0005886(plasma membrane);GO:0014066(regulation of phosphatidylinositol 3-kinase signaling);GO:0016607(nuclear speck);GO:0019888(protein phosphatase regulator activity);GO:0035304(regulation of protein dephosphorylation);GO:0035307(positive regulation of protein dephosphorylation);G…	NA
PC-5p-51327_15	PPP1R16B	78	-21.57	GO:0001938(positive regulation of endothelial cell proliferation);GO:0005515(protein binding);GO:0005634(nucleus);GO:0005886(plasma membrane);GO:0014066(regulation of phosphatidylinositol 3-kinase signaling);GO:0016607(nuclear speck);GO:0019888(protein phosphatase regulator activity);GO:0035304(regulation of protein dephosphorylation);GO:0035307(positive regulation of protein dephosphorylation);G…	NA
bta-mir-339a-p3	PPP1R16B	68	-17.4	GO:0001938(positive regulation of endothelial cell proliferation);GO:0005515(protein binding);GO:0005634(nucleus);GO:0005886(plasma membrane);GO:0014066(regulation of phosphatidylinositol 3-kinase signaling);GO:0016607(nuclear speck);GO:0019888(protein phosphatase regulator activity);GO:0035304(regulation of protein dephosphorylation);GO:0035307(positive regulation of protein dephosphorylation);G…	NA
chi-miR-1388-3p	PPP1R16B	66	-20.12	GO:0001938(positive regulation of endothelial cell proliferation);GO:0005515(protein binding);GO:0005634(nucleus);GO:0005886(plasma membrane);GO:0014066(regulation of phosphatidylinositol 3-kinase signaling);GO:0016607(nuclear speck);GO:0019888(protein phosphatase regulator activity);GO:0035304(regulation of protein dephosphorylation);GO:0035307(positive regulation of protein dephosphorylation);G…	NA
chi-miR-214-3p_L-1R+2	PPP1R16B	97	-55.06	GO:0001938(positive regulation of endothelial cell proliferation);GO:0005515(protein binding);GO:0005634(nucleus);GO:0005886(plasma membrane);GO:0014066(regulation of phosphatidylinositol 3-kinase signaling);GO:0016607(nuclear speck);GO:0019888(protein phosphatase regulator activity);GO:0035304(regulation of protein dephosphorylation);GO:0035307(positive regulation of protein dephosphorylation);G…	NA
chi-miR-30e-3p_R+1	PPP1R16B	79	-14.17	GO:0001938(positive regulation of endothelial cell proliferation);GO:0005515(protein binding);GO:0005634(nucleus);GO:0005886(plasma membrane);GO:0014066(regulation of phosphatidylinositol 3-kinase signaling);GO:0016607(nuclear speck);GO:0019888(protein phosphatase regulator activity);GO:0035304(regulation of protein dephosphorylation);GO:0035307(positive regulation of protein dephosphorylation);G…	NA
chi-miR-34c-5p	PPP1R16B	92	-18.03	GO:0001938(positive regulation of endothelial cell proliferation);GO:0005515(protein binding);GO:0005634(nucleus);GO:0005886(plasma membrane);GO:0014066(regulation of phosphatidylinositol 3-kinase signaling);GO:0016607(nuclear speck);GO:0019888(protein phosphatase regulator activity);GO:0035304(regulation of protein dephosphorylation);GO:0035307(positive regulation of protein dephosphorylation);G…	NA
cpo-miR-1842-5p_L-1_1ss11GA	PPP1R16B	68	-34.69	GO:0001938(positive regulation of endothelial cell proliferation);GO:0005515(protein binding);GO:0005634(nucleus);GO:0005886(plasma membrane);GO:0014066(regulation of phosphatidylinositol 3-kinase signaling);GO:0016607(nuclear speck);GO:0019888(protein phosphatase regulator activity);GO:0035304(regulation of protein dephosphorylation);GO:0035307(positive regulation of protein dephosphorylation);G…	NA
mml-miR-152-5p	PPP1R16B	69	-14.51	GO:0001938(positive regulation of endothelial cell proliferation);GO:0005515(protein binding);GO:0005634(nucleus);GO:0005886(plasma membrane);GO:0014066(regulation of phosphatidylinositol 3-kinase signaling);GO:0016607(nuclear speck);GO:0019888(protein phosphatase regulator activity);GO:0035304(regulation of protein dephosphorylation);GO:0035307(positive regulation of protein dephosphorylation);G…	NA
mmu-miR-339-5p_L+2R-3	PPP1R16B	51	-14.25	GO:0001938(positive regulation of endothelial cell proliferation);GO:0005515(protein binding);GO:0005634(nucleus);GO:0005886(plasma membrane);GO:0014066(regulation of phosphatidylinositol 3-kinase signaling);GO:0016607(nuclear speck);GO:0019888(protein phosphatase regulator activity);GO:0035304(regulation of protein dephosphorylation);GO:0035307(positive regulation of protein dephosphorylation);G…	NA
oar-miR-30a-3p_R+1	PPP1R16B	79	-17.17	GO:0001938(positive regulation of endothelial cell proliferation);GO:0005515(protein binding);GO:0005634(nucleus);GO:0005886(plasma membrane);GO:0014066(regulation of phosphatidylinositol 3-kinase signaling);GO:0016607(nuclear speck);GO:0019888(protein phosphatase regulator activity);GO:0035304(regulation of protein dephosphorylation);GO:0035307(positive regulation of protein dephosphorylation);G…	NA
ppy-miR-378d_R+2	PPP1R16B	60	-38.26	GO:0001938(positive regulation of endothelial cell proliferation);GO:0005515(protein binding);GO:0005634(nucleus);GO:0005886(plasma membrane);GO:0014066(regulation of phosphatidylinositol 3-kinase signaling);GO:0016607(nuclear speck);GO:0019888(protein phosphatase regulator activity);GO:0035304(regulation of protein dephosphorylation);GO:0035307(positive regulation of protein dephosphorylation);G…	NA
cgr-miR-16-3p	PHC3	99	-14.87	GO:0005515(protein binding);GO:0005634(nucleus);GO:0008270(zinc ion binding);GO:0031519(PcG protein complex);GO:0035102(PRC1 complex)	NA
dno-miR-197-5p	PHC3	95	-20.43	GO:0005515(protein binding);GO:0005634(nucleus);GO:0008270(zinc ion binding);GO:0031519(PcG protein complex);GO:0035102(PRC1 complex)	NA
ppy-miR-378d_R+2	PHC3	77	-17.47	GO:0005515(protein binding);GO:0005634(nucleus);GO:0008270(zinc ion binding);GO:0031519(PcG protein complex);GO:0035102(PRC1 complex)	NA
bta-mir-339a-p3	COPS5	81	-19.62	GO:0000338(protein deneddylation);GO:0000785(chromatin);GO:0004222(metalloendopeptidase activity);GO:0004843(thiol-dependent ubiquitin-specific protease activity);GO:0005515(protein binding);GO:0005634(nucleus);GO:0005654(nucleoplasm);GO:0005737(cytoplasm);GO:0005829(cytosol);GO:0008021(synaptic vesicle);GO:0008180(COP9 signalosome);GO:0008237(metallopeptidase activity);GO:0016579(protein deubiqu…	NA
chi-miR-125a-3p	COPS5	57	-16.4	GO:0000338(protein deneddylation);GO:0000785(chromatin);GO:0004222(metalloendopeptidase activity);GO:0004843(thiol-dependent ubiquitin-specific protease activity);GO:0005515(protein binding);GO:0005634(nucleus);GO:0005654(nucleoplasm);GO:0005737(cytoplasm);GO:0005829(cytosol);GO:0008021(synaptic vesicle);GO:0008180(COP9 signalosome);GO:0008237(metallopeptidase activity);GO:0016579(protein deubiqu…	NA
cpo-miR-1842-5p_L-1_1ss11GA	COPS5	99	-21.12	GO:0000338(protein deneddylation);GO:0000785(chromatin);GO:0004222(metalloendopeptidase activity);GO:0004843(thiol-dependent ubiquitin-specific protease activity);GO:0005515(protein binding);GO:0005634(nucleus);GO:0005654(nucleoplasm);GO:0005737(cytoplasm);GO:0005829(cytosol);GO:0008021(synaptic vesicle);GO:0008180(COP9 signalosome);GO:0008237(metallopeptidase activity);GO:0016579(protein deubiqu…	NA
cgr-miR-16-3p	SLC13A1	83	-10.43	GO:0005215(transporter activity);GO:0006814(sodium ion transport);GO:0008271(secondary active sulfate transmembrane transporter activity);GO:0008272(sulfate transport);GO:0016020(membrane);GO:0016021(integral component of membrane);GO:0055085(transmembrane transport);GO:1902358(sulfate transmembrane transport)	NA
cpo-miR-1842-5p_L-1_1ss11GA	SLC13A1	61	-22.08	GO:0005215(transporter activity);GO:0006814(sodium ion transport);GO:0008271(secondary active sulfate transmembrane transporter activity);GO:0008272(sulfate transport);GO:0016020(membrane);GO:0016021(integral component of membrane);GO:0055085(transmembrane transport);GO:1902358(sulfate transmembrane transport)	NA
chi-miR-202-3p_R+1	CTTN	96	-15.33	GO:0001726(ruffle);GO:0002102(podosome);GO:0005515(protein binding);GO:0005522(profilin binding);GO:0005737(cytoplasm);GO:0005794(Golgi apparatus);GO:0005829(cytosol);GO:0005884(actin filament);GO:0005886(plasma membrane);GO:0005938(cell cortex);GO:0006886(intracellular protein transport);GO:0006930(substrate-dependent cell migration, cell extension);GO:0008076(voltage-gated potassium channel com…	04530(Tight junction);05100(Bacterial invasion of epithelial cells);05205(Proteoglycans in cancer)
mmu-mir-1983-p5_1ss1GA	CTTN	59	-12.67	GO:0001726(ruffle);GO:0002102(podosome);GO:0005515(protein binding);GO:0005522(profilin binding);GO:0005737(cytoplasm);GO:0005794(Golgi apparatus);GO:0005829(cytosol);GO:0005884(actin filament);GO:0005886(plasma membrane);GO:0005938(cell cortex);GO:0006886(intracellular protein transport);GO:0006930(substrate-dependent cell migration, cell extension);GO:0008076(voltage-gated potassium channel com…	04530(Tight junction);05100(Bacterial invasion of epithelial cells);05205(Proteoglycans in cancer)
chi-miR-202-3p_R+1	CTTN	96	-15.33	GO:0001726(ruffle);GO:0002102(podosome);GO:0005515(protein binding);GO:0005522(profilin binding);GO:0005737(cytoplasm);GO:0005794(Golgi apparatus);GO:0005829(cytosol);GO:0005884(actin filament);GO:0005886(plasma membrane);GO:0005938(cell cortex);GO:0006886(intracellular protein transport);GO:0006930(substrate-dependent cell migration, cell extension);GO:0008076(voltage-gated potassium channel com…	04530(Tight junction);05100(Bacterial invasion of epithelial cells);05205(Proteoglycans in cancer)
mmu-mir-1983-p5_1ss1GA	CTTN	59	-12.67	GO:0001726(ruffle);GO:0002102(podosome);GO:0005515(protein binding);GO:0005522(profilin binding);GO:0005737(cytoplasm);GO:0005794(Golgi apparatus);GO:0005829(cytosol);GO:0005884(actin filament);GO:0005886(plasma membrane);GO:0005938(cell cortex);GO:0006886(intracellular protein transport);GO:0006930(substrate-dependent cell migration, cell extension);GO:0008076(voltage-gated potassium channel com…	04530(Tight junction);05100(Bacterial invasion of epithelial cells);05205(Proteoglycans in cancer)
bta-miR-129_R-1	ENSOARG00000000468	72	-22.26	GO:0005634(nucleus);GO:0006355(regulation of transcription, DNA-templated);GO:0043565(sequence-specific DNA binding);GO:0046982(protein heterodimerization activity)	04612(Antigen processing and presentation);05152(Tuberculosis);05166(Human T-cell leukemia virus 1 infection)
bta-miR-212	ENSOARG00000000468	52	-16.8	GO:0005634(nucleus);GO:0006355(regulation of transcription, DNA-templated);GO:0043565(sequence-specific DNA binding);GO:0046982(protein heterodimerization activity)	04612(Antigen processing and presentation);05152(Tuberculosis);05166(Human T-cell leukemia virus 1 infection)
cgr-miR-298-5p	ENSOARG00000000468	91	-19.82	GO:0005634(nucleus);GO:0006355(regulation of transcription, DNA-templated);GO:0043565(sequence-specific DNA binding);GO:0046982(protein heterodimerization activity)	04612(Antigen processing and presentation);05152(Tuberculosis);05166(Human T-cell leukemia virus 1 infection)
cgr-miR-298-5p_R+1	ENSOARG00000000468	91	-19.82	GO:0005634(nucleus);GO:0006355(regulation of transcription, DNA-templated);GO:0043565(sequence-specific DNA binding);GO:0046982(protein heterodimerization activity)	04612(Antigen processing and presentation);05152(Tuberculosis);05166(Human T-cell leukemia virus 1 infection)
chi-miR-125b-3p_R+1	ENSOARG00000000468	97	-21.24	GO:0005634(nucleus);GO:0006355(regulation of transcription, DNA-templated);GO:0043565(sequence-specific DNA binding);GO:0046982(protein heterodimerization activity)	04612(Antigen processing and presentation);05152(Tuberculosis);05166(Human T-cell leukemia virus 1 infection)
chi-miR-1388-5p_R+1	ENSOARG00000000468	85	-41.16	GO:0005634(nucleus);GO:0006355(regulation of transcription, DNA-templated);GO:0043565(sequence-specific DNA binding);GO:0046982(protein heterodimerization activity)	04612(Antigen processing and presentation);05152(Tuberculosis);05166(Human T-cell leukemia virus 1 infection)
chi-miR-195-3p_R+2	ENSOARG00000000468	61	-17.53	GO:0005634(nucleus);GO:0006355(regulation of transcription, DNA-templated);GO:0043565(sequence-specific DNA binding);GO:0046982(protein heterodimerization activity)	04612(Antigen processing and presentation);05152(Tuberculosis);05166(Human T-cell leukemia virus 1 infection)
mml-miR-152-5p	ENSOARG00000000468	79	-23.39	GO:0005634(nucleus);GO:0006355(regulation of transcription, DNA-templated);GO:0043565(sequence-specific DNA binding);GO:0046982(protein heterodimerization activity)	04612(Antigen processing and presentation);05152(Tuberculosis);05166(Human T-cell leukemia virus 1 infection)
mmu-miR-345-3p_R-1	ENSOARG00000000468	62	-15.66	GO:0005634(nucleus);GO:0006355(regulation of transcription, DNA-templated);GO:0043565(sequence-specific DNA binding);GO:0046982(protein heterodimerization activity)	04612(Antigen processing and presentation);05152(Tuberculosis);05166(Human T-cell leukemia virus 1 infection)
PC-3p-21584_76	ADGRG5	80	-65.18	GO:0004888(transmembrane signaling receptor activity);GO:0004930(G protein-coupled receptor activity);GO:0007166(cell surface receptor signaling pathway);GO:0007186(G protein-coupled receptor signaling pathway);GO:0016020(membrane);GO:0016021(integral component of membrane)	NA
PC-3p-48536_17	ADGRG5	71	-84.63	GO:0004888(transmembrane signaling receptor activity);GO:0004930(G protein-coupled receptor activity);GO:0007166(cell surface receptor signaling pathway);GO:0007186(G protein-coupled receptor signaling pathway);GO:0016020(membrane);GO:0016021(integral component of membrane)	NA
PC-5p-3911_683	ADGRG5	54	-18.47	GO:0004888(transmembrane signaling receptor activity);GO:0004930(G protein-coupled receptor activity);GO:0007166(cell surface receptor signaling pathway);GO:0007186(G protein-coupled receptor signaling pathway);GO:0016020(membrane);GO:0016021(integral component of membrane)	NA
PC-5p-51327_15	ADGRG5	92	-149.41	GO:0004888(transmembrane signaling receptor activity);GO:0004930(G protein-coupled receptor activity);GO:0007166(cell surface receptor signaling pathway);GO:0007186(G protein-coupled receptor signaling pathway);GO:0016020(membrane);GO:0016021(integral component of membrane)	NA
chi-miR-1388-5p_R+1	ADGRG5	70	-23.09	GO:0004888(transmembrane signaling receptor activity);GO:0004930(G protein-coupled receptor activity);GO:0007166(cell surface receptor signaling pathway);GO:0007186(G protein-coupled receptor signaling pathway);GO:0016020(membrane);GO:0016021(integral component of membrane)	NA
hsa-mir-7977-p5_1ss5AG	ADGRG5	95	-48.47	GO:0004888(transmembrane signaling receptor activity);GO:0004930(G protein-coupled receptor activity);GO:0007166(cell surface receptor signaling pathway);GO:0007186(G protein-coupled receptor signaling pathway);GO:0016020(membrane);GO:0016021(integral component of membrane)	NA
mml-miR-194-3p_L+1	ADGRG5	52	-48.07	GO:0004888(transmembrane signaling receptor activity);GO:0004930(G protein-coupled receptor activity);GO:0007166(cell surface receptor signaling pathway);GO:0007186(G protein-coupled receptor signaling pathway);GO:0016020(membrane);GO:0016021(integral component of membrane)	NA
oar-miR-200c_R+1	ADGRG5	64	-13.65	GO:0004888(transmembrane signaling receptor activity);GO:0004930(G protein-coupled receptor activity);GO:0007166(cell surface receptor signaling pathway);GO:0007186(G protein-coupled receptor signaling pathway);GO:0016020(membrane);GO:0016021(integral component of membrane)	NA
rno-miR-871-3p_R-2_1ss13TC	ADGRG5	53	-37.6	GO:0004888(transmembrane signaling receptor activity);GO:0004930(G protein-coupled receptor activity);GO:0007166(cell surface receptor signaling pathway);GO:0007186(G protein-coupled receptor signaling pathway);GO:0016020(membrane);GO:0016021(integral component of membrane)	NA
dno-miR-197-5p	TTC17	68	-12.71	GO:0005515(protein binding);GO:0005737(cytoplasm);GO:0005829(cytosol);GO:0005886(plasma membrane);GO:0015629(actin cytoskeleton);GO:0030041(actin filament polymerization);GO:0044782(cilium organization)	NA
PC-3p-35064_35	ITGA9	60	-20.25	GO:0007155(cell adhesion);GO:0007229(integrin-mediated signaling pathway);GO:0008305(integrin complex);GO:0009925(basal plasma membrane);GO:0016020(membrane);GO:0016021(integral component of membrane);GO:0030593(neutrophil chemotaxis)	04151(PI3K-Akt signaling pathway);04510(Focal adhesion);04512(ECM-receptor interaction);04514(Cell adhesion molecules (CAMs));04810(Regulation of actin cytoskeleton);05165(Human papillomavirus infection);05410(Hypertrophic cardiomyopathy (HCM));05412(Arrhythmogenic right ventricular cardiomyopathy (ARVC));05414(Dilated cardiomyopathy (DCM))
PC-3p-48536_17	ITGA9	94	-42.33	GO:0007155(cell adhesion);GO:0007229(integrin-mediated signaling pathway);GO:0008305(integrin complex);GO:0009925(basal plasma membrane);GO:0016020(membrane);GO:0016021(integral component of membrane);GO:0030593(neutrophil chemotaxis)	04151(PI3K-Akt signaling pathway);04510(Focal adhesion);04512(ECM-receptor interaction);04514(Cell adhesion molecules (CAMs));04810(Regulation of actin cytoskeleton);05165(Human papillomavirus infection);05410(Hypertrophic cardiomyopathy (HCM));05412(Arrhythmogenic right ventricular cardiomyopathy (ARVC));05414(Dilated cardiomyopathy (DCM))
PC-5p-19421_87	ITGA9	55	-55.84	GO:0007155(cell adhesion);GO:0007229(integrin-mediated signaling pathway);GO:0008305(integrin complex);GO:0009925(basal plasma membrane);GO:0016020(membrane);GO:0016021(integral component of membrane);GO:0030593(neutrophil chemotaxis)	04151(PI3K-Akt signaling pathway);04510(Focal adhesion);04512(ECM-receptor interaction);04514(Cell adhesion molecules (CAMs));04810(Regulation of actin cytoskeleton);05165(Human papillomavirus infection);05410(Hypertrophic cardiomyopathy (HCM));05412(Arrhythmogenic right ventricular cardiomyopathy (ARVC));05414(Dilated cardiomyopathy (DCM))
bta-miR-219	ITGA9	60	-22.71	GO:0007155(cell adhesion);GO:0007229(integrin-mediated signaling pathway);GO:0008305(integrin complex);GO:0009925(basal plasma membrane);GO:0016020(membrane);GO:0016021(integral component of membrane);GO:0030593(neutrophil chemotaxis)	04151(PI3K-Akt signaling pathway);04510(Focal adhesion);04512(ECM-receptor interaction);04514(Cell adhesion molecules (CAMs));04810(Regulation of actin cytoskeleton);05165(Human papillomavirus infection);05410(Hypertrophic cardiomyopathy (HCM));05412(Arrhythmogenic right ventricular cardiomyopathy (ARVC));05414(Dilated cardiomyopathy (DCM))
bta-miR-2478_L-1_1ss11TC	ITGA9	72	-14.07	GO:0007155(cell adhesion);GO:0007229(integrin-mediated signaling pathway);GO:0008305(integrin complex);GO:0009925(basal plasma membrane);GO:0016020(membrane);GO:0016021(integral component of membrane);GO:0030593(neutrophil chemotaxis)	04151(PI3K-Akt signaling pathway);04510(Focal adhesion);04512(ECM-receptor interaction);04514(Cell adhesion molecules (CAMs));04810(Regulation of actin cytoskeleton);05165(Human papillomavirus infection);05410(Hypertrophic cardiomyopathy (HCM));05412(Arrhythmogenic right ventricular cardiomyopathy (ARVC));05414(Dilated cardiomyopathy (DCM))
cgr-miR-16-3p	ITGA9	77	-14.75	GO:0007155(cell adhesion);GO:0007229(integrin-mediated signaling pathway);GO:0008305(integrin complex);GO:0009925(basal plasma membrane);GO:0016020(membrane);GO:0016021(integral component of membrane);GO:0030593(neutrophil chemotaxis)	04151(PI3K-Akt signaling pathway);04510(Focal adhesion);04512(ECM-receptor interaction);04514(Cell adhesion molecules (CAMs));04810(Regulation of actin cytoskeleton);05165(Human papillomavirus infection);05410(Hypertrophic cardiomyopathy (HCM));05412(Arrhythmogenic right ventricular cardiomyopathy (ARVC));05414(Dilated cardiomyopathy (DCM))
cgr-miR-664-3p	ITGA9	83	-15.84	GO:0007155(cell adhesion);GO:0007229(integrin-mediated signaling pathway);GO:0008305(integrin complex);GO:0009925(basal plasma membrane);GO:0016020(membrane);GO:0016021(integral component of membrane);GO:0030593(neutrophil chemotaxis)	04151(PI3K-Akt signaling pathway);04510(Focal adhesion);04512(ECM-receptor interaction);04514(Cell adhesion molecules (CAMs));04810(Regulation of actin cytoskeleton);05165(Human papillomavirus infection);05410(Hypertrophic cardiomyopathy (HCM));05412(Arrhythmogenic right ventricular cardiomyopathy (ARVC));05414(Dilated cardiomyopathy (DCM))
chi-let-7i-3p	ITGA9	80	-19.98	GO:0007155(cell adhesion);GO:0007229(integrin-mediated signaling pathway);GO:0008305(integrin complex);GO:0009925(basal plasma membrane);GO:0016020(membrane);GO:0016021(integral component of membrane);GO:0030593(neutrophil chemotaxis)	04151(PI3K-Akt signaling pathway);04510(Focal adhesion);04512(ECM-receptor interaction);04514(Cell adhesion molecules (CAMs));04810(Regulation of actin cytoskeleton);05165(Human papillomavirus infection);05410(Hypertrophic cardiomyopathy (HCM));05412(Arrhythmogenic right ventricular cardiomyopathy (ARVC));05414(Dilated cardiomyopathy (DCM))
chi-miR-1224_R-1	ITGA9	74	-56.97	GO:0007155(cell adhesion);GO:0007229(integrin-mediated signaling pathway);GO:0008305(integrin complex);GO:0009925(basal plasma membrane);GO:0016020(membrane);GO:0016021(integral component of membrane);GO:0030593(neutrophil chemotaxis)	04151(PI3K-Akt signaling pathway);04510(Focal adhesion);04512(ECM-receptor interaction);04514(Cell adhesion molecules (CAMs));04810(Regulation of actin cytoskeleton);05165(Human papillomavirus infection);05410(Hypertrophic cardiomyopathy (HCM));05412(Arrhythmogenic right ventricular cardiomyopathy (ARVC));05414(Dilated cardiomyopathy (DCM))
chi-miR-1388-5p_R+1	ITGA9	72	-48.7	GO:0007155(cell adhesion);GO:0007229(integrin-mediated signaling pathway);GO:0008305(integrin complex);GO:0009925(basal plasma membrane);GO:0016020(membrane);GO:0016021(integral component of membrane);GO:0030593(neutrophil chemotaxis)	04151(PI3K-Akt signaling pathway);04510(Focal adhesion);04512(ECM-receptor interaction);04514(Cell adhesion molecules (CAMs));04810(Regulation of actin cytoskeleton);05165(Human papillomavirus infection);05410(Hypertrophic cardiomyopathy (HCM));05412(Arrhythmogenic right ventricular cardiomyopathy (ARVC));05414(Dilated cardiomyopathy (DCM))
chi-miR-140-3p	ITGA9	61	-22.34	GO:0007155(cell adhesion);GO:0007229(integrin-mediated signaling pathway);GO:0008305(integrin complex);GO:0009925(basal plasma membrane);GO:0016020(membrane);GO:0016021(integral component of membrane);GO:0030593(neutrophil chemotaxis)	04151(PI3K-Akt signaling pathway);04510(Focal adhesion);04512(ECM-receptor interaction);04514(Cell adhesion molecules (CAMs));04810(Regulation of actin cytoskeleton);05165(Human papillomavirus infection);05410(Hypertrophic cardiomyopathy (HCM));05412(Arrhythmogenic right ventricular cardiomyopathy (ARVC));05414(Dilated cardiomyopathy (DCM))
mml-miR-152-5p	ITGA9	68	-19.99	GO:0007155(cell adhesion);GO:0007229(integrin-mediated signaling pathway);GO:0008305(integrin complex);GO:0009925(basal plasma membrane);GO:0016020(membrane);GO:0016021(integral component of membrane);GO:0030593(neutrophil chemotaxis)	04151(PI3K-Akt signaling pathway);04510(Focal adhesion);04512(ECM-receptor interaction);04514(Cell adhesion molecules (CAMs));04810(Regulation of actin cytoskeleton);05165(Human papillomavirus infection);05410(Hypertrophic cardiomyopathy (HCM));05412(Arrhythmogenic right ventricular cardiomyopathy (ARVC));05414(Dilated cardiomyopathy (DCM))
mmu-mir-1983-p5_1ss1GA	ITGA9	63	-12.55	GO:0007155(cell adhesion);GO:0007229(integrin-mediated signaling pathway);GO:0008305(integrin complex);GO:0009925(basal plasma membrane);GO:0016020(membrane);GO:0016021(integral component of membrane);GO:0030593(neutrophil chemotaxis)	04151(PI3K-Akt signaling pathway);04510(Focal adhesion);04512(ECM-receptor interaction);04514(Cell adhesion molecules (CAMs));04810(Regulation of actin cytoskeleton);05165(Human papillomavirus infection);05410(Hypertrophic cardiomyopathy (HCM));05412(Arrhythmogenic right ventricular cardiomyopathy (ARVC));05414(Dilated cardiomyopathy (DCM))
PC-3p-21584_76	ENSOARG00000000526	60	-16.1	GO:0005576(extracellular region);GO:0006952(defense response);GO:0042742(defense response to bacterium);GO:0045087(innate immune response)	NA
PC-5p-14803_126	ENSOARG00000000526	93	-15.3	GO:0005576(extracellular region);GO:0006952(defense response);GO:0042742(defense response to bacterium);GO:0045087(innate immune response)	NA
bta-miR-199a-5p_R+1_1ss17CG	ENSOARG00000000526	69	-13.89	GO:0005576(extracellular region);GO:0006952(defense response);GO:0042742(defense response to bacterium);GO:0045087(innate immune response)	NA
chi-miR-183_R-1	ENSOARG00000000526	83	-17.02	GO:0005576(extracellular region);GO:0006952(defense response);GO:0042742(defense response to bacterium);GO:0045087(innate immune response)	NA
chi-miR-214-3p_L-1R+2	ENSOARG00000000526	97	-29.95	GO:0005576(extracellular region);GO:0006952(defense response);GO:0042742(defense response to bacterium);GO:0045087(innate immune response)	NA
chi-miR-92a-5p	ENSOARG00000000526	78	-32.34	GO:0005576(extracellular region);GO:0006952(defense response);GO:0042742(defense response to bacterium);GO:0045087(innate immune response)	NA
dno-miR-449c-3p	ENSOARG00000000526	65	-16.69	GO:0005576(extracellular region);GO:0006952(defense response);GO:0042742(defense response to bacterium);GO:0045087(innate immune response)	NA
mml-miR-222-5p_L+2	ENSOARG00000000526	75	-10.81	GO:0005576(extracellular region);GO:0006952(defense response);GO:0042742(defense response to bacterium);GO:0045087(innate immune response)	NA
mmu-miR-339-5p_L+2R-3	ENSOARG00000000526	61	-16.59	GO:0005576(extracellular region);GO:0006952(defense response);GO:0042742(defense response to bacterium);GO:0045087(innate immune response)	NA
pha-miR-106b_R+2	ENSOARG00000000526	89	-14.66	GO:0005576(extracellular region);GO:0006952(defense response);GO:0042742(defense response to bacterium);GO:0045087(innate immune response)	NA
bta-miR-199a-5p_R+1_1ss17CG	ENSOARG00000000528	90	-17.37	GO:0016020(membrane);GO:0016021(integral component of membrane);GO:0022857(transmembrane transporter activity);GO:0055085(transmembrane transport)	NA
mml-miR-194-3p_L+1	ENSOARG00000000528	53	-48.28	GO:0016020(membrane);GO:0016021(integral component of membrane);GO:0022857(transmembrane transporter activity);GO:0055085(transmembrane transport)	NA
mmu-miR-339-5p_L+2R-3	ENSOARG00000000528	62	-18.54	GO:0016020(membrane);GO:0016021(integral component of membrane);GO:0022857(transmembrane transporter activity);GO:0055085(transmembrane transport)	NA
oan-miR-27b-3p_R+1	ENSOARG00000000528	79	-14.85	GO:0016020(membrane);GO:0016021(integral component of membrane);GO:0022857(transmembrane transporter activity);GO:0055085(transmembrane transport)	NA
PC-3p-9856_211	ENSOARG00000000540	95	-15.55	GO:0004866(endopeptidase inhibitor activity);GO:0005576(extracellular region);GO:0005615(extracellular space);GO:0007566(embryo implantation);GO:0010951(negative regulation of endopeptidase activity)	NA
PC-5p-3911_683	ENSOARG00000000540	66	-15.84	GO:0004866(endopeptidase inhibitor activity);GO:0005576(extracellular region);GO:0005615(extracellular space);GO:0007566(embryo implantation);GO:0010951(negative regulation of endopeptidase activity)	NA
PC-5p-44370_21	ENSOARG00000000540	76	-11.76	GO:0004866(endopeptidase inhibitor activity);GO:0005576(extracellular region);GO:0005615(extracellular space);GO:0007566(embryo implantation);GO:0010951(negative regulation of endopeptidase activity)	NA
PC-5p-51327_15	ENSOARG00000000540	93	-22.51	GO:0004866(endopeptidase inhibitor activity);GO:0005576(extracellular region);GO:0005615(extracellular space);GO:0007566(embryo implantation);GO:0010951(negative regulation of endopeptidase activity)	NA
bta-miR-129_R-1	ENSOARG00000000540	81	-15.04	GO:0004866(endopeptidase inhibitor activity);GO:0005576(extracellular region);GO:0005615(extracellular space);GO:0007566(embryo implantation);GO:0010951(negative regulation of endopeptidase activity)	NA
bta-miR-219	ENSOARG00000000540	95	-12.27	GO:0004866(endopeptidase inhibitor activity);GO:0005576(extracellular region);GO:0005615(extracellular space);GO:0007566(embryo implantation);GO:0010951(negative regulation of endopeptidase activity)	NA
cgr-miR-664-3p	ENSOARG00000000540	51	-12.45	GO:0004866(endopeptidase inhibitor activity);GO:0005576(extracellular region);GO:0005615(extracellular space);GO:0007566(embryo implantation);GO:0010951(negative regulation of endopeptidase activity)	NA
chi-let-7b-3p	ENSOARG00000000540	50	-10.46	GO:0004866(endopeptidase inhibitor activity);GO:0005576(extracellular region);GO:0005615(extracellular space);GO:0007566(embryo implantation);GO:0010951(negative regulation of endopeptidase activity)	NA
chi-miR-125b-3p_R+1	ENSOARG00000000540	88	-35.23	GO:0004866(endopeptidase inhibitor activity);GO:0005576(extracellular region);GO:0005615(extracellular space);GO:0007566(embryo implantation);GO:0010951(negative regulation of endopeptidase activity)	NA
chi-miR-194_R+1	ENSOARG00000000540	51	-12.99	GO:0004866(endopeptidase inhibitor activity);GO:0005576(extracellular region);GO:0005615(extracellular space);GO:0007566(embryo implantation);GO:0010951(negative regulation of endopeptidase activity)	NA
chi-miR-195-3p_R+2	ENSOARG00000000540	72	-12.84	GO:0004866(endopeptidase inhibitor activity);GO:0005576(extracellular region);GO:0005615(extracellular space);GO:0007566(embryo implantation);GO:0010951(negative regulation of endopeptidase activity)	NA
chi-miR-206_R-1	ENSOARG00000000540	78	-38.24	GO:0004866(endopeptidase inhibitor activity);GO:0005576(extracellular region);GO:0005615(extracellular space);GO:0007566(embryo implantation);GO:0010951(negative regulation of endopeptidase activity)	NA
chi-miR-33b-3p	ENSOARG00000000540	69	-12.48	GO:0004866(endopeptidase inhibitor activity);GO:0005576(extracellular region);GO:0005615(extracellular space);GO:0007566(embryo implantation);GO:0010951(negative regulation of endopeptidase activity)	NA
chi-miR-92a-5p	ENSOARG00000000540	93	-13.68	GO:0004866(endopeptidase inhibitor activity);GO:0005576(extracellular region);GO:0005615(extracellular space);GO:0007566(embryo implantation);GO:0010951(negative regulation of endopeptidase activity)	NA
mmu-miR-339-5p_L+2R-3	ENSOARG00000000540	64	-34.85	GO:0004866(endopeptidase inhibitor activity);GO:0005576(extracellular region);GO:0005615(extracellular space);GO:0007566(embryo implantation);GO:0010951(negative regulation of endopeptidase activity)	NA
oar-miR-194_R+1	ENSOARG00000000540	51	-12.99	GO:0004866(endopeptidase inhibitor activity);GO:0005576(extracellular region);GO:0005615(extracellular space);GO:0007566(embryo implantation);GO:0010951(negative regulation of endopeptidase activity)	NA
oar-miR-200c_R+1	ENSOARG00000000540	90	-15.96	GO:0004866(endopeptidase inhibitor activity);GO:0005576(extracellular region);GO:0005615(extracellular space);GO:0007566(embryo implantation);GO:0010951(negative regulation of endopeptidase activity)	NA
PC-3p-9856_211	ENSOARG00000000540	95	-15.55	GO:0004866(endopeptidase inhibitor activity);GO:0005576(extracellular region);GO:0005615(extracellular space);GO:0007566(embryo implantation);GO:0010951(negative regulation of endopeptidase activity)	NA
PC-5p-3911_683	ENSOARG00000000540	66	-15.84	GO:0004866(endopeptidase inhibitor activity);GO:0005576(extracellular region);GO:0005615(extracellular space);GO:0007566(embryo implantation);GO:0010951(negative regulation of endopeptidase activity)	NA
PC-5p-44370_21	ENSOARG00000000540	76	-11.76	GO:0004866(endopeptidase inhibitor activity);GO:0005576(extracellular region);GO:0005615(extracellular space);GO:0007566(embryo implantation);GO:0010951(negative regulation of endopeptidase activity)	NA
PC-5p-51327_15	ENSOARG00000000540	93	-22.51	GO:0004866(endopeptidase inhibitor activity);GO:0005576(extracellular region);GO:0005615(extracellular space);GO:0007566(embryo implantation);GO:0010951(negative regulation of endopeptidase activity)	NA
bta-miR-129_R-1	ENSOARG00000000540	81	-15.04	GO:0004866(endopeptidase inhibitor activity);GO:0005576(extracellular region);GO:0005615(extracellular space);GO:0007566(embryo implantation);GO:0010951(negative regulation of endopeptidase activity)	NA
bta-miR-219	ENSOARG00000000540	95	-12.27	GO:0004866(endopeptidase inhibitor activity);GO:0005576(extracellular region);GO:0005615(extracellular space);GO:0007566(embryo implantation);GO:0010951(negative regulation of endopeptidase activity)	NA
cgr-miR-664-3p	ENSOARG00000000540	51	-12.45	GO:0004866(endopeptidase inhibitor activity);GO:0005576(extracellular region);GO:0005615(extracellular space);GO:0007566(embryo implantation);GO:0010951(negative regulation of endopeptidase activity)	NA
chi-let-7b-3p	ENSOARG00000000540	50	-10.46	GO:0004866(endopeptidase inhibitor activity);GO:0005576(extracellular region);GO:0005615(extracellular space);GO:0007566(embryo implantation);GO:0010951(negative regulation of endopeptidase activity)	NA
chi-miR-125b-3p_R+1	ENSOARG00000000540	88	-35.23	GO:0004866(endopeptidase inhibitor activity);GO:0005576(extracellular region);GO:0005615(extracellular space);GO:0007566(embryo implantation);GO:0010951(negative regulation of endopeptidase activity)	NA
chi-miR-194_R+1	ENSOARG00000000540	51	-12.99	GO:0004866(endopeptidase inhibitor activity);GO:0005576(extracellular region);GO:0005615(extracellular space);GO:0007566(embryo implantation);GO:0010951(negative regulation of endopeptidase activity)	NA
chi-miR-195-3p_R+2	ENSOARG00000000540	73	-12.84	GO:0004866(endopeptidase inhibitor activity);GO:0005576(extracellular region);GO:0005615(extracellular space);GO:0007566(embryo implantation);GO:0010951(negative regulation of endopeptidase activity)	NA
chi-miR-206_R-1	ENSOARG00000000540	78	-38.24	GO:0004866(endopeptidase inhibitor activity);GO:0005576(extracellular region);GO:0005615(extracellular space);GO:0007566(embryo implantation);GO:0010951(negative regulation of endopeptidase activity)	NA
chi-miR-33b-3p	ENSOARG00000000540	69	-12.48	GO:0004866(endopeptidase inhibitor activity);GO:0005576(extracellular region);GO:0005615(extracellular space);GO:0007566(embryo implantation);GO:0010951(negative regulation of endopeptidase activity)	NA
chi-miR-92a-5p	ENSOARG00000000540	93	-13.68	GO:0004866(endopeptidase inhibitor activity);GO:0005576(extracellular region);GO:0005615(extracellular space);GO:0007566(embryo implantation);GO:0010951(negative regulation of endopeptidase activity)	NA
mmu-miR-339-5p_L+2R-3	ENSOARG00000000540	64	-34.85	GO:0004866(endopeptidase inhibitor activity);GO:0005576(extracellular region);GO:0005615(extracellular space);GO:0007566(embryo implantation);GO:0010951(negative regulation of endopeptidase activity)	NA
oar-miR-194_R+1	ENSOARG00000000540	51	-12.99	GO:0004866(endopeptidase inhibitor activity);GO:0005576(extracellular region);GO:0005615(extracellular space);GO:0007566(embryo implantation);GO:0010951(negative regulation of endopeptidase activity)	NA
oar-miR-200c_R+1	ENSOARG00000000540	90	-15.96	GO:0004866(endopeptidase inhibitor activity);GO:0005576(extracellular region);GO:0005615(extracellular space);GO:0007566(embryo implantation);GO:0010951(negative regulation of endopeptidase activity)	NA
PC-3p-35064_35	IDH3A	94	-37.83	GO:0000287(magnesium ion binding);GO:0004449(isocitrate dehydrogenase (NAD+) activity);GO:0005739(mitochondrion);GO:0006099(tricarboxylic acid cycle);GO:0016616(oxidoreductase activity, acting on the CH-OH group of donors, NAD or NADP as acceptor);GO:0051287(NAD binding);GO:0055114(oxidation-reduction process)	00020(Citrate cycle (TCA cycle))
bta-mir-339a-p3	IDH3A	72	-18.01	GO:0000287(magnesium ion binding);GO:0004449(isocitrate dehydrogenase (NAD+) activity);GO:0005739(mitochondrion);GO:0006099(tricarboxylic acid cycle);GO:0016616(oxidoreductase activity, acting on the CH-OH group of donors, NAD or NADP as acceptor);GO:0051287(NAD binding);GO:0055114(oxidation-reduction process)	00020(Citrate cycle (TCA cycle))
cgr-miR-501-3p_R-2	IDH3A	93	-13.61	GO:0000287(magnesium ion binding);GO:0004449(isocitrate dehydrogenase (NAD+) activity);GO:0005739(mitochondrion);GO:0006099(tricarboxylic acid cycle);GO:0016616(oxidoreductase activity, acting on the CH-OH group of donors, NAD or NADP as acceptor);GO:0051287(NAD binding);GO:0055114(oxidation-reduction process)	00020(Citrate cycle (TCA cycle))
chi-miR-1224_R-1	IDH3A	87	-31.07	GO:0000287(magnesium ion binding);GO:0004449(isocitrate dehydrogenase (NAD+) activity);GO:0005739(mitochondrion);GO:0006099(tricarboxylic acid cycle);GO:0016616(oxidoreductase activity, acting on the CH-OH group of donors, NAD or NADP as acceptor);GO:0051287(NAD binding);GO:0055114(oxidation-reduction process)	00020(Citrate cycle (TCA cycle))
chi-miR-206_R-1	IDH3A	73	-13.44	GO:0000287(magnesium ion binding);GO:0004449(isocitrate dehydrogenase (NAD+) activity);GO:0005739(mitochondrion);GO:0006099(tricarboxylic acid cycle);GO:0016616(oxidoreductase activity, acting on the CH-OH group of donors, NAD or NADP as acceptor);GO:0051287(NAD binding);GO:0055114(oxidation-reduction process)	00020(Citrate cycle (TCA cycle))
chi-miR-214-3p_L-1R+2	IDH3A	90	-15.24	GO:0000287(magnesium ion binding);GO:0004449(isocitrate dehydrogenase (NAD+) activity);GO:0005739(mitochondrion);GO:0006099(tricarboxylic acid cycle);GO:0016616(oxidoreductase activity, acting on the CH-OH group of donors, NAD or NADP as acceptor);GO:0051287(NAD binding);GO:0055114(oxidation-reduction process)	00020(Citrate cycle (TCA cycle))
chi-miR-23b-5p_L-1	IDH3A	68	-16.59	GO:0000287(magnesium ion binding);GO:0004449(isocitrate dehydrogenase (NAD+) activity);GO:0005739(mitochondrion);GO:0006099(tricarboxylic acid cycle);GO:0016616(oxidoreductase activity, acting on the CH-OH group of donors, NAD or NADP as acceptor);GO:0051287(NAD binding);GO:0055114(oxidation-reduction process)	00020(Citrate cycle (TCA cycle))
dno-miR-197-5p	IDH3A	95	-24.03	GO:0000287(magnesium ion binding);GO:0004449(isocitrate dehydrogenase (NAD+) activity);GO:0005739(mitochondrion);GO:0006099(tricarboxylic acid cycle);GO:0016616(oxidoreductase activity, acting on the CH-OH group of donors, NAD or NADP as acceptor);GO:0051287(NAD binding);GO:0055114(oxidation-reduction process)	00020(Citrate cycle (TCA cycle))
mmu-mir-1983-p5_1ss1GA	IDH3A	67	-17.01	GO:0000287(magnesium ion binding);GO:0004449(isocitrate dehydrogenase (NAD+) activity);GO:0005739(mitochondrion);GO:0006099(tricarboxylic acid cycle);GO:0016616(oxidoreductase activity, acting on the CH-OH group of donors, NAD or NADP as acceptor);GO:0051287(NAD binding);GO:0055114(oxidation-reduction process)	00020(Citrate cycle (TCA cycle))
PC-3p-48536_17	ENSOARG00000000596	96	-54.99	NA	NA
bta-mir-339a-p3	ENSOARG00000000596	52	-15.55	NA	NA
cgr-miR-664-3p	ENSOARG00000000596	55	-12.56	NA	NA
chi-miR-202-3p_R+1	ENSOARG00000000596	93	-19.19	NA	NA
chi-miR-214-3p_L-1R+2	ENSOARG00000000596	93	-43.68	NA	NA
chi-miR-27a-5p	ENSOARG00000000596	66	-44.09	NA	NA
chi-miR-99b-3p_R+2	ENSOARG00000000596	98	-15.61	NA	NA
dno-miR-449c-3p	ENSOARG00000000596	53	-14.54	NA	NA
hsa-miR-4443_L+1	ENSOARG00000000596	60	-16.5	NA	NA
PC-5p-14803_126	KCNU1	94	-19.64	GO:0005216(ion channel activity);GO:0006811(ion transport);GO:0006813(potassium ion transport);GO:0016020(membrane);GO:0016021(integral component of membrane);GO:0034220(ion transmembrane transport);GO:0055085(transmembrane transport)	04022(cGMP-PKG signaling pathway);04270(Vascular smooth muscle contraction);04911(Insulin secretion)
bta-mir-339a-p3	KCNU1	82	-16.93	GO:0005216(ion channel activity);GO:0006811(ion transport);GO:0006813(potassium ion transport);GO:0016020(membrane);GO:0016021(integral component of membrane);GO:0034220(ion transmembrane transport);GO:0055085(transmembrane transport)	04022(cGMP-PKG signaling pathway);04270(Vascular smooth muscle contraction);04911(Insulin secretion)
cgr-miR-664-3p	KCNU1	92	-16.73	GO:0005216(ion channel activity);GO:0006811(ion transport);GO:0006813(potassium ion transport);GO:0016020(membrane);GO:0016021(integral component of membrane);GO:0034220(ion transmembrane transport);GO:0055085(transmembrane transport)	04022(cGMP-PKG signaling pathway);04270(Vascular smooth muscle contraction);04911(Insulin secretion)
chi-miR-23b-5p_L-1	KCNU1	66	-37.58	GO:0005216(ion channel activity);GO:0006811(ion transport);GO:0006813(potassium ion transport);GO:0016020(membrane);GO:0016021(integral component of membrane);GO:0034220(ion transmembrane transport);GO:0055085(transmembrane transport)	04022(cGMP-PKG signaling pathway);04270(Vascular smooth muscle contraction);04911(Insulin secretion)
dno-miR-449c-3p	KCNU1	97	-10.26	GO:0005216(ion channel activity);GO:0006811(ion transport);GO:0006813(potassium ion transport);GO:0016020(membrane);GO:0016021(integral component of membrane);GO:0034220(ion transmembrane transport);GO:0055085(transmembrane transport)	04022(cGMP-PKG signaling pathway);04270(Vascular smooth muscle contraction);04911(Insulin secretion)
mml-miR-194-3p_L+1	KCNU1	88	-20.87	GO:0005216(ion channel activity);GO:0006811(ion transport);GO:0006813(potassium ion transport);GO:0016020(membrane);GO:0016021(integral component of membrane);GO:0034220(ion transmembrane transport);GO:0055085(transmembrane transport)	04022(cGMP-PKG signaling pathway);04270(Vascular smooth muscle contraction);04911(Insulin secretion)
mmu-miR-345-3p_R-1	KCNU1	91	-15.84	GO:0005216(ion channel activity);GO:0006811(ion transport);GO:0006813(potassium ion transport);GO:0016020(membrane);GO:0016021(integral component of membrane);GO:0034220(ion transmembrane transport);GO:0055085(transmembrane transport)	04022(cGMP-PKG signaling pathway);04270(Vascular smooth muscle contraction);04911(Insulin secretion)
cgr-miR-298-5p	ENSOARG00000000656	83	-37.16	NA	NA
cgr-miR-298-5p_R+1	ENSOARG00000000656	83	-37.16	NA	NA
mml-miR-452-3p_L+2R-2	ENSOARG00000000656	69	-19.94	NA	NA
mmu-miR-345-3p_R-1	ENSOARG00000000656	88	-34.34	NA	NA
chi-miR-92a-5p	ATP6V0B	90	-19.58	GO:0005768(endosome);GO:0006811(ion transport);GO:0015078(proton transmembrane transporter activity);GO:0015991(ATP hydrolysis coupled proton transport);GO:0016020(membrane);GO:0016021(integral component of membrane);GO:0033177(proton-transporting two-sector ATPase complex, proton-transporting domain);GO:0033179(proton-transporting V-type ATPase, V0 domain)	00190(Oxidative phosphorylation);04142(Lysosome);04145(Phagosome);04721(Synaptic vesicle cycle);05152(Tuberculosis);05165(Human papillomavirus infection);05323(Rheumatoid arthritis)
PC-3p-35064_35	ENSOARG00000000673	82	-21.98	GO:0046872(metal ion binding)	NA
PC-3p-48536_17	ENSOARG00000000673	94	-19.06	GO:0046872(metal ion binding)	NA
PC-5p-14803_126	ENSOARG00000000673	65	-21.21	GO:0046872(metal ion binding)	NA
PC-5p-19421_87	ENSOARG00000000673	75	-122.92	GO:0046872(metal ion binding)	NA
PC-5p-51327_15	ENSOARG00000000673	65	-65.38	GO:0046872(metal ion binding)	NA
bta-miR-212	ENSOARG00000000673	68	-15.68	GO:0046872(metal ion binding)	NA
bta-miR-2478_L-1_1ss11TC	ENSOARG00000000673	86	-22.11	GO:0046872(metal ion binding)	NA
chi-miR-1388-3p	ENSOARG00000000673	83	-34.75	GO:0046872(metal ion binding)	NA
chi-miR-23b-5p_L-1	ENSOARG00000000673	88	-19.83	GO:0046872(metal ion binding)	NA
chi-miR-33b-3p	ENSOARG00000000673	83	-17.29	GO:0046872(metal ion binding)	NA
chi-miR-34c-5p	ENSOARG00000000673	80	-17.6	GO:0046872(metal ion binding)	NA
mml-miR-452-3p_L+2R-2	ENSOARG00000000673	68	-17.74	GO:0046872(metal ion binding)	NA
oan-miR-27b-3p_R+1	ENSOARG00000000673	69	-15.91	GO:0046872(metal ion binding)	NA
PC-3p-35064_35	SCN3B	96	-39.72	GO:0001518(voltage-gated sodium channel complex);GO:0005886(plasma membrane);GO:0006814(sodium ion transport);GO:0010460(positive regulation of heart rate);GO:0010765(positive regulation of sodium ion transport);GO:0016020(membrane);GO:0016021(integral component of membrane);GO:0017080(sodium channel regulator activity);GO:0030018(Z disc);GO:0035725(sodium ion transmembrane transport);GO:0044325(…	NA
bta-miR-219	SCN3B	76	-51.47	GO:0001518(voltage-gated sodium channel complex);GO:0005886(plasma membrane);GO:0006814(sodium ion transport);GO:0010460(positive regulation of heart rate);GO:0010765(positive regulation of sodium ion transport);GO:0016020(membrane);GO:0016021(integral component of membrane);GO:0017080(sodium channel regulator activity);GO:0030018(Z disc);GO:0035725(sodium ion transmembrane transport);GO:0044325(…	NA
bta-mir-339a-p3	SCN3B	88	-16.51	GO:0001518(voltage-gated sodium channel complex);GO:0005886(plasma membrane);GO:0006814(sodium ion transport);GO:0010460(positive regulation of heart rate);GO:0010765(positive regulation of sodium ion transport);GO:0016020(membrane);GO:0016021(integral component of membrane);GO:0017080(sodium channel regulator activity);GO:0030018(Z disc);GO:0035725(sodium ion transmembrane transport);GO:0044325(…	NA
cgr-miR-298-5p	SCN3B	94	-48.47	GO:0001518(voltage-gated sodium channel complex);GO:0005886(plasma membrane);GO:0006814(sodium ion transport);GO:0010460(positive regulation of heart rate);GO:0010765(positive regulation of sodium ion transport);GO:0016020(membrane);GO:0016021(integral component of membrane);GO:0017080(sodium channel regulator activity);GO:0030018(Z disc);GO:0035725(sodium ion transmembrane transport);GO:0044325(…	NA
cgr-miR-298-5p_R+1	SCN3B	94	-48.48	GO:0001518(voltage-gated sodium channel complex);GO:0005886(plasma membrane);GO:0006814(sodium ion transport);GO:0010460(positive regulation of heart rate);GO:0010765(positive regulation of sodium ion transport);GO:0016020(membrane);GO:0016021(integral component of membrane);GO:0017080(sodium channel regulator activity);GO:0030018(Z disc);GO:0035725(sodium ion transmembrane transport);GO:0044325(…	NA
cgr-miR-501-3p_R-2	SCN3B	53	-14.74	GO:0001518(voltage-gated sodium channel complex);GO:0005886(plasma membrane);GO:0006814(sodium ion transport);GO:0010460(positive regulation of heart rate);GO:0010765(positive regulation of sodium ion transport);GO:0016020(membrane);GO:0016021(integral component of membrane);GO:0017080(sodium channel regulator activity);GO:0030018(Z disc);GO:0035725(sodium ion transmembrane transport);GO:0044325(…	NA
chi-miR-125b-3p_R+1	SCN3B	54	-17.85	GO:0001518(voltage-gated sodium channel complex);GO:0005886(plasma membrane);GO:0006814(sodium ion transport);GO:0010460(positive regulation of heart rate);GO:0010765(positive regulation of sodium ion transport);GO:0016020(membrane);GO:0016021(integral component of membrane);GO:0017080(sodium channel regulator activity);GO:0030018(Z disc);GO:0035725(sodium ion transmembrane transport);GO:0044325(…	NA
chi-miR-1388-3p	SCN3B	68	-59.93	GO:0001518(voltage-gated sodium channel complex);GO:0005886(plasma membrane);GO:0006814(sodium ion transport);GO:0010460(positive regulation of heart rate);GO:0010765(positive regulation of sodium ion transport);GO:0016020(membrane);GO:0016021(integral component of membrane);GO:0017080(sodium channel regulator activity);GO:0030018(Z disc);GO:0035725(sodium ion transmembrane transport);GO:0044325(…	NA
chi-miR-140-3p	SCN3B	71	-18.67	GO:0001518(voltage-gated sodium channel complex);GO:0005886(plasma membrane);GO:0006814(sodium ion transport);GO:0010460(positive regulation of heart rate);GO:0010765(positive regulation of sodium ion transport);GO:0016020(membrane);GO:0016021(integral component of membrane);GO:0017080(sodium channel regulator activity);GO:0030018(Z disc);GO:0035725(sodium ion transmembrane transport);GO:0044325(…	NA
chi-miR-155-5p_R+1	SCN3B	69	-13.09	GO:0001518(voltage-gated sodium channel complex);GO:0005886(plasma membrane);GO:0006814(sodium ion transport);GO:0010460(positive regulation of heart rate);GO:0010765(positive regulation of sodium ion transport);GO:0016020(membrane);GO:0016021(integral component of membrane);GO:0017080(sodium channel regulator activity);GO:0030018(Z disc);GO:0035725(sodium ion transmembrane transport);GO:0044325(…	NA
chi-miR-202-3p_R+1	SCN3B	96	-19.29	GO:0001518(voltage-gated sodium channel complex);GO:0005886(plasma membrane);GO:0006814(sodium ion transport);GO:0010460(positive regulation of heart rate);GO:0010765(positive regulation of sodium ion transport);GO:0016020(membrane);GO:0016021(integral component of membrane);GO:0017080(sodium channel regulator activity);GO:0030018(Z disc);GO:0035725(sodium ion transmembrane transport);GO:0044325(…	NA
chi-miR-23b-5p_L-1	SCN3B	54	-47.44	GO:0001518(voltage-gated sodium channel complex);GO:0005886(plasma membrane);GO:0006814(sodium ion transport);GO:0010460(positive regulation of heart rate);GO:0010765(positive regulation of sodium ion transport);GO:0016020(membrane);GO:0016021(integral component of membrane);GO:0017080(sodium channel regulator activity);GO:0030018(Z disc);GO:0035725(sodium ion transmembrane transport);GO:0044325(…	NA
chi-miR-27a-5p	SCN3B	98	-20.59	GO:0001518(voltage-gated sodium channel complex);GO:0005886(plasma membrane);GO:0006814(sodium ion transport);GO:0010460(positive regulation of heart rate);GO:0010765(positive regulation of sodium ion transport);GO:0016020(membrane);GO:0016021(integral component of membrane);GO:0017080(sodium channel regulator activity);GO:0030018(Z disc);GO:0035725(sodium ion transmembrane transport);GO:0044325(…	NA
chi-miR-34c-5p	SCN3B	56	-57.54	GO:0001518(voltage-gated sodium channel complex);GO:0005886(plasma membrane);GO:0006814(sodium ion transport);GO:0010460(positive regulation of heart rate);GO:0010765(positive regulation of sodium ion transport);GO:0016020(membrane);GO:0016021(integral component of membrane);GO:0017080(sodium channel regulator activity);GO:0030018(Z disc);GO:0035725(sodium ion transmembrane transport);GO:0044325(…	NA
mml-miR-452-3p_L+2R-2	SCN3B	74	-31.73	GO:0001518(voltage-gated sodium channel complex);GO:0005886(plasma membrane);GO:0006814(sodium ion transport);GO:0010460(positive regulation of heart rate);GO:0010765(positive regulation of sodium ion transport);GO:0016020(membrane);GO:0016021(integral component of membrane);GO:0017080(sodium channel regulator activity);GO:0030018(Z disc);GO:0035725(sodium ion transmembrane transport);GO:0044325(…	NA
oan-miR-27b-3p_R+1	SCN3B	52	-32.43	GO:0001518(voltage-gated sodium channel complex);GO:0005886(plasma membrane);GO:0006814(sodium ion transport);GO:0010460(positive regulation of heart rate);GO:0010765(positive regulation of sodium ion transport);GO:0016020(membrane);GO:0016021(integral component of membrane);GO:0017080(sodium channel regulator activity);GO:0030018(Z disc);GO:0035725(sodium ion transmembrane transport);GO:0044325(…	NA
oar-miR-200c_R+1	SCN3B	95	-27.56	GO:0001518(voltage-gated sodium channel complex);GO:0005886(plasma membrane);GO:0006814(sodium ion transport);GO:0010460(positive regulation of heart rate);GO:0010765(positive regulation of sodium ion transport);GO:0016020(membrane);GO:0016021(integral component of membrane);GO:0017080(sodium channel regulator activity);GO:0030018(Z disc);GO:0035725(sodium ion transmembrane transport);GO:0044325(…	NA
PC-3p-35064_35	PTP4A2	80	-40.45	GO:0004725(protein tyrosine phosphatase activity);GO:0005737(cytoplasm);GO:0006470(protein dephosphorylation);GO:0016311(dephosphorylation);GO:0016791(phosphatase activity);GO:0035335(peptidyl-tyrosine dephosphorylation)	NA
PC-5p-19421_87	PTP4A2	74	-17.49	GO:0004725(protein tyrosine phosphatase activity);GO:0005737(cytoplasm);GO:0006470(protein dephosphorylation);GO:0016311(dephosphorylation);GO:0016791(phosphatase activity);GO:0035335(peptidyl-tyrosine dephosphorylation)	NA
PC-5p-44370_21	PTP4A2	54	-45.81	GO:0004725(protein tyrosine phosphatase activity);GO:0005737(cytoplasm);GO:0006470(protein dephosphorylation);GO:0016311(dephosphorylation);GO:0016791(phosphatase activity);GO:0035335(peptidyl-tyrosine dephosphorylation)	NA
PC-5p-45552_20	PTP4A2	79	-11.54	GO:0004725(protein tyrosine phosphatase activity);GO:0005737(cytoplasm);GO:0006470(protein dephosphorylation);GO:0016311(dephosphorylation);GO:0016791(phosphatase activity);GO:0035335(peptidyl-tyrosine dephosphorylation)	NA
bta-miR-132	PTP4A2	78	-15.84	GO:0004725(protein tyrosine phosphatase activity);GO:0005737(cytoplasm);GO:0006470(protein dephosphorylation);GO:0016311(dephosphorylation);GO:0016791(phosphatase activity);GO:0035335(peptidyl-tyrosine dephosphorylation)	NA
bta-miR-2478_L-1_1ss11TC	PTP4A2	77	-11.41	GO:0004725(protein tyrosine phosphatase activity);GO:0005737(cytoplasm);GO:0006470(protein dephosphorylation);GO:0016311(dephosphorylation);GO:0016791(phosphatase activity);GO:0035335(peptidyl-tyrosine dephosphorylation)	NA
bta-mir-339a-p3	PTP4A2	90	-23.93	GO:0004725(protein tyrosine phosphatase activity);GO:0005737(cytoplasm);GO:0006470(protein dephosphorylation);GO:0016311(dephosphorylation);GO:0016791(phosphatase activity);GO:0035335(peptidyl-tyrosine dephosphorylation)	NA
cgr-miR-298-5p	PTP4A2	96	-21.64	GO:0004725(protein tyrosine phosphatase activity);GO:0005737(cytoplasm);GO:0006470(protein dephosphorylation);GO:0016311(dephosphorylation);GO:0016791(phosphatase activity);GO:0035335(peptidyl-tyrosine dephosphorylation)	NA
cgr-miR-298-5p_R+1	PTP4A2	96	-21.82	GO:0004725(protein tyrosine phosphatase activity);GO:0005737(cytoplasm);GO:0006470(protein dephosphorylation);GO:0016311(dephosphorylation);GO:0016791(phosphatase activity);GO:0035335(peptidyl-tyrosine dephosphorylation)	NA
chi-miR-125b-3p_R+1	PTP4A2	99	-34.93	GO:0004725(protein tyrosine phosphatase activity);GO:0005737(cytoplasm);GO:0006470(protein dephosphorylation);GO:0016311(dephosphorylation);GO:0016791(phosphatase activity);GO:0035335(peptidyl-tyrosine dephosphorylation)	NA
chi-miR-1388-3p	PTP4A2	90	-13.64	GO:0004725(protein tyrosine phosphatase activity);GO:0005737(cytoplasm);GO:0006470(protein dephosphorylation);GO:0016311(dephosphorylation);GO:0016791(phosphatase activity);GO:0035335(peptidyl-tyrosine dephosphorylation)	NA
chi-miR-206_R-1	PTP4A2	83	-11.28	GO:0004725(protein tyrosine phosphatase activity);GO:0005737(cytoplasm);GO:0006470(protein dephosphorylation);GO:0016311(dephosphorylation);GO:0016791(phosphatase activity);GO:0035335(peptidyl-tyrosine dephosphorylation)	NA
chi-miR-27a-5p	PTP4A2	91	-20.08	GO:0004725(protein tyrosine phosphatase activity);GO:0005737(cytoplasm);GO:0006470(protein dephosphorylation);GO:0016311(dephosphorylation);GO:0016791(phosphatase activity);GO:0035335(peptidyl-tyrosine dephosphorylation)	NA
chi-miR-27b-5p	PTP4A2	91	-16.14	GO:0004725(protein tyrosine phosphatase activity);GO:0005737(cytoplasm);GO:0006470(protein dephosphorylation);GO:0016311(dephosphorylation);GO:0016791(phosphatase activity);GO:0035335(peptidyl-tyrosine dephosphorylation)	NA
cpo-miR-1842-5p_L-1_1ss11GA	PTP4A2	77	-43.61	GO:0004725(protein tyrosine phosphatase activity);GO:0005737(cytoplasm);GO:0006470(protein dephosphorylation);GO:0016311(dephosphorylation);GO:0016791(phosphatase activity);GO:0035335(peptidyl-tyrosine dephosphorylation)	NA
mml-miR-152-5p	PTP4A2	89	-36.76	GO:0004725(protein tyrosine phosphatase activity);GO:0005737(cytoplasm);GO:0006470(protein dephosphorylation);GO:0016311(dephosphorylation);GO:0016791(phosphatase activity);GO:0035335(peptidyl-tyrosine dephosphorylation)	NA
mmu-miR-345-3p_R-1	PTP4A2	59	-13.92	GO:0004725(protein tyrosine phosphatase activity);GO:0005737(cytoplasm);GO:0006470(protein dephosphorylation);GO:0016311(dephosphorylation);GO:0016791(phosphatase activity);GO:0035335(peptidyl-tyrosine dephosphorylation)	NA
PC-3p-48536_17	B4GALT2	54	-92.35	GO:0005654(nucleoplasm);GO:0005794(Golgi apparatus);GO:0005975(carbohydrate metabolic process);GO:0007420(brain development);GO:0007613(memory);GO:0007626(locomotory behavior);GO:0008542(visual learning);GO:0016020(membrane);GO:0016021(integral component of membrane);GO:0016757(transferase activity, transferring glycosyl groups);GO:0021680(cerebellar Purkinje cell layer development);GO:0043231(in…	00052(Galactose metabolism);00510(N-Glycan biosynthesis);00514(Other types of O-glycan biosynthesis);00515(Mannose type O-glycan biosynthesis);00533(Glycosaminoglycan biosynthesis - keratan sulfate);00601(Glycosphingolipid biosynthesis - lacto and neolacto series)
PC-5p-19421_87	B4GALT2	59	-57.99	GO:0005654(nucleoplasm);GO:0005794(Golgi apparatus);GO:0005975(carbohydrate metabolic process);GO:0007420(brain development);GO:0007613(memory);GO:0007626(locomotory behavior);GO:0008542(visual learning);GO:0016020(membrane);GO:0016021(integral component of membrane);GO:0016757(transferase activity, transferring glycosyl groups);GO:0021680(cerebellar Purkinje cell layer development);GO:0043231(in…	00052(Galactose metabolism);00510(N-Glycan biosynthesis);00514(Other types of O-glycan biosynthesis);00515(Mannose type O-glycan biosynthesis);00533(Glycosaminoglycan biosynthesis - keratan sulfate);00601(Glycosphingolipid biosynthesis - lacto and neolacto series)
bta-miR-212	B4GALT2	98	-38.87	GO:0005654(nucleoplasm);GO:0005794(Golgi apparatus);GO:0005975(carbohydrate metabolic process);GO:0007420(brain development);GO:0007613(memory);GO:0007626(locomotory behavior);GO:0008542(visual learning);GO:0016020(membrane);GO:0016021(integral component of membrane);GO:0016757(transferase activity, transferring glycosyl groups);GO:0021680(cerebellar Purkinje cell layer development);GO:0043231(in…	00052(Galactose metabolism);00510(N-Glycan biosynthesis);00514(Other types of O-glycan biosynthesis);00515(Mannose type O-glycan biosynthesis);00533(Glycosaminoglycan biosynthesis - keratan sulfate);00601(Glycosphingolipid biosynthesis - lacto and neolacto series)
bta-mir-339a-p3	B4GALT2	78	-86.24	GO:0005654(nucleoplasm);GO:0005794(Golgi apparatus);GO:0005975(carbohydrate metabolic process);GO:0007420(brain development);GO:0007613(memory);GO:0007626(locomotory behavior);GO:0008542(visual learning);GO:0016020(membrane);GO:0016021(integral component of membrane);GO:0016757(transferase activity, transferring glycosyl groups);GO:0021680(cerebellar Purkinje cell layer development);GO:0043231(in…	00052(Galactose metabolism);00510(N-Glycan biosynthesis);00514(Other types of O-glycan biosynthesis);00515(Mannose type O-glycan biosynthesis);00533(Glycosaminoglycan biosynthesis - keratan sulfate);00601(Glycosphingolipid biosynthesis - lacto and neolacto series)
chi-miR-140-3p	B4GALT2	66	-51.14	GO:0005654(nucleoplasm);GO:0005794(Golgi apparatus);GO:0005975(carbohydrate metabolic process);GO:0007420(brain development);GO:0007613(memory);GO:0007626(locomotory behavior);GO:0008542(visual learning);GO:0016020(membrane);GO:0016021(integral component of membrane);GO:0016757(transferase activity, transferring glycosyl groups);GO:0021680(cerebellar Purkinje cell layer development);GO:0043231(in…	00052(Galactose metabolism);00510(N-Glycan biosynthesis);00514(Other types of O-glycan biosynthesis);00515(Mannose type O-glycan biosynthesis);00533(Glycosaminoglycan biosynthesis - keratan sulfate);00601(Glycosphingolipid biosynthesis - lacto and neolacto series)
chi-miR-214-3p_L-1R+2	B4GALT2	57	-65.57	GO:0005654(nucleoplasm);GO:0005794(Golgi apparatus);GO:0005975(carbohydrate metabolic process);GO:0007420(brain development);GO:0007613(memory);GO:0007626(locomotory behavior);GO:0008542(visual learning);GO:0016020(membrane);GO:0016021(integral component of membrane);GO:0016757(transferase activity, transferring glycosyl groups);GO:0021680(cerebellar Purkinje cell layer development);GO:0043231(in…	00052(Galactose metabolism);00510(N-Glycan biosynthesis);00514(Other types of O-glycan biosynthesis);00515(Mannose type O-glycan biosynthesis);00533(Glycosaminoglycan biosynthesis - keratan sulfate);00601(Glycosphingolipid biosynthesis - lacto and neolacto series)
dno-miR-449c-3p	B4GALT2	73	-28.28	GO:0005654(nucleoplasm);GO:0005794(Golgi apparatus);GO:0005975(carbohydrate metabolic process);GO:0007420(brain development);GO:0007613(memory);GO:0007626(locomotory behavior);GO:0008542(visual learning);GO:0016020(membrane);GO:0016021(integral component of membrane);GO:0016757(transferase activity, transferring glycosyl groups);GO:0021680(cerebellar Purkinje cell layer development);GO:0043231(in…	00052(Galactose metabolism);00510(N-Glycan biosynthesis);00514(Other types of O-glycan biosynthesis);00515(Mannose type O-glycan biosynthesis);00533(Glycosaminoglycan biosynthesis - keratan sulfate);00601(Glycosphingolipid biosynthesis - lacto and neolacto series)
hsa-mir-7977-p5_1ss5AG	B4GALT2	53	-51.69	GO:0005654(nucleoplasm);GO:0005794(Golgi apparatus);GO:0005975(carbohydrate metabolic process);GO:0007420(brain development);GO:0007613(memory);GO:0007626(locomotory behavior);GO:0008542(visual learning);GO:0016020(membrane);GO:0016021(integral component of membrane);GO:0016757(transferase activity, transferring glycosyl groups);GO:0021680(cerebellar Purkinje cell layer development);GO:0043231(in…	00052(Galactose metabolism);00510(N-Glycan biosynthesis);00514(Other types of O-glycan biosynthesis);00515(Mannose type O-glycan biosynthesis);00533(Glycosaminoglycan biosynthesis - keratan sulfate);00601(Glycosphingolipid biosynthesis - lacto and neolacto series)
mml-miR-152-5p	B4GALT2	84	-78.1	GO:0005654(nucleoplasm);GO:0005794(Golgi apparatus);GO:0005975(carbohydrate metabolic process);GO:0007420(brain development);GO:0007613(memory);GO:0007626(locomotory behavior);GO:0008542(visual learning);GO:0016020(membrane);GO:0016021(integral component of membrane);GO:0016757(transferase activity, transferring glycosyl groups);GO:0021680(cerebellar Purkinje cell layer development);GO:0043231(in…	00052(Galactose metabolism);00510(N-Glycan biosynthesis);00514(Other types of O-glycan biosynthesis);00515(Mannose type O-glycan biosynthesis);00533(Glycosaminoglycan biosynthesis - keratan sulfate);00601(Glycosphingolipid biosynthesis - lacto and neolacto series)
mml-miR-452-3p_L+2R-2	B4GALT2	64	-72.02	GO:0005654(nucleoplasm);GO:0005794(Golgi apparatus);GO:0005975(carbohydrate metabolic process);GO:0007420(brain development);GO:0007613(memory);GO:0007626(locomotory behavior);GO:0008542(visual learning);GO:0016020(membrane);GO:0016021(integral component of membrane);GO:0016757(transferase activity, transferring glycosyl groups);GO:0021680(cerebellar Purkinje cell layer development);GO:0043231(in…	00052(Galactose metabolism);00510(N-Glycan biosynthesis);00514(Other types of O-glycan biosynthesis);00515(Mannose type O-glycan biosynthesis);00533(Glycosaminoglycan biosynthesis - keratan sulfate);00601(Glycosphingolipid biosynthesis - lacto and neolacto series)
rno-miR-871-3p_R-2_1ss13TC	B4GALT2	87	-16.54	GO:0005654(nucleoplasm);GO:0005794(Golgi apparatus);GO:0005975(carbohydrate metabolic process);GO:0007420(brain development);GO:0007613(memory);GO:0007626(locomotory behavior);GO:0008542(visual learning);GO:0016020(membrane);GO:0016021(integral component of membrane);GO:0016757(transferase activity, transferring glycosyl groups);GO:0021680(cerebellar Purkinje cell layer development);GO:0043231(in…	00052(Galactose metabolism);00510(N-Glycan biosynthesis);00514(Other types of O-glycan biosynthesis);00515(Mannose type O-glycan biosynthesis);00533(Glycosaminoglycan biosynthesis - keratan sulfate);00601(Glycosphingolipid biosynthesis - lacto and neolacto series)
PC-3p-48536_17	ERLIN2	98	-69.73	GO:0005783(endoplasmic reticulum);GO:0005789(endoplasmic reticulum membrane);GO:0005829(cytosol);GO:0005886(plasma membrane);GO:0030433(ubiquitin-dependent ERAD pathway);GO:0031625(ubiquitin protein ligase binding);GO:0032933(SREBP signaling pathway);GO:0032991(protein-containing complex);GO:0045121(membrane raft);GO:0045541(negative regulation of cholesterol biosynthetic process);GO:0045717(nega…	NA
PC-5p-19421_87	ERLIN2	83	-21.53	GO:0005783(endoplasmic reticulum);GO:0005789(endoplasmic reticulum membrane);GO:0005829(cytosol);GO:0005886(plasma membrane);GO:0030433(ubiquitin-dependent ERAD pathway);GO:0031625(ubiquitin protein ligase binding);GO:0032933(SREBP signaling pathway);GO:0032991(protein-containing complex);GO:0045121(membrane raft);GO:0045541(negative regulation of cholesterol biosynthetic process);GO:0045717(nega…	NA
PC-5p-45552_20	ERLIN2	69	-15.69	GO:0005783(endoplasmic reticulum);GO:0005789(endoplasmic reticulum membrane);GO:0005829(cytosol);GO:0005886(plasma membrane);GO:0030433(ubiquitin-dependent ERAD pathway);GO:0031625(ubiquitin protein ligase binding);GO:0032933(SREBP signaling pathway);GO:0032991(protein-containing complex);GO:0045121(membrane raft);GO:0045541(negative regulation of cholesterol biosynthetic process);GO:0045717(nega…	NA
PC-5p-51327_15	ERLIN2	82	-19.59	GO:0005783(endoplasmic reticulum);GO:0005789(endoplasmic reticulum membrane);GO:0005829(cytosol);GO:0005886(plasma membrane);GO:0030433(ubiquitin-dependent ERAD pathway);GO:0031625(ubiquitin protein ligase binding);GO:0032933(SREBP signaling pathway);GO:0032991(protein-containing complex);GO:0045121(membrane raft);GO:0045541(negative regulation of cholesterol biosynthetic process);GO:0045717(nega…	NA
bta-miR-129_R-1	ERLIN2	96	-11.38	GO:0005783(endoplasmic reticulum);GO:0005789(endoplasmic reticulum membrane);GO:0005829(cytosol);GO:0005886(plasma membrane);GO:0030433(ubiquitin-dependent ERAD pathway);GO:0031625(ubiquitin protein ligase binding);GO:0032933(SREBP signaling pathway);GO:0032991(protein-containing complex);GO:0045121(membrane raft);GO:0045541(negative regulation of cholesterol biosynthetic process);GO:0045717(nega…	NA
chi-miR-1388-3p	ERLIN2	73	-17.52	GO:0005783(endoplasmic reticulum);GO:0005789(endoplasmic reticulum membrane);GO:0005829(cytosol);GO:0005886(plasma membrane);GO:0030433(ubiquitin-dependent ERAD pathway);GO:0031625(ubiquitin protein ligase binding);GO:0032933(SREBP signaling pathway);GO:0032991(protein-containing complex);GO:0045121(membrane raft);GO:0045541(negative regulation of cholesterol biosynthetic process);GO:0045717(nega…	NA
chi-miR-23b-5p_L-1	ERLIN2	97	-13.66	GO:0005783(endoplasmic reticulum);GO:0005789(endoplasmic reticulum membrane);GO:0005829(cytosol);GO:0005886(plasma membrane);GO:0030433(ubiquitin-dependent ERAD pathway);GO:0031625(ubiquitin protein ligase binding);GO:0032933(SREBP signaling pathway);GO:0032991(protein-containing complex);GO:0045121(membrane raft);GO:0045541(negative regulation of cholesterol biosynthetic process);GO:0045717(nega…	NA
chi-miR-27b-5p	ERLIN2	67	-29.67	GO:0005783(endoplasmic reticulum);GO:0005789(endoplasmic reticulum membrane);GO:0005829(cytosol);GO:0005886(plasma membrane);GO:0030433(ubiquitin-dependent ERAD pathway);GO:0031625(ubiquitin protein ligase binding);GO:0032933(SREBP signaling pathway);GO:0032991(protein-containing complex);GO:0045121(membrane raft);GO:0045541(negative regulation of cholesterol biosynthetic process);GO:0045717(nega…	NA
chi-miR-33b-3p	ERLIN2	52	-23.56	GO:0005783(endoplasmic reticulum);GO:0005789(endoplasmic reticulum membrane);GO:0005829(cytosol);GO:0005886(plasma membrane);GO:0030433(ubiquitin-dependent ERAD pathway);GO:0031625(ubiquitin protein ligase binding);GO:0032933(SREBP signaling pathway);GO:0032991(protein-containing complex);GO:0045121(membrane raft);GO:0045541(negative regulation of cholesterol biosynthetic process);GO:0045717(nega…	NA
cpo-miR-1842-5p_L-1_1ss11GA	ERLIN2	50	-21.91	GO:0005783(endoplasmic reticulum);GO:0005789(endoplasmic reticulum membrane);GO:0005829(cytosol);GO:0005886(plasma membrane);GO:0030433(ubiquitin-dependent ERAD pathway);GO:0031625(ubiquitin protein ligase binding);GO:0032933(SREBP signaling pathway);GO:0032991(protein-containing complex);GO:0045121(membrane raft);GO:0045541(negative regulation of cholesterol biosynthetic process);GO:0045717(nega…	NA
cpo-miR-328-3p_R-1_1ss21GT	ERLIN2	65	-18.35	GO:0005783(endoplasmic reticulum);GO:0005789(endoplasmic reticulum membrane);GO:0005829(cytosol);GO:0005886(plasma membrane);GO:0030433(ubiquitin-dependent ERAD pathway);GO:0031625(ubiquitin protein ligase binding);GO:0032933(SREBP signaling pathway);GO:0032991(protein-containing complex);GO:0045121(membrane raft);GO:0045541(negative regulation of cholesterol biosynthetic process);GO:0045717(nega…	NA
mml-miR-452-3p_L+2R-2	ERLIN2	60	-20.87	GO:0005783(endoplasmic reticulum);GO:0005789(endoplasmic reticulum membrane);GO:0005829(cytosol);GO:0005886(plasma membrane);GO:0030433(ubiquitin-dependent ERAD pathway);GO:0031625(ubiquitin protein ligase binding);GO:0032933(SREBP signaling pathway);GO:0032991(protein-containing complex);GO:0045121(membrane raft);GO:0045541(negative regulation of cholesterol biosynthetic process);GO:0045717(nega…	NA
chi-miR-214-3p_L-1R+2	TGDS	91	-19.25	NA	NA
bta-miR-129_R-1	IL1RAPL2	90	-17.48	GO:0005515(protein binding);GO:0007165(signal transduction);GO:0016020(membrane);GO:0016021(integral component of membrane);GO:0098978(glutamatergic synapse);GO:1905606(regulation of presynapse assembly)	NA
bta-miR-132	IL1RAPL2	55	-13.33	GO:0005515(protein binding);GO:0007165(signal transduction);GO:0016020(membrane);GO:0016021(integral component of membrane);GO:0098978(glutamatergic synapse);GO:1905606(regulation of presynapse assembly)	NA
bta-miR-199a-5p_R+1_1ss17CG	IL1RAPL2	74	-18.28	GO:0005515(protein binding);GO:0007165(signal transduction);GO:0016020(membrane);GO:0016021(integral component of membrane);GO:0098978(glutamatergic synapse);GO:1905606(regulation of presynapse assembly)	NA
chi-miR-125b-3p_R+1	IL1RAPL2	77	-17.48	GO:0005515(protein binding);GO:0007165(signal transduction);GO:0016020(membrane);GO:0016021(integral component of membrane);GO:0098978(glutamatergic synapse);GO:1905606(regulation of presynapse assembly)	NA
chi-miR-23b-5p_L-1	IL1RAPL2	99	-17.74	GO:0005515(protein binding);GO:0007165(signal transduction);GO:0016020(membrane);GO:0016021(integral component of membrane);GO:0098978(glutamatergic synapse);GO:1905606(regulation of presynapse assembly)	NA
chi-miR-30e-3p_R+1	IL1RAPL2	71	-24.17	GO:0005515(protein binding);GO:0007165(signal transduction);GO:0016020(membrane);GO:0016021(integral component of membrane);GO:0098978(glutamatergic synapse);GO:1905606(regulation of presynapse assembly)	NA
oan-miR-27b-3p_R+1	IL1RAPL2	93	-30.53	GO:0005515(protein binding);GO:0007165(signal transduction);GO:0016020(membrane);GO:0016021(integral component of membrane);GO:0098978(glutamatergic synapse);GO:1905606(regulation of presynapse assembly)	NA
oar-miR-30a-3p_R+1	IL1RAPL2	71	-25.2	GO:0005515(protein binding);GO:0007165(signal transduction);GO:0016020(membrane);GO:0016021(integral component of membrane);GO:0098978(glutamatergic synapse);GO:1905606(regulation of presynapse assembly)	NA
PC-3p-21584_76	ITIH4	88	-17.99	GO:0004867(serine-type endopeptidase inhibitor activity);GO:0005737(cytoplasm);GO:0005886(plasma membrane);GO:0006953(acute-phase response);GO:0010951(negative regulation of endopeptidase activity);GO:0030212(hyaluronan metabolic process);GO:0034097(response to cytokine)	NA
PC-5p-51327_15	ITIH4	72	-44.46	GO:0004867(serine-type endopeptidase inhibitor activity);GO:0005737(cytoplasm);GO:0005886(plasma membrane);GO:0006953(acute-phase response);GO:0010951(negative regulation of endopeptidase activity);GO:0030212(hyaluronan metabolic process);GO:0034097(response to cytokine)	NA
bta-miR-199a-5p_R+1_1ss17CG	ITIH4	60	-54.9	GO:0004867(serine-type endopeptidase inhibitor activity);GO:0005737(cytoplasm);GO:0005886(plasma membrane);GO:0006953(acute-phase response);GO:0010951(negative regulation of endopeptidase activity);GO:0030212(hyaluronan metabolic process);GO:0034097(response to cytokine)	NA
bta-miR-219	ITIH4	89	-31.8	GO:0004867(serine-type endopeptidase inhibitor activity);GO:0005737(cytoplasm);GO:0005886(plasma membrane);GO:0006953(acute-phase response);GO:0010951(negative regulation of endopeptidase activity);GO:0030212(hyaluronan metabolic process);GO:0034097(response to cytokine)	NA
chi-miR-206_R-1	ITIH4	56	-14.4	GO:0004867(serine-type endopeptidase inhibitor activity);GO:0005737(cytoplasm);GO:0005886(plasma membrane);GO:0006953(acute-phase response);GO:0010951(negative regulation of endopeptidase activity);GO:0030212(hyaluronan metabolic process);GO:0034097(response to cytokine)	NA
chi-miR-27a-5p	ITIH4	58	-36.42	GO:0004867(serine-type endopeptidase inhibitor activity);GO:0005737(cytoplasm);GO:0005886(plasma membrane);GO:0006953(acute-phase response);GO:0010951(negative regulation of endopeptidase activity);GO:0030212(hyaluronan metabolic process);GO:0034097(response to cytokine)	NA
chi-miR-34c-5p	ITIH4	57	-39.72	GO:0004867(serine-type endopeptidase inhibitor activity);GO:0005737(cytoplasm);GO:0005886(plasma membrane);GO:0006953(acute-phase response);GO:0010951(negative regulation of endopeptidase activity);GO:0030212(hyaluronan metabolic process);GO:0034097(response to cytokine)	NA
chi-miR-92a-5p	ITIH4	87	-60.77	GO:0004867(serine-type endopeptidase inhibitor activity);GO:0005737(cytoplasm);GO:0005886(plasma membrane);GO:0006953(acute-phase response);GO:0010951(negative regulation of endopeptidase activity);GO:0030212(hyaluronan metabolic process);GO:0034097(response to cytokine)	NA
cpo-miR-328-3p_R-1_1ss21GT	ITIH4	57	-36.5	GO:0004867(serine-type endopeptidase inhibitor activity);GO:0005737(cytoplasm);GO:0005886(plasma membrane);GO:0006953(acute-phase response);GO:0010951(negative regulation of endopeptidase activity);GO:0030212(hyaluronan metabolic process);GO:0034097(response to cytokine)	NA
mml-miR-194-3p_L+1	ITIH4	51	-43.43	GO:0004867(serine-type endopeptidase inhibitor activity);GO:0005737(cytoplasm);GO:0005886(plasma membrane);GO:0006953(acute-phase response);GO:0010951(negative regulation of endopeptidase activity);GO:0030212(hyaluronan metabolic process);GO:0034097(response to cytokine)	NA
mmu-miR-345-3p_R-1	ITIH4	55	-40.7	GO:0004867(serine-type endopeptidase inhibitor activity);GO:0005737(cytoplasm);GO:0005886(plasma membrane);GO:0006953(acute-phase response);GO:0010951(negative regulation of endopeptidase activity);GO:0030212(hyaluronan metabolic process);GO:0034097(response to cytokine)	NA
ppy-miR-378d_R+2	ITIH4	53	-19.49	GO:0004867(serine-type endopeptidase inhibitor activity);GO:0005737(cytoplasm);GO:0005886(plasma membrane);GO:0006953(acute-phase response);GO:0010951(negative regulation of endopeptidase activity);GO:0030212(hyaluronan metabolic process);GO:0034097(response to cytokine)	NA
PC-3p-21584_76	KLF17	50	-55.44	GO:0003676(nucleic acid binding)	NA
PC-3p-35064_35	KLF17	82	-17.43	GO:0003676(nucleic acid binding)	NA
PC-5p-51327_15	KLF17	91	-40.36	GO:0003676(nucleic acid binding)	NA
bta-miR-129_R-1	KLF17	84	-40.15	GO:0003676(nucleic acid binding)	NA
bta-miR-132	KLF17	52	-48.37	GO:0003676(nucleic acid binding)	NA
bta-miR-212	KLF17	66	-34.38	GO:0003676(nucleic acid binding)	NA
bta-mir-219-2-p5_1ss6CT	KLF17	88	-15.07	GO:0003676(nucleic acid binding)	NA
cgr-mir-3535-p3_1	KLF17	85	-27.78	GO:0003676(nucleic acid binding)	NA
cgr-mir-3535-p3_2	KLF17	85	-28.85	GO:0003676(nucleic acid binding)	NA
chi-miR-1224_R-1	KLF17	86	-21.5	GO:0003676(nucleic acid binding)	NA
chi-miR-23b-5p_L-1	KLF17	65	-57.17	GO:0003676(nucleic acid binding)	NA
cpo-miR-1842-5p_L-1_1ss11GA	KLF17	67	-19.83	GO:0003676(nucleic acid binding)	NA
dno-miR-197-5p	KLF17	76	-48.16	GO:0003676(nucleic acid binding)	NA
mml-miR-152-5p	KLF17	67	-12.28	GO:0003676(nucleic acid binding)	NA
mml-miR-194-3p_L+1	KLF17	60	-20.66	GO:0003676(nucleic acid binding)	NA
mmu-miR-345-3p_R-1	KLF17	63	-70.39	GO:0003676(nucleic acid binding)	NA
oar-miR-200c_R+1	KLF17	64	-11.01	GO:0003676(nucleic acid binding)	NA
PC-5p-19421_87	ZNF410	85	-23.27	GO:0003676(nucleic acid binding)	NA
bta-miR-129_R-1	ZNF410	92	-18.65	GO:0003676(nucleic acid binding)	NA
bta-miR-132	ZNF410	68	-29.01	GO:0003676(nucleic acid binding)	NA
bta-miR-2478_L-1_1ss11TC	ZNF410	74	-18.15	GO:0003676(nucleic acid binding)	NA
chi-miR-214-3p_L-1R+2	ZNF410	66	-20.2	GO:0003676(nucleic acid binding)	NA
chi-miR-25-5p	ZNF410	95	-19.08	GO:0003676(nucleic acid binding)	NA
mml-miR-152-5p	ZNF410	96	-11.44	GO:0003676(nucleic acid binding)	NA
mml-miR-194-3p_L+1	ZNF410	86	-14.48	GO:0003676(nucleic acid binding)	NA
mmu-miR-345-3p_R-1	ZNF410	87	-16.35	GO:0003676(nucleic acid binding)	NA
chi-miR-34c-5p	GLUD1	94	-22.1	GO:0000166(nucleotide binding);GO:0004353(glutamate dehydrogenase [NAD(P)+] activity);GO:0005739(mitochondrion);GO:0005759(mitochondrial matrix);GO:0006520(cellular amino acid metabolic process);GO:0006541(glutamine metabolic process);GO:0016491(oxidoreductase activity);GO:0016639(oxidoreductase activity, acting on the CH-NH2 group of donors, NAD or NADP as acceptor);GO:0032024(positive regulatio…	00220(Arginine biosynthesis);00250(Alanine, aspartate and glutamate metabolism);00471(D-Glutamine and D-glutamate metabolism);00910(Nitrogen metabolism);04217(Necroptosis);04964(Proximal tubule bicarbonate reclamation)
PC-3p-48536_17	HEBP2	75	-24.17	GO:0005737(cytoplasm);GO:0005739(mitochondrion);GO:0010917(negative regulation of mitochondrial membrane potential);GO:0010940(positive regulation of necrotic cell death);GO:0035794(positive regulation of mitochondrial membrane permeability)	NA
PC-5p-14803_126	HEBP2	99	-57.85	GO:0005737(cytoplasm);GO:0005739(mitochondrion);GO:0010917(negative regulation of mitochondrial membrane potential);GO:0010940(positive regulation of necrotic cell death);GO:0035794(positive regulation of mitochondrial membrane permeability)	NA
PC-5p-3911_683	HEBP2	91	-21.33	GO:0005737(cytoplasm);GO:0005739(mitochondrion);GO:0010917(negative regulation of mitochondrial membrane potential);GO:0010940(positive regulation of necrotic cell death);GO:0035794(positive regulation of mitochondrial membrane permeability)	NA
PC-5p-44370_21	HEBP2	75	-63.81	GO:0005737(cytoplasm);GO:0005739(mitochondrion);GO:0010917(negative regulation of mitochondrial membrane potential);GO:0010940(positive regulation of necrotic cell death);GO:0035794(positive regulation of mitochondrial membrane permeability)	NA
PC-5p-51327_15	HEBP2	92	-46.97	GO:0005737(cytoplasm);GO:0005739(mitochondrion);GO:0010917(negative regulation of mitochondrial membrane potential);GO:0010940(positive regulation of necrotic cell death);GO:0035794(positive regulation of mitochondrial membrane permeability)	NA
bta-mir-219-2-p5_1ss6CT	HEBP2	54	-26.83	GO:0005737(cytoplasm);GO:0005739(mitochondrion);GO:0010917(negative regulation of mitochondrial membrane potential);GO:0010940(positive regulation of necrotic cell death);GO:0035794(positive regulation of mitochondrial membrane permeability)	NA
cgr-miR-16-3p	HEBP2	90	-12.2	GO:0005737(cytoplasm);GO:0005739(mitochondrion);GO:0010917(negative regulation of mitochondrial membrane potential);GO:0010940(positive regulation of necrotic cell death);GO:0035794(positive regulation of mitochondrial membrane permeability)	NA
chi-miR-1388-3p	HEBP2	87	-39.35	GO:0005737(cytoplasm);GO:0005739(mitochondrion);GO:0010917(negative regulation of mitochondrial membrane potential);GO:0010940(positive regulation of necrotic cell death);GO:0035794(positive regulation of mitochondrial membrane permeability)	NA
chi-miR-183_R-1	HEBP2	53	-17.32	GO:0005737(cytoplasm);GO:0005739(mitochondrion);GO:0010917(negative regulation of mitochondrial membrane potential);GO:0010940(positive regulation of necrotic cell death);GO:0035794(positive regulation of mitochondrial membrane permeability)	NA
chi-miR-194_R+1	HEBP2	68	-12.53	GO:0005737(cytoplasm);GO:0005739(mitochondrion);GO:0010917(negative regulation of mitochondrial membrane potential);GO:0010940(positive regulation of necrotic cell death);GO:0035794(positive regulation of mitochondrial membrane permeability)	NA
cpo-miR-1842-5p_L-1_1ss11GA	HEBP2	87	-48.33	GO:0005737(cytoplasm);GO:0005739(mitochondrion);GO:0010917(negative regulation of mitochondrial membrane potential);GO:0010940(positive regulation of necrotic cell death);GO:0035794(positive regulation of mitochondrial membrane permeability)	NA
mml-miR-194-3p_L+1	HEBP2	60	-13.42	GO:0005737(cytoplasm);GO:0005739(mitochondrion);GO:0010917(negative regulation of mitochondrial membrane potential);GO:0010940(positive regulation of necrotic cell death);GO:0035794(positive regulation of mitochondrial membrane permeability)	NA
mmu-miR-339-5p_L+2R-3	HEBP2	53	-63.54	GO:0005737(cytoplasm);GO:0005739(mitochondrion);GO:0010917(negative regulation of mitochondrial membrane potential);GO:0010940(positive regulation of necrotic cell death);GO:0035794(positive regulation of mitochondrial membrane permeability)	NA
mmu-miR-345-3p_R-1	HEBP2	92	-35.9	GO:0005737(cytoplasm);GO:0005739(mitochondrion);GO:0010917(negative regulation of mitochondrial membrane potential);GO:0010940(positive regulation of necrotic cell death);GO:0035794(positive regulation of mitochondrial membrane permeability)	NA
mmu-mir-1983-p5_1ss1GA	HEBP2	59	-35.96	GO:0005737(cytoplasm);GO:0005739(mitochondrion);GO:0010917(negative regulation of mitochondrial membrane potential);GO:0010940(positive regulation of necrotic cell death);GO:0035794(positive regulation of mitochondrial membrane permeability)	NA
oar-miR-194_R+1	HEBP2	68	-13.99	GO:0005737(cytoplasm);GO:0005739(mitochondrion);GO:0010917(negative regulation of mitochondrial membrane potential);GO:0010940(positive regulation of necrotic cell death);GO:0035794(positive regulation of mitochondrial membrane permeability)	NA
oar-miR-200c_R+1	HEBP2	74	-18.3	GO:0005737(cytoplasm);GO:0005739(mitochondrion);GO:0010917(negative regulation of mitochondrial membrane potential);GO:0010940(positive regulation of necrotic cell death);GO:0035794(positive regulation of mitochondrial membrane permeability)	NA
ppy-miR-378d_R+2	HEBP2	52	-65.64	GO:0005737(cytoplasm);GO:0005739(mitochondrion);GO:0010917(negative regulation of mitochondrial membrane potential);GO:0010940(positive regulation of necrotic cell death);GO:0035794(positive regulation of mitochondrial membrane permeability)	NA
bta-miR-199a-5p_R+1_1ss17CG	SERPINA7	86	-23.53	GO:0005615(extracellular space);GO:0070327(thyroid hormone transport)	04918(Thyroid hormone synthesis)
chi-miR-1224_R-1	SERPINA7	92	-15.77	GO:0005615(extracellular space);GO:0070327(thyroid hormone transport)	04918(Thyroid hormone synthesis)
chi-miR-1388-5p_R+1	HDAC3	88	-39.06	GO:0000118(histone deacetylase complex);GO:0000122(negative regulation of transcription by RNA polymerase II);GO:0001934(positive regulation of protein phosphorylation);GO:0003682(chromatin binding);GO:0003714(transcription corepressor activity);GO:0004407(histone deacetylase activity);GO:0005634(nucleus);GO:0005654(nucleoplasm);GO:0005737(cytoplasm);GO:0005794(Golgi apparatus);GO:0005829(cytosol…	04919(Thyroid hormone signaling pathway);05034(Alcoholism);05203(Viral carcinogenesis)
chi-miR-33b-3p	HDAC3	61	-27.48	GO:0000118(histone deacetylase complex);GO:0000122(negative regulation of transcription by RNA polymerase II);GO:0001934(positive regulation of protein phosphorylation);GO:0003682(chromatin binding);GO:0003714(transcription corepressor activity);GO:0004407(histone deacetylase activity);GO:0005634(nucleus);GO:0005654(nucleoplasm);GO:0005737(cytoplasm);GO:0005794(Golgi apparatus);GO:0005829(cytosol…	04919(Thyroid hormone signaling pathway);05034(Alcoholism);05203(Viral carcinogenesis)
cpo-miR-1842-5p_L-1_1ss11GA	HDAC3	72	-33.1	GO:0000118(histone deacetylase complex);GO:0000122(negative regulation of transcription by RNA polymerase II);GO:0001934(positive regulation of protein phosphorylation);GO:0003682(chromatin binding);GO:0003714(transcription corepressor activity);GO:0004407(histone deacetylase activity);GO:0005634(nucleus);GO:0005654(nucleoplasm);GO:0005737(cytoplasm);GO:0005794(Golgi apparatus);GO:0005829(cytosol…	04919(Thyroid hormone signaling pathway);05034(Alcoholism);05203(Viral carcinogenesis)
hsa-miR-4443_L+1	HDAC3	54	-16.77	GO:0000118(histone deacetylase complex);GO:0000122(negative regulation of transcription by RNA polymerase II);GO:0001934(positive regulation of protein phosphorylation);GO:0003682(chromatin binding);GO:0003714(transcription corepressor activity);GO:0004407(histone deacetylase activity);GO:0005634(nucleus);GO:0005654(nucleoplasm);GO:0005737(cytoplasm);GO:0005794(Golgi apparatus);GO:0005829(cytosol…	04919(Thyroid hormone signaling pathway);05034(Alcoholism);05203(Viral carcinogenesis)
mmu-miR-345-3p_R-1	HDAC3	85	-14.13	GO:0000118(histone deacetylase complex);GO:0000122(negative regulation of transcription by RNA polymerase II);GO:0001934(positive regulation of protein phosphorylation);GO:0003682(chromatin binding);GO:0003714(transcription corepressor activity);GO:0004407(histone deacetylase activity);GO:0005634(nucleus);GO:0005654(nucleoplasm);GO:0005737(cytoplasm);GO:0005794(Golgi apparatus);GO:0005829(cytosol…	04919(Thyroid hormone signaling pathway);05034(Alcoholism);05203(Viral carcinogenesis)
ppy-miR-378d_R+2	HDAC3	68	-35.64	GO:0000118(histone deacetylase complex);GO:0000122(negative regulation of transcription by RNA polymerase II);GO:0001934(positive regulation of protein phosphorylation);GO:0003682(chromatin binding);GO:0003714(transcription corepressor activity);GO:0004407(histone deacetylase activity);GO:0005634(nucleus);GO:0005654(nucleoplasm);GO:0005737(cytoplasm);GO:0005794(Golgi apparatus);GO:0005829(cytosol…	04919(Thyroid hormone signaling pathway);05034(Alcoholism);05203(Viral carcinogenesis)
rno-miR-871-3p_R-2_1ss13TC	HDAC3	50	-15.66	GO:0000118(histone deacetylase complex);GO:0000122(negative regulation of transcription by RNA polymerase II);GO:0001934(positive regulation of protein phosphorylation);GO:0003682(chromatin binding);GO:0003714(transcription corepressor activity);GO:0004407(histone deacetylase activity);GO:0005634(nucleus);GO:0005654(nucleoplasm);GO:0005737(cytoplasm);GO:0005794(Golgi apparatus);GO:0005829(cytosol…	04919(Thyroid hormone signaling pathway);05034(Alcoholism);05203(Viral carcinogenesis)
PC-3p-35064_35	PRKCG	68	-23.84	GO:0000166(nucleotide binding);GO:0004672(protein kinase activity);GO:0004674(protein serine/threonine kinase activity);GO:0004697(protein kinase C activity);GO:0004712(protein serine/threonine/tyrosine kinase activity);GO:0005524(ATP binding);GO:0006468(protein phosphorylation);GO:0008270(zinc ion binding);GO:0016301(kinase activity);GO:0016310(phosphorylation);GO:0016740(transferase activity);G…	01521(EGFR tyrosine kinase inhibitor resistance);04010(MAPK signaling pathway);04012(ErbB signaling pathway);04014(Ras signaling pathway);04015(Rap1 signaling pathway);04020(Calcium signaling pathway);04066(HIF-1 signaling pathway);04070(Phosphatidylinositol signaling system);04071(Sphingolipid signaling pathway);04150(mTOR signaling pathway);04270(Vascular smooth muscle contraction);04310(Wnt si…
PC-5p-51327_15	PRKCG	59	-65.09	GO:0000166(nucleotide binding);GO:0004672(protein kinase activity);GO:0004674(protein serine/threonine kinase activity);GO:0004697(protein kinase C activity);GO:0004712(protein serine/threonine/tyrosine kinase activity);GO:0005524(ATP binding);GO:0006468(protein phosphorylation);GO:0008270(zinc ion binding);GO:0016301(kinase activity);GO:0016310(phosphorylation);GO:0016740(transferase activity);G…	01521(EGFR tyrosine kinase inhibitor resistance);04010(MAPK signaling pathway);04012(ErbB signaling pathway);04014(Ras signaling pathway);04015(Rap1 signaling pathway);04020(Calcium signaling pathway);04066(HIF-1 signaling pathway);04070(Phosphatidylinositol signaling system);04071(Sphingolipid signaling pathway);04150(mTOR signaling pathway);04270(Vascular smooth muscle contraction);04310(Wnt si…
chi-miR-140-3p	PRKCG	59	-20.43	GO:0000166(nucleotide binding);GO:0004672(protein kinase activity);GO:0004674(protein serine/threonine kinase activity);GO:0004697(protein kinase C activity);GO:0004712(protein serine/threonine/tyrosine kinase activity);GO:0005524(ATP binding);GO:0006468(protein phosphorylation);GO:0008270(zinc ion binding);GO:0016301(kinase activity);GO:0016310(phosphorylation);GO:0016740(transferase activity);G…	01521(EGFR tyrosine kinase inhibitor resistance);04010(MAPK signaling pathway);04012(ErbB signaling pathway);04014(Ras signaling pathway);04015(Rap1 signaling pathway);04020(Calcium signaling pathway);04066(HIF-1 signaling pathway);04070(Phosphatidylinositol signaling system);04071(Sphingolipid signaling pathway);04150(mTOR signaling pathway);04270(Vascular smooth muscle contraction);04310(Wnt si…
dno-miR-197-5p	PRKCG	72	-144.93	GO:0000166(nucleotide binding);GO:0004672(protein kinase activity);GO:0004674(protein serine/threonine kinase activity);GO:0004697(protein kinase C activity);GO:0004712(protein serine/threonine/tyrosine kinase activity);GO:0005524(ATP binding);GO:0006468(protein phosphorylation);GO:0008270(zinc ion binding);GO:0016301(kinase activity);GO:0016310(phosphorylation);GO:0016740(transferase activity);G…	01521(EGFR tyrosine kinase inhibitor resistance);04010(MAPK signaling pathway);04012(ErbB signaling pathway);04014(Ras signaling pathway);04015(Rap1 signaling pathway);04020(Calcium signaling pathway);04066(HIF-1 signaling pathway);04070(Phosphatidylinositol signaling system);04071(Sphingolipid signaling pathway);04150(mTOR signaling pathway);04270(Vascular smooth muscle contraction);04310(Wnt si…
hsa-miR-7977_R+4_1ss6AG	PRKCG	57	-23.01	GO:0000166(nucleotide binding);GO:0004672(protein kinase activity);GO:0004674(protein serine/threonine kinase activity);GO:0004697(protein kinase C activity);GO:0004712(protein serine/threonine/tyrosine kinase activity);GO:0005524(ATP binding);GO:0006468(protein phosphorylation);GO:0008270(zinc ion binding);GO:0016301(kinase activity);GO:0016310(phosphorylation);GO:0016740(transferase activity);G…	01521(EGFR tyrosine kinase inhibitor resistance);04010(MAPK signaling pathway);04012(ErbB signaling pathway);04014(Ras signaling pathway);04015(Rap1 signaling pathway);04020(Calcium signaling pathway);04066(HIF-1 signaling pathway);04070(Phosphatidylinositol signaling system);04071(Sphingolipid signaling pathway);04150(mTOR signaling pathway);04270(Vascular smooth muscle contraction);04310(Wnt si…
hsa-mir-7977-p5_1ss5AG	PRKCG	86	-21.98	GO:0000166(nucleotide binding);GO:0004672(protein kinase activity);GO:0004674(protein serine/threonine kinase activity);GO:0004697(protein kinase C activity);GO:0004712(protein serine/threonine/tyrosine kinase activity);GO:0005524(ATP binding);GO:0006468(protein phosphorylation);GO:0008270(zinc ion binding);GO:0016301(kinase activity);GO:0016310(phosphorylation);GO:0016740(transferase activity);G…	01521(EGFR tyrosine kinase inhibitor resistance);04010(MAPK signaling pathway);04012(ErbB signaling pathway);04014(Ras signaling pathway);04015(Rap1 signaling pathway);04020(Calcium signaling pathway);04066(HIF-1 signaling pathway);04070(Phosphatidylinositol signaling system);04071(Sphingolipid signaling pathway);04150(mTOR signaling pathway);04270(Vascular smooth muscle contraction);04310(Wnt si…
mml-miR-152-5p	PRKCG	98	-13.29	GO:0000166(nucleotide binding);GO:0004672(protein kinase activity);GO:0004674(protein serine/threonine kinase activity);GO:0004697(protein kinase C activity);GO:0004712(protein serine/threonine/tyrosine kinase activity);GO:0005524(ATP binding);GO:0006468(protein phosphorylation);GO:0008270(zinc ion binding);GO:0016301(kinase activity);GO:0016310(phosphorylation);GO:0016740(transferase activity);G…	01521(EGFR tyrosine kinase inhibitor resistance);04010(MAPK signaling pathway);04012(ErbB signaling pathway);04014(Ras signaling pathway);04015(Rap1 signaling pathway);04020(Calcium signaling pathway);04066(HIF-1 signaling pathway);04070(Phosphatidylinositol signaling system);04071(Sphingolipid signaling pathway);04150(mTOR signaling pathway);04270(Vascular smooth muscle contraction);04310(Wnt si…
pha-miR-210	PRKCG	52	-26.23	GO:0000166(nucleotide binding);GO:0004672(protein kinase activity);GO:0004674(protein serine/threonine kinase activity);GO:0004697(protein kinase C activity);GO:0004712(protein serine/threonine/tyrosine kinase activity);GO:0005524(ATP binding);GO:0006468(protein phosphorylation);GO:0008270(zinc ion binding);GO:0016301(kinase activity);GO:0016310(phosphorylation);GO:0016740(transferase activity);G…	01521(EGFR tyrosine kinase inhibitor resistance);04010(MAPK signaling pathway);04012(ErbB signaling pathway);04014(Ras signaling pathway);04015(Rap1 signaling pathway);04020(Calcium signaling pathway);04066(HIF-1 signaling pathway);04070(Phosphatidylinositol signaling system);04071(Sphingolipid signaling pathway);04150(mTOR signaling pathway);04270(Vascular smooth muscle contraction);04310(Wnt si…
PC-3p-35064_35	XAF1	84	-19.77	GO:0005515(protein binding);GO:0005634(nucleus);GO:0005739(mitochondrion);GO:0006915(apoptotic process);GO:0008270(zinc ion binding);GO:0035456(response to interferon-beta);GO:0046872(metal ion binding)	NA
PC-3p-48536_17	XAF1	68	-122.63	GO:0005515(protein binding);GO:0005634(nucleus);GO:0005739(mitochondrion);GO:0006915(apoptotic process);GO:0008270(zinc ion binding);GO:0035456(response to interferon-beta);GO:0046872(metal ion binding)	NA
PC-5p-19421_87	XAF1	69	-15.74	GO:0005515(protein binding);GO:0005634(nucleus);GO:0005739(mitochondrion);GO:0006915(apoptotic process);GO:0008270(zinc ion binding);GO:0035456(response to interferon-beta);GO:0046872(metal ion binding)	NA
chi-miR-1388-3p	XAF1	95	-14.29	GO:0005515(protein binding);GO:0005634(nucleus);GO:0005739(mitochondrion);GO:0006915(apoptotic process);GO:0008270(zinc ion binding);GO:0035456(response to interferon-beta);GO:0046872(metal ion binding)	NA
chi-miR-92a-5p	XAF1	68	-18.78	GO:0005515(protein binding);GO:0005634(nucleus);GO:0005739(mitochondrion);GO:0006915(apoptotic process);GO:0008270(zinc ion binding);GO:0035456(response to interferon-beta);GO:0046872(metal ion binding)	NA
hsa-mir-7977-p5_1ss5AG	XAF1	66	-23.85	GO:0005515(protein binding);GO:0005634(nucleus);GO:0005739(mitochondrion);GO:0006915(apoptotic process);GO:0008270(zinc ion binding);GO:0035456(response to interferon-beta);GO:0046872(metal ion binding)	NA
mml-miR-152-5p	XAF1	80	-15.19	GO:0005515(protein binding);GO:0005634(nucleus);GO:0005739(mitochondrion);GO:0006915(apoptotic process);GO:0008270(zinc ion binding);GO:0035456(response to interferon-beta);GO:0046872(metal ion binding)	NA
PC-3p-9856_211	CUEDC2	82	-14.62	GO:0005515(protein binding);GO:0005654(nucleoplasm);GO:0005829(cytosol);GO:0010936(negative regulation of macrophage cytokine production);GO:0031965(nuclear membrane);GO:1900016(negative regulation of cytokine production involved in inflammatory response)	NA
cgr-miR-16-3p	CUEDC2	56	-15.9	GO:0005515(protein binding);GO:0005654(nucleoplasm);GO:0005829(cytosol);GO:0010936(negative regulation of macrophage cytokine production);GO:0031965(nuclear membrane);GO:1900016(negative regulation of cytokine production involved in inflammatory response)	NA
cgr-miR-298-5p	CUEDC2	77	-67.8	GO:0005515(protein binding);GO:0005654(nucleoplasm);GO:0005829(cytosol);GO:0010936(negative regulation of macrophage cytokine production);GO:0031965(nuclear membrane);GO:1900016(negative regulation of cytokine production involved in inflammatory response)	NA
cgr-miR-298-5p_R+1	CUEDC2	77	-71.71	GO:0005515(protein binding);GO:0005654(nucleoplasm);GO:0005829(cytosol);GO:0010936(negative regulation of macrophage cytokine production);GO:0031965(nuclear membrane);GO:1900016(negative regulation of cytokine production involved in inflammatory response)	NA
chi-miR-125a-3p	CUEDC2	66	-66.69	GO:0005515(protein binding);GO:0005654(nucleoplasm);GO:0005829(cytosol);GO:0010936(negative regulation of macrophage cytokine production);GO:0031965(nuclear membrane);GO:1900016(negative regulation of cytokine production involved in inflammatory response)	NA
chi-miR-1388-3p	CUEDC2	72	-21.32	GO:0005515(protein binding);GO:0005654(nucleoplasm);GO:0005829(cytosol);GO:0010936(negative regulation of macrophage cytokine production);GO:0031965(nuclear membrane);GO:1900016(negative regulation of cytokine production involved in inflammatory response)	NA
chi-miR-214-3p_L-1R+2	CUEDC2	70	-31.41	GO:0005515(protein binding);GO:0005654(nucleoplasm);GO:0005829(cytosol);GO:0010936(negative regulation of macrophage cytokine production);GO:0031965(nuclear membrane);GO:1900016(negative regulation of cytokine production involved in inflammatory response)	NA
chi-miR-25-5p	CUEDC2	60	-44.6	GO:0005515(protein binding);GO:0005654(nucleoplasm);GO:0005829(cytosol);GO:0010936(negative regulation of macrophage cytokine production);GO:0031965(nuclear membrane);GO:1900016(negative regulation of cytokine production involved in inflammatory response)	NA
dno-miR-197-5p	CUEDC2	86	-115.8	GO:0005515(protein binding);GO:0005654(nucleoplasm);GO:0005829(cytosol);GO:0010936(negative regulation of macrophage cytokine production);GO:0031965(nuclear membrane);GO:1900016(negative regulation of cytokine production involved in inflammatory response)	NA
mml-miR-152-5p	CUEDC2	71	-18.97	GO:0005515(protein binding);GO:0005654(nucleoplasm);GO:0005829(cytosol);GO:0010936(negative regulation of macrophage cytokine production);GO:0031965(nuclear membrane);GO:1900016(negative regulation of cytokine production involved in inflammatory response)	NA
mml-miR-452-3p_L+2R-2	CUEDC2	50	-45.17	GO:0005515(protein binding);GO:0005654(nucleoplasm);GO:0005829(cytosol);GO:0010936(negative regulation of macrophage cytokine production);GO:0031965(nuclear membrane);GO:1900016(negative regulation of cytokine production involved in inflammatory response)	NA
pha-miR-106b_R+2	CUEDC2	66	-40.09	GO:0005515(protein binding);GO:0005654(nucleoplasm);GO:0005829(cytosol);GO:0010936(negative regulation of macrophage cytokine production);GO:0031965(nuclear membrane);GO:1900016(negative regulation of cytokine production involved in inflammatory response)	NA
ppy-miR-378d_R+2	CUEDC2	59	-18.63	GO:0005515(protein binding);GO:0005654(nucleoplasm);GO:0005829(cytosol);GO:0010936(negative regulation of macrophage cytokine production);GO:0031965(nuclear membrane);GO:1900016(negative regulation of cytokine production involved in inflammatory response)	NA
PC-5p-51327_15	ENSOARG00000000941	57	-28.55	GO:0004842(ubiquitin-protein transferase activity);GO:0016567(protein ubiquitination);GO:0046872(metal ion binding)	NA
chi-miR-1388-3p	ENSOARG00000000941	57	-18.15	GO:0004842(ubiquitin-protein transferase activity);GO:0016567(protein ubiquitination);GO:0046872(metal ion binding)	NA
PC-3p-21584_76	ALDH6A1	91	-24.1	GO:0004491(methylmalonate-semialdehyde dehydrogenase (acylating) activity);GO:0005654(nucleoplasm);GO:0005739(mitochondrion);GO:0006210(thymine catabolic process);GO:0006574(valine catabolic process);GO:0016491(oxidoreductase activity);GO:0016620(oxidoreductase activity, acting on the aldehyde or oxo group of donors, NAD or NADP as acceptor);GO:0050873(brown fat cell differentiation);GO:0055114(o…	00280(Valine, leucine and isoleucine degradation);00410(beta-Alanine metabolism);00562(Inositol phosphate metabolism);00640(Propanoate metabolism)
PC-5p-45552_20	ALDH6A1	88	-15.01	GO:0004491(methylmalonate-semialdehyde dehydrogenase (acylating) activity);GO:0005654(nucleoplasm);GO:0005739(mitochondrion);GO:0006210(thymine catabolic process);GO:0006574(valine catabolic process);GO:0016491(oxidoreductase activity);GO:0016620(oxidoreductase activity, acting on the aldehyde or oxo group of donors, NAD or NADP as acceptor);GO:0050873(brown fat cell differentiation);GO:0055114(o…	00280(Valine, leucine and isoleucine degradation);00410(beta-Alanine metabolism);00562(Inositol phosphate metabolism);00640(Propanoate metabolism)
bta-mir-339a-p3	ALDH6A1	89	-16.93	GO:0004491(methylmalonate-semialdehyde dehydrogenase (acylating) activity);GO:0005654(nucleoplasm);GO:0005739(mitochondrion);GO:0006210(thymine catabolic process);GO:0006574(valine catabolic process);GO:0016491(oxidoreductase activity);GO:0016620(oxidoreductase activity, acting on the aldehyde or oxo group of donors, NAD or NADP as acceptor);GO:0050873(brown fat cell differentiation);GO:0055114(o…	00280(Valine, leucine and isoleucine degradation);00410(beta-Alanine metabolism);00562(Inositol phosphate metabolism);00640(Propanoate metabolism)
cgr-miR-298-5p	ALDH6A1	57	-45.24	GO:0004491(methylmalonate-semialdehyde dehydrogenase (acylating) activity);GO:0005654(nucleoplasm);GO:0005739(mitochondrion);GO:0006210(thymine catabolic process);GO:0006574(valine catabolic process);GO:0016491(oxidoreductase activity);GO:0016620(oxidoreductase activity, acting on the aldehyde or oxo group of donors, NAD or NADP as acceptor);GO:0050873(brown fat cell differentiation);GO:0055114(o…	00280(Valine, leucine and isoleucine degradation);00410(beta-Alanine metabolism);00562(Inositol phosphate metabolism);00640(Propanoate metabolism)
cgr-miR-298-5p_R+1	ALDH6A1	57	-46.3	GO:0004491(methylmalonate-semialdehyde dehydrogenase (acylating) activity);GO:0005654(nucleoplasm);GO:0005739(mitochondrion);GO:0006210(thymine catabolic process);GO:0006574(valine catabolic process);GO:0016491(oxidoreductase activity);GO:0016620(oxidoreductase activity, acting on the aldehyde or oxo group of donors, NAD or NADP as acceptor);GO:0050873(brown fat cell differentiation);GO:0055114(o…	00280(Valine, leucine and isoleucine degradation);00410(beta-Alanine metabolism);00562(Inositol phosphate metabolism);00640(Propanoate metabolism)
cgr-miR-501-3p_R-2	ALDH6A1	99	-16.6	GO:0004491(methylmalonate-semialdehyde dehydrogenase (acylating) activity);GO:0005654(nucleoplasm);GO:0005739(mitochondrion);GO:0006210(thymine catabolic process);GO:0006574(valine catabolic process);GO:0016491(oxidoreductase activity);GO:0016620(oxidoreductase activity, acting on the aldehyde or oxo group of donors, NAD or NADP as acceptor);GO:0050873(brown fat cell differentiation);GO:0055114(o…	00280(Valine, leucine and isoleucine degradation);00410(beta-Alanine metabolism);00562(Inositol phosphate metabolism);00640(Propanoate metabolism)
chi-miR-1388-5p_R+1	ALDH6A1	71	-16.74	GO:0004491(methylmalonate-semialdehyde dehydrogenase (acylating) activity);GO:0005654(nucleoplasm);GO:0005739(mitochondrion);GO:0006210(thymine catabolic process);GO:0006574(valine catabolic process);GO:0016491(oxidoreductase activity);GO:0016620(oxidoreductase activity, acting on the aldehyde or oxo group of donors, NAD or NADP as acceptor);GO:0050873(brown fat cell differentiation);GO:0055114(o…	00280(Valine, leucine and isoleucine degradation);00410(beta-Alanine metabolism);00562(Inositol phosphate metabolism);00640(Propanoate metabolism)
chi-miR-214-3p_L-1R+2	ALDH6A1	98	-43.34	GO:0004491(methylmalonate-semialdehyde dehydrogenase (acylating) activity);GO:0005654(nucleoplasm);GO:0005739(mitochondrion);GO:0006210(thymine catabolic process);GO:0006574(valine catabolic process);GO:0016491(oxidoreductase activity);GO:0016620(oxidoreductase activity, acting on the aldehyde or oxo group of donors, NAD or NADP as acceptor);GO:0050873(brown fat cell differentiation);GO:0055114(o…	00280(Valine, leucine and isoleucine degradation);00410(beta-Alanine metabolism);00562(Inositol phosphate metabolism);00640(Propanoate metabolism)
hsa-mir-5100-p3_1ss18TC	ALDH6A1	78	-15.81	GO:0004491(methylmalonate-semialdehyde dehydrogenase (acylating) activity);GO:0005654(nucleoplasm);GO:0005739(mitochondrion);GO:0006210(thymine catabolic process);GO:0006574(valine catabolic process);GO:0016491(oxidoreductase activity);GO:0016620(oxidoreductase activity, acting on the aldehyde or oxo group of donors, NAD or NADP as acceptor);GO:0050873(brown fat cell differentiation);GO:0055114(o…	00280(Valine, leucine and isoleucine degradation);00410(beta-Alanine metabolism);00562(Inositol phosphate metabolism);00640(Propanoate metabolism)
oan-miR-27b-3p_R+1	ALDH6A1	99	-15.35	GO:0004491(methylmalonate-semialdehyde dehydrogenase (acylating) activity);GO:0005654(nucleoplasm);GO:0005739(mitochondrion);GO:0006210(thymine catabolic process);GO:0006574(valine catabolic process);GO:0016491(oxidoreductase activity);GO:0016620(oxidoreductase activity, acting on the aldehyde or oxo group of donors, NAD or NADP as acceptor);GO:0050873(brown fat cell differentiation);GO:0055114(o…	00280(Valine, leucine and isoleucine degradation);00410(beta-Alanine metabolism);00562(Inositol phosphate metabolism);00640(Propanoate metabolism)
PC-3p-21584_76	ENSOARG00000000953	62	-46.11	GO:0005515(protein binding)	NA
bta-mir-339a-p3	ENSOARG00000000953	71	-18.82	GO:0005515(protein binding)	NA
cpo-miR-1842-5p_L-1_1ss11GA	ENSOARG00000000953	93	-24.26	GO:0005515(protein binding)	NA
hsa-mir-7977-p5_1ss5AG	ENSOARG00000000953	86	-22.71	GO:0005515(protein binding)	NA
mml-miR-132-5p	ENSOARG00000000953	84	-20.52	GO:0005515(protein binding)	NA
mml-miR-452-3p_L+2R-2	ENSOARG00000000953	81	-35.81	GO:0005515(protein binding)	NA
oan-miR-27b-3p_R+1	ENSOARG00000000953	66	-20.95	GO:0005515(protein binding)	NA
PC-5p-14803_126	ENSOARG00000000954	87	-15.3	GO:0016020(membrane);GO:0016021(integral component of membrane);GO:0055085(transmembrane transport)	NA
bta-miR-2478_L-1_1ss11TC	ENSOARG00000000954	75	-12.29	GO:0016020(membrane);GO:0016021(integral component of membrane);GO:0055085(transmembrane transport)	NA
cgr-miR-16-3p	ENSOARG00000000954	70	-12.53	GO:0016020(membrane);GO:0016021(integral component of membrane);GO:0055085(transmembrane transport)	NA
cgr-miR-664-3p	ENSOARG00000000954	86	-11.78	GO:0016020(membrane);GO:0016021(integral component of membrane);GO:0055085(transmembrane transport)	NA
chi-miR-125b-3p_R+1	ENSOARG00000000954	62	-18.79	GO:0016020(membrane);GO:0016021(integral component of membrane);GO:0055085(transmembrane transport)	NA
chi-miR-140-3p	ENSOARG00000000954	92	-16.74	GO:0016020(membrane);GO:0016021(integral component of membrane);GO:0055085(transmembrane transport)	NA
chi-miR-30e-3p_R+1	ENSOARG00000000954	94	-10.33	GO:0016020(membrane);GO:0016021(integral component of membrane);GO:0055085(transmembrane transport)	NA
chi-miR-92a-5p	ENSOARG00000000954	53	-19.58	GO:0016020(membrane);GO:0016021(integral component of membrane);GO:0055085(transmembrane transport)	NA
mmu-miR-339-5p_L+2R-3	ENSOARG00000000954	74	-20.72	GO:0016020(membrane);GO:0016021(integral component of membrane);GO:0055085(transmembrane transport)	NA
oar-miR-30a-3p_R+1	ENSOARG00000000954	94	-40.03	GO:0016020(membrane);GO:0016021(integral component of membrane);GO:0055085(transmembrane transport)	NA
PC-3p-21584_76	SEC23B	51	-62.98	GO:0000139(Golgi membrane);GO:0005737(cytoplasm);GO:0005783(endoplasmic reticulum);GO:0005789(endoplasmic reticulum membrane);GO:0005829(cytosol);GO:0006886(intracellular protein transport);GO:0006888(endoplasmic reticulum to Golgi vesicle-mediated transport);GO:0008270(zinc ion binding);GO:0012505(endomembrane system);GO:0012507(ER to Golgi transport vesicle membrane);GO:0015031(protein transpor…	04141(Protein processing in endoplasmic reticulum)
PC-5p-14803_126	SEC23B	81	-20.22	GO:0000139(Golgi membrane);GO:0005737(cytoplasm);GO:0005783(endoplasmic reticulum);GO:0005789(endoplasmic reticulum membrane);GO:0005829(cytosol);GO:0006886(intracellular protein transport);GO:0006888(endoplasmic reticulum to Golgi vesicle-mediated transport);GO:0008270(zinc ion binding);GO:0012505(endomembrane system);GO:0012507(ER to Golgi transport vesicle membrane);GO:0015031(protein transpor…	04141(Protein processing in endoplasmic reticulum)
chi-miR-125a-3p	SEC23B	82	-24.45	GO:0000139(Golgi membrane);GO:0005737(cytoplasm);GO:0005783(endoplasmic reticulum);GO:0005789(endoplasmic reticulum membrane);GO:0005829(cytosol);GO:0006886(intracellular protein transport);GO:0006888(endoplasmic reticulum to Golgi vesicle-mediated transport);GO:0008270(zinc ion binding);GO:0012505(endomembrane system);GO:0012507(ER to Golgi transport vesicle membrane);GO:0015031(protein transpor…	04141(Protein processing in endoplasmic reticulum)
chi-miR-1388-3p	SEC23B	76	-14.95	GO:0000139(Golgi membrane);GO:0005737(cytoplasm);GO:0005783(endoplasmic reticulum);GO:0005789(endoplasmic reticulum membrane);GO:0005829(cytosol);GO:0006886(intracellular protein transport);GO:0006888(endoplasmic reticulum to Golgi vesicle-mediated transport);GO:0008270(zinc ion binding);GO:0012505(endomembrane system);GO:0012507(ER to Golgi transport vesicle membrane);GO:0015031(protein transpor…	04141(Protein processing in endoplasmic reticulum)
chi-miR-1388-5p_R+1	SEC23B	72	-19	GO:0000139(Golgi membrane);GO:0005737(cytoplasm);GO:0005783(endoplasmic reticulum);GO:0005789(endoplasmic reticulum membrane);GO:0005829(cytosol);GO:0006886(intracellular protein transport);GO:0006888(endoplasmic reticulum to Golgi vesicle-mediated transport);GO:0008270(zinc ion binding);GO:0012505(endomembrane system);GO:0012507(ER to Golgi transport vesicle membrane);GO:0015031(protein transpor…	04141(Protein processing in endoplasmic reticulum)
chi-miR-206_R-1	SEC23B	91	-13.5	GO:0000139(Golgi membrane);GO:0005737(cytoplasm);GO:0005783(endoplasmic reticulum);GO:0005789(endoplasmic reticulum membrane);GO:0005829(cytosol);GO:0006886(intracellular protein transport);GO:0006888(endoplasmic reticulum to Golgi vesicle-mediated transport);GO:0008270(zinc ion binding);GO:0012505(endomembrane system);GO:0012507(ER to Golgi transport vesicle membrane);GO:0015031(protein transpor…	04141(Protein processing in endoplasmic reticulum)
chi-miR-214-3p_L-1R+2	SEC23B	66	-22.02	GO:0000139(Golgi membrane);GO:0005737(cytoplasm);GO:0005783(endoplasmic reticulum);GO:0005789(endoplasmic reticulum membrane);GO:0005829(cytosol);GO:0006886(intracellular protein transport);GO:0006888(endoplasmic reticulum to Golgi vesicle-mediated transport);GO:0008270(zinc ion binding);GO:0012505(endomembrane system);GO:0012507(ER to Golgi transport vesicle membrane);GO:0015031(protein transpor…	04141(Protein processing in endoplasmic reticulum)
dno-miR-197-5p	SEC23B	94	-19.47	GO:0000139(Golgi membrane);GO:0005737(cytoplasm);GO:0005783(endoplasmic reticulum);GO:0005789(endoplasmic reticulum membrane);GO:0005829(cytosol);GO:0006886(intracellular protein transport);GO:0006888(endoplasmic reticulum to Golgi vesicle-mediated transport);GO:0008270(zinc ion binding);GO:0012505(endomembrane system);GO:0012507(ER to Golgi transport vesicle membrane);GO:0015031(protein transpor…	04141(Protein processing in endoplasmic reticulum)
dno-miR-449c-3p	SEC23B	69	-33.68	GO:0000139(Golgi membrane);GO:0005737(cytoplasm);GO:0005783(endoplasmic reticulum);GO:0005789(endoplasmic reticulum membrane);GO:0005829(cytosol);GO:0006886(intracellular protein transport);GO:0006888(endoplasmic reticulum to Golgi vesicle-mediated transport);GO:0008270(zinc ion binding);GO:0012505(endomembrane system);GO:0012507(ER to Golgi transport vesicle membrane);GO:0015031(protein transpor…	04141(Protein processing in endoplasmic reticulum)
mmu-mir-1983-p5_1ss1GA	SEC23B	90	-33.92	GO:0000139(Golgi membrane);GO:0005737(cytoplasm);GO:0005783(endoplasmic reticulum);GO:0005789(endoplasmic reticulum membrane);GO:0005829(cytosol);GO:0006886(intracellular protein transport);GO:0006888(endoplasmic reticulum to Golgi vesicle-mediated transport);GO:0008270(zinc ion binding);GO:0012505(endomembrane system);GO:0012507(ER to Golgi transport vesicle membrane);GO:0015031(protein transpor…	04141(Protein processing in endoplasmic reticulum)
ppy-miR-378d_R+2	SEC23B	50	-57.21	GO:0000139(Golgi membrane);GO:0005737(cytoplasm);GO:0005783(endoplasmic reticulum);GO:0005789(endoplasmic reticulum membrane);GO:0005829(cytosol);GO:0006886(intracellular protein transport);GO:0006888(endoplasmic reticulum to Golgi vesicle-mediated transport);GO:0008270(zinc ion binding);GO:0012505(endomembrane system);GO:0012507(ER to Golgi transport vesicle membrane);GO:0015031(protein transpor…	04141(Protein processing in endoplasmic reticulum)
bta-miR-129_R-1	BRF2	80	-21.95	GO:0000126(transcription factor TFIIIB complex);GO:0001032(RNA polymerase III type 3 promoter DNA binding);GO:0006355(regulation of transcription, DNA-templated);GO:0006359(regulation of transcription by RNA polymerase III);GO:0034599(cellular response to oxidative stress);GO:0046872(metal ion binding);GO:0070897(transcription preinitiation complex assembly)	NA
chi-miR-125b-3p_R+1	BRF2	71	-15.07	GO:0000126(transcription factor TFIIIB complex);GO:0001032(RNA polymerase III type 3 promoter DNA binding);GO:0006355(regulation of transcription, DNA-templated);GO:0006359(regulation of transcription by RNA polymerase III);GO:0034599(cellular response to oxidative stress);GO:0046872(metal ion binding);GO:0070897(transcription preinitiation complex assembly)	NA
chi-miR-140-3p	BRF2	70	-27.89	GO:0000126(transcription factor TFIIIB complex);GO:0001032(RNA polymerase III type 3 promoter DNA binding);GO:0006355(regulation of transcription, DNA-templated);GO:0006359(regulation of transcription by RNA polymerase III);GO:0034599(cellular response to oxidative stress);GO:0046872(metal ion binding);GO:0070897(transcription preinitiation complex assembly)	NA
chi-miR-99b-3p_R+2	BRF2	94	-12.05	GO:0000126(transcription factor TFIIIB complex);GO:0001032(RNA polymerase III type 3 promoter DNA binding);GO:0006355(regulation of transcription, DNA-templated);GO:0006359(regulation of transcription by RNA polymerase III);GO:0034599(cellular response to oxidative stress);GO:0046872(metal ion binding);GO:0070897(transcription preinitiation complex assembly)	NA
mml-miR-452-3p_L+2R-2	BRF2	61	-16.17	GO:0000126(transcription factor TFIIIB complex);GO:0001032(RNA polymerase III type 3 promoter DNA binding);GO:0006355(regulation of transcription, DNA-templated);GO:0006359(regulation of transcription by RNA polymerase III);GO:0034599(cellular response to oxidative stress);GO:0046872(metal ion binding);GO:0070897(transcription preinitiation complex assembly)	NA
PC-5p-19421_87	EXOC6	95	-43.23	GO:0000145(exocyst);GO:0006887(exocytosis);GO:0006904(vesicle docking involved in exocytosis)	NA
PC-5p-44370_21	EXOC6	51	-12.73	GO:0000145(exocyst);GO:0006887(exocytosis);GO:0006904(vesicle docking involved in exocytosis)	NA
PC-5p-51327_15	EXOC6	90	-26.53	GO:0000145(exocyst);GO:0006887(exocytosis);GO:0006904(vesicle docking involved in exocytosis)	NA
cgr-miR-298-5p	EXOC6	60	-22.28	GO:0000145(exocyst);GO:0006887(exocytosis);GO:0006904(vesicle docking involved in exocytosis)	NA
cgr-miR-298-5p_R+1	EXOC6	60	-23.45	GO:0000145(exocyst);GO:0006887(exocytosis);GO:0006904(vesicle docking involved in exocytosis)	NA
chi-miR-125b-3p_R+1	EXOC6	75	-20.38	GO:0000145(exocyst);GO:0006887(exocytosis);GO:0006904(vesicle docking involved in exocytosis)	NA
chi-miR-214-3p_L-1R+2	EXOC6	90	-37.38	GO:0000145(exocyst);GO:0006887(exocytosis);GO:0006904(vesicle docking involved in exocytosis)	NA
chi-miR-23b-5p_L-1	EXOC6	89	-12.9	GO:0000145(exocyst);GO:0006887(exocytosis);GO:0006904(vesicle docking involved in exocytosis)	NA
chi-miR-25-5p	EXOC6	60	-22.98	GO:0000145(exocyst);GO:0006887(exocytosis);GO:0006904(vesicle docking involved in exocytosis)	NA
dno-miR-449c-3p	EXOC6	84	-10.9	GO:0000145(exocyst);GO:0006887(exocytosis);GO:0006904(vesicle docking involved in exocytosis)	NA
PC-5p-19421_87	EXOC6	95	-43.23	GO:0000145(exocyst);GO:0006887(exocytosis);GO:0006904(vesicle docking involved in exocytosis)	NA
PC-5p-44370_21	EXOC6	51	-12.73	GO:0000145(exocyst);GO:0006887(exocytosis);GO:0006904(vesicle docking involved in exocytosis)	NA
PC-5p-51327_15	EXOC6	90	-26.53	GO:0000145(exocyst);GO:0006887(exocytosis);GO:0006904(vesicle docking involved in exocytosis)	NA
cgr-miR-298-5p	EXOC6	60	-22.28	GO:0000145(exocyst);GO:0006887(exocytosis);GO:0006904(vesicle docking involved in exocytosis)	NA
cgr-miR-298-5p_R+1	EXOC6	60	-23.45	GO:0000145(exocyst);GO:0006887(exocytosis);GO:0006904(vesicle docking involved in exocytosis)	NA
chi-miR-125b-3p_R+1	EXOC6	75	-20.38	GO:0000145(exocyst);GO:0006887(exocytosis);GO:0006904(vesicle docking involved in exocytosis)	NA
chi-miR-214-3p_L-1R+2	EXOC6	90	-37.38	GO:0000145(exocyst);GO:0006887(exocytosis);GO:0006904(vesicle docking involved in exocytosis)	NA
chi-miR-23b-5p_L-1	EXOC6	89	-12.9	GO:0000145(exocyst);GO:0006887(exocytosis);GO:0006904(vesicle docking involved in exocytosis)	NA
chi-miR-25-5p	EXOC6	60	-22.98	GO:0000145(exocyst);GO:0006887(exocytosis);GO:0006904(vesicle docking involved in exocytosis)	NA
dno-miR-449c-3p	EXOC6	84	-10.9	GO:0000145(exocyst);GO:0006887(exocytosis);GO:0006904(vesicle docking involved in exocytosis)	NA
PC-3p-48536_17	SLC13A5	51	-26.99	GO:0005215(transporter activity);GO:0005886(plasma membrane);GO:0006814(sodium ion transport);GO:0006842(tricarboxylic acid transport);GO:0015137(citrate transmembrane transporter activity);GO:0015141(succinate transmembrane transporter activity);GO:0015142(tricarboxylic acid transmembrane transporter activity);GO:0015744(succinate transport);GO:0015746(citrate transport);GO:0016020(membrane);GO:…	NA
chi-miR-125b-3p_R+1	SLC13A5	67	-15.19	GO:0005215(transporter activity);GO:0005886(plasma membrane);GO:0006814(sodium ion transport);GO:0006842(tricarboxylic acid transport);GO:0015137(citrate transmembrane transporter activity);GO:0015141(succinate transmembrane transporter activity);GO:0015142(tricarboxylic acid transmembrane transporter activity);GO:0015744(succinate transport);GO:0015746(citrate transport);GO:0016020(membrane);GO:…	NA
chi-miR-202-3p_R+1	SLC13A5	53	-24.51	GO:0005215(transporter activity);GO:0005886(plasma membrane);GO:0006814(sodium ion transport);GO:0006842(tricarboxylic acid transport);GO:0015137(citrate transmembrane transporter activity);GO:0015141(succinate transmembrane transporter activity);GO:0015142(tricarboxylic acid transmembrane transporter activity);GO:0015744(succinate transport);GO:0015746(citrate transport);GO:0016020(membrane);GO:…	NA
PC-3p-35064_35	FCHSD1	77	-16.35	GO:0005515(protein binding);GO:0030838(positive regulation of actin filament polymerization);GO:0032437(cuticular plate);GO:0044803(multi-organism membrane organization)	NA
PC-3p-48536_17	FCHSD1	50	-106.02	GO:0005515(protein binding);GO:0030838(positive regulation of actin filament polymerization);GO:0032437(cuticular plate);GO:0044803(multi-organism membrane organization)	NA
PC-5p-19421_87	FCHSD1	56	-119.34	GO:0005515(protein binding);GO:0030838(positive regulation of actin filament polymerization);GO:0032437(cuticular plate);GO:0044803(multi-organism membrane organization)	NA
PC-5p-44370_21	FCHSD1	64	-12	GO:0005515(protein binding);GO:0030838(positive regulation of actin filament polymerization);GO:0032437(cuticular plate);GO:0044803(multi-organism membrane organization)	NA
PC-5p-51327_15	FCHSD1	55	-87.63	GO:0005515(protein binding);GO:0030838(positive regulation of actin filament polymerization);GO:0032437(cuticular plate);GO:0044803(multi-organism membrane organization)	NA
chi-miR-1224_R-1	FCHSD1	80	-140.39	GO:0005515(protein binding);GO:0030838(positive regulation of actin filament polymerization);GO:0032437(cuticular plate);GO:0044803(multi-organism membrane organization)	NA
cpo-miR-1842-5p_L-1_1ss11GA	FCHSD1	83	-18.64	GO:0005515(protein binding);GO:0030838(positive regulation of actin filament polymerization);GO:0032437(cuticular plate);GO:0044803(multi-organism membrane organization)	NA
cpo-miR-328-3p_R-1_1ss21GT	FCHSD1	72	-111.17	GO:0005515(protein binding);GO:0030838(positive regulation of actin filament polymerization);GO:0032437(cuticular plate);GO:0044803(multi-organism membrane organization)	NA
mmu-miR-339-5p_L+2R-3	FCHSD1	89	-72.3	GO:0005515(protein binding);GO:0030838(positive regulation of actin filament polymerization);GO:0032437(cuticular plate);GO:0044803(multi-organism membrane organization)	NA
PC-3p-48536_17	SYNDIG1L	77	-96.37	GO:0005794(Golgi apparatus);GO:0016020(membrane);GO:0016021(integral component of membrane)	NA
bta-miR-199a-5p_R+1_1ss17CG	SYNDIG1L	87	-34.66	GO:0005794(Golgi apparatus);GO:0016020(membrane);GO:0016021(integral component of membrane)	NA
bta-miR-219	SYNDIG1L	50	-18.89	GO:0005794(Golgi apparatus);GO:0016020(membrane);GO:0016021(integral component of membrane)	NA
bta-mir-339a-p3	SYNDIG1L	89	-60.59	GO:0005794(Golgi apparatus);GO:0016020(membrane);GO:0016021(integral component of membrane)	NA
chi-miR-1388-3p	SYNDIG1L	69	-22.06	GO:0005794(Golgi apparatus);GO:0016020(membrane);GO:0016021(integral component of membrane)	NA
chi-miR-30e-3p_R+1	SYNDIG1L	50	-35.37	GO:0005794(Golgi apparatus);GO:0016020(membrane);GO:0016021(integral component of membrane)	NA
cpo-miR-328-3p_R-1_1ss21GT	SYNDIG1L	67	-27.05	GO:0005794(Golgi apparatus);GO:0016020(membrane);GO:0016021(integral component of membrane)	NA
hsa-miR-7977_R+4_1ss6AG	SYNDIG1L	57	-21.42	GO:0005794(Golgi apparatus);GO:0016020(membrane);GO:0016021(integral component of membrane)	NA
hsa-mir-7977-p5_1ss5AG	SYNDIG1L	74	-20.53	GO:0005794(Golgi apparatus);GO:0016020(membrane);GO:0016021(integral component of membrane)	NA
oar-miR-30a-3p_R+1	SYNDIG1L	50	-19.24	GO:0005794(Golgi apparatus);GO:0016020(membrane);GO:0016021(integral component of membrane)	NA
ppy-miR-378d_R+2	SYNDIG1L	54	-32.82	GO:0005794(Golgi apparatus);GO:0016020(membrane);GO:0016021(integral component of membrane)	NA
chi-miR-214-3p_L-1R+2	ENSOARG00000001078	90	-46.77	GO:0004842(ubiquitin-protein transferase activity);GO:0005164(tumor necrosis factor receptor binding);GO:0005515(protein binding);GO:0007250(activation of NF-kappaB-inducing kinase activity);GO:0033209(tumor necrosis factor-mediated signaling pathway);GO:0042981(regulation of apoptotic process);GO:0046328(regulation of JNK cascade);GO:0051865(protein autoubiquitination)	NA
hsa-mir-7977-p5_1ss5AG	ENSOARG00000001078	59	-40.26	GO:0004842(ubiquitin-protein transferase activity);GO:0005164(tumor necrosis factor receptor binding);GO:0005515(protein binding);GO:0007250(activation of NF-kappaB-inducing kinase activity);GO:0033209(tumor necrosis factor-mediated signaling pathway);GO:0042981(regulation of apoptotic process);GO:0046328(regulation of JNK cascade);GO:0051865(protein autoubiquitination)	NA
PC-3p-35064_35	NOX1	70	-16.47	GO:0001525(angiogenesis);GO:0003081(regulation of systemic arterial blood pressure by renin-angiotensin);GO:0005737(cytoplasm);GO:0005768(endosome);GO:0005769(early endosome);GO:0008284(positive regulation of cell population proliferation);GO:0010575(positive regulation of vascular endothelial growth factor production);GO:0016020(membrane);GO:0016021(integral component of membrane);GO:0016175(sup…	04380(Osteoclast differentiation);04933(AGE-RAGE signaling pathway in diabetic complications);05418(Fluid shear stress and atherosclerosis)
PC-5p-19421_87	NOX1	87	-16.71	GO:0001525(angiogenesis);GO:0003081(regulation of systemic arterial blood pressure by renin-angiotensin);GO:0005737(cytoplasm);GO:0005768(endosome);GO:0005769(early endosome);GO:0008284(positive regulation of cell population proliferation);GO:0010575(positive regulation of vascular endothelial growth factor production);GO:0016020(membrane);GO:0016021(integral component of membrane);GO:0016175(sup…	04380(Osteoclast differentiation);04933(AGE-RAGE signaling pathway in diabetic complications);05418(Fluid shear stress and atherosclerosis)
chi-miR-125b-3p_R+1	NOX1	94	-42.3	GO:0001525(angiogenesis);GO:0003081(regulation of systemic arterial blood pressure by renin-angiotensin);GO:0005737(cytoplasm);GO:0005768(endosome);GO:0005769(early endosome);GO:0008284(positive regulation of cell population proliferation);GO:0010575(positive regulation of vascular endothelial growth factor production);GO:0016020(membrane);GO:0016021(integral component of membrane);GO:0016175(sup…	04380(Osteoclast differentiation);04933(AGE-RAGE signaling pathway in diabetic complications);05418(Fluid shear stress and atherosclerosis)
chi-miR-214-3p_L-1R+2	NOX1	69	-15.89	GO:0001525(angiogenesis);GO:0003081(regulation of systemic arterial blood pressure by renin-angiotensin);GO:0005737(cytoplasm);GO:0005768(endosome);GO:0005769(early endosome);GO:0008284(positive regulation of cell population proliferation);GO:0010575(positive regulation of vascular endothelial growth factor production);GO:0016020(membrane);GO:0016021(integral component of membrane);GO:0016175(sup…	04380(Osteoclast differentiation);04933(AGE-RAGE signaling pathway in diabetic complications);05418(Fluid shear stress and atherosclerosis)
chi-miR-27a-5p	NOX1	78	-16.85	GO:0001525(angiogenesis);GO:0003081(regulation of systemic arterial blood pressure by renin-angiotensin);GO:0005737(cytoplasm);GO:0005768(endosome);GO:0005769(early endosome);GO:0008284(positive regulation of cell population proliferation);GO:0010575(positive regulation of vascular endothelial growth factor production);GO:0016020(membrane);GO:0016021(integral component of membrane);GO:0016175(sup…	04380(Osteoclast differentiation);04933(AGE-RAGE signaling pathway in diabetic complications);05418(Fluid shear stress and atherosclerosis)
chi-miR-30e-3p_R+1	NOX1	82	-12.2	GO:0001525(angiogenesis);GO:0003081(regulation of systemic arterial blood pressure by renin-angiotensin);GO:0005737(cytoplasm);GO:0005768(endosome);GO:0005769(early endosome);GO:0008284(positive regulation of cell population proliferation);GO:0010575(positive regulation of vascular endothelial growth factor production);GO:0016020(membrane);GO:0016021(integral component of membrane);GO:0016175(sup…	04380(Osteoclast differentiation);04933(AGE-RAGE signaling pathway in diabetic complications);05418(Fluid shear stress and atherosclerosis)
dno-miR-197-5p	NOX1	52	-23.34	GO:0001525(angiogenesis);GO:0003081(regulation of systemic arterial blood pressure by renin-angiotensin);GO:0005737(cytoplasm);GO:0005768(endosome);GO:0005769(early endosome);GO:0008284(positive regulation of cell population proliferation);GO:0010575(positive regulation of vascular endothelial growth factor production);GO:0016020(membrane);GO:0016021(integral component of membrane);GO:0016175(sup…	04380(Osteoclast differentiation);04933(AGE-RAGE signaling pathway in diabetic complications);05418(Fluid shear stress and atherosclerosis)
dno-miR-449c-3p	NOX1	87	-16.16	GO:0001525(angiogenesis);GO:0003081(regulation of systemic arterial blood pressure by renin-angiotensin);GO:0005737(cytoplasm);GO:0005768(endosome);GO:0005769(early endosome);GO:0008284(positive regulation of cell population proliferation);GO:0010575(positive regulation of vascular endothelial growth factor production);GO:0016020(membrane);GO:0016021(integral component of membrane);GO:0016175(sup…	04380(Osteoclast differentiation);04933(AGE-RAGE signaling pathway in diabetic complications);05418(Fluid shear stress and atherosclerosis)
mmu-mir-1983-p5_1ss1GA	NOX1	97	-10.77	GO:0001525(angiogenesis);GO:0003081(regulation of systemic arterial blood pressure by renin-angiotensin);GO:0005737(cytoplasm);GO:0005768(endosome);GO:0005769(early endosome);GO:0008284(positive regulation of cell population proliferation);GO:0010575(positive regulation of vascular endothelial growth factor production);GO:0016020(membrane);GO:0016021(integral component of membrane);GO:0016175(sup…	04380(Osteoclast differentiation);04933(AGE-RAGE signaling pathway in diabetic complications);05418(Fluid shear stress and atherosclerosis)
oar-miR-30a-3p_R+1	NOX1	82	-11.45	GO:0001525(angiogenesis);GO:0003081(regulation of systemic arterial blood pressure by renin-angiotensin);GO:0005737(cytoplasm);GO:0005768(endosome);GO:0005769(early endosome);GO:0008284(positive regulation of cell population proliferation);GO:0010575(positive regulation of vascular endothelial growth factor production);GO:0016020(membrane);GO:0016021(integral component of membrane);GO:0016175(sup…	04380(Osteoclast differentiation);04933(AGE-RAGE signaling pathway in diabetic complications);05418(Fluid shear stress and atherosclerosis)
PC-3p-35064_35	KIF2C	94	-33.12	GO:0000166(nucleotide binding);GO:0000775(chromosome, centromeric region);GO:0000776(kinetochore);GO:0003774(motor activity);GO:0003777(microtubule motor activity);GO:0005524(ATP binding);GO:0005874(microtubule);GO:0007018(microtubule-based movement);GO:0007019(microtubule depolymerization);GO:0007080(mitotic metaphase plate congression);GO:0008017(microtubule binding);GO:0015630(microtubule cyto…	NA
PC-5p-45552_20	KIF2C	83	-18.29	GO:0000166(nucleotide binding);GO:0000775(chromosome, centromeric region);GO:0000776(kinetochore);GO:0003774(motor activity);GO:0003777(microtubule motor activity);GO:0005524(ATP binding);GO:0005874(microtubule);GO:0007018(microtubule-based movement);GO:0007019(microtubule depolymerization);GO:0007080(mitotic metaphase plate congression);GO:0008017(microtubule binding);GO:0015630(microtubule cyto…	NA
PC-5p-51327_15	KIF2C	81	-26.14	GO:0000166(nucleotide binding);GO:0000775(chromosome, centromeric region);GO:0000776(kinetochore);GO:0003774(motor activity);GO:0003777(microtubule motor activity);GO:0005524(ATP binding);GO:0005874(microtubule);GO:0007018(microtubule-based movement);GO:0007019(microtubule depolymerization);GO:0007080(mitotic metaphase plate congression);GO:0008017(microtubule binding);GO:0015630(microtubule cyto…	NA
cgr-miR-16-3p	KIF2C	99	-46.03	GO:0000166(nucleotide binding);GO:0000775(chromosome, centromeric region);GO:0000776(kinetochore);GO:0003774(motor activity);GO:0003777(microtubule motor activity);GO:0005524(ATP binding);GO:0005874(microtubule);GO:0007018(microtubule-based movement);GO:0007019(microtubule depolymerization);GO:0007080(mitotic metaphase plate congression);GO:0008017(microtubule binding);GO:0015630(microtubule cyto…	NA
cgr-miR-664-3p	KIF2C	96	-12.82	GO:0000166(nucleotide binding);GO:0000775(chromosome, centromeric region);GO:0000776(kinetochore);GO:0003774(motor activity);GO:0003777(microtubule motor activity);GO:0005524(ATP binding);GO:0005874(microtubule);GO:0007018(microtubule-based movement);GO:0007019(microtubule depolymerization);GO:0007080(mitotic metaphase plate congression);GO:0008017(microtubule binding);GO:0015630(microtubule cyto…	NA
chi-miR-125b-3p_R+1	KIF2C	57	-18.59	GO:0000166(nucleotide binding);GO:0000775(chromosome, centromeric region);GO:0000776(kinetochore);GO:0003774(motor activity);GO:0003777(microtubule motor activity);GO:0005524(ATP binding);GO:0005874(microtubule);GO:0007018(microtubule-based movement);GO:0007019(microtubule depolymerization);GO:0007080(mitotic metaphase plate congression);GO:0008017(microtubule binding);GO:0015630(microtubule cyto…	NA
chi-miR-140-3p	KIF2C	83	-22.04	GO:0000166(nucleotide binding);GO:0000775(chromosome, centromeric region);GO:0000776(kinetochore);GO:0003774(motor activity);GO:0003777(microtubule motor activity);GO:0005524(ATP binding);GO:0005874(microtubule);GO:0007018(microtubule-based movement);GO:0007019(microtubule depolymerization);GO:0007080(mitotic metaphase plate congression);GO:0008017(microtubule binding);GO:0015630(microtubule cyto…	NA
chi-miR-214-3p_L-1R+2	KIF2C	73	-20.66	GO:0000166(nucleotide binding);GO:0000775(chromosome, centromeric region);GO:0000776(kinetochore);GO:0003774(motor activity);GO:0003777(microtubule motor activity);GO:0005524(ATP binding);GO:0005874(microtubule);GO:0007018(microtubule-based movement);GO:0007019(microtubule depolymerization);GO:0007080(mitotic metaphase plate congression);GO:0008017(microtubule binding);GO:0015630(microtubule cyto…	NA
chi-miR-23b-5p_L-1	KIF2C	83	-13.13	GO:0000166(nucleotide binding);GO:0000775(chromosome, centromeric region);GO:0000776(kinetochore);GO:0003774(motor activity);GO:0003777(microtubule motor activity);GO:0005524(ATP binding);GO:0005874(microtubule);GO:0007018(microtubule-based movement);GO:0007019(microtubule depolymerization);GO:0007080(mitotic metaphase plate congression);GO:0008017(microtubule binding);GO:0015630(microtubule cyto…	NA
chi-miR-27a-5p	KIF2C	86	-69.37	GO:0000166(nucleotide binding);GO:0000775(chromosome, centromeric region);GO:0000776(kinetochore);GO:0003774(motor activity);GO:0003777(microtubule motor activity);GO:0005524(ATP binding);GO:0005874(microtubule);GO:0007018(microtubule-based movement);GO:0007019(microtubule depolymerization);GO:0007080(mitotic metaphase plate congression);GO:0008017(microtubule binding);GO:0015630(microtubule cyto…	NA
chi-miR-34c-5p	KIF2C	87	-40.26	GO:0000166(nucleotide binding);GO:0000775(chromosome, centromeric region);GO:0000776(kinetochore);GO:0003774(motor activity);GO:0003777(microtubule motor activity);GO:0005524(ATP binding);GO:0005874(microtubule);GO:0007018(microtubule-based movement);GO:0007019(microtubule depolymerization);GO:0007080(mitotic metaphase plate congression);GO:0008017(microtubule binding);GO:0015630(microtubule cyto…	NA
rno-miR-871-3p_R-2_1ss13TC	KIF2C	88	-16.54	GO:0000166(nucleotide binding);GO:0000775(chromosome, centromeric region);GO:0000776(kinetochore);GO:0003774(motor activity);GO:0003777(microtubule motor activity);GO:0005524(ATP binding);GO:0005874(microtubule);GO:0007018(microtubule-based movement);GO:0007019(microtubule depolymerization);GO:0007080(mitotic metaphase plate congression);GO:0008017(microtubule binding);GO:0015630(microtubule cyto…	NA
PC-3p-48536_17	ENSOARG00000001131	69	-20.96	GO:0005525(GTP binding)	NA
PC-5p-44370_21	ENSOARG00000001131	96	-20.18	GO:0005525(GTP binding)	NA
chi-miR-195-3p_R+2	ENSOARG00000001131	67	-13.16	GO:0005525(GTP binding)	NA
chi-miR-214-3p_L-1R+2	ENSOARG00000001131	61	-16.66	GO:0005525(GTP binding)	NA
chi-miR-92a-5p	ENSOARG00000001131	83	-58.02	GO:0005525(GTP binding)	NA
cpo-miR-328-3p_R-1_1ss21GT	ENSOARG00000001131	87	-20.7	GO:0005525(GTP binding)	NA
hsa-miR-4443_L+1	ENSOARG00000001131	94	-11.97	GO:0005525(GTP binding)	NA
oar-miR-30a-3p_R+1	ENSOARG00000001131	90	-14.65	GO:0005525(GTP binding)	NA
chi-miR-125a-3p	CHRNA3	73	-26.48	GO:0004888(transmembrane signaling receptor activity);GO:0005216(ion channel activity);GO:0005230(extracellular ligand-gated ion channel activity);GO:0005886(plasma membrane);GO:0005892(acetylcholine-gated channel complex);GO:0006811(ion transport);GO:0007165(signal transduction);GO:0007399(nervous system development);GO:0015464(acetylcholine receptor activity);GO:0016020(membrane);GO:0016021(int…	04080(Neuroactive ligand-receptor interaction);04725(Cholinergic synapse)
chi-miR-214-3p_L-1R+2	CHRNA3	66	-25.18	GO:0004888(transmembrane signaling receptor activity);GO:0005216(ion channel activity);GO:0005230(extracellular ligand-gated ion channel activity);GO:0005886(plasma membrane);GO:0005892(acetylcholine-gated channel complex);GO:0006811(ion transport);GO:0007165(signal transduction);GO:0007399(nervous system development);GO:0015464(acetylcholine receptor activity);GO:0016020(membrane);GO:0016021(int…	04080(Neuroactive ligand-receptor interaction);04725(Cholinergic synapse)
PC-5p-19421_87	ENSOARG00000001140	80	-61.71	GO:0005525(GTP binding)	NA
PC-5p-51327_15	ENSOARG00000001140	71	-38.43	GO:0005525(GTP binding)	NA
bta-miR-219	ENSOARG00000001140	78	-32.3	GO:0005525(GTP binding)	NA
bta-miR-2478_L-1_1ss11TC	ENSOARG00000001140	74	-17.79	GO:0005525(GTP binding)	NA
cgr-miR-298-5p	ENSOARG00000001140	62	-23.55	GO:0005525(GTP binding)	NA
cgr-miR-298-5p_R+1	ENSOARG00000001140	62	-24.21	GO:0005525(GTP binding)	NA
cgr-miR-501-3p_R-2	ENSOARG00000001140	75	-47.22	GO:0005525(GTP binding)	NA
chi-miR-1388-5p_R+1	ENSOARG00000001140	59	-36.62	GO:0005525(GTP binding)	NA
chi-miR-155-5p_R+1	ENSOARG00000001140	65	-44.32	GO:0005525(GTP binding)	NA
cpo-miR-328-3p_R-1_1ss21GT	ENSOARG00000001140	67	-20.39	GO:0005525(GTP binding)	NA
hsa-miR-4443_L+1	ENSOARG00000001140	70	-31.37	GO:0005525(GTP binding)	NA
mml-miR-194-3p_L+1	ENSOARG00000001140	59	-28.67	GO:0005525(GTP binding)	NA
mmu-miR-339-5p_L+2R-3	ENSOARG00000001140	76	-50.23	GO:0005525(GTP binding)	NA
mmu-miR-345-3p_R-1	ENSOARG00000001140	60	-35.66	GO:0005525(GTP binding)	NA
oan-miR-27b-3p_R+1	ENSOARG00000001140	79	-36.51	GO:0005525(GTP binding)	NA
chi-miR-214-3p_L-1R+2	ENSOARG00000001156	91	-49.09	NA	NA
chi-miR-25-5p	ENSOARG00000001156	94	-25.24	NA	NA
mmu-miR-339-5p_L+2R-3	ENSOARG00000001156	95	-29.54	NA	NA
PC-3p-48536_17	NXPE4	95	-16.5	NA	NA
PC-5p-45552_20	NXPE4	87	-34.19	NA	NA
bta-miR-129_R-1	NXPE4	90	-19.58	NA	NA
bta-miR-199a-5p_R+1_1ss17CG	NXPE4	71	-39	NA	NA
bta-miR-212	NXPE4	54	-36.24	NA	NA
bta-mir-339a-p3	NXPE4	68	-41.68	NA	NA
chi-miR-125a-3p	NXPE4	62	-41.69	NA	NA
chi-miR-125b-3p_R+1	NXPE4	90	-16.71	NA	NA
chi-miR-1388-5p_R+1	NXPE4	90	-38.07	NA	NA
cpo-miR-328-3p_R-1_1ss21GT	NXPE4	52	-68.28	NA	NA
dno-miR-449c-3p	NXPE4	60	-18.5	NA	NA
mmu-miR-339-5p_L+2R-3	NXPE4	55	-22.15	NA	NA
mmu-miR-345-3p_R-1	NXPE4	54	-32.03	NA	NA
PC-3p-21584_76	ENSOARG00000001174	72	-17.74	GO:0000166(nucleotide binding);GO:0003924(GTPase activity);GO:0005200(structural constituent of cytoskeleton);GO:0005525(GTP binding);GO:0005874(microtubule);GO:0007010(cytoskeleton organization);GO:0007017(microtubule-based process)	NA
PC-5p-14803_126	ENSOARG00000001186	97	-12.45	GO:0005044(scavenger receptor activity);GO:0006898(receptor-mediated endocytosis);GO:0016020(membrane)	NA
PC-5p-44370_21	ENSOARG00000001186	99	-12.25	GO:0005044(scavenger receptor activity);GO:0006898(receptor-mediated endocytosis);GO:0016020(membrane)	NA
cgr-miR-16-3p	ENSOARG00000001186	58	-10.53	GO:0005044(scavenger receptor activity);GO:0006898(receptor-mediated endocytosis);GO:0016020(membrane)	NA
chi-miR-1388-5p_R+1	ENSOARG00000001186	78	-18.29	GO:0005044(scavenger receptor activity);GO:0006898(receptor-mediated endocytosis);GO:0016020(membrane)	NA
chi-miR-195-3p_R+2	ENSOARG00000001186	52	-10.65	GO:0005044(scavenger receptor activity);GO:0006898(receptor-mediated endocytosis);GO:0016020(membrane)	NA
hsa-mir-5100-p3_1ss18TC	ENSOARG00000001186	82	-15.36	GO:0005044(scavenger receptor activity);GO:0006898(receptor-mediated endocytosis);GO:0016020(membrane)	NA
mml-miR-152-5p	ENSOARG00000001186	96	-17.22	GO:0005044(scavenger receptor activity);GO:0006898(receptor-mediated endocytosis);GO:0016020(membrane)	NA
mml-miR-222-5p_L+2	ENSOARG00000001186	85	-22.93	GO:0005044(scavenger receptor activity);GO:0006898(receptor-mediated endocytosis);GO:0016020(membrane)	NA
mmu-miR-345-3p_R-1	ENSOARG00000001186	83	-21.08	GO:0005044(scavenger receptor activity);GO:0006898(receptor-mediated endocytosis);GO:0016020(membrane)	NA
mmu-mir-1983-p5_1ss1GA	ENSOARG00000001186	98	-13.82	GO:0005044(scavenger receptor activity);GO:0006898(receptor-mediated endocytosis);GO:0016020(membrane)	NA
oan-miR-27b-3p_R+1	ENSOARG00000001186	70	-18.77	GO:0005044(scavenger receptor activity);GO:0006898(receptor-mediated endocytosis);GO:0016020(membrane)	NA
PC-3p-35172_35	ARFGEF1	92	-25.96	GO:0000139(Golgi membrane);GO:0005085(guanyl-nucleotide exchange factor activity);GO:0005086(ARF guanyl-nucleotide exchange factor activity);GO:0005654(nucleoplasm);GO:0005730(nucleolus);GO:0005794(Golgi apparatus);GO:0005829(cytosol);GO:0007030(Golgi organization);GO:0010256(endomembrane system organization);GO:0017022(myosin binding);GO:0030532(small nuclear ribonucleoprotein complex);GO:003083…	04144(Endocytosis)
PC-3p-48536_17	ARFGEF1	87	-22.88	GO:0000139(Golgi membrane);GO:0005085(guanyl-nucleotide exchange factor activity);GO:0005086(ARF guanyl-nucleotide exchange factor activity);GO:0005654(nucleoplasm);GO:0005730(nucleolus);GO:0005794(Golgi apparatus);GO:0005829(cytosol);GO:0007030(Golgi organization);GO:0010256(endomembrane system organization);GO:0017022(myosin binding);GO:0030532(small nuclear ribonucleoprotein complex);GO:003083…	04144(Endocytosis)
PC-5p-14803_126	ARFGEF1	73	-35.56	GO:0000139(Golgi membrane);GO:0005085(guanyl-nucleotide exchange factor activity);GO:0005086(ARF guanyl-nucleotide exchange factor activity);GO:0005654(nucleoplasm);GO:0005730(nucleolus);GO:0005794(Golgi apparatus);GO:0005829(cytosol);GO:0007030(Golgi organization);GO:0010256(endomembrane system organization);GO:0017022(myosin binding);GO:0030532(small nuclear ribonucleoprotein complex);GO:003083…	04144(Endocytosis)
PC-5p-3911_683	ARFGEF1	61	-26.34	GO:0000139(Golgi membrane);GO:0005085(guanyl-nucleotide exchange factor activity);GO:0005086(ARF guanyl-nucleotide exchange factor activity);GO:0005654(nucleoplasm);GO:0005730(nucleolus);GO:0005794(Golgi apparatus);GO:0005829(cytosol);GO:0007030(Golgi organization);GO:0010256(endomembrane system organization);GO:0017022(myosin binding);GO:0030532(small nuclear ribonucleoprotein complex);GO:003083…	04144(Endocytosis)
PC-5p-44370_21	ARFGEF1	67	-13.68	GO:0000139(Golgi membrane);GO:0005085(guanyl-nucleotide exchange factor activity);GO:0005086(ARF guanyl-nucleotide exchange factor activity);GO:0005654(nucleoplasm);GO:0005730(nucleolus);GO:0005794(Golgi apparatus);GO:0005829(cytosol);GO:0007030(Golgi organization);GO:0010256(endomembrane system organization);GO:0017022(myosin binding);GO:0030532(small nuclear ribonucleoprotein complex);GO:003083…	04144(Endocytosis)
bta-miR-129_R-1	ARFGEF1	53	-25.61	GO:0000139(Golgi membrane);GO:0005085(guanyl-nucleotide exchange factor activity);GO:0005086(ARF guanyl-nucleotide exchange factor activity);GO:0005654(nucleoplasm);GO:0005730(nucleolus);GO:0005794(Golgi apparatus);GO:0005829(cytosol);GO:0007030(Golgi organization);GO:0010256(endomembrane system organization);GO:0017022(myosin binding);GO:0030532(small nuclear ribonucleoprotein complex);GO:003083…	04144(Endocytosis)
bta-miR-199a-5p_R+1_1ss17CG	ARFGEF1	93	-54.4	GO:0000139(Golgi membrane);GO:0005085(guanyl-nucleotide exchange factor activity);GO:0005086(ARF guanyl-nucleotide exchange factor activity);GO:0005654(nucleoplasm);GO:0005730(nucleolus);GO:0005794(Golgi apparatus);GO:0005829(cytosol);GO:0007030(Golgi organization);GO:0010256(endomembrane system organization);GO:0017022(myosin binding);GO:0030532(small nuclear ribonucleoprotein complex);GO:003083…	04144(Endocytosis)
bta-mir-339a-p3	ARFGEF1	93	-23.7	GO:0000139(Golgi membrane);GO:0005085(guanyl-nucleotide exchange factor activity);GO:0005086(ARF guanyl-nucleotide exchange factor activity);GO:0005654(nucleoplasm);GO:0005730(nucleolus);GO:0005794(Golgi apparatus);GO:0005829(cytosol);GO:0007030(Golgi organization);GO:0010256(endomembrane system organization);GO:0017022(myosin binding);GO:0030532(small nuclear ribonucleoprotein complex);GO:003083…	04144(Endocytosis)
cgr-miR-125b	ARFGEF1	97	-42.91	GO:0000139(Golgi membrane);GO:0005085(guanyl-nucleotide exchange factor activity);GO:0005086(ARF guanyl-nucleotide exchange factor activity);GO:0005654(nucleoplasm);GO:0005730(nucleolus);GO:0005794(Golgi apparatus);GO:0005829(cytosol);GO:0007030(Golgi organization);GO:0010256(endomembrane system organization);GO:0017022(myosin binding);GO:0030532(small nuclear ribonucleoprotein complex);GO:003083…	04144(Endocytosis)
chi-miR-183_R-1	ARFGEF1	96	-21.71	GO:0000139(Golgi membrane);GO:0005085(guanyl-nucleotide exchange factor activity);GO:0005086(ARF guanyl-nucleotide exchange factor activity);GO:0005654(nucleoplasm);GO:0005730(nucleolus);GO:0005794(Golgi apparatus);GO:0005829(cytosol);GO:0007030(Golgi organization);GO:0010256(endomembrane system organization);GO:0017022(myosin binding);GO:0030532(small nuclear ribonucleoprotein complex);GO:003083…	04144(Endocytosis)
chi-miR-214-3p_L-1R+2	ARFGEF1	89	-32.7	GO:0000139(Golgi membrane);GO:0005085(guanyl-nucleotide exchange factor activity);GO:0005086(ARF guanyl-nucleotide exchange factor activity);GO:0005654(nucleoplasm);GO:0005730(nucleolus);GO:0005794(Golgi apparatus);GO:0005829(cytosol);GO:0007030(Golgi organization);GO:0010256(endomembrane system organization);GO:0017022(myosin binding);GO:0030532(small nuclear ribonucleoprotein complex);GO:003083…	04144(Endocytosis)
chi-miR-33b-3p	ARFGEF1	69	-14.34	GO:0000139(Golgi membrane);GO:0005085(guanyl-nucleotide exchange factor activity);GO:0005086(ARF guanyl-nucleotide exchange factor activity);GO:0005654(nucleoplasm);GO:0005730(nucleolus);GO:0005794(Golgi apparatus);GO:0005829(cytosol);GO:0007030(Golgi organization);GO:0010256(endomembrane system organization);GO:0017022(myosin binding);GO:0030532(small nuclear ribonucleoprotein complex);GO:003083…	04144(Endocytosis)
chi-mir-328-p5	ARFGEF1	79	-20.17	GO:0000139(Golgi membrane);GO:0005085(guanyl-nucleotide exchange factor activity);GO:0005086(ARF guanyl-nucleotide exchange factor activity);GO:0005654(nucleoplasm);GO:0005730(nucleolus);GO:0005794(Golgi apparatus);GO:0005829(cytosol);GO:0007030(Golgi organization);GO:0010256(endomembrane system organization);GO:0017022(myosin binding);GO:0030532(small nuclear ribonucleoprotein complex);GO:003083…	04144(Endocytosis)
dno-miR-449c-3p	ARFGEF1	99	-12.39	GO:0000139(Golgi membrane);GO:0005085(guanyl-nucleotide exchange factor activity);GO:0005086(ARF guanyl-nucleotide exchange factor activity);GO:0005654(nucleoplasm);GO:0005730(nucleolus);GO:0005794(Golgi apparatus);GO:0005829(cytosol);GO:0007030(Golgi organization);GO:0010256(endomembrane system organization);GO:0017022(myosin binding);GO:0030532(small nuclear ribonucleoprotein complex);GO:003083…	04144(Endocytosis)
mml-miR-194-3p_L+1	ARFGEF1	79	-23.63	GO:0000139(Golgi membrane);GO:0005085(guanyl-nucleotide exchange factor activity);GO:0005086(ARF guanyl-nucleotide exchange factor activity);GO:0005654(nucleoplasm);GO:0005730(nucleolus);GO:0005794(Golgi apparatus);GO:0005829(cytosol);GO:0007030(Golgi organization);GO:0010256(endomembrane system organization);GO:0017022(myosin binding);GO:0030532(small nuclear ribonucleoprotein complex);GO:003083…	04144(Endocytosis)
mmu-miR-339-5p_L+2R-3	ARFGEF1	92	-57.11	GO:0000139(Golgi membrane);GO:0005085(guanyl-nucleotide exchange factor activity);GO:0005086(ARF guanyl-nucleotide exchange factor activity);GO:0005654(nucleoplasm);GO:0005730(nucleolus);GO:0005794(Golgi apparatus);GO:0005829(cytosol);GO:0007030(Golgi organization);GO:0010256(endomembrane system organization);GO:0017022(myosin binding);GO:0030532(small nuclear ribonucleoprotein complex);GO:003083…	04144(Endocytosis)
oan-miR-27b-3p_R+1	ARFGEF1	52	-15.38	GO:0000139(Golgi membrane);GO:0005085(guanyl-nucleotide exchange factor activity);GO:0005086(ARF guanyl-nucleotide exchange factor activity);GO:0005654(nucleoplasm);GO:0005730(nucleolus);GO:0005794(Golgi apparatus);GO:0005829(cytosol);GO:0007030(Golgi organization);GO:0010256(endomembrane system organization);GO:0017022(myosin binding);GO:0030532(small nuclear ribonucleoprotein complex);GO:003083…	04144(Endocytosis)
pha-miR-106b_R+2	ARFGEF1	95	-69.53	GO:0000139(Golgi membrane);GO:0005085(guanyl-nucleotide exchange factor activity);GO:0005086(ARF guanyl-nucleotide exchange factor activity);GO:0005654(nucleoplasm);GO:0005730(nucleolus);GO:0005794(Golgi apparatus);GO:0005829(cytosol);GO:0007030(Golgi organization);GO:0010256(endomembrane system organization);GO:0017022(myosin binding);GO:0030532(small nuclear ribonucleoprotein complex);GO:003083…	04144(Endocytosis)
PC-3p-35064_35	ITGA6	53	-40.85	GO:0005604(basement membrane);GO:0005886(plasma membrane);GO:0007155(cell adhesion);GO:0007160(cell-matrix adhesion);GO:0007229(integrin-mediated signaling pathway);GO:0008305(integrin complex);GO:0009897(external side of plasma membrane);GO:0009925(basal plasma membrane);GO:0009986(cell surface);GO:0010668(ectodermal cell differentiation);GO:0016020(membrane);GO:0016021(integral component of mem…	04151(PI3K-Akt signaling pathway);04510(Focal adhesion);04512(ECM-receptor interaction);04514(Cell adhesion molecules (CAMs));04640(Hematopoietic cell lineage);04810(Regulation of actin cytoskeleton);05145(Toxoplasmosis);05165(Human papillomavirus infection);05200(Pathways in cancer);05222(Small cell lung cancer);05410(Hypertrophic cardiomyopathy (HCM));05412(Arrhythmogenic right ventricular card…
PC-3p-48536_17	ITGA6	70	-19.1	GO:0005604(basement membrane);GO:0005886(plasma membrane);GO:0007155(cell adhesion);GO:0007160(cell-matrix adhesion);GO:0007229(integrin-mediated signaling pathway);GO:0008305(integrin complex);GO:0009897(external side of plasma membrane);GO:0009925(basal plasma membrane);GO:0009986(cell surface);GO:0010668(ectodermal cell differentiation);GO:0016020(membrane);GO:0016021(integral component of mem…	04151(PI3K-Akt signaling pathway);04510(Focal adhesion);04512(ECM-receptor interaction);04514(Cell adhesion molecules (CAMs));04640(Hematopoietic cell lineage);04810(Regulation of actin cytoskeleton);05145(Toxoplasmosis);05165(Human papillomavirus infection);05200(Pathways in cancer);05222(Small cell lung cancer);05410(Hypertrophic cardiomyopathy (HCM));05412(Arrhythmogenic right ventricular card…
PC-5p-19421_87	ITGA6	69	-48.07	GO:0005604(basement membrane);GO:0005886(plasma membrane);GO:0007155(cell adhesion);GO:0007160(cell-matrix adhesion);GO:0007229(integrin-mediated signaling pathway);GO:0008305(integrin complex);GO:0009897(external side of plasma membrane);GO:0009925(basal plasma membrane);GO:0009986(cell surface);GO:0010668(ectodermal cell differentiation);GO:0016020(membrane);GO:0016021(integral component of mem…	04151(PI3K-Akt signaling pathway);04510(Focal adhesion);04512(ECM-receptor interaction);04514(Cell adhesion molecules (CAMs));04640(Hematopoietic cell lineage);04810(Regulation of actin cytoskeleton);05145(Toxoplasmosis);05165(Human papillomavirus infection);05200(Pathways in cancer);05222(Small cell lung cancer);05410(Hypertrophic cardiomyopathy (HCM));05412(Arrhythmogenic right ventricular card…
PC-5p-45552_20	ITGA6	93	-15.34	GO:0005604(basement membrane);GO:0005886(plasma membrane);GO:0007155(cell adhesion);GO:0007160(cell-matrix adhesion);GO:0007229(integrin-mediated signaling pathway);GO:0008305(integrin complex);GO:0009897(external side of plasma membrane);GO:0009925(basal plasma membrane);GO:0009986(cell surface);GO:0010668(ectodermal cell differentiation);GO:0016020(membrane);GO:0016021(integral component of mem…	04151(PI3K-Akt signaling pathway);04510(Focal adhesion);04512(ECM-receptor interaction);04514(Cell adhesion molecules (CAMs));04640(Hematopoietic cell lineage);04810(Regulation of actin cytoskeleton);05145(Toxoplasmosis);05165(Human papillomavirus infection);05200(Pathways in cancer);05222(Small cell lung cancer);05410(Hypertrophic cardiomyopathy (HCM));05412(Arrhythmogenic right ventricular card…
cgr-miR-298-5p	ITGA6	65	-26.51	GO:0005604(basement membrane);GO:0005886(plasma membrane);GO:0007155(cell adhesion);GO:0007160(cell-matrix adhesion);GO:0007229(integrin-mediated signaling pathway);GO:0008305(integrin complex);GO:0009897(external side of plasma membrane);GO:0009925(basal plasma membrane);GO:0009986(cell surface);GO:0010668(ectodermal cell differentiation);GO:0016020(membrane);GO:0016021(integral component of mem…	04151(PI3K-Akt signaling pathway);04510(Focal adhesion);04512(ECM-receptor interaction);04514(Cell adhesion molecules (CAMs));04640(Hematopoietic cell lineage);04810(Regulation of actin cytoskeleton);05145(Toxoplasmosis);05165(Human papillomavirus infection);05200(Pathways in cancer);05222(Small cell lung cancer);05410(Hypertrophic cardiomyopathy (HCM));05412(Arrhythmogenic right ventricular card…
cgr-miR-298-5p_R+1	ITGA6	65	-26.51	GO:0005604(basement membrane);GO:0005886(plasma membrane);GO:0007155(cell adhesion);GO:0007160(cell-matrix adhesion);GO:0007229(integrin-mediated signaling pathway);GO:0008305(integrin complex);GO:0009897(external side of plasma membrane);GO:0009925(basal plasma membrane);GO:0009986(cell surface);GO:0010668(ectodermal cell differentiation);GO:0016020(membrane);GO:0016021(integral component of mem…	04151(PI3K-Akt signaling pathway);04510(Focal adhesion);04512(ECM-receptor interaction);04514(Cell adhesion molecules (CAMs));04640(Hematopoietic cell lineage);04810(Regulation of actin cytoskeleton);05145(Toxoplasmosis);05165(Human papillomavirus infection);05200(Pathways in cancer);05222(Small cell lung cancer);05410(Hypertrophic cardiomyopathy (HCM));05412(Arrhythmogenic right ventricular card…
chi-miR-140-3p	ITGA6	63	-33.53	GO:0005604(basement membrane);GO:0005886(plasma membrane);GO:0007155(cell adhesion);GO:0007160(cell-matrix adhesion);GO:0007229(integrin-mediated signaling pathway);GO:0008305(integrin complex);GO:0009897(external side of plasma membrane);GO:0009925(basal plasma membrane);GO:0009986(cell surface);GO:0010668(ectodermal cell differentiation);GO:0016020(membrane);GO:0016021(integral component of mem…	04151(PI3K-Akt signaling pathway);04510(Focal adhesion);04512(ECM-receptor interaction);04514(Cell adhesion molecules (CAMs));04640(Hematopoietic cell lineage);04810(Regulation of actin cytoskeleton);05145(Toxoplasmosis);05165(Human papillomavirus infection);05200(Pathways in cancer);05222(Small cell lung cancer);05410(Hypertrophic cardiomyopathy (HCM));05412(Arrhythmogenic right ventricular card…
chi-miR-27b-5p	ITGA6	81	-12.87	GO:0005604(basement membrane);GO:0005886(plasma membrane);GO:0007155(cell adhesion);GO:0007160(cell-matrix adhesion);GO:0007229(integrin-mediated signaling pathway);GO:0008305(integrin complex);GO:0009897(external side of plasma membrane);GO:0009925(basal plasma membrane);GO:0009986(cell surface);GO:0010668(ectodermal cell differentiation);GO:0016020(membrane);GO:0016021(integral component of mem…	04151(PI3K-Akt signaling pathway);04510(Focal adhesion);04512(ECM-receptor interaction);04514(Cell adhesion molecules (CAMs));04640(Hematopoietic cell lineage);04810(Regulation of actin cytoskeleton);05145(Toxoplasmosis);05165(Human papillomavirus infection);05200(Pathways in cancer);05222(Small cell lung cancer);05410(Hypertrophic cardiomyopathy (HCM));05412(Arrhythmogenic right ventricular card…
chi-miR-92a-5p	ITGA6	79	-35.22	GO:0005604(basement membrane);GO:0005886(plasma membrane);GO:0007155(cell adhesion);GO:0007160(cell-matrix adhesion);GO:0007229(integrin-mediated signaling pathway);GO:0008305(integrin complex);GO:0009897(external side of plasma membrane);GO:0009925(basal plasma membrane);GO:0009986(cell surface);GO:0010668(ectodermal cell differentiation);GO:0016020(membrane);GO:0016021(integral component of mem…	04151(PI3K-Akt signaling pathway);04510(Focal adhesion);04512(ECM-receptor interaction);04514(Cell adhesion molecules (CAMs));04640(Hematopoietic cell lineage);04810(Regulation of actin cytoskeleton);05145(Toxoplasmosis);05165(Human papillomavirus infection);05200(Pathways in cancer);05222(Small cell lung cancer);05410(Hypertrophic cardiomyopathy (HCM));05412(Arrhythmogenic right ventricular card…
hsa-miR-4443_L+1	ITGA6	63	-17.42	GO:0005604(basement membrane);GO:0005886(plasma membrane);GO:0007155(cell adhesion);GO:0007160(cell-matrix adhesion);GO:0007229(integrin-mediated signaling pathway);GO:0008305(integrin complex);GO:0009897(external side of plasma membrane);GO:0009925(basal plasma membrane);GO:0009986(cell surface);GO:0010668(ectodermal cell differentiation);GO:0016020(membrane);GO:0016021(integral component of mem…	04151(PI3K-Akt signaling pathway);04510(Focal adhesion);04512(ECM-receptor interaction);04514(Cell adhesion molecules (CAMs));04640(Hematopoietic cell lineage);04810(Regulation of actin cytoskeleton);05145(Toxoplasmosis);05165(Human papillomavirus infection);05200(Pathways in cancer);05222(Small cell lung cancer);05410(Hypertrophic cardiomyopathy (HCM));05412(Arrhythmogenic right ventricular card…
mml-miR-222-5p_L+2	ITGA6	78	-26.6	GO:0005604(basement membrane);GO:0005886(plasma membrane);GO:0007155(cell adhesion);GO:0007160(cell-matrix adhesion);GO:0007229(integrin-mediated signaling pathway);GO:0008305(integrin complex);GO:0009897(external side of plasma membrane);GO:0009925(basal plasma membrane);GO:0009986(cell surface);GO:0010668(ectodermal cell differentiation);GO:0016020(membrane);GO:0016021(integral component of mem…	04151(PI3K-Akt signaling pathway);04510(Focal adhesion);04512(ECM-receptor interaction);04514(Cell adhesion molecules (CAMs));04640(Hematopoietic cell lineage);04810(Regulation of actin cytoskeleton);05145(Toxoplasmosis);05165(Human papillomavirus infection);05200(Pathways in cancer);05222(Small cell lung cancer);05410(Hypertrophic cardiomyopathy (HCM));05412(Arrhythmogenic right ventricular card…
mmu-mir-1983-p5_1ss1GA	ITGA6	54	-14.01	GO:0005604(basement membrane);GO:0005886(plasma membrane);GO:0007155(cell adhesion);GO:0007160(cell-matrix adhesion);GO:0007229(integrin-mediated signaling pathway);GO:0008305(integrin complex);GO:0009897(external side of plasma membrane);GO:0009925(basal plasma membrane);GO:0009986(cell surface);GO:0010668(ectodermal cell differentiation);GO:0016020(membrane);GO:0016021(integral component of mem…	04151(PI3K-Akt signaling pathway);04510(Focal adhesion);04512(ECM-receptor interaction);04514(Cell adhesion molecules (CAMs));04640(Hematopoietic cell lineage);04810(Regulation of actin cytoskeleton);05145(Toxoplasmosis);05165(Human papillomavirus infection);05200(Pathways in cancer);05222(Small cell lung cancer);05410(Hypertrophic cardiomyopathy (HCM));05412(Arrhythmogenic right ventricular card…
oan-miR-27b-3p_R+1	ITGA6	82	-40.57	GO:0005604(basement membrane);GO:0005886(plasma membrane);GO:0007155(cell adhesion);GO:0007160(cell-matrix adhesion);GO:0007229(integrin-mediated signaling pathway);GO:0008305(integrin complex);GO:0009897(external side of plasma membrane);GO:0009925(basal plasma membrane);GO:0009986(cell surface);GO:0010668(ectodermal cell differentiation);GO:0016020(membrane);GO:0016021(integral component of mem…	04151(PI3K-Akt signaling pathway);04510(Focal adhesion);04512(ECM-receptor interaction);04514(Cell adhesion molecules (CAMs));04640(Hematopoietic cell lineage);04810(Regulation of actin cytoskeleton);05145(Toxoplasmosis);05165(Human papillomavirus infection);05200(Pathways in cancer);05222(Small cell lung cancer);05410(Hypertrophic cardiomyopathy (HCM));05412(Arrhythmogenic right ventricular card…
hsa-mir-5100-p3_1ss18TC	ENSOARG00000001221	91	-17.52	GO:0005524(ATP binding);GO:0016020(membrane);GO:0016021(integral component of membrane);GO:0042626(ATPase activity, coupled to transmembrane movement of substances);GO:0055085(transmembrane transport)	NA
bta-miR-199a-5p_R+1_1ss17CG	ENSOARG00000001229	70	-18.74	GO:0006955(immune response)	NA
bta-miR-2478_L-1_1ss11TC	ENSOARG00000001229	99	-17.24	GO:0006955(immune response)	NA
chi-miR-125a-3p	ENSOARG00000001229	75	-24.09	GO:0006955(immune response)	NA
hsa-miR-4443_L+1	ENSOARG00000001229	98	-13.36	GO:0006955(immune response)	NA
mmu-miR-339-5p_L+2R-3	ENSOARG00000001229	52	-17.9	GO:0006955(immune response)	NA
bta-miR-2478_L-1_1ss11TC	ENSOARG00000001232	95	-39.56	GO:0000166(nucleotide binding);GO:0005524(ATP binding);GO:0016021(integral component of membrane);GO:0016887(ATPase activity);GO:0042626(ATPase activity, coupled to transmembrane movement of substances);GO:0055085(transmembrane transport)	NA
bta-mir-219-2-p5_1ss6CT	ENSOARG00000001232	94	-13.54	GO:0000166(nucleotide binding);GO:0005524(ATP binding);GO:0016021(integral component of membrane);GO:0016887(ATPase activity);GO:0042626(ATPase activity, coupled to transmembrane movement of substances);GO:0055085(transmembrane transport)	NA
cgr-miR-298-5p	ENSOARG00000001232	98	-42.41	GO:0000166(nucleotide binding);GO:0005524(ATP binding);GO:0016021(integral component of membrane);GO:0016887(ATPase activity);GO:0042626(ATPase activity, coupled to transmembrane movement of substances);GO:0055085(transmembrane transport)	NA
cgr-miR-298-5p_R+1	ENSOARG00000001232	98	-43.86	GO:0000166(nucleotide binding);GO:0005524(ATP binding);GO:0016021(integral component of membrane);GO:0016887(ATPase activity);GO:0042626(ATPase activity, coupled to transmembrane movement of substances);GO:0055085(transmembrane transport)	NA
cgr-miR-664-3p	ENSOARG00000001232	88	-15.41	GO:0000166(nucleotide binding);GO:0005524(ATP binding);GO:0016021(integral component of membrane);GO:0016887(ATPase activity);GO:0042626(ATPase activity, coupled to transmembrane movement of substances);GO:0055085(transmembrane transport)	NA
chi-miR-1224_R-1	ENSOARG00000001232	66	-60.18	GO:0000166(nucleotide binding);GO:0005524(ATP binding);GO:0016021(integral component of membrane);GO:0016887(ATPase activity);GO:0042626(ATPase activity, coupled to transmembrane movement of substances);GO:0055085(transmembrane transport)	NA
chi-miR-1388-5p_R+1	ENSOARG00000001232	59	-18.72	GO:0000166(nucleotide binding);GO:0005524(ATP binding);GO:0016021(integral component of membrane);GO:0016887(ATPase activity);GO:0042626(ATPase activity, coupled to transmembrane movement of substances);GO:0055085(transmembrane transport)	NA
chi-miR-140-3p	ENSOARG00000001232	78	-38.9	GO:0000166(nucleotide binding);GO:0005524(ATP binding);GO:0016021(integral component of membrane);GO:0016887(ATPase activity);GO:0042626(ATPase activity, coupled to transmembrane movement of substances);GO:0055085(transmembrane transport)	NA
chi-miR-23b-5p_L-1	ENSOARG00000001232	76	-37.01	GO:0000166(nucleotide binding);GO:0005524(ATP binding);GO:0016021(integral component of membrane);GO:0016887(ATPase activity);GO:0042626(ATPase activity, coupled to transmembrane movement of substances);GO:0055085(transmembrane transport)	NA
dno-miR-197-5p	ENSOARG00000001232	86	-23.89	GO:0000166(nucleotide binding);GO:0005524(ATP binding);GO:0016021(integral component of membrane);GO:0016887(ATPase activity);GO:0042626(ATPase activity, coupled to transmembrane movement of substances);GO:0055085(transmembrane transport)	NA
mml-miR-452-3p_L+2R-2	ENSOARG00000001232	96	-21.27	GO:0000166(nucleotide binding);GO:0005524(ATP binding);GO:0016021(integral component of membrane);GO:0016887(ATPase activity);GO:0042626(ATPase activity, coupled to transmembrane movement of substances);GO:0055085(transmembrane transport)	NA
PC-5p-14803_126	SERPINI1	82	-22.1	GO:0004867(serine-type endopeptidase inhibitor activity);GO:0005615(extracellular space);GO:0010951(negative regulation of endopeptidase activity);GO:0034774(secretory granule lumen);GO:0043025(neuronal cell body);GO:0060205(cytoplasmic vesicle lumen)	NA
PC-5p-3911_683	SERPINI1	62	-15.03	GO:0004867(serine-type endopeptidase inhibitor activity);GO:0005615(extracellular space);GO:0010951(negative regulation of endopeptidase activity);GO:0034774(secretory granule lumen);GO:0043025(neuronal cell body);GO:0060205(cytoplasmic vesicle lumen)	NA
PC-5p-51327_15	SERPINI1	94	-21.42	GO:0004867(serine-type endopeptidase inhibitor activity);GO:0005615(extracellular space);GO:0010951(negative regulation of endopeptidase activity);GO:0034774(secretory granule lumen);GO:0043025(neuronal cell body);GO:0060205(cytoplasmic vesicle lumen)	NA
mmu-miR-339-5p_L+2R-3	SERPINI1	91	-18.9	GO:0004867(serine-type endopeptidase inhibitor activity);GO:0005615(extracellular space);GO:0010951(negative regulation of endopeptidase activity);GO:0034774(secretory granule lumen);GO:0043025(neuronal cell body);GO:0060205(cytoplasmic vesicle lumen)	NA
oar-miR-200c_R+1	SERPINI1	99	-11.19	GO:0004867(serine-type endopeptidase inhibitor activity);GO:0005615(extracellular space);GO:0010951(negative regulation of endopeptidase activity);GO:0034774(secretory granule lumen);GO:0043025(neuronal cell body);GO:0060205(cytoplasmic vesicle lumen)	NA
PC-5p-19421_87	STAR	58	-36.28	GO:0005739(mitochondrion);GO:0006694(steroid biosynthetic process);GO:0006869(lipid transport);GO:0008203(cholesterol metabolic process);GO:0008211(glucocorticoid metabolic process);GO:0008289(lipid binding);GO:0015485(cholesterol binding);GO:0017127(cholesterol transporter activity);GO:0030301(cholesterol transport);GO:0044255(cellular lipid metabolic process);GO:0050810(regulation of steroid bi…	04913(Ovarian steroidogenesis);04925(Aldosterone synthesis and secretion);04927(Cortisol synthesis and secretion);04934(Cushing syndrome);04979(Cholesterol metabolism)
PC-5p-51327_15	STAR	59	-28.38	GO:0005739(mitochondrion);GO:0006694(steroid biosynthetic process);GO:0006869(lipid transport);GO:0008203(cholesterol metabolic process);GO:0008211(glucocorticoid metabolic process);GO:0008289(lipid binding);GO:0015485(cholesterol binding);GO:0017127(cholesterol transporter activity);GO:0030301(cholesterol transport);GO:0044255(cellular lipid metabolic process);GO:0050810(regulation of steroid bi…	04913(Ovarian steroidogenesis);04925(Aldosterone synthesis and secretion);04927(Cortisol synthesis and secretion);04934(Cushing syndrome);04979(Cholesterol metabolism)
chi-miR-125a-3p	STAR	94	-44.62	GO:0005739(mitochondrion);GO:0006694(steroid biosynthetic process);GO:0006869(lipid transport);GO:0008203(cholesterol metabolic process);GO:0008211(glucocorticoid metabolic process);GO:0008289(lipid binding);GO:0015485(cholesterol binding);GO:0017127(cholesterol transporter activity);GO:0030301(cholesterol transport);GO:0044255(cellular lipid metabolic process);GO:0050810(regulation of steroid bi…	04913(Ovarian steroidogenesis);04925(Aldosterone synthesis and secretion);04927(Cortisol synthesis and secretion);04934(Cushing syndrome);04979(Cholesterol metabolism)
chi-miR-1388-3p	STAR	63	-19.09	GO:0005739(mitochondrion);GO:0006694(steroid biosynthetic process);GO:0006869(lipid transport);GO:0008203(cholesterol metabolic process);GO:0008211(glucocorticoid metabolic process);GO:0008289(lipid binding);GO:0015485(cholesterol binding);GO:0017127(cholesterol transporter activity);GO:0030301(cholesterol transport);GO:0044255(cellular lipid metabolic process);GO:0050810(regulation of steroid bi…	04913(Ovarian steroidogenesis);04925(Aldosterone synthesis and secretion);04927(Cortisol synthesis and secretion);04934(Cushing syndrome);04979(Cholesterol metabolism)
chi-miR-194_R+1	STAR	80	-28.06	GO:0005739(mitochondrion);GO:0006694(steroid biosynthetic process);GO:0006869(lipid transport);GO:0008203(cholesterol metabolic process);GO:0008211(glucocorticoid metabolic process);GO:0008289(lipid binding);GO:0015485(cholesterol binding);GO:0017127(cholesterol transporter activity);GO:0030301(cholesterol transport);GO:0044255(cellular lipid metabolic process);GO:0050810(regulation of steroid bi…	04913(Ovarian steroidogenesis);04925(Aldosterone synthesis and secretion);04927(Cortisol synthesis and secretion);04934(Cushing syndrome);04979(Cholesterol metabolism)
chi-miR-214-3p_L-1R+2	STAR	62	-15.18	GO:0005739(mitochondrion);GO:0006694(steroid biosynthetic process);GO:0006869(lipid transport);GO:0008203(cholesterol metabolic process);GO:0008211(glucocorticoid metabolic process);GO:0008289(lipid binding);GO:0015485(cholesterol binding);GO:0017127(cholesterol transporter activity);GO:0030301(cholesterol transport);GO:0044255(cellular lipid metabolic process);GO:0050810(regulation of steroid bi…	04913(Ovarian steroidogenesis);04925(Aldosterone synthesis and secretion);04927(Cortisol synthesis and secretion);04934(Cushing syndrome);04979(Cholesterol metabolism)
chi-miR-27b-5p	STAR	66	-13.52	GO:0005739(mitochondrion);GO:0006694(steroid biosynthetic process);GO:0006869(lipid transport);GO:0008203(cholesterol metabolic process);GO:0008211(glucocorticoid metabolic process);GO:0008289(lipid binding);GO:0015485(cholesterol binding);GO:0017127(cholesterol transporter activity);GO:0030301(cholesterol transport);GO:0044255(cellular lipid metabolic process);GO:0050810(regulation of steroid bi…	04913(Ovarian steroidogenesis);04925(Aldosterone synthesis and secretion);04927(Cortisol synthesis and secretion);04934(Cushing syndrome);04979(Cholesterol metabolism)
chi-miR-34c-5p	STAR	58	-21.01	GO:0005739(mitochondrion);GO:0006694(steroid biosynthetic process);GO:0006869(lipid transport);GO:0008203(cholesterol metabolic process);GO:0008211(glucocorticoid metabolic process);GO:0008289(lipid binding);GO:0015485(cholesterol binding);GO:0017127(cholesterol transporter activity);GO:0030301(cholesterol transport);GO:0044255(cellular lipid metabolic process);GO:0050810(regulation of steroid bi…	04913(Ovarian steroidogenesis);04925(Aldosterone synthesis and secretion);04927(Cortisol synthesis and secretion);04934(Cushing syndrome);04979(Cholesterol metabolism)
chi-miR-92a-5p	STAR	96	-18.39	GO:0005739(mitochondrion);GO:0006694(steroid biosynthetic process);GO:0006869(lipid transport);GO:0008203(cholesterol metabolic process);GO:0008211(glucocorticoid metabolic process);GO:0008289(lipid binding);GO:0015485(cholesterol binding);GO:0017127(cholesterol transporter activity);GO:0030301(cholesterol transport);GO:0044255(cellular lipid metabolic process);GO:0050810(regulation of steroid bi…	04913(Ovarian steroidogenesis);04925(Aldosterone synthesis and secretion);04927(Cortisol synthesis and secretion);04934(Cushing syndrome);04979(Cholesterol metabolism)
dno-miR-449c-3p	STAR	52	-25.94	GO:0005739(mitochondrion);GO:0006694(steroid biosynthetic process);GO:0006869(lipid transport);GO:0008203(cholesterol metabolic process);GO:0008211(glucocorticoid metabolic process);GO:0008289(lipid binding);GO:0015485(cholesterol binding);GO:0017127(cholesterol transporter activity);GO:0030301(cholesterol transport);GO:0044255(cellular lipid metabolic process);GO:0050810(regulation of steroid bi…	04913(Ovarian steroidogenesis);04925(Aldosterone synthesis and secretion);04927(Cortisol synthesis and secretion);04934(Cushing syndrome);04979(Cholesterol metabolism)
hsa-miR-4443_L+1	STAR	86	-33.91	GO:0005739(mitochondrion);GO:0006694(steroid biosynthetic process);GO:0006869(lipid transport);GO:0008203(cholesterol metabolic process);GO:0008211(glucocorticoid metabolic process);GO:0008289(lipid binding);GO:0015485(cholesterol binding);GO:0017127(cholesterol transporter activity);GO:0030301(cholesterol transport);GO:0044255(cellular lipid metabolic process);GO:0050810(regulation of steroid bi…	04913(Ovarian steroidogenesis);04925(Aldosterone synthesis and secretion);04927(Cortisol synthesis and secretion);04934(Cushing syndrome);04979(Cholesterol metabolism)
mml-miR-452-3p_L+2R-2	STAR	83	-17.43	GO:0005739(mitochondrion);GO:0006694(steroid biosynthetic process);GO:0006869(lipid transport);GO:0008203(cholesterol metabolic process);GO:0008211(glucocorticoid metabolic process);GO:0008289(lipid binding);GO:0015485(cholesterol binding);GO:0017127(cholesterol transporter activity);GO:0030301(cholesterol transport);GO:0044255(cellular lipid metabolic process);GO:0050810(regulation of steroid bi…	04913(Ovarian steroidogenesis);04925(Aldosterone synthesis and secretion);04927(Cortisol synthesis and secretion);04934(Cushing syndrome);04979(Cholesterol metabolism)
mmu-miR-339-5p_L+2R-3	STAR	51	-18.49	GO:0005739(mitochondrion);GO:0006694(steroid biosynthetic process);GO:0006869(lipid transport);GO:0008203(cholesterol metabolic process);GO:0008211(glucocorticoid metabolic process);GO:0008289(lipid binding);GO:0015485(cholesterol binding);GO:0017127(cholesterol transporter activity);GO:0030301(cholesterol transport);GO:0044255(cellular lipid metabolic process);GO:0050810(regulation of steroid bi…	04913(Ovarian steroidogenesis);04925(Aldosterone synthesis and secretion);04927(Cortisol synthesis and secretion);04934(Cushing syndrome);04979(Cholesterol metabolism)
oar-miR-194_R+1	STAR	80	-29.53	GO:0005739(mitochondrion);GO:0006694(steroid biosynthetic process);GO:0006869(lipid transport);GO:0008203(cholesterol metabolic process);GO:0008211(glucocorticoid metabolic process);GO:0008289(lipid binding);GO:0015485(cholesterol binding);GO:0017127(cholesterol transporter activity);GO:0030301(cholesterol transport);GO:0044255(cellular lipid metabolic process);GO:0050810(regulation of steroid bi…	04913(Ovarian steroidogenesis);04925(Aldosterone synthesis and secretion);04927(Cortisol synthesis and secretion);04934(Cushing syndrome);04979(Cholesterol metabolism)
PC-3p-35064_35	ACCSL	66	-24.37	GO:0003824(catalytic activity);GO:0009058(biosynthetic process);GO:0030170(pyridoxal phosphate binding)	NA
PC-3p-48536_17	ACCSL	79	-19.53	GO:0003824(catalytic activity);GO:0009058(biosynthetic process);GO:0030170(pyridoxal phosphate binding)	NA
PC-5p-44370_21	ACCSL	95	-51.41	GO:0003824(catalytic activity);GO:0009058(biosynthetic process);GO:0030170(pyridoxal phosphate binding)	NA
bta-mir-339a-p3	ACCSL	68	-16.93	GO:0003824(catalytic activity);GO:0009058(biosynthetic process);GO:0030170(pyridoxal phosphate binding)	NA
cgr-miR-298-5p	ACCSL	73	-18.62	GO:0003824(catalytic activity);GO:0009058(biosynthetic process);GO:0030170(pyridoxal phosphate binding)	NA
cgr-miR-298-5p_R+1	ACCSL	73	-18.62	GO:0003824(catalytic activity);GO:0009058(biosynthetic process);GO:0030170(pyridoxal phosphate binding)	NA
chi-miR-92a-5p	ACCSL	93	-15.56	GO:0003824(catalytic activity);GO:0009058(biosynthetic process);GO:0030170(pyridoxal phosphate binding)	NA
cpo-miR-328-3p_R-1_1ss21GT	ACCSL	93	-16.95	GO:0003824(catalytic activity);GO:0009058(biosynthetic process);GO:0030170(pyridoxal phosphate binding)	NA
PC-3p-48536_17	ENSOARG00000001285	87	-48.84	GO:0005576(extracellular region);GO:0006952(defense response);GO:0042742(defense response to bacterium)	04621(NOD-like receptor signaling pathway);04970(Salivary secretion);05150(Staphylococcus aureus infection);05152(Tuberculosis)
PC-5p-14803_126	ENSOARG00000001285	81	-17.2	GO:0005576(extracellular region);GO:0006952(defense response);GO:0042742(defense response to bacterium)	04621(NOD-like receptor signaling pathway);04970(Salivary secretion);05150(Staphylococcus aureus infection);05152(Tuberculosis)
bta-miR-129_R-1	ENSOARG00000001285	78	-12.06	GO:0005576(extracellular region);GO:0006952(defense response);GO:0042742(defense response to bacterium)	04621(NOD-like receptor signaling pathway);04970(Salivary secretion);05150(Staphylococcus aureus infection);05152(Tuberculosis)
chi-miR-1224_R-1	ENSOARG00000001285	56	-44.55	GO:0005576(extracellular region);GO:0006952(defense response);GO:0042742(defense response to bacterium)	04621(NOD-like receptor signaling pathway);04970(Salivary secretion);05150(Staphylococcus aureus infection);05152(Tuberculosis)
mml-miR-152-5p	ENSOARG00000001285	68	-15.73	GO:0005576(extracellular region);GO:0006952(defense response);GO:0042742(defense response to bacterium)	04621(NOD-like receptor signaling pathway);04970(Salivary secretion);05150(Staphylococcus aureus infection);05152(Tuberculosis)
mmu-miR-339-5p_L+2R-3	ENSOARG00000001285	86	-46.91	GO:0005576(extracellular region);GO:0006952(defense response);GO:0042742(defense response to bacterium)	04621(NOD-like receptor signaling pathway);04970(Salivary secretion);05150(Staphylococcus aureus infection);05152(Tuberculosis)
PC-5p-19421_87	ENSOARG00000001288	57	-19.19	GO:0005525(GTP binding);GO:0016020(membrane);GO:0016021(integral component of membrane)	NA
bta-miR-129_R-1	ENSOARG00000001288	67	-16.42	GO:0005525(GTP binding);GO:0016020(membrane);GO:0016021(integral component of membrane)	NA
chi-miR-125a-3p	ENSOARG00000001288	94	-41.43	GO:0005525(GTP binding);GO:0016020(membrane);GO:0016021(integral component of membrane)	NA
mml-miR-152-5p	ENSOARG00000001288	84	-16.01	GO:0005525(GTP binding);GO:0016020(membrane);GO:0016021(integral component of membrane)	NA
oan-miR-27b-3p_R+1	ENSOARG00000001288	90	-16.92	GO:0005525(GTP binding);GO:0016020(membrane);GO:0016021(integral component of membrane)	NA
cgr-miR-16-3p	NMBR	67	-17.85	GO:0004930(G protein-coupled receptor activity);GO:0004946(bombesin receptor activity);GO:0005829(cytosol);GO:0005886(plasma membrane);GO:0007165(signal transduction);GO:0007186(G protein-coupled receptor signaling pathway);GO:0008528(G protein-coupled peptide receptor activity);GO:0016020(membrane);GO:0016021(integral component of membrane);GO:0031989(bombesin receptor signaling pathway)	04080(Neuroactive ligand-receptor interaction)
cpo-miR-328-3p_R-1_1ss21GT	NMBR	88	-18.56	GO:0004930(G protein-coupled receptor activity);GO:0004946(bombesin receptor activity);GO:0005829(cytosol);GO:0005886(plasma membrane);GO:0007165(signal transduction);GO:0007186(G protein-coupled receptor signaling pathway);GO:0008528(G protein-coupled peptide receptor activity);GO:0016020(membrane);GO:0016021(integral component of membrane);GO:0031989(bombesin receptor signaling pathway)	04080(Neuroactive ligand-receptor interaction)
mml-miR-152-5p	NMBR	70	-15.58	GO:0004930(G protein-coupled receptor activity);GO:0004946(bombesin receptor activity);GO:0005829(cytosol);GO:0005886(plasma membrane);GO:0007165(signal transduction);GO:0007186(G protein-coupled receptor signaling pathway);GO:0008528(G protein-coupled peptide receptor activity);GO:0016020(membrane);GO:0016021(integral component of membrane);GO:0031989(bombesin receptor signaling pathway)	04080(Neuroactive ligand-receptor interaction)
cgr-mir-3535-p3_1	PEX13	99	-12.55	GO:0001561(fatty acid alpha-oxidation);GO:0001764(neuron migration);GO:0001967(suckling behavior);GO:0005515(protein binding);GO:0005777(peroxisome);GO:0005778(peroxisomal membrane);GO:0005779(integral component of peroxisomal membrane);GO:0007626(locomotory behavior);GO:0016021(integral component of membrane);GO:0016560(protein import into peroxisome matrix, docking);GO:0021795(cerebral cortex c…	04146(Peroxisome)
cgr-mir-3535-p3_2	PEX13	99	-12.76	GO:0001561(fatty acid alpha-oxidation);GO:0001764(neuron migration);GO:0001967(suckling behavior);GO:0005515(protein binding);GO:0005777(peroxisome);GO:0005778(peroxisomal membrane);GO:0005779(integral component of peroxisomal membrane);GO:0007626(locomotory behavior);GO:0016021(integral component of membrane);GO:0016560(protein import into peroxisome matrix, docking);GO:0021795(cerebral cortex c…	04146(Peroxisome)
chi-miR-125b-3p_R+1	PEX13	92	-28.21	GO:0001561(fatty acid alpha-oxidation);GO:0001764(neuron migration);GO:0001967(suckling behavior);GO:0005515(protein binding);GO:0005777(peroxisome);GO:0005778(peroxisomal membrane);GO:0005779(integral component of peroxisomal membrane);GO:0007626(locomotory behavior);GO:0016021(integral component of membrane);GO:0016560(protein import into peroxisome matrix, docking);GO:0021795(cerebral cortex c…	04146(Peroxisome)
mml-miR-222-5p_L+2	PEX13	87	-14.56	GO:0001561(fatty acid alpha-oxidation);GO:0001764(neuron migration);GO:0001967(suckling behavior);GO:0005515(protein binding);GO:0005777(peroxisome);GO:0005778(peroxisomal membrane);GO:0005779(integral component of peroxisomal membrane);GO:0007626(locomotory behavior);GO:0016021(integral component of membrane);GO:0016560(protein import into peroxisome matrix, docking);GO:0021795(cerebral cortex c…	04146(Peroxisome)
oar-miR-200c_R+1	PEX13	80	-14.23	GO:0001561(fatty acid alpha-oxidation);GO:0001764(neuron migration);GO:0001967(suckling behavior);GO:0005515(protein binding);GO:0005777(peroxisome);GO:0005778(peroxisomal membrane);GO:0005779(integral component of peroxisomal membrane);GO:0007626(locomotory behavior);GO:0016021(integral component of membrane);GO:0016560(protein import into peroxisome matrix, docking);GO:0021795(cerebral cortex c…	04146(Peroxisome)
oan-miR-27b-3p_R+1	ENSOARG00000001294	76	-13.18	GO:0005922(connexin complex);GO:0007154(cell communication);GO:0016020(membrane);GO:0016021(integral component of membrane)	NA
oar-miR-200c_R+1	ENSOARG00000001294	86	-19.7	GO:0005922(connexin complex);GO:0007154(cell communication);GO:0016020(membrane);GO:0016021(integral component of membrane)	NA
ppy-miR-378d_R+2	ENSOARG00000001294	91	-22.09	GO:0005922(connexin complex);GO:0007154(cell communication);GO:0016020(membrane);GO:0016021(integral component of membrane)	NA
PC-3p-21584_76	ATP6AP2	84	-15.42	GO:0002003(angiotensin maturation);GO:0009897(external side of plasma membrane);GO:0016020(membrane);GO:0016021(integral component of membrane);GO:0021903(rostrocaudal neural tube patterning);GO:0030177(positive regulation of Wnt signaling pathway);GO:0032914(positive regulation of transforming growth factor beta1 production);GO:0038023(signaling receptor activity);GO:0043408(regulation of MAPK c…	04614(Renin-angiotensin system)
PC-3p-35064_35	ATP6AP2	97	-17.55	GO:0002003(angiotensin maturation);GO:0009897(external side of plasma membrane);GO:0016020(membrane);GO:0016021(integral component of membrane);GO:0021903(rostrocaudal neural tube patterning);GO:0030177(positive regulation of Wnt signaling pathway);GO:0032914(positive regulation of transforming growth factor beta1 production);GO:0038023(signaling receptor activity);GO:0043408(regulation of MAPK c…	04614(Renin-angiotensin system)
PC-5p-44370_21	ATP6AP2	95	-12.01	GO:0002003(angiotensin maturation);GO:0009897(external side of plasma membrane);GO:0016020(membrane);GO:0016021(integral component of membrane);GO:0021903(rostrocaudal neural tube patterning);GO:0030177(positive regulation of Wnt signaling pathway);GO:0032914(positive regulation of transforming growth factor beta1 production);GO:0038023(signaling receptor activity);GO:0043408(regulation of MAPK c…	04614(Renin-angiotensin system)
PC-5p-51327_15	ATP6AP2	66	-18.82	GO:0002003(angiotensin maturation);GO:0009897(external side of plasma membrane);GO:0016020(membrane);GO:0016021(integral component of membrane);GO:0021903(rostrocaudal neural tube patterning);GO:0030177(positive regulation of Wnt signaling pathway);GO:0032914(positive regulation of transforming growth factor beta1 production);GO:0038023(signaling receptor activity);GO:0043408(regulation of MAPK c…	04614(Renin-angiotensin system)
chi-miR-125b-3p_R+1	ATP6AP2	84	-14.89	GO:0002003(angiotensin maturation);GO:0009897(external side of plasma membrane);GO:0016020(membrane);GO:0016021(integral component of membrane);GO:0021903(rostrocaudal neural tube patterning);GO:0030177(positive regulation of Wnt signaling pathway);GO:0032914(positive regulation of transforming growth factor beta1 production);GO:0038023(signaling receptor activity);GO:0043408(regulation of MAPK c…	04614(Renin-angiotensin system)
chi-miR-1388-3p	ATP6AP2	78	-18.45	GO:0002003(angiotensin maturation);GO:0009897(external side of plasma membrane);GO:0016020(membrane);GO:0016021(integral component of membrane);GO:0021903(rostrocaudal neural tube patterning);GO:0030177(positive regulation of Wnt signaling pathway);GO:0032914(positive regulation of transforming growth factor beta1 production);GO:0038023(signaling receptor activity);GO:0043408(regulation of MAPK c…	04614(Renin-angiotensin system)
mml-miR-194-3p_L+1	ATP6AP2	80	-14.61	GO:0002003(angiotensin maturation);GO:0009897(external side of plasma membrane);GO:0016020(membrane);GO:0016021(integral component of membrane);GO:0021903(rostrocaudal neural tube patterning);GO:0030177(positive regulation of Wnt signaling pathway);GO:0032914(positive regulation of transforming growth factor beta1 production);GO:0038023(signaling receptor activity);GO:0043408(regulation of MAPK c…	04614(Renin-angiotensin system)
PC-3p-21584_76	ATP6AP2	84	-15.42	GO:0002003(angiotensin maturation);GO:0009897(external side of plasma membrane);GO:0016020(membrane);GO:0016021(integral component of membrane);GO:0021903(rostrocaudal neural tube patterning);GO:0030177(positive regulation of Wnt signaling pathway);GO:0032914(positive regulation of transforming growth factor beta1 production);GO:0038023(signaling receptor activity);GO:0043408(regulation of MAPK c…	04614(Renin-angiotensin system)
PC-3p-35064_35	ATP6AP2	97	-17.55	GO:0002003(angiotensin maturation);GO:0009897(external side of plasma membrane);GO:0016020(membrane);GO:0016021(integral component of membrane);GO:0021903(rostrocaudal neural tube patterning);GO:0030177(positive regulation of Wnt signaling pathway);GO:0032914(positive regulation of transforming growth factor beta1 production);GO:0038023(signaling receptor activity);GO:0043408(regulation of MAPK c…	04614(Renin-angiotensin system)
PC-5p-44370_21	ATP6AP2	95	-12.01	GO:0002003(angiotensin maturation);GO:0009897(external side of plasma membrane);GO:0016020(membrane);GO:0016021(integral component of membrane);GO:0021903(rostrocaudal neural tube patterning);GO:0030177(positive regulation of Wnt signaling pathway);GO:0032914(positive regulation of transforming growth factor beta1 production);GO:0038023(signaling receptor activity);GO:0043408(regulation of MAPK c…	04614(Renin-angiotensin system)
PC-5p-51327_15	ATP6AP2	66	-18.82	GO:0002003(angiotensin maturation);GO:0009897(external side of plasma membrane);GO:0016020(membrane);GO:0016021(integral component of membrane);GO:0021903(rostrocaudal neural tube patterning);GO:0030177(positive regulation of Wnt signaling pathway);GO:0032914(positive regulation of transforming growth factor beta1 production);GO:0038023(signaling receptor activity);GO:0043408(regulation of MAPK c…	04614(Renin-angiotensin system)
chi-miR-125b-3p_R+1	ATP6AP2	84	-14.89	GO:0002003(angiotensin maturation);GO:0009897(external side of plasma membrane);GO:0016020(membrane);GO:0016021(integral component of membrane);GO:0021903(rostrocaudal neural tube patterning);GO:0030177(positive regulation of Wnt signaling pathway);GO:0032914(positive regulation of transforming growth factor beta1 production);GO:0038023(signaling receptor activity);GO:0043408(regulation of MAPK c…	04614(Renin-angiotensin system)
chi-miR-1388-3p	ATP6AP2	78	-18.45	GO:0002003(angiotensin maturation);GO:0009897(external side of plasma membrane);GO:0016020(membrane);GO:0016021(integral component of membrane);GO:0021903(rostrocaudal neural tube patterning);GO:0030177(positive regulation of Wnt signaling pathway);GO:0032914(positive regulation of transforming growth factor beta1 production);GO:0038023(signaling receptor activity);GO:0043408(regulation of MAPK c…	04614(Renin-angiotensin system)
mml-miR-194-3p_L+1	ATP6AP2	80	-14.61	GO:0002003(angiotensin maturation);GO:0009897(external side of plasma membrane);GO:0016020(membrane);GO:0016021(integral component of membrane);GO:0021903(rostrocaudal neural tube patterning);GO:0030177(positive regulation of Wnt signaling pathway);GO:0032914(positive regulation of transforming growth factor beta1 production);GO:0038023(signaling receptor activity);GO:0043408(regulation of MAPK c…	04614(Renin-angiotensin system)
PC-5p-14803_126	ENSOARG00000001334	89	-16.89	GO:0005044(scavenger receptor activity);GO:0006898(receptor-mediated endocytosis);GO:0016020(membrane)	NA
PC-5p-19421_87	ENSOARG00000001334	69	-15.39	GO:0005044(scavenger receptor activity);GO:0006898(receptor-mediated endocytosis);GO:0016020(membrane)	NA
PC-5p-51327_15	ENSOARG00000001334	57	-18.04	GO:0005044(scavenger receptor activity);GO:0006898(receptor-mediated endocytosis);GO:0016020(membrane)	NA
bta-miR-212	ENSOARG00000001334	77	-17.73	GO:0005044(scavenger receptor activity);GO:0006898(receptor-mediated endocytosis);GO:0016020(membrane)	NA
chi-miR-125a-3p	ENSOARG00000001334	50	-15.43	GO:0005044(scavenger receptor activity);GO:0006898(receptor-mediated endocytosis);GO:0016020(membrane)	NA
chi-miR-1388-3p	ENSOARG00000001334	88	-14.76	GO:0005044(scavenger receptor activity);GO:0006898(receptor-mediated endocytosis);GO:0016020(membrane)	NA
chi-miR-140-3p	ENSOARG00000001334	54	-19.55	GO:0005044(scavenger receptor activity);GO:0006898(receptor-mediated endocytosis);GO:0016020(membrane)	NA
chi-miR-155-5p_R+1	ENSOARG00000001334	78	-13.53	GO:0005044(scavenger receptor activity);GO:0006898(receptor-mediated endocytosis);GO:0016020(membrane)	NA
chi-miR-195-3p_R+2	ENSOARG00000001334	68	-29.83	GO:0005044(scavenger receptor activity);GO:0006898(receptor-mediated endocytosis);GO:0016020(membrane)	NA
chi-miR-23b-5p_L-1	ENSOARG00000001334	59	-12.84	GO:0005044(scavenger receptor activity);GO:0006898(receptor-mediated endocytosis);GO:0016020(membrane)	NA
dno-miR-197-5p	ENSOARG00000001334	75	-26.08	GO:0005044(scavenger receptor activity);GO:0006898(receptor-mediated endocytosis);GO:0016020(membrane)	NA
mmu-mir-1983-p5_1ss1GA	ENSOARG00000001334	97	-12.22	GO:0005044(scavenger receptor activity);GO:0006898(receptor-mediated endocytosis);GO:0016020(membrane)	NA
ppy-miR-378d_R+2	ENSOARG00000001334	71	-19.89	GO:0005044(scavenger receptor activity);GO:0006898(receptor-mediated endocytosis);GO:0016020(membrane)	NA
PC-3p-48536_17	ENSOARG00000001347	97	-18.55	GO:0003824(catalytic activity);GO:0004415(hyalurononglucosaminidase activity);GO:0005975(carbohydrate metabolic process);GO:0007342(fusion of sperm to egg plasma membrane involved in single fertilization);GO:0008152(metabolic process);GO:0016787(hydrolase activity);GO:0016798(hydrolase activity, acting on glycosyl bonds)	NA
PC-5p-44370_21	ENSOARG00000001347	99	-14.54	GO:0003824(catalytic activity);GO:0004415(hyalurononglucosaminidase activity);GO:0005975(carbohydrate metabolic process);GO:0007342(fusion of sperm to egg plasma membrane involved in single fertilization);GO:0008152(metabolic process);GO:0016787(hydrolase activity);GO:0016798(hydrolase activity, acting on glycosyl bonds)	NA
bta-miR-219	ENSOARG00000001347	62	-18.54	GO:0003824(catalytic activity);GO:0004415(hyalurononglucosaminidase activity);GO:0005975(carbohydrate metabolic process);GO:0007342(fusion of sperm to egg plasma membrane involved in single fertilization);GO:0008152(metabolic process);GO:0016787(hydrolase activity);GO:0016798(hydrolase activity, acting on glycosyl bonds)	NA
cgr-miR-16-3p	ENSOARG00000001347	53	-14.3	GO:0003824(catalytic activity);GO:0004415(hyalurononglucosaminidase activity);GO:0005975(carbohydrate metabolic process);GO:0007342(fusion of sperm to egg plasma membrane involved in single fertilization);GO:0008152(metabolic process);GO:0016787(hydrolase activity);GO:0016798(hydrolase activity, acting on glycosyl bonds)	NA
chi-miR-23b-5p_L-1	ENSOARG00000001347	89	-13.71	GO:0003824(catalytic activity);GO:0004415(hyalurononglucosaminidase activity);GO:0005975(carbohydrate metabolic process);GO:0007342(fusion of sperm to egg plasma membrane involved in single fertilization);GO:0008152(metabolic process);GO:0016787(hydrolase activity);GO:0016798(hydrolase activity, acting on glycosyl bonds)	NA
chi-miR-30e-3p_R+1	ENSOARG00000001347	66	-15.51	GO:0003824(catalytic activity);GO:0004415(hyalurononglucosaminidase activity);GO:0005975(carbohydrate metabolic process);GO:0007342(fusion of sperm to egg plasma membrane involved in single fertilization);GO:0008152(metabolic process);GO:0016787(hydrolase activity);GO:0016798(hydrolase activity, acting on glycosyl bonds)	NA
cpo-miR-1842-5p_L-1_1ss11GA	ENSOARG00000001347	57	-19.38	GO:0003824(catalytic activity);GO:0004415(hyalurononglucosaminidase activity);GO:0005975(carbohydrate metabolic process);GO:0007342(fusion of sperm to egg plasma membrane involved in single fertilization);GO:0008152(metabolic process);GO:0016787(hydrolase activity);GO:0016798(hydrolase activity, acting on glycosyl bonds)	NA
hsa-miR-4443_L+1	ENSOARG00000001347	91	-11.29	GO:0003824(catalytic activity);GO:0004415(hyalurononglucosaminidase activity);GO:0005975(carbohydrate metabolic process);GO:0007342(fusion of sperm to egg plasma membrane involved in single fertilization);GO:0008152(metabolic process);GO:0016787(hydrolase activity);GO:0016798(hydrolase activity, acting on glycosyl bonds)	NA
mml-miR-452-3p_L+2R-2	ENSOARG00000001347	99	-16.14	GO:0003824(catalytic activity);GO:0004415(hyalurononglucosaminidase activity);GO:0005975(carbohydrate metabolic process);GO:0007342(fusion of sperm to egg plasma membrane involved in single fertilization);GO:0008152(metabolic process);GO:0016787(hydrolase activity);GO:0016798(hydrolase activity, acting on glycosyl bonds)	NA
mmu-miR-345-3p_R-1	ENSOARG00000001347	58	-27.59	GO:0003824(catalytic activity);GO:0004415(hyalurononglucosaminidase activity);GO:0005975(carbohydrate metabolic process);GO:0007342(fusion of sperm to egg plasma membrane involved in single fertilization);GO:0008152(metabolic process);GO:0016787(hydrolase activity);GO:0016798(hydrolase activity, acting on glycosyl bonds)	NA
oar-miR-200c_R+1	ENSOARG00000001347	56	-48.85	GO:0003824(catalytic activity);GO:0004415(hyalurononglucosaminidase activity);GO:0005975(carbohydrate metabolic process);GO:0007342(fusion of sperm to egg plasma membrane involved in single fertilization);GO:0008152(metabolic process);GO:0016787(hydrolase activity);GO:0016798(hydrolase activity, acting on glycosyl bonds)	NA
PC-5p-19421_87	CHI3L1	73	-39.03	GO:0005615(extracellular space);GO:0005737(cytoplasm);GO:0005783(endoplasmic reticulum);GO:0005975(carbohydrate metabolic process);GO:0006954(inflammatory response);GO:0007250(activation of NF-kappaB-inducing kinase activity);GO:0008061(chitin binding);GO:0009612(response to mechanical stimulus);GO:0010800(positive regulation of peptidyl-threonine phosphorylation);GO:0030324(lung development);GO:…	NA
cgr-miR-125b	CHI3L1	95	-17.52	GO:0005615(extracellular space);GO:0005737(cytoplasm);GO:0005783(endoplasmic reticulum);GO:0005975(carbohydrate metabolic process);GO:0006954(inflammatory response);GO:0007250(activation of NF-kappaB-inducing kinase activity);GO:0008061(chitin binding);GO:0009612(response to mechanical stimulus);GO:0010800(positive regulation of peptidyl-threonine phosphorylation);GO:0030324(lung development);GO:…	NA
cgr-miR-298-5p	CHI3L1	52	-84.81	GO:0005615(extracellular space);GO:0005737(cytoplasm);GO:0005783(endoplasmic reticulum);GO:0005975(carbohydrate metabolic process);GO:0006954(inflammatory response);GO:0007250(activation of NF-kappaB-inducing kinase activity);GO:0008061(chitin binding);GO:0009612(response to mechanical stimulus);GO:0010800(positive regulation of peptidyl-threonine phosphorylation);GO:0030324(lung development);GO:…	NA
cgr-miR-298-5p_R+1	CHI3L1	52	-87.58	GO:0005615(extracellular space);GO:0005737(cytoplasm);GO:0005783(endoplasmic reticulum);GO:0005975(carbohydrate metabolic process);GO:0006954(inflammatory response);GO:0007250(activation of NF-kappaB-inducing kinase activity);GO:0008061(chitin binding);GO:0009612(response to mechanical stimulus);GO:0010800(positive regulation of peptidyl-threonine phosphorylation);GO:0030324(lung development);GO:…	NA
chi-miR-125a-3p	CHI3L1	80	-46.57	GO:0005615(extracellular space);GO:0005737(cytoplasm);GO:0005783(endoplasmic reticulum);GO:0005975(carbohydrate metabolic process);GO:0006954(inflammatory response);GO:0007250(activation of NF-kappaB-inducing kinase activity);GO:0008061(chitin binding);GO:0009612(response to mechanical stimulus);GO:0010800(positive regulation of peptidyl-threonine phosphorylation);GO:0030324(lung development);GO:…	NA
chi-miR-214-3p_L-1R+2	CHI3L1	96	-17.55	GO:0005615(extracellular space);GO:0005737(cytoplasm);GO:0005783(endoplasmic reticulum);GO:0005975(carbohydrate metabolic process);GO:0006954(inflammatory response);GO:0007250(activation of NF-kappaB-inducing kinase activity);GO:0008061(chitin binding);GO:0009612(response to mechanical stimulus);GO:0010800(positive regulation of peptidyl-threonine phosphorylation);GO:0030324(lung development);GO:…	NA
chi-miR-34c-5p	CHI3L1	68	-30.72	GO:0005615(extracellular space);GO:0005737(cytoplasm);GO:0005783(endoplasmic reticulum);GO:0005975(carbohydrate metabolic process);GO:0006954(inflammatory response);GO:0007250(activation of NF-kappaB-inducing kinase activity);GO:0008061(chitin binding);GO:0009612(response to mechanical stimulus);GO:0010800(positive regulation of peptidyl-threonine phosphorylation);GO:0030324(lung development);GO:…	NA
cpo-miR-1842-5p_L-1_1ss11GA	CHI3L1	71	-38.61	GO:0005615(extracellular space);GO:0005737(cytoplasm);GO:0005783(endoplasmic reticulum);GO:0005975(carbohydrate metabolic process);GO:0006954(inflammatory response);GO:0007250(activation of NF-kappaB-inducing kinase activity);GO:0008061(chitin binding);GO:0009612(response to mechanical stimulus);GO:0010800(positive regulation of peptidyl-threonine phosphorylation);GO:0030324(lung development);GO:…	NA
cpo-miR-328-3p_R-1_1ss21GT	CHI3L1	76	-49.78	GO:0005615(extracellular space);GO:0005737(cytoplasm);GO:0005783(endoplasmic reticulum);GO:0005975(carbohydrate metabolic process);GO:0006954(inflammatory response);GO:0007250(activation of NF-kappaB-inducing kinase activity);GO:0008061(chitin binding);GO:0009612(response to mechanical stimulus);GO:0010800(positive regulation of peptidyl-threonine phosphorylation);GO:0030324(lung development);GO:…	NA
dno-miR-449c-3p	CHI3L1	52	-16.17	GO:0005615(extracellular space);GO:0005737(cytoplasm);GO:0005783(endoplasmic reticulum);GO:0005975(carbohydrate metabolic process);GO:0006954(inflammatory response);GO:0007250(activation of NF-kappaB-inducing kinase activity);GO:0008061(chitin binding);GO:0009612(response to mechanical stimulus);GO:0010800(positive regulation of peptidyl-threonine phosphorylation);GO:0030324(lung development);GO:…	NA
mml-miR-132-5p	CHI3L1	58	-23.35	GO:0005615(extracellular space);GO:0005737(cytoplasm);GO:0005783(endoplasmic reticulum);GO:0005975(carbohydrate metabolic process);GO:0006954(inflammatory response);GO:0007250(activation of NF-kappaB-inducing kinase activity);GO:0008061(chitin binding);GO:0009612(response to mechanical stimulus);GO:0010800(positive regulation of peptidyl-threonine phosphorylation);GO:0030324(lung development);GO:…	NA
mml-miR-452-3p_L+2R-2	CHI3L1	54	-17.71	GO:0005615(extracellular space);GO:0005737(cytoplasm);GO:0005783(endoplasmic reticulum);GO:0005975(carbohydrate metabolic process);GO:0006954(inflammatory response);GO:0007250(activation of NF-kappaB-inducing kinase activity);GO:0008061(chitin binding);GO:0009612(response to mechanical stimulus);GO:0010800(positive regulation of peptidyl-threonine phosphorylation);GO:0030324(lung development);GO:…	NA
bta-miR-132	ACVR2B	97	-18.02	GO:0000122(negative regulation of transcription by RNA polymerase II);GO:0000166(nucleotide binding);GO:0001501(skeletal system development);GO:0001702(gastrulation with mouth forming second);GO:0001822(kidney development);GO:0001946(lymphangiogenesis);GO:0001974(blood vessel remodeling);GO:0004672(protein kinase activity);GO:0004674(protein serine/threonine kinase activity);GO:0004675(transmembr…	04060(Cytokine-cytokine receptor interaction);04350(TGF-beta signaling pathway);04550(Signaling pathways regulating pluripotency of stem cells);05418(Fluid shear stress and atherosclerosis)
bta-miR-199a-5p_R+1_1ss17CG	ACVR2B	79	-19.95	GO:0000122(negative regulation of transcription by RNA polymerase II);GO:0000166(nucleotide binding);GO:0001501(skeletal system development);GO:0001702(gastrulation with mouth forming second);GO:0001822(kidney development);GO:0001946(lymphangiogenesis);GO:0001974(blood vessel remodeling);GO:0004672(protein kinase activity);GO:0004674(protein serine/threonine kinase activity);GO:0004675(transmembr…	04060(Cytokine-cytokine receptor interaction);04350(TGF-beta signaling pathway);04550(Signaling pathways regulating pluripotency of stem cells);05418(Fluid shear stress and atherosclerosis)
cgr-miR-501-3p_R-2	ACVR2B	93	-16.15	GO:0000122(negative regulation of transcription by RNA polymerase II);GO:0000166(nucleotide binding);GO:0001501(skeletal system development);GO:0001702(gastrulation with mouth forming second);GO:0001822(kidney development);GO:0001946(lymphangiogenesis);GO:0001974(blood vessel remodeling);GO:0004672(protein kinase activity);GO:0004674(protein serine/threonine kinase activity);GO:0004675(transmembr…	04060(Cytokine-cytokine receptor interaction);04350(TGF-beta signaling pathway);04550(Signaling pathways regulating pluripotency of stem cells);05418(Fluid shear stress and atherosclerosis)
chi-miR-194_R+1	ACVR2B	96	-15.4	GO:0000122(negative regulation of transcription by RNA polymerase II);GO:0000166(nucleotide binding);GO:0001501(skeletal system development);GO:0001702(gastrulation with mouth forming second);GO:0001822(kidney development);GO:0001946(lymphangiogenesis);GO:0001974(blood vessel remodeling);GO:0004672(protein kinase activity);GO:0004674(protein serine/threonine kinase activity);GO:0004675(transmembr…	04060(Cytokine-cytokine receptor interaction);04350(TGF-beta signaling pathway);04550(Signaling pathways regulating pluripotency of stem cells);05418(Fluid shear stress and atherosclerosis)
chi-miR-23b-5p_L-1	ACVR2B	72	-31.3	GO:0000122(negative regulation of transcription by RNA polymerase II);GO:0000166(nucleotide binding);GO:0001501(skeletal system development);GO:0001702(gastrulation with mouth forming second);GO:0001822(kidney development);GO:0001946(lymphangiogenesis);GO:0001974(blood vessel remodeling);GO:0004672(protein kinase activity);GO:0004674(protein serine/threonine kinase activity);GO:0004675(transmembr…	04060(Cytokine-cytokine receptor interaction);04350(TGF-beta signaling pathway);04550(Signaling pathways regulating pluripotency of stem cells);05418(Fluid shear stress and atherosclerosis)
dno-miR-197-5p	ACVR2B	81	-65.02	GO:0000122(negative regulation of transcription by RNA polymerase II);GO:0000166(nucleotide binding);GO:0001501(skeletal system development);GO:0001702(gastrulation with mouth forming second);GO:0001822(kidney development);GO:0001946(lymphangiogenesis);GO:0001974(blood vessel remodeling);GO:0004672(protein kinase activity);GO:0004674(protein serine/threonine kinase activity);GO:0004675(transmembr…	04060(Cytokine-cytokine receptor interaction);04350(TGF-beta signaling pathway);04550(Signaling pathways regulating pluripotency of stem cells);05418(Fluid shear stress and atherosclerosis)
mml-miR-152-5p	ACVR2B	84	-18.18	GO:0000122(negative regulation of transcription by RNA polymerase II);GO:0000166(nucleotide binding);GO:0001501(skeletal system development);GO:0001702(gastrulation with mouth forming second);GO:0001822(kidney development);GO:0001946(lymphangiogenesis);GO:0001974(blood vessel remodeling);GO:0004672(protein kinase activity);GO:0004674(protein serine/threonine kinase activity);GO:0004675(transmembr…	04060(Cytokine-cytokine receptor interaction);04350(TGF-beta signaling pathway);04550(Signaling pathways regulating pluripotency of stem cells);05418(Fluid shear stress and atherosclerosis)
mmu-mir-1983-p5_1ss1GA	ACVR2B	72	-13.4	GO:0000122(negative regulation of transcription by RNA polymerase II);GO:0000166(nucleotide binding);GO:0001501(skeletal system development);GO:0001702(gastrulation with mouth forming second);GO:0001822(kidney development);GO:0001946(lymphangiogenesis);GO:0001974(blood vessel remodeling);GO:0004672(protein kinase activity);GO:0004674(protein serine/threonine kinase activity);GO:0004675(transmembr…	04060(Cytokine-cytokine receptor interaction);04350(TGF-beta signaling pathway);04550(Signaling pathways regulating pluripotency of stem cells);05418(Fluid shear stress and atherosclerosis)
oar-miR-194_R+1	ACVR2B	96	-15.4	GO:0000122(negative regulation of transcription by RNA polymerase II);GO:0000166(nucleotide binding);GO:0001501(skeletal system development);GO:0001702(gastrulation with mouth forming second);GO:0001822(kidney development);GO:0001946(lymphangiogenesis);GO:0001974(blood vessel remodeling);GO:0004672(protein kinase activity);GO:0004674(protein serine/threonine kinase activity);GO:0004675(transmembr…	04060(Cytokine-cytokine receptor interaction);04350(TGF-beta signaling pathway);04550(Signaling pathways regulating pluripotency of stem cells);05418(Fluid shear stress and atherosclerosis)
cgr-miR-16-3p	FAM45A	89	-11.72	NA	NA
oar-miR-30a-3p_R+1	FAM45A	73	-11.57	NA	NA
PC-3p-48536_17	DELE1	66	-31.22	GO:0005515(protein binding);GO:0005739(mitochondrion);GO:0008625(extrinsic apoptotic signaling pathway via death domain receptors);GO:0043281(regulation of cysteine-type endopeptidase activity involved in apoptotic process)	NA
PC-5p-19421_87	DELE1	72	-23.07	GO:0005515(protein binding);GO:0005739(mitochondrion);GO:0008625(extrinsic apoptotic signaling pathway via death domain receptors);GO:0043281(regulation of cysteine-type endopeptidase activity involved in apoptotic process)	NA
bta-mir-219-2-p5_1ss6CT	DELE1	59	-11.66	GO:0005515(protein binding);GO:0005739(mitochondrion);GO:0008625(extrinsic apoptotic signaling pathway via death domain receptors);GO:0043281(regulation of cysteine-type endopeptidase activity involved in apoptotic process)	NA
chi-miR-140-3p	DELE1	81	-22.44	GO:0005515(protein binding);GO:0005739(mitochondrion);GO:0008625(extrinsic apoptotic signaling pathway via death domain receptors);GO:0043281(regulation of cysteine-type endopeptidase activity involved in apoptotic process)	NA
PC-3p-9856_211	GATAD2B	87	-17.74	GO:0000122(negative regulation of transcription by RNA polymerase II);GO:0005654(nucleoplasm);GO:0006355(regulation of transcription, DNA-templated);GO:0008270(zinc ion binding);GO:0043565(sequence-specific DNA binding);GO:0046872(metal ion binding)	NA
PC-5p-19421_87	GATAD2B	75	-41.84	GO:0000122(negative regulation of transcription by RNA polymerase II);GO:0005654(nucleoplasm);GO:0006355(regulation of transcription, DNA-templated);GO:0008270(zinc ion binding);GO:0043565(sequence-specific DNA binding);GO:0046872(metal ion binding)	NA
bta-miR-199a-5p_R+1_1ss17CG	GATAD2B	73	-15.21	GO:0000122(negative regulation of transcription by RNA polymerase II);GO:0005654(nucleoplasm);GO:0006355(regulation of transcription, DNA-templated);GO:0008270(zinc ion binding);GO:0043565(sequence-specific DNA binding);GO:0046872(metal ion binding)	NA
bta-miR-212	GATAD2B	92	-39.23	GO:0000122(negative regulation of transcription by RNA polymerase II);GO:0005654(nucleoplasm);GO:0006355(regulation of transcription, DNA-templated);GO:0008270(zinc ion binding);GO:0043565(sequence-specific DNA binding);GO:0046872(metal ion binding)	NA
bta-mir-339a-p3	GATAD2B	50	-21.24	GO:0000122(negative regulation of transcription by RNA polymerase II);GO:0005654(nucleoplasm);GO:0006355(regulation of transcription, DNA-templated);GO:0008270(zinc ion binding);GO:0043565(sequence-specific DNA binding);GO:0046872(metal ion binding)	NA
chi-miR-183_R-1	GATAD2B	72	-30.8	GO:0000122(negative regulation of transcription by RNA polymerase II);GO:0005654(nucleoplasm);GO:0006355(regulation of transcription, DNA-templated);GO:0008270(zinc ion binding);GO:0043565(sequence-specific DNA binding);GO:0046872(metal ion binding)	NA
chi-miR-27a-5p	GATAD2B	90	-21	GO:0000122(negative regulation of transcription by RNA polymerase II);GO:0005654(nucleoplasm);GO:0006355(regulation of transcription, DNA-templated);GO:0008270(zinc ion binding);GO:0043565(sequence-specific DNA binding);GO:0046872(metal ion binding)	NA
chi-miR-33b-3p	GATAD2B	81	-12.87	GO:0000122(negative regulation of transcription by RNA polymerase II);GO:0005654(nucleoplasm);GO:0006355(regulation of transcription, DNA-templated);GO:0008270(zinc ion binding);GO:0043565(sequence-specific DNA binding);GO:0046872(metal ion binding)	NA
chi-miR-34c-5p	GATAD2B	86	-17.51	GO:0000122(negative regulation of transcription by RNA polymerase II);GO:0005654(nucleoplasm);GO:0006355(regulation of transcription, DNA-templated);GO:0008270(zinc ion binding);GO:0043565(sequence-specific DNA binding);GO:0046872(metal ion binding)	NA
chi-miR-92a-5p	GATAD2B	97	-44.01	GO:0000122(negative regulation of transcription by RNA polymerase II);GO:0005654(nucleoplasm);GO:0006355(regulation of transcription, DNA-templated);GO:0008270(zinc ion binding);GO:0043565(sequence-specific DNA binding);GO:0046872(metal ion binding)	NA
cpo-miR-1842-5p_L-1_1ss11GA	GATAD2B	77	-17.64	GO:0000122(negative regulation of transcription by RNA polymerase II);GO:0005654(nucleoplasm);GO:0006355(regulation of transcription, DNA-templated);GO:0008270(zinc ion binding);GO:0043565(sequence-specific DNA binding);GO:0046872(metal ion binding)	NA
hsa-mir-5100-p3_1ss18TC	GATAD2B	91	-19.03	GO:0000122(negative regulation of transcription by RNA polymerase II);GO:0005654(nucleoplasm);GO:0006355(regulation of transcription, DNA-templated);GO:0008270(zinc ion binding);GO:0043565(sequence-specific DNA binding);GO:0046872(metal ion binding)	NA
mmu-miR-345-3p_R-1	GATAD2B	74	-15.4	GO:0000122(negative regulation of transcription by RNA polymerase II);GO:0005654(nucleoplasm);GO:0006355(regulation of transcription, DNA-templated);GO:0008270(zinc ion binding);GO:0043565(sequence-specific DNA binding);GO:0046872(metal ion binding)	NA
oar-miR-200c_R+1	GATAD2B	80	-11.47	GO:0000122(negative regulation of transcription by RNA polymerase II);GO:0005654(nucleoplasm);GO:0006355(regulation of transcription, DNA-templated);GO:0008270(zinc ion binding);GO:0043565(sequence-specific DNA binding);GO:0046872(metal ion binding)	NA
PC-5p-19421_87	METAP1D	65	-21.86	GO:0004177(aminopeptidase activity);GO:0005739(mitochondrion);GO:0006508(proteolysis);GO:0008233(peptidase activity);GO:0008235(metalloexopeptidase activity);GO:0016787(hydrolase activity);GO:0043231(intracellular membrane-bounded organelle);GO:0046872(metal ion binding);GO:0070006(metalloaminopeptidase activity);GO:0070084(protein initiator methionine removal)	NA
PC-5p-44370_21	METAP1D	97	-45.07	GO:0004177(aminopeptidase activity);GO:0005739(mitochondrion);GO:0006508(proteolysis);GO:0008233(peptidase activity);GO:0008235(metalloexopeptidase activity);GO:0016787(hydrolase activity);GO:0043231(intracellular membrane-bounded organelle);GO:0046872(metal ion binding);GO:0070006(metalloaminopeptidase activity);GO:0070084(protein initiator methionine removal)	NA
bta-miR-199a-5p_R+1_1ss17CG	METAP1D	57	-13.87	GO:0004177(aminopeptidase activity);GO:0005739(mitochondrion);GO:0006508(proteolysis);GO:0008233(peptidase activity);GO:0008235(metalloexopeptidase activity);GO:0016787(hydrolase activity);GO:0043231(intracellular membrane-bounded organelle);GO:0046872(metal ion binding);GO:0070006(metalloaminopeptidase activity);GO:0070084(protein initiator methionine removal)	NA
bta-mir-339a-p3	METAP1D	81	-19.17	GO:0004177(aminopeptidase activity);GO:0005739(mitochondrion);GO:0006508(proteolysis);GO:0008233(peptidase activity);GO:0008235(metalloexopeptidase activity);GO:0016787(hydrolase activity);GO:0043231(intracellular membrane-bounded organelle);GO:0046872(metal ion binding);GO:0070006(metalloaminopeptidase activity);GO:0070084(protein initiator methionine removal)	NA
cgr-miR-298-5p	METAP1D	56	-21.06	GO:0004177(aminopeptidase activity);GO:0005739(mitochondrion);GO:0006508(proteolysis);GO:0008233(peptidase activity);GO:0008235(metalloexopeptidase activity);GO:0016787(hydrolase activity);GO:0043231(intracellular membrane-bounded organelle);GO:0046872(metal ion binding);GO:0070006(metalloaminopeptidase activity);GO:0070084(protein initiator methionine removal)	NA
cgr-miR-298-5p_R+1	METAP1D	56	-21.06	GO:0004177(aminopeptidase activity);GO:0005739(mitochondrion);GO:0006508(proteolysis);GO:0008233(peptidase activity);GO:0008235(metalloexopeptidase activity);GO:0016787(hydrolase activity);GO:0043231(intracellular membrane-bounded organelle);GO:0046872(metal ion binding);GO:0070006(metalloaminopeptidase activity);GO:0070084(protein initiator methionine removal)	NA
chi-let-7i-3p	METAP1D	58	-11.37	GO:0004177(aminopeptidase activity);GO:0005739(mitochondrion);GO:0006508(proteolysis);GO:0008233(peptidase activity);GO:0008235(metalloexopeptidase activity);GO:0016787(hydrolase activity);GO:0043231(intracellular membrane-bounded organelle);GO:0046872(metal ion binding);GO:0070006(metalloaminopeptidase activity);GO:0070084(protein initiator methionine removal)	NA
chi-miR-25-5p	METAP1D	50	-21.46	GO:0004177(aminopeptidase activity);GO:0005739(mitochondrion);GO:0006508(proteolysis);GO:0008233(peptidase activity);GO:0008235(metalloexopeptidase activity);GO:0016787(hydrolase activity);GO:0043231(intracellular membrane-bounded organelle);GO:0046872(metal ion binding);GO:0070006(metalloaminopeptidase activity);GO:0070084(protein initiator methionine removal)	NA
chi-miR-33b-3p	METAP1D	60	-14.06	GO:0004177(aminopeptidase activity);GO:0005739(mitochondrion);GO:0006508(proteolysis);GO:0008233(peptidase activity);GO:0008235(metalloexopeptidase activity);GO:0016787(hydrolase activity);GO:0043231(intracellular membrane-bounded organelle);GO:0046872(metal ion binding);GO:0070006(metalloaminopeptidase activity);GO:0070084(protein initiator methionine removal)	NA
dno-miR-197-5p	METAP1D	57	-86.78	GO:0004177(aminopeptidase activity);GO:0005739(mitochondrion);GO:0006508(proteolysis);GO:0008233(peptidase activity);GO:0008235(metalloexopeptidase activity);GO:0016787(hydrolase activity);GO:0043231(intracellular membrane-bounded organelle);GO:0046872(metal ion binding);GO:0070006(metalloaminopeptidase activity);GO:0070084(protein initiator methionine removal)	NA
hsa-mir-5100-p3_1ss18TC	METAP1D	66	-16.7	GO:0004177(aminopeptidase activity);GO:0005739(mitochondrion);GO:0006508(proteolysis);GO:0008233(peptidase activity);GO:0008235(metalloexopeptidase activity);GO:0016787(hydrolase activity);GO:0043231(intracellular membrane-bounded organelle);GO:0046872(metal ion binding);GO:0070006(metalloaminopeptidase activity);GO:0070084(protein initiator methionine removal)	NA
mml-miR-222-5p_L+2	METAP1D	83	-10.38	GO:0004177(aminopeptidase activity);GO:0005739(mitochondrion);GO:0006508(proteolysis);GO:0008233(peptidase activity);GO:0008235(metalloexopeptidase activity);GO:0016787(hydrolase activity);GO:0043231(intracellular membrane-bounded organelle);GO:0046872(metal ion binding);GO:0070006(metalloaminopeptidase activity);GO:0070084(protein initiator methionine removal)	NA
PC-5p-19421_87	METAP1D	65	-21.86	GO:0004177(aminopeptidase activity);GO:0005739(mitochondrion);GO:0006508(proteolysis);GO:0008233(peptidase activity);GO:0008235(metalloexopeptidase activity);GO:0016787(hydrolase activity);GO:0043231(intracellular membrane-bounded organelle);GO:0046872(metal ion binding);GO:0070006(metalloaminopeptidase activity);GO:0070084(protein initiator methionine removal)	NA
PC-5p-44370_21	METAP1D	97	-45.07	GO:0004177(aminopeptidase activity);GO:0005739(mitochondrion);GO:0006508(proteolysis);GO:0008233(peptidase activity);GO:0008235(metalloexopeptidase activity);GO:0016787(hydrolase activity);GO:0043231(intracellular membrane-bounded organelle);GO:0046872(metal ion binding);GO:0070006(metalloaminopeptidase activity);GO:0070084(protein initiator methionine removal)	NA
bta-miR-199a-5p_R+1_1ss17CG	METAP1D	57	-13.87	GO:0004177(aminopeptidase activity);GO:0005739(mitochondrion);GO:0006508(proteolysis);GO:0008233(peptidase activity);GO:0008235(metalloexopeptidase activity);GO:0016787(hydrolase activity);GO:0043231(intracellular membrane-bounded organelle);GO:0046872(metal ion binding);GO:0070006(metalloaminopeptidase activity);GO:0070084(protein initiator methionine removal)	NA
bta-mir-339a-p3	METAP1D	81	-19.17	GO:0004177(aminopeptidase activity);GO:0005739(mitochondrion);GO:0006508(proteolysis);GO:0008233(peptidase activity);GO:0008235(metalloexopeptidase activity);GO:0016787(hydrolase activity);GO:0043231(intracellular membrane-bounded organelle);GO:0046872(metal ion binding);GO:0070006(metalloaminopeptidase activity);GO:0070084(protein initiator methionine removal)	NA
cgr-miR-298-5p	METAP1D	56	-21.06	GO:0004177(aminopeptidase activity);GO:0005739(mitochondrion);GO:0006508(proteolysis);GO:0008233(peptidase activity);GO:0008235(metalloexopeptidase activity);GO:0016787(hydrolase activity);GO:0043231(intracellular membrane-bounded organelle);GO:0046872(metal ion binding);GO:0070006(metalloaminopeptidase activity);GO:0070084(protein initiator methionine removal)	NA
cgr-miR-298-5p_R+1	METAP1D	56	-21.06	GO:0004177(aminopeptidase activity);GO:0005739(mitochondrion);GO:0006508(proteolysis);GO:0008233(peptidase activity);GO:0008235(metalloexopeptidase activity);GO:0016787(hydrolase activity);GO:0043231(intracellular membrane-bounded organelle);GO:0046872(metal ion binding);GO:0070006(metalloaminopeptidase activity);GO:0070084(protein initiator methionine removal)	NA
chi-let-7i-3p	METAP1D	58	-11.37	GO:0004177(aminopeptidase activity);GO:0005739(mitochondrion);GO:0006508(proteolysis);GO:0008233(peptidase activity);GO:0008235(metalloexopeptidase activity);GO:0016787(hydrolase activity);GO:0043231(intracellular membrane-bounded organelle);GO:0046872(metal ion binding);GO:0070006(metalloaminopeptidase activity);GO:0070084(protein initiator methionine removal)	NA
chi-miR-25-5p	METAP1D	50	-21.46	GO:0004177(aminopeptidase activity);GO:0005739(mitochondrion);GO:0006508(proteolysis);GO:0008233(peptidase activity);GO:0008235(metalloexopeptidase activity);GO:0016787(hydrolase activity);GO:0043231(intracellular membrane-bounded organelle);GO:0046872(metal ion binding);GO:0070006(metalloaminopeptidase activity);GO:0070084(protein initiator methionine removal)	NA
chi-miR-33b-3p	METAP1D	60	-14.06	GO:0004177(aminopeptidase activity);GO:0005739(mitochondrion);GO:0006508(proteolysis);GO:0008233(peptidase activity);GO:0008235(metalloexopeptidase activity);GO:0016787(hydrolase activity);GO:0043231(intracellular membrane-bounded organelle);GO:0046872(metal ion binding);GO:0070006(metalloaminopeptidase activity);GO:0070084(protein initiator methionine removal)	NA
dno-miR-197-5p	METAP1D	57	-86.78	GO:0004177(aminopeptidase activity);GO:0005739(mitochondrion);GO:0006508(proteolysis);GO:0008233(peptidase activity);GO:0008235(metalloexopeptidase activity);GO:0016787(hydrolase activity);GO:0043231(intracellular membrane-bounded organelle);GO:0046872(metal ion binding);GO:0070006(metalloaminopeptidase activity);GO:0070084(protein initiator methionine removal)	NA
hsa-mir-5100-p3_1ss18TC	METAP1D	66	-16.7	GO:0004177(aminopeptidase activity);GO:0005739(mitochondrion);GO:0006508(proteolysis);GO:0008233(peptidase activity);GO:0008235(metalloexopeptidase activity);GO:0016787(hydrolase activity);GO:0043231(intracellular membrane-bounded organelle);GO:0046872(metal ion binding);GO:0070006(metalloaminopeptidase activity);GO:0070084(protein initiator methionine removal)	NA
mml-miR-222-5p_L+2	METAP1D	83	-10.38	GO:0004177(aminopeptidase activity);GO:0005739(mitochondrion);GO:0006508(proteolysis);GO:0008233(peptidase activity);GO:0008235(metalloexopeptidase activity);GO:0016787(hydrolase activity);GO:0043231(intracellular membrane-bounded organelle);GO:0046872(metal ion binding);GO:0070006(metalloaminopeptidase activity);GO:0070084(protein initiator methionine removal)	NA
bta-miR-219	TPST2	87	-17.62	GO:0005783(endoplasmic reticulum);GO:0006478(peptidyl-tyrosine sulfation);GO:0008476(protein-tyrosine sulfotransferase activity);GO:0016740(transferase activity);GO:0042803(protein homodimerization activity)	NA
mmu-miR-345-3p_R-1	TPST2	89	-13.59	GO:0005783(endoplasmic reticulum);GO:0006478(peptidyl-tyrosine sulfation);GO:0008476(protein-tyrosine sulfotransferase activity);GO:0016740(transferase activity);GO:0042803(protein homodimerization activity)	NA
PC-3p-35064_35	TES	99	-18.95	GO:0005737(cytoplasm);GO:0005829(cytosol);GO:0005886(plasma membrane);GO:0005925(focal adhesion);GO:0008270(zinc ion binding);GO:0008285(negative regulation of cell population proliferation);GO:0030054(cell junction);GO:0032991(protein-containing complex);GO:0042127(regulation of cell population proliferation);GO:0046872(metal ion binding)	NA
bta-miR-212	TES	89	-15.65	GO:0005737(cytoplasm);GO:0005829(cytosol);GO:0005886(plasma membrane);GO:0005925(focal adhesion);GO:0008270(zinc ion binding);GO:0008285(negative regulation of cell population proliferation);GO:0030054(cell junction);GO:0032991(protein-containing complex);GO:0042127(regulation of cell population proliferation);GO:0046872(metal ion binding)	NA
chi-miR-195-3p_R+2	TES	93	-17.68	GO:0005737(cytoplasm);GO:0005829(cytosol);GO:0005886(plasma membrane);GO:0005925(focal adhesion);GO:0008270(zinc ion binding);GO:0008285(negative regulation of cell population proliferation);GO:0030054(cell junction);GO:0032991(protein-containing complex);GO:0042127(regulation of cell population proliferation);GO:0046872(metal ion binding)	NA
oar-miR-200c_R+1	TES	78	-14.3	GO:0005737(cytoplasm);GO:0005829(cytosol);GO:0005886(plasma membrane);GO:0005925(focal adhesion);GO:0008270(zinc ion binding);GO:0008285(negative regulation of cell population proliferation);GO:0030054(cell junction);GO:0032991(protein-containing complex);GO:0042127(regulation of cell population proliferation);GO:0046872(metal ion binding)	NA
chi-miR-125a-3p	COQ8A	83	-14.59	GO:0005739(mitochondrion);GO:0006744(ubiquinone biosynthetic process);GO:0016301(kinase activity);GO:0016310(phosphorylation);GO:0043531(ADP binding)	NA
cpo-miR-328-3p_R-1_1ss21GT	COQ8A	73	-30.96	GO:0005739(mitochondrion);GO:0006744(ubiquinone biosynthetic process);GO:0016301(kinase activity);GO:0016310(phosphorylation);GO:0043531(ADP binding)	NA
PC-3p-35064_35	STAT3	80	-15.23	GO:0000790(nuclear chromatin);GO:0000978(RNA polymerase II proximal promoter sequence-specific DNA binding);GO:0000981(DNA-binding transcription factor activity, RNA polymerase II-specific);GO:0001103(RNA polymerase II repressing transcription factor binding);GO:0001228(DNA-binding transcription activator activity, RNA polymerase II-specific);GO:0001659(temperature homeostasis);GO:0001754(eye pho…	01521(EGFR tyrosine kinase inhibitor resistance);04062(Chemokine signaling pathway);04066(HIF-1 signaling pathway);04068(FoxO signaling pathway);04217(Necroptosis);04550(Signaling pathways regulating pluripotency of stem cells);04630(Jak-STAT signaling pathway);04659(Th17 cell differentiation);04917(Prolactin signaling pathway);04920(Adipocytokine signaling pathway);04931(Insulin resistance);0493…
PC-3p-35172_35	STAT3	98	-22.31	GO:0000790(nuclear chromatin);GO:0000978(RNA polymerase II proximal promoter sequence-specific DNA binding);GO:0000981(DNA-binding transcription factor activity, RNA polymerase II-specific);GO:0001103(RNA polymerase II repressing transcription factor binding);GO:0001228(DNA-binding transcription activator activity, RNA polymerase II-specific);GO:0001659(temperature homeostasis);GO:0001754(eye pho…	01521(EGFR tyrosine kinase inhibitor resistance);04062(Chemokine signaling pathway);04066(HIF-1 signaling pathway);04068(FoxO signaling pathway);04217(Necroptosis);04550(Signaling pathways regulating pluripotency of stem cells);04630(Jak-STAT signaling pathway);04659(Th17 cell differentiation);04917(Prolactin signaling pathway);04920(Adipocytokine signaling pathway);04931(Insulin resistance);0493…
PC-5p-14803_126	STAT3	96	-18.67	GO:0000790(nuclear chromatin);GO:0000978(RNA polymerase II proximal promoter sequence-specific DNA binding);GO:0000981(DNA-binding transcription factor activity, RNA polymerase II-specific);GO:0001103(RNA polymerase II repressing transcription factor binding);GO:0001228(DNA-binding transcription activator activity, RNA polymerase II-specific);GO:0001659(temperature homeostasis);GO:0001754(eye pho…	01521(EGFR tyrosine kinase inhibitor resistance);04062(Chemokine signaling pathway);04066(HIF-1 signaling pathway);04068(FoxO signaling pathway);04217(Necroptosis);04550(Signaling pathways regulating pluripotency of stem cells);04630(Jak-STAT signaling pathway);04659(Th17 cell differentiation);04917(Prolactin signaling pathway);04920(Adipocytokine signaling pathway);04931(Insulin resistance);0493…
PC-5p-45552_20	STAT3	79	-21.6	GO:0000790(nuclear chromatin);GO:0000978(RNA polymerase II proximal promoter sequence-specific DNA binding);GO:0000981(DNA-binding transcription factor activity, RNA polymerase II-specific);GO:0001103(RNA polymerase II repressing transcription factor binding);GO:0001228(DNA-binding transcription activator activity, RNA polymerase II-specific);GO:0001659(temperature homeostasis);GO:0001754(eye pho…	01521(EGFR tyrosine kinase inhibitor resistance);04062(Chemokine signaling pathway);04066(HIF-1 signaling pathway);04068(FoxO signaling pathway);04217(Necroptosis);04550(Signaling pathways regulating pluripotency of stem cells);04630(Jak-STAT signaling pathway);04659(Th17 cell differentiation);04917(Prolactin signaling pathway);04920(Adipocytokine signaling pathway);04931(Insulin resistance);0493…
bta-miR-132	STAT3	68	-12.04	GO:0000790(nuclear chromatin);GO:0000978(RNA polymerase II proximal promoter sequence-specific DNA binding);GO:0000981(DNA-binding transcription factor activity, RNA polymerase II-specific);GO:0001103(RNA polymerase II repressing transcription factor binding);GO:0001228(DNA-binding transcription activator activity, RNA polymerase II-specific);GO:0001659(temperature homeostasis);GO:0001754(eye pho…	01521(EGFR tyrosine kinase inhibitor resistance);04062(Chemokine signaling pathway);04066(HIF-1 signaling pathway);04068(FoxO signaling pathway);04217(Necroptosis);04550(Signaling pathways regulating pluripotency of stem cells);04630(Jak-STAT signaling pathway);04659(Th17 cell differentiation);04917(Prolactin signaling pathway);04920(Adipocytokine signaling pathway);04931(Insulin resistance);0493…
bta-miR-219	STAT3	95	-17.48	GO:0000790(nuclear chromatin);GO:0000978(RNA polymerase II proximal promoter sequence-specific DNA binding);GO:0000981(DNA-binding transcription factor activity, RNA polymerase II-specific);GO:0001103(RNA polymerase II repressing transcription factor binding);GO:0001228(DNA-binding transcription activator activity, RNA polymerase II-specific);GO:0001659(temperature homeostasis);GO:0001754(eye pho…	01521(EGFR tyrosine kinase inhibitor resistance);04062(Chemokine signaling pathway);04066(HIF-1 signaling pathway);04068(FoxO signaling pathway);04217(Necroptosis);04550(Signaling pathways regulating pluripotency of stem cells);04630(Jak-STAT signaling pathway);04659(Th17 cell differentiation);04917(Prolactin signaling pathway);04920(Adipocytokine signaling pathway);04931(Insulin resistance);0493…
bta-miR-2478_L-1_1ss11TC	STAT3	69	-19.5	GO:0000790(nuclear chromatin);GO:0000978(RNA polymerase II proximal promoter sequence-specific DNA binding);GO:0000981(DNA-binding transcription factor activity, RNA polymerase II-specific);GO:0001103(RNA polymerase II repressing transcription factor binding);GO:0001228(DNA-binding transcription activator activity, RNA polymerase II-specific);GO:0001659(temperature homeostasis);GO:0001754(eye pho…	01521(EGFR tyrosine kinase inhibitor resistance);04062(Chemokine signaling pathway);04066(HIF-1 signaling pathway);04068(FoxO signaling pathway);04217(Necroptosis);04550(Signaling pathways regulating pluripotency of stem cells);04630(Jak-STAT signaling pathway);04659(Th17 cell differentiation);04917(Prolactin signaling pathway);04920(Adipocytokine signaling pathway);04931(Insulin resistance);0493…
cgr-miR-664-3p	STAT3	57	-11.61	GO:0000790(nuclear chromatin);GO:0000978(RNA polymerase II proximal promoter sequence-specific DNA binding);GO:0000981(DNA-binding transcription factor activity, RNA polymerase II-specific);GO:0001103(RNA polymerase II repressing transcription factor binding);GO:0001228(DNA-binding transcription activator activity, RNA polymerase II-specific);GO:0001659(temperature homeostasis);GO:0001754(eye pho…	01521(EGFR tyrosine kinase inhibitor resistance);04062(Chemokine signaling pathway);04066(HIF-1 signaling pathway);04068(FoxO signaling pathway);04217(Necroptosis);04550(Signaling pathways regulating pluripotency of stem cells);04630(Jak-STAT signaling pathway);04659(Th17 cell differentiation);04917(Prolactin signaling pathway);04920(Adipocytokine signaling pathway);04931(Insulin resistance);0493…
chi-miR-1388-5p_R+1	STAT3	73	-17.69	GO:0000790(nuclear chromatin);GO:0000978(RNA polymerase II proximal promoter sequence-specific DNA binding);GO:0000981(DNA-binding transcription factor activity, RNA polymerase II-specific);GO:0001103(RNA polymerase II repressing transcription factor binding);GO:0001228(DNA-binding transcription activator activity, RNA polymerase II-specific);GO:0001659(temperature homeostasis);GO:0001754(eye pho…	01521(EGFR tyrosine kinase inhibitor resistance);04062(Chemokine signaling pathway);04066(HIF-1 signaling pathway);04068(FoxO signaling pathway);04217(Necroptosis);04550(Signaling pathways regulating pluripotency of stem cells);04630(Jak-STAT signaling pathway);04659(Th17 cell differentiation);04917(Prolactin signaling pathway);04920(Adipocytokine signaling pathway);04931(Insulin resistance);0493…
chi-miR-214-3p_L-1R+2	STAT3	84	-17.05	GO:0000790(nuclear chromatin);GO:0000978(RNA polymerase II proximal promoter sequence-specific DNA binding);GO:0000981(DNA-binding transcription factor activity, RNA polymerase II-specific);GO:0001103(RNA polymerase II repressing transcription factor binding);GO:0001228(DNA-binding transcription activator activity, RNA polymerase II-specific);GO:0001659(temperature homeostasis);GO:0001754(eye pho…	01521(EGFR tyrosine kinase inhibitor resistance);04062(Chemokine signaling pathway);04066(HIF-1 signaling pathway);04068(FoxO signaling pathway);04217(Necroptosis);04550(Signaling pathways regulating pluripotency of stem cells);04630(Jak-STAT signaling pathway);04659(Th17 cell differentiation);04917(Prolactin signaling pathway);04920(Adipocytokine signaling pathway);04931(Insulin resistance);0493…
hsa-miR-4443_L+1	STAT3	72	-15.16	GO:0000790(nuclear chromatin);GO:0000978(RNA polymerase II proximal promoter sequence-specific DNA binding);GO:0000981(DNA-binding transcription factor activity, RNA polymerase II-specific);GO:0001103(RNA polymerase II repressing transcription factor binding);GO:0001228(DNA-binding transcription activator activity, RNA polymerase II-specific);GO:0001659(temperature homeostasis);GO:0001754(eye pho…	01521(EGFR tyrosine kinase inhibitor resistance);04062(Chemokine signaling pathway);04066(HIF-1 signaling pathway);04068(FoxO signaling pathway);04217(Necroptosis);04550(Signaling pathways regulating pluripotency of stem cells);04630(Jak-STAT signaling pathway);04659(Th17 cell differentiation);04917(Prolactin signaling pathway);04920(Adipocytokine signaling pathway);04931(Insulin resistance);0493…
mml-miR-132-5p	STAT3	82	-17.84	GO:0000790(nuclear chromatin);GO:0000978(RNA polymerase II proximal promoter sequence-specific DNA binding);GO:0000981(DNA-binding transcription factor activity, RNA polymerase II-specific);GO:0001103(RNA polymerase II repressing transcription factor binding);GO:0001228(DNA-binding transcription activator activity, RNA polymerase II-specific);GO:0001659(temperature homeostasis);GO:0001754(eye pho…	01521(EGFR tyrosine kinase inhibitor resistance);04062(Chemokine signaling pathway);04066(HIF-1 signaling pathway);04068(FoxO signaling pathway);04217(Necroptosis);04550(Signaling pathways regulating pluripotency of stem cells);04630(Jak-STAT signaling pathway);04659(Th17 cell differentiation);04917(Prolactin signaling pathway);04920(Adipocytokine signaling pathway);04931(Insulin resistance);0493…
mmu-miR-339-5p_L+2R-3	STAT3	94	-21.81	GO:0000790(nuclear chromatin);GO:0000978(RNA polymerase II proximal promoter sequence-specific DNA binding);GO:0000981(DNA-binding transcription factor activity, RNA polymerase II-specific);GO:0001103(RNA polymerase II repressing transcription factor binding);GO:0001228(DNA-binding transcription activator activity, RNA polymerase II-specific);GO:0001659(temperature homeostasis);GO:0001754(eye pho…	01521(EGFR tyrosine kinase inhibitor resistance);04062(Chemokine signaling pathway);04066(HIF-1 signaling pathway);04068(FoxO signaling pathway);04217(Necroptosis);04550(Signaling pathways regulating pluripotency of stem cells);04630(Jak-STAT signaling pathway);04659(Th17 cell differentiation);04917(Prolactin signaling pathway);04920(Adipocytokine signaling pathway);04931(Insulin resistance);0493…
oan-miR-27b-3p_R+1	STAT3	62	-18.04	GO:0000790(nuclear chromatin);GO:0000978(RNA polymerase II proximal promoter sequence-specific DNA binding);GO:0000981(DNA-binding transcription factor activity, RNA polymerase II-specific);GO:0001103(RNA polymerase II repressing transcription factor binding);GO:0001228(DNA-binding transcription activator activity, RNA polymerase II-specific);GO:0001659(temperature homeostasis);GO:0001754(eye pho…	01521(EGFR tyrosine kinase inhibitor resistance);04062(Chemokine signaling pathway);04066(HIF-1 signaling pathway);04068(FoxO signaling pathway);04217(Necroptosis);04550(Signaling pathways regulating pluripotency of stem cells);04630(Jak-STAT signaling pathway);04659(Th17 cell differentiation);04917(Prolactin signaling pathway);04920(Adipocytokine signaling pathway);04931(Insulin resistance);0493…
PC-5p-45552_20	TMEM165	71	-14.32	GO:0005765(lysosomal membrane);GO:0005794(Golgi apparatus);GO:0006487(protein N-linked glycosylation);GO:0006874(cellular calcium ion homeostasis);GO:0010008(endosome membrane);GO:0016020(membrane);GO:0016021(integral component of membrane);GO:0032472(Golgi calcium ion transport);GO:0032588(trans-Golgi network membrane);GO:0035751(regulation of lysosomal lumen pH);GO:0043231(intracellular membran…	NA
bta-miR-132	TMEM165	83	-20.26	GO:0005765(lysosomal membrane);GO:0005794(Golgi apparatus);GO:0006487(protein N-linked glycosylation);GO:0006874(cellular calcium ion homeostasis);GO:0010008(endosome membrane);GO:0016020(membrane);GO:0016021(integral component of membrane);GO:0032472(Golgi calcium ion transport);GO:0032588(trans-Golgi network membrane);GO:0035751(regulation of lysosomal lumen pH);GO:0043231(intracellular membran…	NA
cgr-miR-16-3p	TMEM165	89	-29.29	GO:0005765(lysosomal membrane);GO:0005794(Golgi apparatus);GO:0006487(protein N-linked glycosylation);GO:0006874(cellular calcium ion homeostasis);GO:0010008(endosome membrane);GO:0016020(membrane);GO:0016021(integral component of membrane);GO:0032472(Golgi calcium ion transport);GO:0032588(trans-Golgi network membrane);GO:0035751(regulation of lysosomal lumen pH);GO:0043231(intracellular membran…	NA
cgr-miR-298-5p	TMEM165	90	-26.87	GO:0005765(lysosomal membrane);GO:0005794(Golgi apparatus);GO:0006487(protein N-linked glycosylation);GO:0006874(cellular calcium ion homeostasis);GO:0010008(endosome membrane);GO:0016020(membrane);GO:0016021(integral component of membrane);GO:0032472(Golgi calcium ion transport);GO:0032588(trans-Golgi network membrane);GO:0035751(regulation of lysosomal lumen pH);GO:0043231(intracellular membran…	NA
cgr-miR-298-5p_R+1	TMEM165	90	-30.39	GO:0005765(lysosomal membrane);GO:0005794(Golgi apparatus);GO:0006487(protein N-linked glycosylation);GO:0006874(cellular calcium ion homeostasis);GO:0010008(endosome membrane);GO:0016020(membrane);GO:0016021(integral component of membrane);GO:0032472(Golgi calcium ion transport);GO:0032588(trans-Golgi network membrane);GO:0035751(regulation of lysosomal lumen pH);GO:0043231(intracellular membran…	NA
cgr-miR-664-3p	TMEM165	88	-20.82	GO:0005765(lysosomal membrane);GO:0005794(Golgi apparatus);GO:0006487(protein N-linked glycosylation);GO:0006874(cellular calcium ion homeostasis);GO:0010008(endosome membrane);GO:0016020(membrane);GO:0016021(integral component of membrane);GO:0032472(Golgi calcium ion transport);GO:0032588(trans-Golgi network membrane);GO:0035751(regulation of lysosomal lumen pH);GO:0043231(intracellular membran…	NA
chi-miR-125b-3p_R+1	TMEM165	51	-44.13	GO:0005765(lysosomal membrane);GO:0005794(Golgi apparatus);GO:0006487(protein N-linked glycosylation);GO:0006874(cellular calcium ion homeostasis);GO:0010008(endosome membrane);GO:0016020(membrane);GO:0016021(integral component of membrane);GO:0032472(Golgi calcium ion transport);GO:0032588(trans-Golgi network membrane);GO:0035751(regulation of lysosomal lumen pH);GO:0043231(intracellular membran…	NA
chi-miR-155-5p_R+1	TMEM165	80	-26.14	GO:0005765(lysosomal membrane);GO:0005794(Golgi apparatus);GO:0006487(protein N-linked glycosylation);GO:0006874(cellular calcium ion homeostasis);GO:0010008(endosome membrane);GO:0016020(membrane);GO:0016021(integral component of membrane);GO:0032472(Golgi calcium ion transport);GO:0032588(trans-Golgi network membrane);GO:0035751(regulation of lysosomal lumen pH);GO:0043231(intracellular membran…	NA
chi-miR-183_R-1	TMEM165	71	-34.95	GO:0005765(lysosomal membrane);GO:0005794(Golgi apparatus);GO:0006487(protein N-linked glycosylation);GO:0006874(cellular calcium ion homeostasis);GO:0010008(endosome membrane);GO:0016020(membrane);GO:0016021(integral component of membrane);GO:0032472(Golgi calcium ion transport);GO:0032588(trans-Golgi network membrane);GO:0035751(regulation of lysosomal lumen pH);GO:0043231(intracellular membran…	NA
chi-miR-30e-3p_R+1	TMEM165	79	-26.82	GO:0005765(lysosomal membrane);GO:0005794(Golgi apparatus);GO:0006487(protein N-linked glycosylation);GO:0006874(cellular calcium ion homeostasis);GO:0010008(endosome membrane);GO:0016020(membrane);GO:0016021(integral component of membrane);GO:0032472(Golgi calcium ion transport);GO:0032588(trans-Golgi network membrane);GO:0035751(regulation of lysosomal lumen pH);GO:0043231(intracellular membran…	NA
cpo-miR-1842-5p_L-1_1ss11GA	TMEM165	59	-38.23	GO:0005765(lysosomal membrane);GO:0005794(Golgi apparatus);GO:0006487(protein N-linked glycosylation);GO:0006874(cellular calcium ion homeostasis);GO:0010008(endosome membrane);GO:0016020(membrane);GO:0016021(integral component of membrane);GO:0032472(Golgi calcium ion transport);GO:0032588(trans-Golgi network membrane);GO:0035751(regulation of lysosomal lumen pH);GO:0043231(intracellular membran…	NA
dno-miR-449c-3p	TMEM165	77	-26.32	GO:0005765(lysosomal membrane);GO:0005794(Golgi apparatus);GO:0006487(protein N-linked glycosylation);GO:0006874(cellular calcium ion homeostasis);GO:0010008(endosome membrane);GO:0016020(membrane);GO:0016021(integral component of membrane);GO:0032472(Golgi calcium ion transport);GO:0032588(trans-Golgi network membrane);GO:0035751(regulation of lysosomal lumen pH);GO:0043231(intracellular membran…	NA
mml-miR-152-5p	TMEM165	80	-12.41	GO:0005765(lysosomal membrane);GO:0005794(Golgi apparatus);GO:0006487(protein N-linked glycosylation);GO:0006874(cellular calcium ion homeostasis);GO:0010008(endosome membrane);GO:0016020(membrane);GO:0016021(integral component of membrane);GO:0032472(Golgi calcium ion transport);GO:0032588(trans-Golgi network membrane);GO:0035751(regulation of lysosomal lumen pH);GO:0043231(intracellular membran…	NA
mml-miR-452-3p_L+2R-2	TMEM165	67	-37.55	GO:0005765(lysosomal membrane);GO:0005794(Golgi apparatus);GO:0006487(protein N-linked glycosylation);GO:0006874(cellular calcium ion homeostasis);GO:0010008(endosome membrane);GO:0016020(membrane);GO:0016021(integral component of membrane);GO:0032472(Golgi calcium ion transport);GO:0032588(trans-Golgi network membrane);GO:0035751(regulation of lysosomal lumen pH);GO:0043231(intracellular membran…	NA
oan-miR-27b-3p_R+1	TMEM165	80	-34.04	GO:0005765(lysosomal membrane);GO:0005794(Golgi apparatus);GO:0006487(protein N-linked glycosylation);GO:0006874(cellular calcium ion homeostasis);GO:0010008(endosome membrane);GO:0016020(membrane);GO:0016021(integral component of membrane);GO:0032472(Golgi calcium ion transport);GO:0032588(trans-Golgi network membrane);GO:0035751(regulation of lysosomal lumen pH);GO:0043231(intracellular membran…	NA
oar-miR-200c_R+1	TMEM165	57	-29.64	GO:0005765(lysosomal membrane);GO:0005794(Golgi apparatus);GO:0006487(protein N-linked glycosylation);GO:0006874(cellular calcium ion homeostasis);GO:0010008(endosome membrane);GO:0016020(membrane);GO:0016021(integral component of membrane);GO:0032472(Golgi calcium ion transport);GO:0032588(trans-Golgi network membrane);GO:0035751(regulation of lysosomal lumen pH);GO:0043231(intracellular membran…	NA
oar-miR-30a-3p_R+1	TMEM165	83	-22.05	GO:0005765(lysosomal membrane);GO:0005794(Golgi apparatus);GO:0006487(protein N-linked glycosylation);GO:0006874(cellular calcium ion homeostasis);GO:0010008(endosome membrane);GO:0016020(membrane);GO:0016021(integral component of membrane);GO:0032472(Golgi calcium ion transport);GO:0032588(trans-Golgi network membrane);GO:0035751(regulation of lysosomal lumen pH);GO:0043231(intracellular membran…	NA
rno-miR-871-3p_R-2_1ss13TC	TMEM165	65	-20.23	GO:0005765(lysosomal membrane);GO:0005794(Golgi apparatus);GO:0006487(protein N-linked glycosylation);GO:0006874(cellular calcium ion homeostasis);GO:0010008(endosome membrane);GO:0016020(membrane);GO:0016021(integral component of membrane);GO:0032472(Golgi calcium ion transport);GO:0032588(trans-Golgi network membrane);GO:0035751(regulation of lysosomal lumen pH);GO:0043231(intracellular membran…	NA
bta-miR-132	ITIH1	74	-38.67	GO:0004867(serine-type endopeptidase inhibitor activity);GO:0010951(negative regulation of endopeptidase activity);GO:0030212(hyaluronan metabolic process)	NA
bta-mir-339a-p3	ITIH1	61	-43.18	GO:0004867(serine-type endopeptidase inhibitor activity);GO:0010951(negative regulation of endopeptidase activity);GO:0030212(hyaluronan metabolic process)	NA
chi-let-7b-3p	ITIH1	55	-16.74	GO:0004867(serine-type endopeptidase inhibitor activity);GO:0010951(negative regulation of endopeptidase activity);GO:0030212(hyaluronan metabolic process)	NA
chi-miR-1388-3p	ITIH1	59	-24.9	GO:0004867(serine-type endopeptidase inhibitor activity);GO:0010951(negative regulation of endopeptidase activity);GO:0030212(hyaluronan metabolic process)	NA
chi-miR-1388-5p_R+1	ITIH1	59	-44.54	GO:0004867(serine-type endopeptidase inhibitor activity);GO:0010951(negative regulation of endopeptidase activity);GO:0030212(hyaluronan metabolic process)	NA
chi-miR-206_R-1	ITIH1	85	-33.35	GO:0004867(serine-type endopeptidase inhibitor activity);GO:0010951(negative regulation of endopeptidase activity);GO:0030212(hyaluronan metabolic process)	NA
chi-miR-214-3p_L-1R+2	ITIH1	72	-17.96	GO:0004867(serine-type endopeptidase inhibitor activity);GO:0010951(negative regulation of endopeptidase activity);GO:0030212(hyaluronan metabolic process)	NA
cpo-miR-328-3p_R-1_1ss21GT	ITIH1	66	-28.9	GO:0004867(serine-type endopeptidase inhibitor activity);GO:0010951(negative regulation of endopeptidase activity);GO:0030212(hyaluronan metabolic process)	NA
PC-5p-44370_21	PEX3	88	-15.61	GO:0005654(nucleoplasm);GO:0005777(peroxisome);GO:0005779(integral component of peroxisomal membrane);GO:0005783(endoplasmic reticulum);GO:0007031(peroxisome organization);GO:0008289(lipid binding);GO:0032991(protein-containing complex);GO:0032994(protein-lipid complex);GO:0045046(protein import into peroxisome membrane);GO:0046983(protein dimerization activity)	04146(Peroxisome)
bta-miR-199a-5p_R+1_1ss17CG	PEX3	87	-14.06	GO:0005654(nucleoplasm);GO:0005777(peroxisome);GO:0005779(integral component of peroxisomal membrane);GO:0005783(endoplasmic reticulum);GO:0007031(peroxisome organization);GO:0008289(lipid binding);GO:0032991(protein-containing complex);GO:0032994(protein-lipid complex);GO:0045046(protein import into peroxisome membrane);GO:0046983(protein dimerization activity)	04146(Peroxisome)
cgr-miR-16-3p	PEX3	56	-22.13	GO:0005654(nucleoplasm);GO:0005777(peroxisome);GO:0005779(integral component of peroxisomal membrane);GO:0005783(endoplasmic reticulum);GO:0007031(peroxisome organization);GO:0008289(lipid binding);GO:0032991(protein-containing complex);GO:0032994(protein-lipid complex);GO:0045046(protein import into peroxisome membrane);GO:0046983(protein dimerization activity)	04146(Peroxisome)
cgr-miR-664-3p	PEX3	67	-26.9	GO:0005654(nucleoplasm);GO:0005777(peroxisome);GO:0005779(integral component of peroxisomal membrane);GO:0005783(endoplasmic reticulum);GO:0007031(peroxisome organization);GO:0008289(lipid binding);GO:0032991(protein-containing complex);GO:0032994(protein-lipid complex);GO:0045046(protein import into peroxisome membrane);GO:0046983(protein dimerization activity)	04146(Peroxisome)
chi-miR-23b-5p_L-1	PEX3	93	-16.6	GO:0005654(nucleoplasm);GO:0005777(peroxisome);GO:0005779(integral component of peroxisomal membrane);GO:0005783(endoplasmic reticulum);GO:0007031(peroxisome organization);GO:0008289(lipid binding);GO:0032991(protein-containing complex);GO:0032994(protein-lipid complex);GO:0045046(protein import into peroxisome membrane);GO:0046983(protein dimerization activity)	04146(Peroxisome)
chi-miR-92a-5p	PEX3	84	-16.51	GO:0005654(nucleoplasm);GO:0005777(peroxisome);GO:0005779(integral component of peroxisomal membrane);GO:0005783(endoplasmic reticulum);GO:0007031(peroxisome organization);GO:0008289(lipid binding);GO:0032991(protein-containing complex);GO:0032994(protein-lipid complex);GO:0045046(protein import into peroxisome membrane);GO:0046983(protein dimerization activity)	04146(Peroxisome)
hsa-mir-7977-p5_1ss5AG	PEX3	81	-20.65	GO:0005654(nucleoplasm);GO:0005777(peroxisome);GO:0005779(integral component of peroxisomal membrane);GO:0005783(endoplasmic reticulum);GO:0007031(peroxisome organization);GO:0008289(lipid binding);GO:0032991(protein-containing complex);GO:0032994(protein-lipid complex);GO:0045046(protein import into peroxisome membrane);GO:0046983(protein dimerization activity)	04146(Peroxisome)
PC-3p-21584_76	RIPK1	84	-14.14	GO:0001934(positive regulation of protein phosphorylation);GO:0004672(protein kinase activity);GO:0004674(protein serine/threonine kinase activity);GO:0005123(death receptor binding);GO:0005515(protein binding);GO:0005524(ATP binding);GO:0005739(mitochondrion);GO:0005829(cytosol);GO:0006468(protein phosphorylation);GO:0006915(apoptotic process);GO:0007165(signal transduction);GO:0010940(positive …	04064(NF-kappa B signaling pathway);04210(Apoptosis);04217(Necroptosis);04620(Toll-like receptor signaling pathway);04621(NOD-like receptor signaling pathway);04622(RIG-I-like receptor signaling pathway);04623(Cytosolic DNA-sensing pathway);04668(TNF signaling pathway);05160(Hepatitis C);05163(Human cytomegalovirus infection);05169(Epstein-Barr virus infection);05170(Human immunodeficiency virus …
PC-5p-51327_15	RIPK1	79	-43.5	GO:0001934(positive regulation of protein phosphorylation);GO:0004672(protein kinase activity);GO:0004674(protein serine/threonine kinase activity);GO:0005123(death receptor binding);GO:0005515(protein binding);GO:0005524(ATP binding);GO:0005739(mitochondrion);GO:0005829(cytosol);GO:0006468(protein phosphorylation);GO:0006915(apoptotic process);GO:0007165(signal transduction);GO:0010940(positive …	04064(NF-kappa B signaling pathway);04210(Apoptosis);04217(Necroptosis);04620(Toll-like receptor signaling pathway);04621(NOD-like receptor signaling pathway);04622(RIG-I-like receptor signaling pathway);04623(Cytosolic DNA-sensing pathway);04668(TNF signaling pathway);05160(Hepatitis C);05163(Human cytomegalovirus infection);05169(Epstein-Barr virus infection);05170(Human immunodeficiency virus …
bta-mir-219-2-p5_1ss6CT	RIPK1	94	-16.33	GO:0001934(positive regulation of protein phosphorylation);GO:0004672(protein kinase activity);GO:0004674(protein serine/threonine kinase activity);GO:0005123(death receptor binding);GO:0005515(protein binding);GO:0005524(ATP binding);GO:0005739(mitochondrion);GO:0005829(cytosol);GO:0006468(protein phosphorylation);GO:0006915(apoptotic process);GO:0007165(signal transduction);GO:0010940(positive …	04064(NF-kappa B signaling pathway);04210(Apoptosis);04217(Necroptosis);04620(Toll-like receptor signaling pathway);04621(NOD-like receptor signaling pathway);04622(RIG-I-like receptor signaling pathway);04623(Cytosolic DNA-sensing pathway);04668(TNF signaling pathway);05160(Hepatitis C);05163(Human cytomegalovirus infection);05169(Epstein-Barr virus infection);05170(Human immunodeficiency virus …
bta-mir-339a-p3	RIPK1	59	-16.51	GO:0001934(positive regulation of protein phosphorylation);GO:0004672(protein kinase activity);GO:0004674(protein serine/threonine kinase activity);GO:0005123(death receptor binding);GO:0005515(protein binding);GO:0005524(ATP binding);GO:0005739(mitochondrion);GO:0005829(cytosol);GO:0006468(protein phosphorylation);GO:0006915(apoptotic process);GO:0007165(signal transduction);GO:0010940(positive …	04064(NF-kappa B signaling pathway);04210(Apoptosis);04217(Necroptosis);04620(Toll-like receptor signaling pathway);04621(NOD-like receptor signaling pathway);04622(RIG-I-like receptor signaling pathway);04623(Cytosolic DNA-sensing pathway);04668(TNF signaling pathway);05160(Hepatitis C);05163(Human cytomegalovirus infection);05169(Epstein-Barr virus infection);05170(Human immunodeficiency virus …
chi-miR-214-3p_L-1R+2	RIPK1	58	-60.01	GO:0001934(positive regulation of protein phosphorylation);GO:0004672(protein kinase activity);GO:0004674(protein serine/threonine kinase activity);GO:0005123(death receptor binding);GO:0005515(protein binding);GO:0005524(ATP binding);GO:0005739(mitochondrion);GO:0005829(cytosol);GO:0006468(protein phosphorylation);GO:0006915(apoptotic process);GO:0007165(signal transduction);GO:0010940(positive …	04064(NF-kappa B signaling pathway);04210(Apoptosis);04217(Necroptosis);04620(Toll-like receptor signaling pathway);04621(NOD-like receptor signaling pathway);04622(RIG-I-like receptor signaling pathway);04623(Cytosolic DNA-sensing pathway);04668(TNF signaling pathway);05160(Hepatitis C);05163(Human cytomegalovirus infection);05169(Epstein-Barr virus infection);05170(Human immunodeficiency virus …
cpo-miR-1842-5p_L-1_1ss11GA	RIPK1	68	-19.44	GO:0001934(positive regulation of protein phosphorylation);GO:0004672(protein kinase activity);GO:0004674(protein serine/threonine kinase activity);GO:0005123(death receptor binding);GO:0005515(protein binding);GO:0005524(ATP binding);GO:0005739(mitochondrion);GO:0005829(cytosol);GO:0006468(protein phosphorylation);GO:0006915(apoptotic process);GO:0007165(signal transduction);GO:0010940(positive …	04064(NF-kappa B signaling pathway);04210(Apoptosis);04217(Necroptosis);04620(Toll-like receptor signaling pathway);04621(NOD-like receptor signaling pathway);04622(RIG-I-like receptor signaling pathway);04623(Cytosolic DNA-sensing pathway);04668(TNF signaling pathway);05160(Hepatitis C);05163(Human cytomegalovirus infection);05169(Epstein-Barr virus infection);05170(Human immunodeficiency virus …
hsa-mir-7977-p5_1ss5AG	RIPK1	62	-21.05	GO:0001934(positive regulation of protein phosphorylation);GO:0004672(protein kinase activity);GO:0004674(protein serine/threonine kinase activity);GO:0005123(death receptor binding);GO:0005515(protein binding);GO:0005524(ATP binding);GO:0005739(mitochondrion);GO:0005829(cytosol);GO:0006468(protein phosphorylation);GO:0006915(apoptotic process);GO:0007165(signal transduction);GO:0010940(positive …	04064(NF-kappa B signaling pathway);04210(Apoptosis);04217(Necroptosis);04620(Toll-like receptor signaling pathway);04621(NOD-like receptor signaling pathway);04622(RIG-I-like receptor signaling pathway);04623(Cytosolic DNA-sensing pathway);04668(TNF signaling pathway);05160(Hepatitis C);05163(Human cytomegalovirus infection);05169(Epstein-Barr virus infection);05170(Human immunodeficiency virus …
mmu-mir-1983-p5_1ss1GA	RIPK1	91	-10.87	GO:0001934(positive regulation of protein phosphorylation);GO:0004672(protein kinase activity);GO:0004674(protein serine/threonine kinase activity);GO:0005123(death receptor binding);GO:0005515(protein binding);GO:0005524(ATP binding);GO:0005739(mitochondrion);GO:0005829(cytosol);GO:0006468(protein phosphorylation);GO:0006915(apoptotic process);GO:0007165(signal transduction);GO:0010940(positive …	04064(NF-kappa B signaling pathway);04210(Apoptosis);04217(Necroptosis);04620(Toll-like receptor signaling pathway);04621(NOD-like receptor signaling pathway);04622(RIG-I-like receptor signaling pathway);04623(Cytosolic DNA-sensing pathway);04668(TNF signaling pathway);05160(Hepatitis C);05163(Human cytomegalovirus infection);05169(Epstein-Barr virus infection);05170(Human immunodeficiency virus …
PC-3p-35172_35	ARHGAP22	75	-23.69	GO:0005096(GTPase activator activity);GO:0007165(signal transduction);GO:0043547(positive regulation of GTPase activity);GO:0098978(glutamatergic synapse);GO:0099175(regulation of postsynapse organization)	NA
bta-mir-339a-p3	ARHGAP22	62	-48.8	GO:0005096(GTPase activator activity);GO:0007165(signal transduction);GO:0043547(positive regulation of GTPase activity);GO:0098978(glutamatergic synapse);GO:0099175(regulation of postsynapse organization)	NA
chi-miR-214-3p_L-1R+2	ARHGAP22	87	-61.02	GO:0005096(GTPase activator activity);GO:0007165(signal transduction);GO:0043547(positive regulation of GTPase activity);GO:0098978(glutamatergic synapse);GO:0099175(regulation of postsynapse organization)	NA
cpo-miR-1842-5p_L-1_1ss11GA	ARHGAP22	86	-29.34	GO:0005096(GTPase activator activity);GO:0007165(signal transduction);GO:0043547(positive regulation of GTPase activity);GO:0098978(glutamatergic synapse);GO:0099175(regulation of postsynapse organization)	NA
mml-miR-194-3p_L+1	CNOT1	87	-18.84	GO:0000122(negative regulation of transcription by RNA polymerase II);GO:0000932(P-body);GO:0004535(poly(A)-specific ribonuclease activity);GO:0005829(cytosol);GO:0006417(regulation of translation);GO:0010606(positive regulation of cytoplasmic mRNA processing body assembly);GO:0017148(negative regulation of translation);GO:0019904(protein domain specific binding);GO:0030014(CCR4-NOT complex);GO:0…	03018(RNA degradation)
bta-miR-212	FUCA2	99	-12.89	GO:0004560(alpha-L-fucosidase activity);GO:0005615(extracellular space);GO:0005975(carbohydrate metabolic process);GO:0006004(fucose metabolic process);GO:0008152(metabolic process);GO:0009617(response to bacterium);GO:0016139(glycoside catabolic process);GO:0016787(hydrolase activity);GO:0016798(hydrolase activity, acting on glycosyl bonds);GO:2000535(regulation of entry of bacterium into host c…	00511(Other glycan degradation)
bta-mir-219-2-p5_1ss6CT	FUCA2	89	-22.35	GO:0004560(alpha-L-fucosidase activity);GO:0005615(extracellular space);GO:0005975(carbohydrate metabolic process);GO:0006004(fucose metabolic process);GO:0008152(metabolic process);GO:0009617(response to bacterium);GO:0016139(glycoside catabolic process);GO:0016787(hydrolase activity);GO:0016798(hydrolase activity, acting on glycosyl bonds);GO:2000535(regulation of entry of bacterium into host c…	00511(Other glycan degradation)
bta-mir-339a-p3	FUCA2	81	-36.14	GO:0004560(alpha-L-fucosidase activity);GO:0005615(extracellular space);GO:0005975(carbohydrate metabolic process);GO:0006004(fucose metabolic process);GO:0008152(metabolic process);GO:0009617(response to bacterium);GO:0016139(glycoside catabolic process);GO:0016787(hydrolase activity);GO:0016798(hydrolase activity, acting on glycosyl bonds);GO:2000535(regulation of entry of bacterium into host c…	00511(Other glycan degradation)
chi-miR-125a-3p	FUCA2	88	-18.21	GO:0004560(alpha-L-fucosidase activity);GO:0005615(extracellular space);GO:0005975(carbohydrate metabolic process);GO:0006004(fucose metabolic process);GO:0008152(metabolic process);GO:0009617(response to bacterium);GO:0016139(glycoside catabolic process);GO:0016787(hydrolase activity);GO:0016798(hydrolase activity, acting on glycosyl bonds);GO:2000535(regulation of entry of bacterium into host c…	00511(Other glycan degradation)
oan-miR-27b-3p_R+1	FUCA2	67	-17.21	GO:0004560(alpha-L-fucosidase activity);GO:0005615(extracellular space);GO:0005975(carbohydrate metabolic process);GO:0006004(fucose metabolic process);GO:0008152(metabolic process);GO:0009617(response to bacterium);GO:0016139(glycoside catabolic process);GO:0016787(hydrolase activity);GO:0016798(hydrolase activity, acting on glycosyl bonds);GO:2000535(regulation of entry of bacterium into host c…	00511(Other glycan degradation)
oar-miR-200c_R+1	FUCA2	63	-31.25	GO:0004560(alpha-L-fucosidase activity);GO:0005615(extracellular space);GO:0005975(carbohydrate metabolic process);GO:0006004(fucose metabolic process);GO:0008152(metabolic process);GO:0009617(response to bacterium);GO:0016139(glycoside catabolic process);GO:0016787(hydrolase activity);GO:0016798(hydrolase activity, acting on glycosyl bonds);GO:2000535(regulation of entry of bacterium into host c…	00511(Other glycan degradation)
PC-3p-35172_35	HSPBP1	90	-68	GO:0031398(positive regulation of protein ubiquitination);GO:0031625(ubiquitin protein ligase binding);GO:0032436(positive regulation of proteasomal ubiquitin-dependent protein catabolic process)	04141(Protein processing in endoplasmic reticulum)
PC-5p-14803_126	HSPBP1	75	-15.81	GO:0031398(positive regulation of protein ubiquitination);GO:0031625(ubiquitin protein ligase binding);GO:0032436(positive regulation of proteasomal ubiquitin-dependent protein catabolic process)	04141(Protein processing in endoplasmic reticulum)
PC-5p-51327_15	HSPBP1	53	-51.17	GO:0031398(positive regulation of protein ubiquitination);GO:0031625(ubiquitin protein ligase binding);GO:0032436(positive regulation of proteasomal ubiquitin-dependent protein catabolic process)	04141(Protein processing in endoplasmic reticulum)
bta-miR-2478_L-1_1ss11TC	HSPBP1	95	-36.75	GO:0031398(positive regulation of protein ubiquitination);GO:0031625(ubiquitin protein ligase binding);GO:0032436(positive regulation of proteasomal ubiquitin-dependent protein catabolic process)	04141(Protein processing in endoplasmic reticulum)
bta-mir-219-2-p5_1ss6CT	HSPBP1	53	-31.13	GO:0031398(positive regulation of protein ubiquitination);GO:0031625(ubiquitin protein ligase binding);GO:0032436(positive regulation of proteasomal ubiquitin-dependent protein catabolic process)	04141(Protein processing in endoplasmic reticulum)
cgr-miR-298-5p	HSPBP1	83	-61.8	GO:0031398(positive regulation of protein ubiquitination);GO:0031625(ubiquitin protein ligase binding);GO:0032436(positive regulation of proteasomal ubiquitin-dependent protein catabolic process)	04141(Protein processing in endoplasmic reticulum)
cgr-miR-298-5p_R+1	HSPBP1	82	-63.07	GO:0031398(positive regulation of protein ubiquitination);GO:0031625(ubiquitin protein ligase binding);GO:0032436(positive regulation of proteasomal ubiquitin-dependent protein catabolic process)	04141(Protein processing in endoplasmic reticulum)
chi-miR-140-3p	HSPBP1	95	-58.29	GO:0031398(positive regulation of protein ubiquitination);GO:0031625(ubiquitin protein ligase binding);GO:0032436(positive regulation of proteasomal ubiquitin-dependent protein catabolic process)	04141(Protein processing in endoplasmic reticulum)
chi-miR-202-3p_R+1	HSPBP1	56	-32.51	GO:0031398(positive regulation of protein ubiquitination);GO:0031625(ubiquitin protein ligase binding);GO:0032436(positive regulation of proteasomal ubiquitin-dependent protein catabolic process)	04141(Protein processing in endoplasmic reticulum)
chi-miR-25-5p	HSPBP1	86	-25.85	GO:0031398(positive regulation of protein ubiquitination);GO:0031625(ubiquitin protein ligase binding);GO:0032436(positive regulation of proteasomal ubiquitin-dependent protein catabolic process)	04141(Protein processing in endoplasmic reticulum)
chi-miR-30e-3p_R+1	HSPBP1	88	-22.58	GO:0031398(positive regulation of protein ubiquitination);GO:0031625(ubiquitin protein ligase binding);GO:0032436(positive regulation of proteasomal ubiquitin-dependent protein catabolic process)	04141(Protein processing in endoplasmic reticulum)
chi-miR-34c-5p	HSPBP1	70	-34.89	GO:0031398(positive regulation of protein ubiquitination);GO:0031625(ubiquitin protein ligase binding);GO:0032436(positive regulation of proteasomal ubiquitin-dependent protein catabolic process)	04141(Protein processing in endoplasmic reticulum)
dno-miR-197-5p	HSPBP1	59	-28.97	GO:0031398(positive regulation of protein ubiquitination);GO:0031625(ubiquitin protein ligase binding);GO:0032436(positive regulation of proteasomal ubiquitin-dependent protein catabolic process)	04141(Protein processing in endoplasmic reticulum)
hsa-mir-5100-p3_1ss18TC	HSPBP1	69	-37.73	GO:0031398(positive regulation of protein ubiquitination);GO:0031625(ubiquitin protein ligase binding);GO:0032436(positive regulation of proteasomal ubiquitin-dependent protein catabolic process)	04141(Protein processing in endoplasmic reticulum)
hsa-mir-7977-p5_1ss5AG	HSPBP1	60	-40.3	GO:0031398(positive regulation of protein ubiquitination);GO:0031625(ubiquitin protein ligase binding);GO:0032436(positive regulation of proteasomal ubiquitin-dependent protein catabolic process)	04141(Protein processing in endoplasmic reticulum)
oan-miR-27b-3p_R+1	HSPBP1	70	-30.74	GO:0031398(positive regulation of protein ubiquitination);GO:0031625(ubiquitin protein ligase binding);GO:0032436(positive regulation of proteasomal ubiquitin-dependent protein catabolic process)	04141(Protein processing in endoplasmic reticulum)
oar-miR-30a-3p_R+1	HSPBP1	88	-10.21	GO:0031398(positive regulation of protein ubiquitination);GO:0031625(ubiquitin protein ligase binding);GO:0032436(positive regulation of proteasomal ubiquitin-dependent protein catabolic process)	04141(Protein processing in endoplasmic reticulum)
PC-5p-51327_15	ENSOARG00000001622	85	-41.99	GO:0003676(nucleic acid binding);GO:0003700(DNA-binding transcription factor activity);GO:0005622(intracellular);GO:0005634(nucleus);GO:0006355(regulation of transcription, DNA-templated)	NA
bta-miR-199a-5p_R+1_1ss17CG	ENSOARG00000001622	97	-14.51	GO:0003676(nucleic acid binding);GO:0003700(DNA-binding transcription factor activity);GO:0005622(intracellular);GO:0005634(nucleus);GO:0006355(regulation of transcription, DNA-templated)	NA
chi-miR-125b-3p_R+1	ENSOARG00000001622	72	-22.19	GO:0003676(nucleic acid binding);GO:0003700(DNA-binding transcription factor activity);GO:0005622(intracellular);GO:0005634(nucleus);GO:0006355(regulation of transcription, DNA-templated)	NA
pha-miR-210	ENSOARG00000001622	70	-14.63	GO:0003676(nucleic acid binding);GO:0003700(DNA-binding transcription factor activity);GO:0005622(intracellular);GO:0005634(nucleus);GO:0006355(regulation of transcription, DNA-templated)	NA
PC-5p-19421_87	BTK	86	-20.01	GO:0000166(nucleotide binding);GO:0001818(negative regulation of cytokine production);GO:0002344(B cell affinity maturation);GO:0004672(protein kinase activity);GO:0004713(protein tyrosine kinase activity);GO:0004715(non-membrane spanning protein tyrosine kinase activity);GO:0005515(protein binding);GO:0005524(ATP binding);GO:0005547(phosphatidylinositol-3,4,5-trisphosphate binding);GO:0005634(nu…	04064(NF-kappa B signaling pathway);04380(Osteoclast differentiation);04611(Platelet activation);04662(B cell receptor signaling pathway);04664(Fc epsilon RI signaling pathway);05169(Epstein-Barr virus infection);05340(Primary immunodeficiency)
PC-5p-44370_21	BTK	76	-15.21	GO:0000166(nucleotide binding);GO:0001818(negative regulation of cytokine production);GO:0002344(B cell affinity maturation);GO:0004672(protein kinase activity);GO:0004713(protein tyrosine kinase activity);GO:0004715(non-membrane spanning protein tyrosine kinase activity);GO:0005515(protein binding);GO:0005524(ATP binding);GO:0005547(phosphatidylinositol-3,4,5-trisphosphate binding);GO:0005634(nu…	04064(NF-kappa B signaling pathway);04380(Osteoclast differentiation);04611(Platelet activation);04662(B cell receptor signaling pathway);04664(Fc epsilon RI signaling pathway);05169(Epstein-Barr virus infection);05340(Primary immunodeficiency)
bta-miR-212	BTK	90	-64.42	GO:0000166(nucleotide binding);GO:0001818(negative regulation of cytokine production);GO:0002344(B cell affinity maturation);GO:0004672(protein kinase activity);GO:0004713(protein tyrosine kinase activity);GO:0004715(non-membrane spanning protein tyrosine kinase activity);GO:0005515(protein binding);GO:0005524(ATP binding);GO:0005547(phosphatidylinositol-3,4,5-trisphosphate binding);GO:0005634(nu…	04064(NF-kappa B signaling pathway);04380(Osteoclast differentiation);04611(Platelet activation);04662(B cell receptor signaling pathway);04664(Fc epsilon RI signaling pathway);05169(Epstein-Barr virus infection);05340(Primary immunodeficiency)
bta-miR-219	BTK	53	-15.72	GO:0000166(nucleotide binding);GO:0001818(negative regulation of cytokine production);GO:0002344(B cell affinity maturation);GO:0004672(protein kinase activity);GO:0004713(protein tyrosine kinase activity);GO:0004715(non-membrane spanning protein tyrosine kinase activity);GO:0005515(protein binding);GO:0005524(ATP binding);GO:0005547(phosphatidylinositol-3,4,5-trisphosphate binding);GO:0005634(nu…	04064(NF-kappa B signaling pathway);04380(Osteoclast differentiation);04611(Platelet activation);04662(B cell receptor signaling pathway);04664(Fc epsilon RI signaling pathway);05169(Epstein-Barr virus infection);05340(Primary immunodeficiency)
bta-mir-219-2-p5_1ss6CT	BTK	54	-17.57	GO:0000166(nucleotide binding);GO:0001818(negative regulation of cytokine production);GO:0002344(B cell affinity maturation);GO:0004672(protein kinase activity);GO:0004713(protein tyrosine kinase activity);GO:0004715(non-membrane spanning protein tyrosine kinase activity);GO:0005515(protein binding);GO:0005524(ATP binding);GO:0005547(phosphatidylinositol-3,4,5-trisphosphate binding);GO:0005634(nu…	04064(NF-kappa B signaling pathway);04380(Osteoclast differentiation);04611(Platelet activation);04662(B cell receptor signaling pathway);04664(Fc epsilon RI signaling pathway);05169(Epstein-Barr virus infection);05340(Primary immunodeficiency)
cgr-miR-298-5p	BTK	60	-26.58	GO:0000166(nucleotide binding);GO:0001818(negative regulation of cytokine production);GO:0002344(B cell affinity maturation);GO:0004672(protein kinase activity);GO:0004713(protein tyrosine kinase activity);GO:0004715(non-membrane spanning protein tyrosine kinase activity);GO:0005515(protein binding);GO:0005524(ATP binding);GO:0005547(phosphatidylinositol-3,4,5-trisphosphate binding);GO:0005634(nu…	04064(NF-kappa B signaling pathway);04380(Osteoclast differentiation);04611(Platelet activation);04662(B cell receptor signaling pathway);04664(Fc epsilon RI signaling pathway);05169(Epstein-Barr virus infection);05340(Primary immunodeficiency)
cgr-miR-298-5p_R+1	BTK	60	-27.42	GO:0000166(nucleotide binding);GO:0001818(negative regulation of cytokine production);GO:0002344(B cell affinity maturation);GO:0004672(protein kinase activity);GO:0004713(protein tyrosine kinase activity);GO:0004715(non-membrane spanning protein tyrosine kinase activity);GO:0005515(protein binding);GO:0005524(ATP binding);GO:0005547(phosphatidylinositol-3,4,5-trisphosphate binding);GO:0005634(nu…	04064(NF-kappa B signaling pathway);04380(Osteoclast differentiation);04611(Platelet activation);04662(B cell receptor signaling pathway);04664(Fc epsilon RI signaling pathway);05169(Epstein-Barr virus infection);05340(Primary immunodeficiency)
chi-miR-214-3p_L-1R+2	BTK	82	-15.94	GO:0000166(nucleotide binding);GO:0001818(negative regulation of cytokine production);GO:0002344(B cell affinity maturation);GO:0004672(protein kinase activity);GO:0004713(protein tyrosine kinase activity);GO:0004715(non-membrane spanning protein tyrosine kinase activity);GO:0005515(protein binding);GO:0005524(ATP binding);GO:0005547(phosphatidylinositol-3,4,5-trisphosphate binding);GO:0005634(nu…	04064(NF-kappa B signaling pathway);04380(Osteoclast differentiation);04611(Platelet activation);04662(B cell receptor signaling pathway);04664(Fc epsilon RI signaling pathway);05169(Epstein-Barr virus infection);05340(Primary immunodeficiency)
chi-miR-33b-3p	BTK	95	-17.3	GO:0000166(nucleotide binding);GO:0001818(negative regulation of cytokine production);GO:0002344(B cell affinity maturation);GO:0004672(protein kinase activity);GO:0004713(protein tyrosine kinase activity);GO:0004715(non-membrane spanning protein tyrosine kinase activity);GO:0005515(protein binding);GO:0005524(ATP binding);GO:0005547(phosphatidylinositol-3,4,5-trisphosphate binding);GO:0005634(nu…	04064(NF-kappa B signaling pathway);04380(Osteoclast differentiation);04611(Platelet activation);04662(B cell receptor signaling pathway);04664(Fc epsilon RI signaling pathway);05169(Epstein-Barr virus infection);05340(Primary immunodeficiency)
hsa-mir-5100-p3_1ss18TC	BTK	97	-33.43	GO:0000166(nucleotide binding);GO:0001818(negative regulation of cytokine production);GO:0002344(B cell affinity maturation);GO:0004672(protein kinase activity);GO:0004713(protein tyrosine kinase activity);GO:0004715(non-membrane spanning protein tyrosine kinase activity);GO:0005515(protein binding);GO:0005524(ATP binding);GO:0005547(phosphatidylinositol-3,4,5-trisphosphate binding);GO:0005634(nu…	04064(NF-kappa B signaling pathway);04380(Osteoclast differentiation);04611(Platelet activation);04662(B cell receptor signaling pathway);04664(Fc epsilon RI signaling pathway);05169(Epstein-Barr virus infection);05340(Primary immunodeficiency)
mml-miR-452-3p_L+2R-2	BTK	81	-40.49	GO:0000166(nucleotide binding);GO:0001818(negative regulation of cytokine production);GO:0002344(B cell affinity maturation);GO:0004672(protein kinase activity);GO:0004713(protein tyrosine kinase activity);GO:0004715(non-membrane spanning protein tyrosine kinase activity);GO:0005515(protein binding);GO:0005524(ATP binding);GO:0005547(phosphatidylinositol-3,4,5-trisphosphate binding);GO:0005634(nu…	04064(NF-kappa B signaling pathway);04380(Osteoclast differentiation);04611(Platelet activation);04662(B cell receptor signaling pathway);04664(Fc epsilon RI signaling pathway);05169(Epstein-Barr virus infection);05340(Primary immunodeficiency)
mmu-miR-339-5p_L+2R-3	BTK	50	-50.43	GO:0000166(nucleotide binding);GO:0001818(negative regulation of cytokine production);GO:0002344(B cell affinity maturation);GO:0004672(protein kinase activity);GO:0004713(protein tyrosine kinase activity);GO:0004715(non-membrane spanning protein tyrosine kinase activity);GO:0005515(protein binding);GO:0005524(ATP binding);GO:0005547(phosphatidylinositol-3,4,5-trisphosphate binding);GO:0005634(nu…	04064(NF-kappa B signaling pathway);04380(Osteoclast differentiation);04611(Platelet activation);04662(B cell receptor signaling pathway);04664(Fc epsilon RI signaling pathway);05169(Epstein-Barr virus infection);05340(Primary immunodeficiency)
oan-miR-27b-3p_R+1	BTK	89	-17.02	GO:0000166(nucleotide binding);GO:0001818(negative regulation of cytokine production);GO:0002344(B cell affinity maturation);GO:0004672(protein kinase activity);GO:0004713(protein tyrosine kinase activity);GO:0004715(non-membrane spanning protein tyrosine kinase activity);GO:0005515(protein binding);GO:0005524(ATP binding);GO:0005547(phosphatidylinositol-3,4,5-trisphosphate binding);GO:0005634(nu…	04064(NF-kappa B signaling pathway);04380(Osteoclast differentiation);04611(Platelet activation);04662(B cell receptor signaling pathway);04664(Fc epsilon RI signaling pathway);05169(Epstein-Barr virus infection);05340(Primary immunodeficiency)
PC-3p-48536_17	CPA6	96	-40.44	GO:0004180(carboxypeptidase activity);GO:0004181(metallocarboxypeptidase activity);GO:0006508(proteolysis);GO:0008270(zinc ion binding)	NA
PC-5p-14803_126	CPA6	83	-33.74	GO:0004180(carboxypeptidase activity);GO:0004181(metallocarboxypeptidase activity);GO:0006508(proteolysis);GO:0008270(zinc ion binding)	NA
PC-5p-51327_15	CPA6	72	-22.43	GO:0004180(carboxypeptidase activity);GO:0004181(metallocarboxypeptidase activity);GO:0006508(proteolysis);GO:0008270(zinc ion binding)	NA
bta-miR-129_R-1	CPA6	93	-25.79	GO:0004180(carboxypeptidase activity);GO:0004181(metallocarboxypeptidase activity);GO:0006508(proteolysis);GO:0008270(zinc ion binding)	NA
bta-mir-339a-p3	CPA6	73	-35.15	GO:0004180(carboxypeptidase activity);GO:0004181(metallocarboxypeptidase activity);GO:0006508(proteolysis);GO:0008270(zinc ion binding)	NA
chi-miR-1388-3p	CPA6	50	-21.56	GO:0004180(carboxypeptidase activity);GO:0004181(metallocarboxypeptidase activity);GO:0006508(proteolysis);GO:0008270(zinc ion binding)	NA
chi-miR-1388-5p_R+1	CPA6	80	-17.08	GO:0004180(carboxypeptidase activity);GO:0004181(metallocarboxypeptidase activity);GO:0006508(proteolysis);GO:0008270(zinc ion binding)	NA
chi-miR-194_R+1	CPA6	95	-17.27	GO:0004180(carboxypeptidase activity);GO:0004181(metallocarboxypeptidase activity);GO:0006508(proteolysis);GO:0008270(zinc ion binding)	NA
chi-miR-23b-5p_L-1	CPA6	95	-34.41	GO:0004180(carboxypeptidase activity);GO:0004181(metallocarboxypeptidase activity);GO:0006508(proteolysis);GO:0008270(zinc ion binding)	NA
chi-miR-30e-3p_R+1	CPA6	71	-32.97	GO:0004180(carboxypeptidase activity);GO:0004181(metallocarboxypeptidase activity);GO:0006508(proteolysis);GO:0008270(zinc ion binding)	NA
dno-miR-449c-3p	CPA6	73	-14.19	GO:0004180(carboxypeptidase activity);GO:0004181(metallocarboxypeptidase activity);GO:0006508(proteolysis);GO:0008270(zinc ion binding)	NA
mml-miR-152-5p	CPA6	63	-18.05	GO:0004180(carboxypeptidase activity);GO:0004181(metallocarboxypeptidase activity);GO:0006508(proteolysis);GO:0008270(zinc ion binding)	NA
mml-miR-194-3p_L+1	CPA6	86	-38.75	GO:0004180(carboxypeptidase activity);GO:0004181(metallocarboxypeptidase activity);GO:0006508(proteolysis);GO:0008270(zinc ion binding)	NA
mmu-miR-339-5p_L+2R-3	CPA6	75	-36.17	GO:0004180(carboxypeptidase activity);GO:0004181(metallocarboxypeptidase activity);GO:0006508(proteolysis);GO:0008270(zinc ion binding)	NA
mmu-mir-1983-p5_1ss1GA	CPA6	78	-14.66	GO:0004180(carboxypeptidase activity);GO:0004181(metallocarboxypeptidase activity);GO:0006508(proteolysis);GO:0008270(zinc ion binding)	NA
oar-miR-194_R+1	CPA6	95	-17.27	GO:0004180(carboxypeptidase activity);GO:0004181(metallocarboxypeptidase activity);GO:0006508(proteolysis);GO:0008270(zinc ion binding)	NA
oar-miR-30a-3p_R+1	CPA6	71	-55.1	GO:0004180(carboxypeptidase activity);GO:0004181(metallocarboxypeptidase activity);GO:0006508(proteolysis);GO:0008270(zinc ion binding)	NA
chi-miR-125b-3p_R+1	ENSOARG00000001675	56	-20.08	NA	NA
chi-miR-214-3p_L-1R+2	TSPAN3	95	-13.89	GO:0016020(membrane);GO:0016021(integral component of membrane)	NA
dno-miR-449c-3p	TSPAN3	90	-17.24	GO:0016020(membrane);GO:0016021(integral component of membrane)	NA
hsa-miR-4443_L+1	TSPAN3	60	-16.33	GO:0016020(membrane);GO:0016021(integral component of membrane)	NA
mml-miR-152-5p	TSPAN3	85	-42.48	GO:0016020(membrane);GO:0016021(integral component of membrane)	NA
ppy-miR-378d_R+2	TSPAN3	80	-34.02	GO:0016020(membrane);GO:0016021(integral component of membrane)	NA
PC-3p-48536_17	NCF2	86	-24.88	GO:0001669(acrosomal vesicle);GO:0005515(protein binding);GO:0005730(nucleolus);GO:0005737(cytoplasm);GO:0005829(cytosol);GO:0006909(phagocytosis);GO:0008022(protein C-terminus binding);GO:0016175(superoxide-generating NADPH oxidase activity);GO:0016176(superoxide-generating NADPH oxidase activator activity);GO:0042554(superoxide anion generation);GO:0043020(NADPH oxidase complex);GO:0043085(posi…	04145(Phagosome);04380(Osteoclast differentiation);04670(Leukocyte transendothelial migration);05140(Leishmaniasis);05418(Fluid shear stress and atherosclerosis)
bta-miR-199a-5p_R+1_1ss17CG	NCF2	98	-31.22	GO:0001669(acrosomal vesicle);GO:0005515(protein binding);GO:0005730(nucleolus);GO:0005737(cytoplasm);GO:0005829(cytosol);GO:0006909(phagocytosis);GO:0008022(protein C-terminus binding);GO:0016175(superoxide-generating NADPH oxidase activity);GO:0016176(superoxide-generating NADPH oxidase activator activity);GO:0042554(superoxide anion generation);GO:0043020(NADPH oxidase complex);GO:0043085(posi…	04145(Phagosome);04380(Osteoclast differentiation);04670(Leukocyte transendothelial migration);05140(Leishmaniasis);05418(Fluid shear stress and atherosclerosis)
cgr-miR-16-3p	NCF2	80	-16.73	GO:0001669(acrosomal vesicle);GO:0005515(protein binding);GO:0005730(nucleolus);GO:0005737(cytoplasm);GO:0005829(cytosol);GO:0006909(phagocytosis);GO:0008022(protein C-terminus binding);GO:0016175(superoxide-generating NADPH oxidase activity);GO:0016176(superoxide-generating NADPH oxidase activator activity);GO:0042554(superoxide anion generation);GO:0043020(NADPH oxidase complex);GO:0043085(posi…	04145(Phagosome);04380(Osteoclast differentiation);04670(Leukocyte transendothelial migration);05140(Leishmaniasis);05418(Fluid shear stress and atherosclerosis)
cgr-miR-298-5p	NCF2	78	-20.27	GO:0001669(acrosomal vesicle);GO:0005515(protein binding);GO:0005730(nucleolus);GO:0005737(cytoplasm);GO:0005829(cytosol);GO:0006909(phagocytosis);GO:0008022(protein C-terminus binding);GO:0016175(superoxide-generating NADPH oxidase activity);GO:0016176(superoxide-generating NADPH oxidase activator activity);GO:0042554(superoxide anion generation);GO:0043020(NADPH oxidase complex);GO:0043085(posi…	04145(Phagosome);04380(Osteoclast differentiation);04670(Leukocyte transendothelial migration);05140(Leishmaniasis);05418(Fluid shear stress and atherosclerosis)
cgr-miR-298-5p_R+1	NCF2	78	-20.27	GO:0001669(acrosomal vesicle);GO:0005515(protein binding);GO:0005730(nucleolus);GO:0005737(cytoplasm);GO:0005829(cytosol);GO:0006909(phagocytosis);GO:0008022(protein C-terminus binding);GO:0016175(superoxide-generating NADPH oxidase activity);GO:0016176(superoxide-generating NADPH oxidase activator activity);GO:0042554(superoxide anion generation);GO:0043020(NADPH oxidase complex);GO:0043085(posi…	04145(Phagosome);04380(Osteoclast differentiation);04670(Leukocyte transendothelial migration);05140(Leishmaniasis);05418(Fluid shear stress and atherosclerosis)
chi-miR-125b-3p_R+1	NCF2	79	-18.22	GO:0001669(acrosomal vesicle);GO:0005515(protein binding);GO:0005730(nucleolus);GO:0005737(cytoplasm);GO:0005829(cytosol);GO:0006909(phagocytosis);GO:0008022(protein C-terminus binding);GO:0016175(superoxide-generating NADPH oxidase activity);GO:0016176(superoxide-generating NADPH oxidase activator activity);GO:0042554(superoxide anion generation);GO:0043020(NADPH oxidase complex);GO:0043085(posi…	04145(Phagosome);04380(Osteoclast differentiation);04670(Leukocyte transendothelial migration);05140(Leishmaniasis);05418(Fluid shear stress and atherosclerosis)
chi-miR-206_R-1	NCF2	98	-33.92	GO:0001669(acrosomal vesicle);GO:0005515(protein binding);GO:0005730(nucleolus);GO:0005737(cytoplasm);GO:0005829(cytosol);GO:0006909(phagocytosis);GO:0008022(protein C-terminus binding);GO:0016175(superoxide-generating NADPH oxidase activity);GO:0016176(superoxide-generating NADPH oxidase activator activity);GO:0042554(superoxide anion generation);GO:0043020(NADPH oxidase complex);GO:0043085(posi…	04145(Phagosome);04380(Osteoclast differentiation);04670(Leukocyte transendothelial migration);05140(Leishmaniasis);05418(Fluid shear stress and atherosclerosis)
cpo-miR-1842-5p_L-1_1ss11GA	NCF2	90	-42.89	GO:0001669(acrosomal vesicle);GO:0005515(protein binding);GO:0005730(nucleolus);GO:0005737(cytoplasm);GO:0005829(cytosol);GO:0006909(phagocytosis);GO:0008022(protein C-terminus binding);GO:0016175(superoxide-generating NADPH oxidase activity);GO:0016176(superoxide-generating NADPH oxidase activator activity);GO:0042554(superoxide anion generation);GO:0043020(NADPH oxidase complex);GO:0043085(posi…	04145(Phagosome);04380(Osteoclast differentiation);04670(Leukocyte transendothelial migration);05140(Leishmaniasis);05418(Fluid shear stress and atherosclerosis)
mml-miR-152-5p	NCF2	98	-16.07	GO:0001669(acrosomal vesicle);GO:0005515(protein binding);GO:0005730(nucleolus);GO:0005737(cytoplasm);GO:0005829(cytosol);GO:0006909(phagocytosis);GO:0008022(protein C-terminus binding);GO:0016175(superoxide-generating NADPH oxidase activity);GO:0016176(superoxide-generating NADPH oxidase activator activity);GO:0042554(superoxide anion generation);GO:0043020(NADPH oxidase complex);GO:0043085(posi…	04145(Phagosome);04380(Osteoclast differentiation);04670(Leukocyte transendothelial migration);05140(Leishmaniasis);05418(Fluid shear stress and atherosclerosis)
pha-miR-106b_R+2	NCF2	95	-13.99	GO:0001669(acrosomal vesicle);GO:0005515(protein binding);GO:0005730(nucleolus);GO:0005737(cytoplasm);GO:0005829(cytosol);GO:0006909(phagocytosis);GO:0008022(protein C-terminus binding);GO:0016175(superoxide-generating NADPH oxidase activity);GO:0016176(superoxide-generating NADPH oxidase activator activity);GO:0042554(superoxide anion generation);GO:0043020(NADPH oxidase complex);GO:0043085(posi…	04145(Phagosome);04380(Osteoclast differentiation);04670(Leukocyte transendothelial migration);05140(Leishmaniasis);05418(Fluid shear stress and atherosclerosis)
cgr-miR-298-5p	GOT2	85	-18.77	GO:0003824(catalytic activity);GO:0004069(L-aspartate:2-oxoglutarate aminotransferase activity);GO:0005739(mitochondrion);GO:0005886(plasma membrane);GO:0006107(oxaloacetate metabolic process);GO:0006520(cellular amino acid metabolic process);GO:0006532(aspartate biosynthetic process);GO:0006533(aspartate catabolic process);GO:0008483(transaminase activity);GO:0009058(biosynthetic process);GO:001…	00220(Arginine biosynthesis);00250(Alanine, aspartate and glutamate metabolism);00270(Cysteine and methionine metabolism);00330(Arginine and proline metabolism);00350(Tyrosine metabolism);00360(Phenylalanine metabolism);00400(Phenylalanine, tyrosine and tryptophan biosynthesis);04975(Fat digestion and absorption)
cgr-miR-298-5p_R+1	GOT2	85	-18.77	GO:0003824(catalytic activity);GO:0004069(L-aspartate:2-oxoglutarate aminotransferase activity);GO:0005739(mitochondrion);GO:0005886(plasma membrane);GO:0006107(oxaloacetate metabolic process);GO:0006520(cellular amino acid metabolic process);GO:0006532(aspartate biosynthetic process);GO:0006533(aspartate catabolic process);GO:0008483(transaminase activity);GO:0009058(biosynthetic process);GO:001…	00220(Arginine biosynthesis);00250(Alanine, aspartate and glutamate metabolism);00270(Cysteine and methionine metabolism);00330(Arginine and proline metabolism);00350(Tyrosine metabolism);00360(Phenylalanine metabolism);00400(Phenylalanine, tyrosine and tryptophan biosynthesis);04975(Fat digestion and absorption)
dno-miR-449c-3p	GOT2	65	-12.18	GO:0003824(catalytic activity);GO:0004069(L-aspartate:2-oxoglutarate aminotransferase activity);GO:0005739(mitochondrion);GO:0005886(plasma membrane);GO:0006107(oxaloacetate metabolic process);GO:0006520(cellular amino acid metabolic process);GO:0006532(aspartate biosynthetic process);GO:0006533(aspartate catabolic process);GO:0008483(transaminase activity);GO:0009058(biosynthetic process);GO:001…	00220(Arginine biosynthesis);00250(Alanine, aspartate and glutamate metabolism);00270(Cysteine and methionine metabolism);00330(Arginine and proline metabolism);00350(Tyrosine metabolism);00360(Phenylalanine metabolism);00400(Phenylalanine, tyrosine and tryptophan biosynthesis);04975(Fat digestion and absorption)
PC-5p-19421_87	ZC2HC1B	87	-21.03	NA	NA
bta-miR-129_R-1	ZC2HC1B	60	-11.69	NA	NA
chi-miR-1224_R-1	ZC2HC1B	97	-15.81	NA	NA
chi-miR-140-3p	ZC2HC1B	65	-35.38	NA	NA
chi-miR-27b-5p	ZC2HC1B	64	-15.67	NA	NA
mml-miR-194-3p_L+1	ZC2HC1B	54	-24.76	NA	NA
mmu-miR-339-5p_L+2R-3	ZC2HC1B	81	-20.72	NA	NA
mmu-mir-1983-p5_1ss1GA	ZC2HC1B	94	-23.31	NA	NA
oar-miR-200c_R+1	ZC2HC1B	81	-11.11	NA	NA
rno-miR-871-3p_R-2_1ss13TC	ZC2HC1B	92	-16.54	NA	NA
PC-5p-19421_87	ZC2HC1B	87	-21.03	NA	NA
bta-miR-129_R-1	ZC2HC1B	60	-11.69	NA	NA
chi-miR-1224_R-1	ZC2HC1B	97	-15.81	NA	NA
chi-miR-140-3p	ZC2HC1B	65	-35.38	NA	NA
chi-miR-27b-5p	ZC2HC1B	64	-15.67	NA	NA
mml-miR-194-3p_L+1	ZC2HC1B	54	-24.76	NA	NA
mmu-miR-339-5p_L+2R-3	ZC2HC1B	81	-20.72	NA	NA
mmu-mir-1983-p5_1ss1GA	ZC2HC1B	94	-23.31	NA	NA
oar-miR-200c_R+1	ZC2HC1B	81	-11.11	NA	NA
rno-miR-871-3p_R-2_1ss13TC	ZC2HC1B	92	-16.54	NA	NA
PC-3p-35064_35	TMEM176A	98	-15.21	GO:0016020(membrane);GO:0016021(integral component of membrane)	NA
bta-miR-2478_L-1_1ss11TC	TMEM176A	50	-14.14	GO:0016020(membrane);GO:0016021(integral component of membrane)	NA
bta-mir-339a-p3	TMEM176A	74	-16.93	GO:0016020(membrane);GO:0016021(integral component of membrane)	NA
chi-miR-1388-5p_R+1	TMEM176A	78	-17.91	GO:0016020(membrane);GO:0016021(integral component of membrane)	NA
chi-miR-155-5p_R+1	TMEM176A	52	-18.09	GO:0016020(membrane);GO:0016021(integral component of membrane)	NA
chi-miR-92a-5p	TMEM176A	64	-13.69	GO:0016020(membrane);GO:0016021(integral component of membrane)	NA
dno-miR-449c-3p	TMEM176A	94	-14.46	GO:0016020(membrane);GO:0016021(integral component of membrane)	NA
mml-miR-194-3p_L+1	TMEM176A	92	-20.22	GO:0016020(membrane);GO:0016021(integral component of membrane)	NA
chi-miR-214-3p_L-1R+2	ENSOARG00000001774	99	-17.24	GO:0000166(nucleotide binding);GO:0005388(calcium-transporting ATPase activity);GO:0005524(ATP binding);GO:0016020(membrane);GO:0016021(integral component of membrane);GO:0070588(calcium ion transmembrane transport);GO:0099132(ATP hydrolysis coupled cation transmembrane transport)	NA
oan-miR-27b-3p_R+1	ENSOARG00000001774	67	-14.01	GO:0000166(nucleotide binding);GO:0005388(calcium-transporting ATPase activity);GO:0005524(ATP binding);GO:0016020(membrane);GO:0016021(integral component of membrane);GO:0070588(calcium ion transmembrane transport);GO:0099132(ATP hydrolysis coupled cation transmembrane transport)	NA
PC-3p-48536_17	NKAIN1	82	-52.9	GO:0016020(membrane);GO:0016021(integral component of membrane)	NA
chi-miR-202-3p_R+1	NKAIN1	73	-45.49	GO:0016020(membrane);GO:0016021(integral component of membrane)	NA
cpo-miR-1842-5p_L-1_1ss11GA	NKAIN1	55	-17.24	GO:0016020(membrane);GO:0016021(integral component of membrane)	NA
dno-miR-449c-3p	NKAIN1	84	-14.37	GO:0016020(membrane);GO:0016021(integral component of membrane)	NA
hsa-mir-5100-p3_1ss18TC	NKAIN1	94	-16.86	GO:0016020(membrane);GO:0016021(integral component of membrane)	NA
PC-5p-19421_87	THEM6	75	-37.31	NA	NA
mml-miR-194-3p_L+1	THEM6	89	-18.2	NA	NA
PC-3p-48536_17	ENSOARG00000001787	83	-16.46	GO:0003676(nucleic acid binding);GO:0003723(RNA binding);GO:0005515(protein binding);GO:0005634(nucleus);GO:0005737(cytoplasm);GO:0006406(mRNA export from nucleus);GO:0051028(mRNA transport)	03008(Ribosome biogenesis in eukaryotes);03013(RNA transport);03015(mRNA surveillance pathway);05164(Influenza A);05168(Herpes simplex virus 1 infection)
cgr-miR-501-3p_R-2	ENSOARG00000001787	86	-20.81	GO:0003676(nucleic acid binding);GO:0003723(RNA binding);GO:0005515(protein binding);GO:0005634(nucleus);GO:0005737(cytoplasm);GO:0006406(mRNA export from nucleus);GO:0051028(mRNA transport)	03008(Ribosome biogenesis in eukaryotes);03013(RNA transport);03015(mRNA surveillance pathway);05164(Influenza A);05168(Herpes simplex virus 1 infection)
chi-miR-202-3p_R+1	ENSOARG00000001787	70	-19.72	GO:0003676(nucleic acid binding);GO:0003723(RNA binding);GO:0005515(protein binding);GO:0005634(nucleus);GO:0005737(cytoplasm);GO:0006406(mRNA export from nucleus);GO:0051028(mRNA transport)	03008(Ribosome biogenesis in eukaryotes);03013(RNA transport);03015(mRNA surveillance pathway);05164(Influenza A);05168(Herpes simplex virus 1 infection)
chi-miR-23b-5p_L-1	ENSOARG00000001787	53	-17.97	GO:0003676(nucleic acid binding);GO:0003723(RNA binding);GO:0005515(protein binding);GO:0005634(nucleus);GO:0005737(cytoplasm);GO:0006406(mRNA export from nucleus);GO:0051028(mRNA transport)	03008(Ribosome biogenesis in eukaryotes);03013(RNA transport);03015(mRNA surveillance pathway);05164(Influenza A);05168(Herpes simplex virus 1 infection)
dno-miR-197-5p	ENSOARG00000001787	84	-17.21	GO:0003676(nucleic acid binding);GO:0003723(RNA binding);GO:0005515(protein binding);GO:0005634(nucleus);GO:0005737(cytoplasm);GO:0006406(mRNA export from nucleus);GO:0051028(mRNA transport)	03008(Ribosome biogenesis in eukaryotes);03013(RNA transport);03015(mRNA surveillance pathway);05164(Influenza A);05168(Herpes simplex virus 1 infection)
mml-miR-452-3p_L+2R-2	ENSOARG00000001787	90	-16.63	GO:0003676(nucleic acid binding);GO:0003723(RNA binding);GO:0005515(protein binding);GO:0005634(nucleus);GO:0005737(cytoplasm);GO:0006406(mRNA export from nucleus);GO:0051028(mRNA transport)	03008(Ribosome biogenesis in eukaryotes);03013(RNA transport);03015(mRNA surveillance pathway);05164(Influenza A);05168(Herpes simplex virus 1 infection)
PC-3p-48536_17	ENSOARG00000001815	88	-29.48	GO:0003700(DNA-binding transcription factor activity);GO:0005515(protein binding);GO:0006355(regulation of transcription, DNA-templated);GO:0044212(transcription regulatory region DNA binding)	NA
PC-5p-51327_15	ENSOARG00000001815	85	-28.62	GO:0003700(DNA-binding transcription factor activity);GO:0005515(protein binding);GO:0006355(regulation of transcription, DNA-templated);GO:0044212(transcription regulatory region DNA binding)	NA
bta-miR-199a-5p_R+1_1ss17CG	ENSOARG00000001815	89	-18.8	GO:0003700(DNA-binding transcription factor activity);GO:0005515(protein binding);GO:0006355(regulation of transcription, DNA-templated);GO:0044212(transcription regulatory region DNA binding)	NA
chi-miR-1388-5p_R+1	ENSOARG00000001815	71	-25.74	GO:0003700(DNA-binding transcription factor activity);GO:0005515(protein binding);GO:0006355(regulation of transcription, DNA-templated);GO:0044212(transcription regulatory region DNA binding)	NA
chi-miR-155-5p_R+1	ENSOARG00000001815	73	-23.49	GO:0003700(DNA-binding transcription factor activity);GO:0005515(protein binding);GO:0006355(regulation of transcription, DNA-templated);GO:0044212(transcription regulatory region DNA binding)	NA
chi-miR-33b-3p	ENSOARG00000001815	72	-15.05	GO:0003700(DNA-binding transcription factor activity);GO:0005515(protein binding);GO:0006355(regulation of transcription, DNA-templated);GO:0044212(transcription regulatory region DNA binding)	NA
chi-miR-92a-5p	ENSOARG00000001815	94	-20.78	GO:0003700(DNA-binding transcription factor activity);GO:0005515(protein binding);GO:0006355(regulation of transcription, DNA-templated);GO:0044212(transcription regulatory region DNA binding)	NA
dno-miR-197-5p	ENSOARG00000001815	89	-77.09	GO:0003700(DNA-binding transcription factor activity);GO:0005515(protein binding);GO:0006355(regulation of transcription, DNA-templated);GO:0044212(transcription regulatory region DNA binding)	NA
mmu-miR-339-5p_L+2R-3	ENSOARG00000001815	79	-14.7	GO:0003700(DNA-binding transcription factor activity);GO:0005515(protein binding);GO:0006355(regulation of transcription, DNA-templated);GO:0044212(transcription regulatory region DNA binding)	NA
rno-miR-871-3p_R-2_1ss13TC	ENSOARG00000001815	95	-23.64	GO:0003700(DNA-binding transcription factor activity);GO:0005515(protein binding);GO:0006355(regulation of transcription, DNA-templated);GO:0044212(transcription regulatory region DNA binding)	NA
PC-5p-19421_87	CDH5	62	-16.41	GO:0001955(blood vessel maturation);GO:0005102(signaling receptor binding);GO:0005509(calcium ion binding);GO:0005886(plasma membrane);GO:0005911(cell-cell junction);GO:0005912(adherens junction);GO:0005913(cell-cell adherens junction);GO:0005923(bicellular tight junction);GO:0007043(cell-cell junction assembly);GO:0007155(cell adhesion);GO:0007156(homophilic cell adhesion via plasma membrane adh…	04514(Cell adhesion molecules (CAMs));04670(Leukocyte transendothelial migration);05418(Fluid shear stress and atherosclerosis)
bta-miR-132	CDH5	96	-15.82	GO:0001955(blood vessel maturation);GO:0005102(signaling receptor binding);GO:0005509(calcium ion binding);GO:0005886(plasma membrane);GO:0005911(cell-cell junction);GO:0005912(adherens junction);GO:0005913(cell-cell adherens junction);GO:0005923(bicellular tight junction);GO:0007043(cell-cell junction assembly);GO:0007155(cell adhesion);GO:0007156(homophilic cell adhesion via plasma membrane adh…	04514(Cell adhesion molecules (CAMs));04670(Leukocyte transendothelial migration);05418(Fluid shear stress and atherosclerosis)
bta-miR-212	CDH5	88	-19.87	GO:0001955(blood vessel maturation);GO:0005102(signaling receptor binding);GO:0005509(calcium ion binding);GO:0005886(plasma membrane);GO:0005911(cell-cell junction);GO:0005912(adherens junction);GO:0005913(cell-cell adherens junction);GO:0005923(bicellular tight junction);GO:0007043(cell-cell junction assembly);GO:0007155(cell adhesion);GO:0007156(homophilic cell adhesion via plasma membrane adh…	04514(Cell adhesion molecules (CAMs));04670(Leukocyte transendothelial migration);05418(Fluid shear stress and atherosclerosis)
bta-mir-339a-p3	CDH5	80	-21.96	GO:0001955(blood vessel maturation);GO:0005102(signaling receptor binding);GO:0005509(calcium ion binding);GO:0005886(plasma membrane);GO:0005911(cell-cell junction);GO:0005912(adherens junction);GO:0005913(cell-cell adherens junction);GO:0005923(bicellular tight junction);GO:0007043(cell-cell junction assembly);GO:0007155(cell adhesion);GO:0007156(homophilic cell adhesion via plasma membrane adh…	04514(Cell adhesion molecules (CAMs));04670(Leukocyte transendothelial migration);05418(Fluid shear stress and atherosclerosis)
cgr-miR-298-5p	CDH5	82	-77.65	GO:0001955(blood vessel maturation);GO:0005102(signaling receptor binding);GO:0005509(calcium ion binding);GO:0005886(plasma membrane);GO:0005911(cell-cell junction);GO:0005912(adherens junction);GO:0005913(cell-cell adherens junction);GO:0005923(bicellular tight junction);GO:0007043(cell-cell junction assembly);GO:0007155(cell adhesion);GO:0007156(homophilic cell adhesion via plasma membrane adh…	04514(Cell adhesion molecules (CAMs));04670(Leukocyte transendothelial migration);05418(Fluid shear stress and atherosclerosis)
cgr-miR-298-5p_R+1	CDH5	82	-77.65	GO:0001955(blood vessel maturation);GO:0005102(signaling receptor binding);GO:0005509(calcium ion binding);GO:0005886(plasma membrane);GO:0005911(cell-cell junction);GO:0005912(adherens junction);GO:0005913(cell-cell adherens junction);GO:0005923(bicellular tight junction);GO:0007043(cell-cell junction assembly);GO:0007155(cell adhesion);GO:0007156(homophilic cell adhesion via plasma membrane adh…	04514(Cell adhesion molecules (CAMs));04670(Leukocyte transendothelial migration);05418(Fluid shear stress and atherosclerosis)
chi-miR-125a-3p	CDH5	68	-38.94	GO:0001955(blood vessel maturation);GO:0005102(signaling receptor binding);GO:0005509(calcium ion binding);GO:0005886(plasma membrane);GO:0005911(cell-cell junction);GO:0005912(adherens junction);GO:0005913(cell-cell adherens junction);GO:0005923(bicellular tight junction);GO:0007043(cell-cell junction assembly);GO:0007155(cell adhesion);GO:0007156(homophilic cell adhesion via plasma membrane adh…	04514(Cell adhesion molecules (CAMs));04670(Leukocyte transendothelial migration);05418(Fluid shear stress and atherosclerosis)
chi-miR-155-5p_R+1	CDH5	61	-16.04	GO:0001955(blood vessel maturation);GO:0005102(signaling receptor binding);GO:0005509(calcium ion binding);GO:0005886(plasma membrane);GO:0005911(cell-cell junction);GO:0005912(adherens junction);GO:0005913(cell-cell adherens junction);GO:0005923(bicellular tight junction);GO:0007043(cell-cell junction assembly);GO:0007155(cell adhesion);GO:0007156(homophilic cell adhesion via plasma membrane adh…	04514(Cell adhesion molecules (CAMs));04670(Leukocyte transendothelial migration);05418(Fluid shear stress and atherosclerosis)
chi-miR-33b-3p	CDH5	63	-18.87	GO:0001955(blood vessel maturation);GO:0005102(signaling receptor binding);GO:0005509(calcium ion binding);GO:0005886(plasma membrane);GO:0005911(cell-cell junction);GO:0005912(adherens junction);GO:0005913(cell-cell adherens junction);GO:0005923(bicellular tight junction);GO:0007043(cell-cell junction assembly);GO:0007155(cell adhesion);GO:0007156(homophilic cell adhesion via plasma membrane adh…	04514(Cell adhesion molecules (CAMs));04670(Leukocyte transendothelial migration);05418(Fluid shear stress and atherosclerosis)
cpo-miR-1842-5p_L-1_1ss11GA	CDH5	69	-20.79	GO:0001955(blood vessel maturation);GO:0005102(signaling receptor binding);GO:0005509(calcium ion binding);GO:0005886(plasma membrane);GO:0005911(cell-cell junction);GO:0005912(adherens junction);GO:0005913(cell-cell adherens junction);GO:0005923(bicellular tight junction);GO:0007043(cell-cell junction assembly);GO:0007155(cell adhesion);GO:0007156(homophilic cell adhesion via plasma membrane adh…	04514(Cell adhesion molecules (CAMs));04670(Leukocyte transendothelial migration);05418(Fluid shear stress and atherosclerosis)
hsa-miR-4443_L+1	CDH5	50	-17.4	GO:0001955(blood vessel maturation);GO:0005102(signaling receptor binding);GO:0005509(calcium ion binding);GO:0005886(plasma membrane);GO:0005911(cell-cell junction);GO:0005912(adherens junction);GO:0005913(cell-cell adherens junction);GO:0005923(bicellular tight junction);GO:0007043(cell-cell junction assembly);GO:0007155(cell adhesion);GO:0007156(homophilic cell adhesion via plasma membrane adh…	04514(Cell adhesion molecules (CAMs));04670(Leukocyte transendothelial migration);05418(Fluid shear stress and atherosclerosis)
mmu-miR-345-3p_R-1	CDH5	65	-16.3	GO:0001955(blood vessel maturation);GO:0005102(signaling receptor binding);GO:0005509(calcium ion binding);GO:0005886(plasma membrane);GO:0005911(cell-cell junction);GO:0005912(adherens junction);GO:0005913(cell-cell adherens junction);GO:0005923(bicellular tight junction);GO:0007043(cell-cell junction assembly);GO:0007155(cell adhesion);GO:0007156(homophilic cell adhesion via plasma membrane adh…	04514(Cell adhesion molecules (CAMs));04670(Leukocyte transendothelial migration);05418(Fluid shear stress and atherosclerosis)
mmu-mir-1983-p5_1ss1GA	CDH5	75	-15.65	GO:0001955(blood vessel maturation);GO:0005102(signaling receptor binding);GO:0005509(calcium ion binding);GO:0005886(plasma membrane);GO:0005911(cell-cell junction);GO:0005912(adherens junction);GO:0005913(cell-cell adherens junction);GO:0005923(bicellular tight junction);GO:0007043(cell-cell junction assembly);GO:0007155(cell adhesion);GO:0007156(homophilic cell adhesion via plasma membrane adh…	04514(Cell adhesion molecules (CAMs));04670(Leukocyte transendothelial migration);05418(Fluid shear stress and atherosclerosis)
oan-miR-27b-3p_R+1	CDH5	86	-44.88	GO:0001955(blood vessel maturation);GO:0005102(signaling receptor binding);GO:0005509(calcium ion binding);GO:0005886(plasma membrane);GO:0005911(cell-cell junction);GO:0005912(adherens junction);GO:0005913(cell-cell adherens junction);GO:0005923(bicellular tight junction);GO:0007043(cell-cell junction assembly);GO:0007155(cell adhesion);GO:0007156(homophilic cell adhesion via plasma membrane adh…	04514(Cell adhesion molecules (CAMs));04670(Leukocyte transendothelial migration);05418(Fluid shear stress and atherosclerosis)
ppy-miR-378d_R+2	CDH5	74	-33.88	GO:0001955(blood vessel maturation);GO:0005102(signaling receptor binding);GO:0005509(calcium ion binding);GO:0005886(plasma membrane);GO:0005911(cell-cell junction);GO:0005912(adherens junction);GO:0005913(cell-cell adherens junction);GO:0005923(bicellular tight junction);GO:0007043(cell-cell junction assembly);GO:0007155(cell adhesion);GO:0007156(homophilic cell adhesion via plasma membrane adh…	04514(Cell adhesion molecules (CAMs));04670(Leukocyte transendothelial migration);05418(Fluid shear stress and atherosclerosis)
PC-5p-19421_87	CDH5	62	-16.41	GO:0001955(blood vessel maturation);GO:0005102(signaling receptor binding);GO:0005509(calcium ion binding);GO:0005886(plasma membrane);GO:0005911(cell-cell junction);GO:0005912(adherens junction);GO:0005913(cell-cell adherens junction);GO:0005923(bicellular tight junction);GO:0007043(cell-cell junction assembly);GO:0007155(cell adhesion);GO:0007156(homophilic cell adhesion via plasma membrane adh…	04514(Cell adhesion molecules (CAMs));04670(Leukocyte transendothelial migration);05418(Fluid shear stress and atherosclerosis)
bta-miR-132	CDH5	96	-15.82	GO:0001955(blood vessel maturation);GO:0005102(signaling receptor binding);GO:0005509(calcium ion binding);GO:0005886(plasma membrane);GO:0005911(cell-cell junction);GO:0005912(adherens junction);GO:0005913(cell-cell adherens junction);GO:0005923(bicellular tight junction);GO:0007043(cell-cell junction assembly);GO:0007155(cell adhesion);GO:0007156(homophilic cell adhesion via plasma membrane adh…	04514(Cell adhesion molecules (CAMs));04670(Leukocyte transendothelial migration);05418(Fluid shear stress and atherosclerosis)
bta-miR-212	CDH5	88	-19.87	GO:0001955(blood vessel maturation);GO:0005102(signaling receptor binding);GO:0005509(calcium ion binding);GO:0005886(plasma membrane);GO:0005911(cell-cell junction);GO:0005912(adherens junction);GO:0005913(cell-cell adherens junction);GO:0005923(bicellular tight junction);GO:0007043(cell-cell junction assembly);GO:0007155(cell adhesion);GO:0007156(homophilic cell adhesion via plasma membrane adh…	04514(Cell adhesion molecules (CAMs));04670(Leukocyte transendothelial migration);05418(Fluid shear stress and atherosclerosis)
bta-mir-339a-p3	CDH5	80	-21.96	GO:0001955(blood vessel maturation);GO:0005102(signaling receptor binding);GO:0005509(calcium ion binding);GO:0005886(plasma membrane);GO:0005911(cell-cell junction);GO:0005912(adherens junction);GO:0005913(cell-cell adherens junction);GO:0005923(bicellular tight junction);GO:0007043(cell-cell junction assembly);GO:0007155(cell adhesion);GO:0007156(homophilic cell adhesion via plasma membrane adh…	04514(Cell adhesion molecules (CAMs));04670(Leukocyte transendothelial migration);05418(Fluid shear stress and atherosclerosis)
cgr-miR-298-5p	CDH5	82	-77.65	GO:0001955(blood vessel maturation);GO:0005102(signaling receptor binding);GO:0005509(calcium ion binding);GO:0005886(plasma membrane);GO:0005911(cell-cell junction);GO:0005912(adherens junction);GO:0005913(cell-cell adherens junction);GO:0005923(bicellular tight junction);GO:0007043(cell-cell junction assembly);GO:0007155(cell adhesion);GO:0007156(homophilic cell adhesion via plasma membrane adh…	04514(Cell adhesion molecules (CAMs));04670(Leukocyte transendothelial migration);05418(Fluid shear stress and atherosclerosis)
cgr-miR-298-5p_R+1	CDH5	82	-77.65	GO:0001955(blood vessel maturation);GO:0005102(signaling receptor binding);GO:0005509(calcium ion binding);GO:0005886(plasma membrane);GO:0005911(cell-cell junction);GO:0005912(adherens junction);GO:0005913(cell-cell adherens junction);GO:0005923(bicellular tight junction);GO:0007043(cell-cell junction assembly);GO:0007155(cell adhesion);GO:0007156(homophilic cell adhesion via plasma membrane adh…	04514(Cell adhesion molecules (CAMs));04670(Leukocyte transendothelial migration);05418(Fluid shear stress and atherosclerosis)
chi-miR-125a-3p	CDH5	68	-38.94	GO:0001955(blood vessel maturation);GO:0005102(signaling receptor binding);GO:0005509(calcium ion binding);GO:0005886(plasma membrane);GO:0005911(cell-cell junction);GO:0005912(adherens junction);GO:0005913(cell-cell adherens junction);GO:0005923(bicellular tight junction);GO:0007043(cell-cell junction assembly);GO:0007155(cell adhesion);GO:0007156(homophilic cell adhesion via plasma membrane adh…	04514(Cell adhesion molecules (CAMs));04670(Leukocyte transendothelial migration);05418(Fluid shear stress and atherosclerosis)
chi-miR-155-5p_R+1	CDH5	61	-16.04	GO:0001955(blood vessel maturation);GO:0005102(signaling receptor binding);GO:0005509(calcium ion binding);GO:0005886(plasma membrane);GO:0005911(cell-cell junction);GO:0005912(adherens junction);GO:0005913(cell-cell adherens junction);GO:0005923(bicellular tight junction);GO:0007043(cell-cell junction assembly);GO:0007155(cell adhesion);GO:0007156(homophilic cell adhesion via plasma membrane adh…	04514(Cell adhesion molecules (CAMs));04670(Leukocyte transendothelial migration);05418(Fluid shear stress and atherosclerosis)
[truncated: 15,168 more rows]
