# Supplementary material for: Whole-transcriptome analyses of sheep embryonic testicular cells infected with the bluetongue virus
Source: Front Immunol. 2022 Dec 1;13:1053059. doi: 10.3389/fimmu.2022.1053059 (PMC9751015; doi:10.3389/fimmu.2022.1053059)
Supplement: Supplementary file 8 [file Table_7.xlsx]

## Sheet: Sheet1
transcript name	target gene symbol	GO terms	KEGG pathways
ENSOART00000027460	ENSOARG00000015153	GO:0000166(nucleotide binding);GO:0003924(GTPase activity);GO:0005525(GTP binding)	04621(NOD-like receptor signaling pathway)
ENSOART00000027460	ENSOARG00000015072	GO:0000166(nucleotide binding);GO:0003924(GTPase activity);GO:0005525(GTP binding)	04621(NOD-like receptor signaling pathway)
ENSOART00000027460	ENSOARG00000010308	NA	NA
ENSOART00000028966	ENSOARG00000011320	GO:0003735(structural constituent of ribosome);GO:0005840(ribosome);GO:0006412(translation)	NA
ENSOART00000028966	ENSOARG00000005454	GO:0003676(nucleic acid binding);GO:0005622(intracellular);GO:0006355(regulation of transcription, DNA-templated)	NA
ENSOART00000028966	ENSOARG00000005458	GO:0003676(nucleic acid binding)	NA
ENSOART00000028966	ENSOARG00000005447	NA	NA
ENSOART00000027840	RAB26	GO:0000139(Golgi membrane);GO:0003924(GTPase activity);GO:0005525(GTP binding);GO:0019002(GMP binding);GO:0030667(secretory granule membrane);GO:0035272(exocrine system development);GO:0043001(Golgi to plasma membrane protein transport);GO:0045055(regulated exocytosis);GO:0098993(anchored component of synaptic vesicle membrane);GO:0099575(regulation of protein catabolic process at presynapse, mod…	NA
ENSOART00000028075	CTSC	GO:0001913(T cell mediated cytotoxicity);GO:0004252(serine-type endopeptidase activity);GO:0005654(nucleoplasm);GO:0005737(cytoplasm);GO:0005813(centrosome);GO:0006508(proteolysis);GO:0006915(apoptotic process);GO:0008233(peptidase activity);GO:0008234(cysteine-type peptidase activity);GO:0016505(peptidase activator activity involved in apoptotic process);GO:0016787(hydrolase activity);GO:0031642…	04142(Lysosome);04210(Apoptosis)
ENSOART00000028910	ENSOARG00000010572	NA	NA
ENSOART00000028910	ENSOARG00000010692	NA	NA
ENSOART00000028910	CDSN	GO:0043589(skin morphogenesis)	NA
ENSOART00000028910	C6orf15	NA	NA
ENSOART00000028910	ENSOARG00000010685	GO:0005886(plasma membrane);GO:0007162(negative regulation of cell adhesion);GO:0016020(membrane);GO:0016021(integral component of membrane)	NA
ENSOART00000028910	ENSOARG00000008853	NA	NA
ENSOART00000028738	ATP8B4	GO:0000166(nucleotide binding);GO:0000287(magnesium ion binding);GO:0004012(phospholipid-translocating ATPase activity);GO:0005524(ATP binding);GO:0005794(Golgi apparatus);GO:0005886(plasma membrane);GO:0015914(phospholipid transport);GO:0016020(membrane);GO:0016021(integral component of membrane);GO:0045332(phospholipid translocation)	NA
ENSOART00000028315	LMO7	GO:0005515(protein binding);GO:0005635(nuclear envelope);GO:0005654(nucleoplasm);GO:0005737(cytoplasm);GO:0005886(plasma membrane);GO:0016324(apical plasma membrane);GO:0023051(regulation of signaling);GO:0030155(regulation of cell adhesion);GO:0046872(metal ion binding)	04520(Adherens junction)
ENSOART00000028315	LMO7	GO:0005515(protein binding);GO:0005635(nuclear envelope);GO:0005654(nucleoplasm);GO:0005737(cytoplasm);GO:0005886(plasma membrane);GO:0016324(apical plasma membrane);GO:0023051(regulation of signaling);GO:0030155(regulation of cell adhesion);GO:0046872(metal ion binding)	04520(Adherens junction)
MSTRG.21019.13	RF01956	NA	NA
MSTRG.21019.13	RF01957	NA	NA
MSTRG.21019.13	RF01955	NA	NA
MSTRG.21019.13	RF01684	NA	NA
MSTRG.21019.13	RF01684	NA	NA
MSTRG.21019.13	RF01871	NA	NA
MSTRG.32327.1	LARP1	GO:0000339(RNA cap binding);GO:0000340(RNA 7-methylguanosine cap binding);GO:0003723(RNA binding);GO:0003730(mRNA 3'-UTR binding);GO:0005737(cytoplasm);GO:0005844(polysome);GO:0006413(translational initiation);GO:0008190(eukaryotic initiation factor 4E binding);GO:0008283(cell population proliferation);GO:0008494(translation activator activity);GO:0010494(cytoplasmic stress granule);GO:0016239(po…	NA
MSTRG.32327.1	CNOT8	GO:0000175(3'-5'-exoribonuclease activity);GO:0003676(nucleic acid binding);GO:0004535(poly(A)-specific ribonuclease activity);GO:0005634(nucleus);GO:0006351(transcription, DNA-templated);GO:0008284(positive regulation of cell population proliferation);GO:0030014(CCR4-NOT complex);GO:0043928(exonucleolytic nuclear-transcribed mRNA catabolic process involved in deadenylation-dependent decay);GO:00…	03018(RNA degradation)
MSTRG.32327.1	FAXDC2	GO:0005506(iron ion binding);GO:0008610(lipid biosynthetic process);GO:0016020(membrane);GO:0016021(integral component of membrane);GO:0016491(oxidoreductase activity);GO:0055114(oxidation-reduction process)	NA
MSTRG.32327.1	GEMIN5	GO:0000340(RNA 7-methylguanosine cap binding);GO:0000387(spliceosomal snRNP assembly);GO:0003730(mRNA 3'-UTR binding);GO:0005515(protein binding);GO:0005654(nucleoplasm);GO:0005737(cytoplasm);GO:0005829(cytosol);GO:0006417(regulation of translation);GO:0016604(nuclear body);GO:0017069(snRNA binding);GO:0022625(cytosolic large ribosomal subunit);GO:0030619(U1 snRNA binding);GO:0030621(U4 snRNA bin…	03013(RNA transport)
MSTRG.6128.1	RF00004	NA	NA
MSTRG.6128.1	RF00004	NA	NA
MSTRG.6128.1	RF00004	NA	NA
MSTRG.6128.1	TMEM106A	GO:0016020(membrane);GO:0016021(integral component of membrane)	NA
MSTRG.6128.1	NBR1	GO:0000407(phagophore assembly site);GO:0005515(protein binding);GO:0005654(nucleoplasm);GO:0005739(mitochondrion);GO:0005770(late endosome);GO:0005776(autophagosome);GO:0005829(cytosol);GO:0008270(zinc ion binding);GO:0016236(macroautophagy);GO:0016604(nuclear body);GO:0030500(regulation of bone mineralization);GO:0032872(regulation of stress-activated MAPK cascade);GO:0043130(ubiquitin binding)…	04137(Mitophagy - animal)
MSTRG.6128.1	RF02153	NA	NA
MSTRG.6128.1	RF00004	NA	NA
MSTRG.38260.1	OSGIN2	NA	NA
MSTRG.38260.1	RIPK2	GO:0000166(nucleotide binding);GO:0001961(positive regulation of cytokine-mediated signaling pathway);GO:0002250(adaptive immune response);GO:0002376(immune system process);GO:0002827(positive regulation of T-helper 1 type immune response);GO:0004672(protein kinase activity);GO:0004674(protein serine/threonine kinase activity);GO:0005102(signaling receptor binding);GO:0005524(ATP binding);GO:0005…	04621(NOD-like receptor signaling pathway);04722(Neurotrophin signaling pathway);05152(Tuberculosis)
MSTRG.25561.6	ENSOARG00000014636	GO:0046940(nucleoside monophosphate phosphorylation);GO:0050145(nucleoside monophosphate kinase activity)	00240(Pyrimidine metabolism)
MSTRG.25561.6	ENSOARG00000014636	GO:0046940(nucleoside monophosphate phosphorylation);GO:0050145(nucleoside monophosphate kinase activity)	00240(Pyrimidine metabolism)
MSTRG.14883.1	HSP90AA1	GO:0001934(positive regulation of protein phosphorylation);GO:0005524(ATP binding);GO:0005634(nucleus);GO:0005737(cytoplasm);GO:0005829(cytosol);GO:0006457(protein folding);GO:0007004(telomere maintenance via telomerase);GO:0009408(response to heat);GO:0009409(response to cold);GO:0016887(ATPase activity);GO:0021955(central nervous system neuron axonogenesis);GO:0030010(establishment of cell pola…	04141(Protein processing in endoplasmic reticulum);04151(PI3K-Akt signaling pathway);04217(Necroptosis);04612(Antigen processing and presentation);04621(NOD-like receptor signaling pathway);04657(IL-17 signaling pathway);04659(Th17 cell differentiation);04914(Progesterone-mediated oocyte maturation);04915(Estrogen signaling pathway);05200(Pathways in cancer);05215(Prostate cancer);05418(Fluid she…
MSTRG.14883.1	WDR20	GO:0005515(protein binding)	NA
MSTRG.14883.1	ENSOARG00000003839	NA	NA
MSTRG.28407.5	ERGIC2	GO:0005634(nucleus);GO:0005730(nucleolus);GO:0005737(cytoplasm);GO:0006890(retrograde vesicle-mediated transport, Golgi to endoplasmic reticulum);GO:0043231(intracellular membrane-bounded organelle)	NA
MSTRG.28407.5	OVCH1	GO:0004252(serine-type endopeptidase activity);GO:0006508(proteolysis);GO:0008233(peptidase activity);GO:0008236(serine-type peptidase activity);GO:0016787(hydrolase activity)	NA
MSTRG.39140.1	ENSOARG00000006020	GO:0000387(spliceosomal snRNP assembly);GO:0000398(mRNA splicing, via spliceosome);GO:0003723(RNA binding);GO:0005634(nucleus);GO:0005681(spliceosomal complex);GO:0005737(cytoplasm);GO:0005829(cytosol);GO:0006397(mRNA processing);GO:0008380(RNA splicing)	NA
MSTRG.27765.4	ENSOARG00000002903	GO:0016020(membrane);GO:0016021(integral component of membrane)	NA
MSTRG.27765.4	LLPH	GO:0001099(basal RNA polymerase II transcription machinery binding);GO:0005694(chromosome);GO:0005730(nucleolus);GO:0060999(positive regulation of dendritic spine development);GO:0097484(dendrite extension)	NA
MSTRG.27765.4	RF00001	NA	NA
MSTRG.27765.4	IRAK3	GO:0000287(magnesium ion binding);GO:0002755(MyD88-dependent toll-like receptor signaling pathway);GO:0004672(protein kinase activity);GO:0004674(protein serine/threonine kinase activity);GO:0005515(protein binding);GO:0005524(ATP binding);GO:0005634(nucleus);GO:0005737(cytoplasm);GO:0006468(protein phosphorylation);GO:0007165(signal transduction);GO:0010933(positive regulation of macrophage tole…	04722(Neurotrophin signaling pathway)
MSTRG.38735.12	MIR222	NA	NA
MSTRG.38735.12	oar-mir-221	NA	05206(MicroRNAs in cancer)
MSTRG.21019.16	RF01956	NA	NA
MSTRG.21019.16	RF01957	NA	NA
MSTRG.21019.16	RF01955	NA	NA
MSTRG.21019.16	RF01684	NA	NA
MSTRG.21019.16	RF01684	NA	NA
MSTRG.21019.16	RF01871	NA	NA
MSTRG.33976.1	CXCL8	GO:0005125(cytokine activity);GO:0005153(interleukin-8 receptor binding);GO:0005576(extracellular region);GO:0005615(extracellular space);GO:0006935(chemotaxis);GO:0006952(defense response);GO:0006954(inflammatory response);GO:0006955(immune response);GO:0007050(cell cycle arrest);GO:0008009(chemokine activity);GO:0010469(regulation of signaling receptor activity);GO:0030155(regulation of cell ad…	04060(Cytokine-cytokine receptor interaction);04062(Chemokine signaling pathway);04064(NF-kappa B signaling pathway);04072(Phospholipase D signaling pathway);04218(Cellular senescence);04620(Toll-like receptor signaling pathway);04621(NOD-like receptor signaling pathway);04622(RIG-I-like receptor signaling pathway);04657(IL-17 signaling pathway);04932(Non-alcoholic fatty liver disease (NAFLD));04…
MSTRG.3905.1	TMPRSS2	GO:0004252(serine-type endopeptidase activity);GO:0005515(protein binding);GO:0005886(plasma membrane);GO:0006508(proteolysis);GO:0008233(peptidase activity);GO:0008236(serine-type peptidase activity);GO:0016020(membrane);GO:0016021(integral component of membrane);GO:0016540(protein autoprocessing);GO:0016787(hydrolase activity);GO:0046598(positive regulation of viral entry into host cell)	05164(Influenza A);05202(Transcriptional misregulation in cancer);05215(Prostate cancer)
MSTRG.3905.1	MX2	GO:0000166(nucleotide binding);GO:0003924(GTPase activity);GO:0005525(GTP binding);GO:0005643(nuclear pore);GO:0009615(response to virus);GO:0035455(response to interferon-alpha);GO:0046822(regulation of nucleocytoplasmic transport);GO:0051607(defense response to virus);GO:0051726(regulation of cell cycle)	NA
MSTRG.3905.1	MX1	GO:0000166(nucleotide binding);GO:0003924(GTPase activity);GO:0005525(GTP binding);GO:0005737(cytoplasm);GO:0005829(cytosol);GO:0009615(response to virus);GO:0031965(nuclear membrane);GO:0042802(identical protein binding);GO:0045071(negative regulation of viral genome replication);GO:0048471(perinuclear region of cytoplasm);GO:0051607(defense response to virus)	05160(Hepatitis C);05162(Measles);05164(Influenza A);05165(Human papillomavirus infection)
MSTRG.3905.1	FAM3B	GO:0016020(membrane);GO:0016021(integral component of membrane);GO:0030073(insulin secretion);GO:0042593(glucose homeostasis)	NA
MSTRG.6399.1	ACTG1	GO:0000166(nucleotide binding);GO:0005200(structural constituent of cytoskeleton);GO:0005522(profilin binding);GO:0005524(ATP binding);GO:0005856(cytoskeleton);GO:0005884(actin filament);GO:0005886(plasma membrane);GO:0005925(focal adhesion);GO:0015629(actin cytoskeleton);GO:0030016(myofibril);GO:0031625(ubiquitin protein ligase binding);GO:0031941(filamentous actin);GO:0042802(identical protein …	04015(Rap1 signaling pathway);04145(Phagosome);04210(Apoptosis);04390(Hippo signaling pathway);04510(Focal adhesion);04520(Adherens junction);04530(Tight junction);04611(Platelet activation);04670(Leukocyte transendothelial migration);04714(Thermogenesis);04810(Regulation of actin cytoskeleton);04919(Thyroid hormone signaling pathway);04921(Oxytocin signaling pathway);05100(Bacterial invasion of …
MSTRG.6399.1	BAHCC1	GO:0003682(chromatin binding)	NA
MSTRG.6399.1	ENSOARG00000018531	NA	NA
MSTRG.6399.1	ENSOARG00000023701	NA	NA
MSTRG.17144.3	PDCD1LG2	GO:0016020(membrane);GO:0016021(integral component of membrane);GO:0032689(negative regulation of interferon-gamma production);GO:0032693(negative regulation of interleukin-10 production);GO:0046007(negative regulation of activated T cell proliferation)	NA
MSTRG.17144.3	CD274	GO:0002845(positive regulation of tolerance induction to tumor cell);GO:0005886(plasma membrane);GO:0006955(immune response);GO:0007165(signal transduction);GO:0007166(cell surface receptor signaling pathway);GO:0009897(external side of plasma membrane);GO:0016020(membrane);GO:0016021(integral component of membrane);GO:0031295(T cell costimulation);GO:0031901(early endosome membrane);GO:0032689(n…	04514(Cell adhesion molecules (CAMs))
MSTRG.9585.2	ENSOARG00000016957	GO:0005634(nucleus);GO:0005730(nucleolus);GO:0016605(PML body);GO:0031397(negative regulation of protein ubiquitination);GO:0032435(negative regulation of proteasomal ubiquitin-dependent protein catabolic process);GO:0034644(cellular response to UV)	NA
MSTRG.29725.1	MAGI2	GO:0002092(positive regulation of receptor internalization);GO:0005515(protein binding);GO:0005634(nucleus);GO:0005737(cytoplasm);GO:0005886(plasma membrane);GO:0005923(bicellular tight junction);GO:0007165(signal transduction);GO:0019902(phosphatase binding);GO:0030159(receptor signaling complex scaffold activity);GO:0030425(dendrite);GO:0031697(beta-1 adrenergic receptor binding);GO:0032516(pos…	NA
MSTRG.13616.1	ENSOARG00000009097	GO:0003723(RNA binding);GO:0003725(double-stranded RNA binding);GO:0005524(ATP binding);GO:0006955(immune response);GO:0016740(transferase activity);GO:0016779(nucleotidyltransferase activity);GO:0051607(defense response to virus)	NA
MSTRG.13616.1	RPH3A	GO:0005623(cell);GO:0006886(intracellular protein transport);GO:0016020(membrane);GO:0017137(Rab GTPase binding);GO:0046872(metal ion binding);GO:0061669(spontaneous neurotransmitter secretion);GO:0098793(presynapse)	NA
MSTRG.3283.1	TNFSF10	GO:0005125(cytokine activity);GO:0005164(tumor necrosis factor receptor binding);GO:0005515(protein binding);GO:0005615(extracellular space);GO:0006955(immune response);GO:0008270(zinc ion binding);GO:0010469(regulation of signaling receptor activity);GO:0016020(membrane);GO:0016021(integral component of membrane);GO:0032813(tumor necrosis factor receptor superfamily binding);GO:0042802(identical…	04060(Cytokine-cytokine receptor interaction);04068(FoxO signaling pathway);04210(Apoptosis);04217(Necroptosis);04650(Natural killer cell mediated cytotoxicity);05164(Influenza A)
MSTRG.3283.1	GHSR	GO:0001616(growth hormone secretagogue receptor activity);GO:0004930(G protein-coupled receptor activity);GO:0007165(signal transduction);GO:0007186(G protein-coupled receptor signaling pathway);GO:0008154(actin polymerization or depolymerization);GO:0008343(adult feeding behavior);GO:0009725(response to hormone);GO:0009755(hormone-mediated signaling pathway);GO:0009986(cell surface);GO:0016020(m…	04024(cAMP signaling pathway);04080(Neuroactive ligand-receptor interaction)
MSTRG.9442.1	IRF8	GO:0000122(negative regulation of transcription by RNA polymerase II);GO:0000977(RNA polymerase II regulatory region sequence-specific DNA binding);GO:0000978(RNA polymerase II proximal promoter sequence-specific DNA binding);GO:0001227(DNA-binding transcription repressor activity, RNA polymerase II-specific);GO:0003677(DNA binding);GO:0003700(DNA-binding transcription factor activity);GO:0005515…	05133(Pertussis)
MSTRG.17219.1	CCDC171	NA	NA
MSTRG.3290.6	TNFSF10	GO:0005125(cytokine activity);GO:0005164(tumor necrosis factor receptor binding);GO:0005515(protein binding);GO:0005615(extracellular space);GO:0006955(immune response);GO:0008270(zinc ion binding);GO:0010469(regulation of signaling receptor activity);GO:0016020(membrane);GO:0016021(integral component of membrane);GO:0032813(tumor necrosis factor receptor superfamily binding);GO:0042802(identical…	04060(Cytokine-cytokine receptor interaction);04068(FoxO signaling pathway);04210(Apoptosis);04217(Necroptosis);04650(Natural killer cell mediated cytotoxicity);05164(Influenza A)
MSTRG.3290.6	GHSR	GO:0001616(growth hormone secretagogue receptor activity);GO:0004930(G protein-coupled receptor activity);GO:0007165(signal transduction);GO:0007186(G protein-coupled receptor signaling pathway);GO:0008154(actin polymerization or depolymerization);GO:0008343(adult feeding behavior);GO:0009725(response to hormone);GO:0009755(hormone-mediated signaling pathway);GO:0009986(cell surface);GO:0016020(m…	04024(cAMP signaling pathway);04080(Neuroactive ligand-receptor interaction)
MSTRG.12427.1	SNX18	GO:0000281(mitotic cytokinesis);GO:0005546(phosphatidylinositol-4,5-bisphosphate binding);GO:0006897(endocytosis);GO:0016197(endosomal transport);GO:0030136(clathrin-coated vesicle);GO:0031234(extrinsic component of cytoplasmic side of plasma membrane);GO:0031410(cytoplasmic vesicle);GO:0035091(phosphatidylinositol binding);GO:0036089(cleavage furrow formation);GO:0043547(positive regulation of G…	NA
MSTRG.19051.1	CCL20	GO:0005125(cytokine activity);GO:0005576(extracellular region);GO:0005615(extracellular space);GO:0006935(chemotaxis);GO:0006955(immune response);GO:0008009(chemokine activity);GO:0010469(regulation of signaling receptor activity);GO:0031731(CCR6 chemokine receptor binding);GO:0035584(calcium-mediated signaling using intracellular calcium source);GO:0060326(cell chemotaxis);GO:0072678(T cell migr…	NA
MSTRG.19051.1	RF00026	NA	NA
MSTRG.19051.1	DAW1	GO:0005515(protein binding)	NA
MSTRG.19037.1	IRS1	GO:0001784(phosphotyrosine residue binding);GO:0005070(SH3/SH2 adaptor activity);GO:0005158(insulin receptor binding);GO:0005159(insulin-like growth factor receptor binding);GO:0005634(nucleus);GO:0005829(cytosol);GO:0005886(plasma membrane);GO:0005901(caveola);GO:0008286(insulin receptor signaling pathway);GO:0010907(positive regulation of glucose metabolic process);GO:0014065(phosphatidylinosit…	04022(cGMP-PKG signaling pathway);04068(FoxO signaling pathway);04140(Autophagy - animal);04150(mTOR signaling pathway);04151(PI3K-Akt signaling pathway);04152(AMPK signaling pathway);04211(Longevity regulating pathway);04213(Longevity regulating pathway - multiple species);04722(Neurotrophin signaling pathway);04910(Insulin signaling pathway);04920(Adipocytokine signaling pathway);04923(Regulati…
MSTRG.19037.1	IRS1	GO:0001784(phosphotyrosine residue binding);GO:0005070(SH3/SH2 adaptor activity);GO:0005158(insulin receptor binding);GO:0005159(insulin-like growth factor receptor binding);GO:0005634(nucleus);GO:0005829(cytosol);GO:0005886(plasma membrane);GO:0005901(caveola);GO:0008286(insulin receptor signaling pathway);GO:0010907(positive regulation of glucose metabolic process);GO:0014065(phosphatidylinosit…	04022(cGMP-PKG signaling pathway);04068(FoxO signaling pathway);04140(Autophagy - animal);04150(mTOR signaling pathway);04151(PI3K-Akt signaling pathway);04152(AMPK signaling pathway);04211(Longevity regulating pathway);04213(Longevity regulating pathway - multiple species);04722(Neurotrophin signaling pathway);04910(Insulin signaling pathway);04920(Adipocytokine signaling pathway);04923(Regulati…
MSTRG.9671.1	NLRC5	GO:0000978(RNA polymerase II proximal promoter sequence-specific DNA binding);GO:0005515(protein binding);GO:0005634(nucleus);GO:0005737(cytoplasm);GO:0005813(centrosome);GO:0005829(cytosol);GO:0009617(response to bacterium);GO:0032088(negative regulation of NF-kappaB transcription factor activity);GO:0043549(regulation of kinase activity);GO:0045087(innate immune response);GO:0045345(positive re…	NA
MSTRG.9671.1	ENSOARG00000023708	NA	NA
MSTRG.5184.1	SLFN11	GO:0000049(tRNA binding);GO:0005524(ATP binding);GO:0005634(nucleus);GO:0005654(nucleoplasm);GO:0005829(cytosol);GO:0006974(cellular response to DNA damage stimulus);GO:0008156(negative regulation of DNA replication);GO:0010942(positive regulation of cell death);GO:0016235(aggresome);GO:0016887(ATPase activity);GO:0043111(replication fork arrest);GO:0051607(defense response to virus);GO:0090734(s…	NA
MSTRG.5184.1	ENSOARG00000006911	GO:0005524(ATP binding)	NA
MSTRG.5184.1	RF00003	NA	NA
MSTRG.38280.1	CA13	GO:0004089(carbonate dehydratase activity);GO:0005829(cytosol);GO:0008270(zinc ion binding);GO:0043209(myelin sheath);GO:0043231(intracellular membrane-bounded organelle);GO:0046872(metal ion binding)	00910(Nitrogen metabolism)
MSTRG.38280.1	CA13	GO:0004089(carbonate dehydratase activity);GO:0005829(cytosol);GO:0008270(zinc ion binding);GO:0043209(myelin sheath);GO:0043231(intracellular membrane-bounded organelle);GO:0046872(metal ion binding)	00910(Nitrogen metabolism)
MSTRG.12427.2	SNX18	GO:0000281(mitotic cytokinesis);GO:0005546(phosphatidylinositol-4,5-bisphosphate binding);GO:0006897(endocytosis);GO:0016197(endosomal transport);GO:0030136(clathrin-coated vesicle);GO:0031234(extrinsic component of cytoplasmic side of plasma membrane);GO:0031410(cytoplasmic vesicle);GO:0035091(phosphatidylinositol binding);GO:0036089(cleavage furrow formation);GO:0043547(positive regulation of G…	NA
MSTRG.6136.1	RF00004	NA	NA
MSTRG.6136.1	RF00004	NA	NA
MSTRG.6136.1	RF00004	NA	NA
MSTRG.6136.1	RF00004	NA	NA
MSTRG.6136.1	RF00004	NA	NA
MSTRG.6136.1	ARL4D	GO:0000166(nucleotide binding);GO:0005525(GTP binding);GO:0005634(nucleus);GO:0005737(cytoplasm);GO:0005886(plasma membrane)	NA
MSTRG.6136.1	RF00004	NA	NA
MSTRG.7657.1	ARPC5	GO:0005200(structural constituent of cytoskeleton);GO:0005856(cytoskeleton);GO:0005885(Arp2/3 protein complex);GO:0015629(actin cytoskeleton);GO:0016477(cell migration);GO:0030027(lamellipodium);GO:0030833(regulation of actin filament polymerization);GO:0034314(Arp2/3 complex-mediated actin nucleation);GO:0051015(actin filament binding)	04144(Endocytosis);04666(Fc gamma R-mediated phagocytosis);04810(Regulation of actin cytoskeleton);05100(Bacterial invasion of epithelial cells);05132(Salmonella infection)
MSTRG.7657.1	APOBEC4	NA	NA
MSTRG.38260.2	OSGIN2	NA	NA
MSTRG.38260.2	RIPK2	GO:0000166(nucleotide binding);GO:0001961(positive regulation of cytokine-mediated signaling pathway);GO:0002250(adaptive immune response);GO:0002376(immune system process);GO:0002827(positive regulation of T-helper 1 type immune response);GO:0004672(protein kinase activity);GO:0004674(protein serine/threonine kinase activity);GO:0005102(signaling receptor binding);GO:0005524(ATP binding);GO:0005…	04621(NOD-like receptor signaling pathway);04722(Neurotrophin signaling pathway);05152(Tuberculosis)
MSTRG.5666.1	STX8	GO:0005768(endosome);GO:0005769(early endosome);GO:0005770(late endosome);GO:0005802(trans-Golgi network);GO:0005829(cytosol);GO:0019869(chloride channel inhibitor activity);GO:0019905(syntaxin binding);GO:0031625(ubiquitin protein ligase binding);GO:0031982(vesicle);GO:0045022(early endosome to late endosome transport);GO:0045335(phagocytic vesicle);GO:0048471(perinuclear region of cytoplasm);GO…	04130(SNARE interactions in vesicular transport)
MSTRG.5666.1	ENSOARG00000024455	NA	NA
MSTRG.19051.3	CCL20	GO:0005125(cytokine activity);GO:0005576(extracellular region);GO:0005615(extracellular space);GO:0006935(chemotaxis);GO:0006955(immune response);GO:0008009(chemokine activity);GO:0010469(regulation of signaling receptor activity);GO:0031731(CCR6 chemokine receptor binding);GO:0035584(calcium-mediated signaling using intracellular calcium source);GO:0060326(cell chemotaxis);GO:0072678(T cell migr…	NA
MSTRG.19051.3	RF00026	NA	NA
MSTRG.19051.3	DAW1	GO:0005515(protein binding)	NA
MSTRG.1993.1	HSPA6	GO:0000166(nucleotide binding);GO:0005524(ATP binding);GO:0005737(cytoplasm);GO:0005814(centriole);GO:0005829(cytosol);GO:0008180(COP9 signalosome);GO:0019899(enzyme binding);GO:0031072(heat shock protein binding);GO:0034605(cellular response to heat);GO:0042026(protein refolding);GO:0042623(ATPase activity, coupled);GO:0051082(unfolded protein binding)	NA
MSTRG.1993.1	FCGR3A	NA	04145(Phagosome);04380(Osteoclast differentiation);04650(Natural killer cell mediated cytotoxicity);05140(Leishmaniasis);05150(Staphylococcus aureus infection);05152(Tuberculosis);05322(Systemic lupus erythematosus)
MSTRG.1993.1	FCGR2B	NA	04145(Phagosome);04380(Osteoclast differentiation);04662(B cell receptor signaling pathway);04666(Fc gamma R-mediated phagocytosis);05150(Staphylococcus aureus infection);05152(Tuberculosis);05162(Measles)
MSTRG.1993.1	ENSOARG00000010051	GO:0016020(membrane);GO:0016021(integral component of membrane)	NA
MSTRG.28319.1	ENSOARG00000019292	GO:0004583(dolichyl-phosphate-glucose-glycolipid alpha-glucosyltransferase activity);GO:0005789(endoplasmic reticulum membrane);GO:0006488(dolichol-linked oligosaccharide biosynthetic process);GO:0016020(membrane);GO:0016021(integral component of membrane);GO:0016757(transferase activity, transferring glycosyl groups);GO:0106073(dolichyl pyrophosphate Glc2Man9GlcNAc2 alpha-1,2-glucosyltransferase…	00510(N-Glycan biosynthesis)
MSTRG.28319.1	ENSOARG00000019272	GO:0006511(ubiquitin-dependent protein catabolic process);GO:0016579(protein deubiquitination);GO:0036459(thiol-dependent ubiquitinyl hydrolase activity)	NA
MSTRG.27765.5	ENSOARG00000002903	GO:0016020(membrane);GO:0016021(integral component of membrane)	NA
MSTRG.27765.5	LLPH	GO:0001099(basal RNA polymerase II transcription machinery binding);GO:0005694(chromosome);GO:0005730(nucleolus);GO:0060999(positive regulation of dendritic spine development);GO:0097484(dendrite extension)	NA
MSTRG.27765.5	RF00001	NA	NA
MSTRG.27765.5	IRAK3	GO:0000287(magnesium ion binding);GO:0002755(MyD88-dependent toll-like receptor signaling pathway);GO:0004672(protein kinase activity);GO:0004674(protein serine/threonine kinase activity);GO:0005515(protein binding);GO:0005524(ATP binding);GO:0005634(nucleus);GO:0005737(cytoplasm);GO:0006468(protein phosphorylation);GO:0007165(signal transduction);GO:0010933(positive regulation of macrophage tole…	04722(Neurotrophin signaling pathway)
MSTRG.39202.2	APOOL	GO:0005739(mitochondrion);GO:0005743(mitochondrial inner membrane);GO:0042407(cristae formation);GO:0061617(MICOS complex)	NA
MSTRG.39202.2	APOOL	GO:0005739(mitochondrion);GO:0005743(mitochondrial inner membrane);GO:0042407(cristae formation);GO:0061617(MICOS complex)	NA
MSTRG.22664.1	PMAIP1	GO:0001836(release of cytochrome c from mitochondria);GO:0005634(nucleus);GO:0005739(mitochondrion);GO:0005829(cytosol);GO:0006915(apoptotic process);GO:0006919(activation of cysteine-type endopeptidase activity involved in apoptotic process);GO:0006974(cellular response to DNA damage stimulus);GO:0010498(proteasomal protein catabolic process);GO:0010907(positive regulation of glucose metabolic p…	01524(Platinum drug resistance);04115(p53 signaling pathway);04210(Apoptosis);04215(Apoptosis - multiple species);05200(Pathways in cancer);05203(Viral carcinogenesis);05210(Colorectal cancer)
MSTRG.3288.1	TNFSF10	GO:0005125(cytokine activity);GO:0005164(tumor necrosis factor receptor binding);GO:0005515(protein binding);GO:0005615(extracellular space);GO:0006955(immune response);GO:0008270(zinc ion binding);GO:0010469(regulation of signaling receptor activity);GO:0016020(membrane);GO:0016021(integral component of membrane);GO:0032813(tumor necrosis factor receptor superfamily binding);GO:0042802(identical…	04060(Cytokine-cytokine receptor interaction);04068(FoxO signaling pathway);04210(Apoptosis);04217(Necroptosis);04650(Natural killer cell mediated cytotoxicity);05164(Influenza A)
MSTRG.3288.1	FNDC3B	GO:0005515(protein binding);GO:0016020(membrane);GO:0016021(integral component of membrane)	NA
MSTRG.3288.1	GHSR	GO:0001616(growth hormone secretagogue receptor activity);GO:0004930(G protein-coupled receptor activity);GO:0007165(signal transduction);GO:0007186(G protein-coupled receptor signaling pathway);GO:0008154(actin polymerization or depolymerization);GO:0008343(adult feeding behavior);GO:0009725(response to hormone);GO:0009755(hormone-mediated signaling pathway);GO:0009986(cell surface);GO:0016020(m…	04024(cAMP signaling pathway);04080(Neuroactive ligand-receptor interaction)
MSTRG.1897.1	ENSOARG00000007603	GO:0002218(activation of innate immune response);GO:0035458(cellular response to interferon-beta)	04621(NOD-like receptor signaling pathway)
MSTRG.1897.1	ENSOARG00000007584	GO:0002218(activation of innate immune response);GO:0035458(cellular response to interferon-beta)	NA
MSTRG.11666.1	RELT	GO:0005515(protein binding);GO:0005634(nucleus);GO:0006915(apoptotic process);GO:0016020(membrane);GO:0016021(integral component of membrane)	04060(Cytokine-cytokine receptor interaction)
MSTRG.11666.1	FAM168A	GO:1905053(positive regulation of base-excision repair)	NA
MSTRG.30905.1	PLVAP	GO:0000165(MAPK cascade);GO:0002693(positive regulation of cellular extravasation);GO:0005901(caveola);GO:0009986(cell surface);GO:0016020(membrane);GO:0016021(integral component of membrane);GO:0033209(tumor necrosis factor-mediated signaling pathway)	NA
MSTRG.38257.1	OSGIN2	NA	NA
MSTRG.38257.1	RIPK2	GO:0000166(nucleotide binding);GO:0001961(positive regulation of cytokine-mediated signaling pathway);GO:0002250(adaptive immune response);GO:0002376(immune system process);GO:0002827(positive regulation of T-helper 1 type immune response);GO:0004672(protein kinase activity);GO:0004674(protein serine/threonine kinase activity);GO:0005102(signaling receptor binding);GO:0005524(ATP binding);GO:0005…	04621(NOD-like receptor signaling pathway);04722(Neurotrophin signaling pathway);05152(Tuberculosis)
MSTRG.6716.1	GOLT1A	GO:0000137(Golgi cis cisterna);GO:0005635(nuclear envelope);GO:0005783(endoplasmic reticulum);GO:0005802(trans-Golgi network);GO:0016020(membrane);GO:0016021(integral component of membrane);GO:0016192(vesicle-mediated transport)	NA
MSTRG.6716.1	ENSOARG00000002408	NA	04080(Neuroactive ligand-receptor interaction)
MSTRG.9673.1	NLRC5	GO:0000978(RNA polymerase II proximal promoter sequence-specific DNA binding);GO:0005515(protein binding);GO:0005634(nucleus);GO:0005737(cytoplasm);GO:0005813(centrosome);GO:0005829(cytosol);GO:0009617(response to bacterium);GO:0032088(negative regulation of NF-kappaB transcription factor activity);GO:0043549(regulation of kinase activity);GO:0045087(innate immune response);GO:0045345(positive re…	NA
MSTRG.9673.1	ENSOARG00000023708	NA	NA
MSTRG.6128.3	RF00004	NA	NA
MSTRG.6128.3	RF00004	NA	NA
MSTRG.6128.3	RF00004	NA	NA
MSTRG.6128.3	TMEM106A	GO:0016020(membrane);GO:0016021(integral component of membrane)	NA
MSTRG.6128.3	NBR1	GO:0000407(phagophore assembly site);GO:0005515(protein binding);GO:0005654(nucleoplasm);GO:0005739(mitochondrion);GO:0005770(late endosome);GO:0005776(autophagosome);GO:0005829(cytosol);GO:0008270(zinc ion binding);GO:0016236(macroautophagy);GO:0016604(nuclear body);GO:0030500(regulation of bone mineralization);GO:0032872(regulation of stress-activated MAPK cascade);GO:0043130(ubiquitin binding)…	04137(Mitophagy - animal)
MSTRG.6128.3	RF02153	NA	NA
MSTRG.6128.3	RF00004	NA	NA
MSTRG.1521.3	RF00003	NA	NA
MSTRG.1521.3	RF00003	NA	NA
MSTRG.1521.3	ENSOARG00000020661	NA	NA
MSTRG.27587.1	SLC38A2	GO:0003333(amino acid transmembrane transport);GO:0005886(plasma membrane);GO:0006865(amino acid transport);GO:0006868(glutamine transport);GO:0015171(amino acid transmembrane transporter activity);GO:0015186(L-glutamine transmembrane transporter activity);GO:0016020(membrane);GO:0016021(integral component of membrane)	04724(Glutamatergic synapse);04727(GABAergic synapse);04974(Protein digestion and absorption)
MSTRG.27587.1	SLC38A1	GO:0005886(plasma membrane);GO:0006868(glutamine transport);GO:0015186(L-glutamine transmembrane transporter activity);GO:0016020(membrane);GO:0016021(integral component of membrane);GO:0030424(axon)	04724(Glutamatergic synapse);04727(GABAergic synapse)
MSTRG.29992.3	FKBP9	GO:0000413(protein peptidyl-prolyl isomerization);GO:0003755(peptidyl-prolyl cis-trans isomerase activity);GO:0005509(calcium ion binding);GO:0005783(endoplasmic reticulum);GO:0006457(protein folding);GO:0016853(isomerase activity)	NA
MSTRG.29992.3	ENSOARG00000006387	NA	NA
MSTRG.29992.3	NT5C3A	GO:0000166(nucleotide binding);GO:0000287(magnesium ion binding);GO:0005737(cytoplasm);GO:0008253(5'-nucleotidase activity);GO:0009117(nucleotide metabolic process);GO:0016311(dephosphorylation);GO:0016787(hydrolase activity)	00230(Purine metabolism);00240(Pyrimidine metabolism);00760(Nicotinate and nicotinamide metabolism)
MSTRG.29992.3	NT5C3A	GO:0000166(nucleotide binding);GO:0000287(magnesium ion binding);GO:0005737(cytoplasm);GO:0008253(5'-nucleotidase activity);GO:0009117(nucleotide metabolic process);GO:0016311(dephosphorylation);GO:0016787(hydrolase activity)	00230(Purine metabolism);00240(Pyrimidine metabolism);00760(Nicotinate and nicotinamide metabolism)
MSTRG.29992.3	RP9	GO:0005634(nucleus);GO:0005829(cytosol);GO:0008380(RNA splicing);GO:0050890(cognition)	03040(Spliceosome)
MSTRG.3290.5	TNFSF10	GO:0005125(cytokine activity);GO:0005164(tumor necrosis factor receptor binding);GO:0005515(protein binding);GO:0005615(extracellular space);GO:0006955(immune response);GO:0008270(zinc ion binding);GO:0010469(regulation of signaling receptor activity);GO:0016020(membrane);GO:0016021(integral component of membrane);GO:0032813(tumor necrosis factor receptor superfamily binding);GO:0042802(identical…	04060(Cytokine-cytokine receptor interaction);04068(FoxO signaling pathway);04210(Apoptosis);04217(Necroptosis);04650(Natural killer cell mediated cytotoxicity);05164(Influenza A)
MSTRG.3290.5	GHSR	GO:0001616(growth hormone secretagogue receptor activity);GO:0004930(G protein-coupled receptor activity);GO:0007165(signal transduction);GO:0007186(G protein-coupled receptor signaling pathway);GO:0008154(actin polymerization or depolymerization);GO:0008343(adult feeding behavior);GO:0009725(response to hormone);GO:0009755(hormone-mediated signaling pathway);GO:0009986(cell surface);GO:0016020(m…	04024(cAMP signaling pathway);04080(Neuroactive ligand-receptor interaction)
MSTRG.30027.3	RF00026	NA	NA
MSTRG.17149.1	RF00026	NA	NA
MSTRG.32313.2	HAND1	GO:0000122(negative regulation of transcription by RNA polymerase II);GO:0000978(RNA polymerase II proximal promoter sequence-specific DNA binding);GO:0000981(DNA-binding transcription factor activity, RNA polymerase II-specific);GO:0001227(DNA-binding transcription repressor activity, RNA polymerase II-specific);GO:0001525(angiogenesis);GO:0001701(in utero embryonic development);GO:0001707(mesod…	04550(Signaling pathways regulating pluripotency of stem cells)
MSTRG.9674.1	NLRC5	GO:0000978(RNA polymerase II proximal promoter sequence-specific DNA binding);GO:0005515(protein binding);GO:0005634(nucleus);GO:0005737(cytoplasm);GO:0005813(centrosome);GO:0005829(cytosol);GO:0009617(response to bacterium);GO:0032088(negative regulation of NF-kappaB transcription factor activity);GO:0043549(regulation of kinase activity);GO:0045087(innate immune response);GO:0045345(positive re…	NA
MSTRG.9674.1	ENSOARG00000023708	NA	NA
MSTRG.34947.1	ENSOARG00000019740	GO:0003677(DNA binding);GO:0004518(nuclease activity);GO:0004519(endonuclease activity);GO:0005622(intracellular);GO:0005634(nucleus);GO:0005737(cytoplasm);GO:0005739(mitochondrion);GO:0006281(DNA repair);GO:0006974(cellular response to DNA damage stimulus);GO:0016787(hydrolase activity);GO:0016829(lyase activity);GO:0046872(metal ion binding);GO:0090305(nucleic acid phosphodiester bond hydrolysi…	03410(Base excision repair)
MSTRG.34947.1	TEP1	GO:0000722(telomere maintenance via recombination);GO:0002039(p53 binding);GO:0003720(telomerase activity);GO:0003723(RNA binding);GO:0005515(protein binding);GO:0005697(telomerase holoenzyme complex);GO:0005737(cytoplasm);GO:0006278(RNA-dependent DNA biosynthetic process);GO:0016363(nuclear matrix);GO:0019899(enzyme binding);GO:0070034(telomerase RNA binding)	NA
MSTRG.34947.1	OSGEP	GO:0000408(EKC/KEOPS complex);GO:0002949(tRNA threonylcarbamoyladenosine modification);GO:0005634(nucleus);GO:0005654(nucleoplasm);GO:0005737(cytoplasm);GO:0005886(plasma membrane);GO:0008033(tRNA processing);GO:0016607(nuclear speck);GO:0016740(transferase activity);GO:0016746(transferase activity, transferring acyl groups);GO:0016747(transferase activity, transferring acyl groups other than ami…	NA
MSTRG.34947.1	KLHL33	GO:0005515(protein binding)	NA
MSTRG.34947.1	PIP4P1	GO:0005764(lysosome);GO:0005765(lysosomal membrane);GO:0005768(endosome);GO:0016020(membrane);GO:0016021(integral component of membrane);GO:0016787(hydrolase activity);GO:0031902(late endosome membrane);GO:0034597(phosphatidylinositol-4,5-bisphosphate 4-phosphatase activity);GO:0046856(phosphatidylinositol dephosphorylation)	NA
MSTRG.37799.1	IL7	GO:0001961(positive regulation of cytokine-mediated signaling pathway);GO:0002360(T cell lineage commitment);GO:0005125(cytokine activity);GO:0005126(cytokine receptor binding);GO:0005139(interleukin-7 receptor binding);GO:0005576(extracellular region);GO:0005615(extracellular space);GO:0006955(immune response);GO:0008083(growth factor activity);GO:0010468(regulation of gene expression);GO:001046…	04060(Cytokine-cytokine receptor interaction);04151(PI3K-Akt signaling pathway);04630(Jak-STAT signaling pathway);04640(Hematopoietic cell lineage);05200(Pathways in cancer)
MSTRG.26233.1	RPIA	GO:0004751(ribose-5-phosphate isomerase activity);GO:0009052(pentose-phosphate shunt, non-oxidative branch);GO:0042802(identical protein binding)	00030(Pentose phosphate pathway)
MSTRG.33348.1	SPP1	GO:0001503(ossification);GO:0005615(extracellular space);GO:0005794(Golgi apparatus);GO:0006710(androgen catabolic process);GO:0007155(cell adhesion);GO:0033280(response to vitamin D);GO:0045893(positive regulation of transcription, DNA-templated);GO:0071394(cellular response to testosterone stimulus);GO:2000866(positive regulation of estradiol secretion)	04151(PI3K-Akt signaling pathway);04371(Apelin signaling pathway);04510(Focal adhesion);04512(ECM-receptor interaction);04620(Toll-like receptor signaling pathway);05165(Human papillomavirus infection)
MSTRG.1906.1	ENSOARG00000007603	GO:0002218(activation of innate immune response);GO:0035458(cellular response to interferon-beta)	04621(NOD-like receptor signaling pathway)
MSTRG.4928.1	TNFSF13B	GO:0001782(B cell homeostasis);GO:0002636(positive regulation of germinal center formation);GO:0005164(tumor necrosis factor receptor binding);GO:0005515(protein binding);GO:0005737(cytoplasm);GO:0006955(immune response);GO:0016020(membrane);GO:0016021(integral component of membrane);GO:0030890(positive regulation of B cell proliferation);GO:0031295(T cell costimulation);GO:0031296(B cell costimu…	NA
MSTRG.31426.2	CCNI2	NA	NA
MSTRG.31426.2	KIF3A	GO:0000166(nucleotide binding);GO:0001701(in utero embryonic development);GO:0001822(kidney development);GO:0001947(heart looping);GO:0003774(motor activity);GO:0003777(microtubule motor activity);GO:0005524(ATP binding);GO:0005814(centriole);GO:0005874(microtubule);GO:0005929(cilium);GO:0007018(microtubule-based movement);GO:0007224(smoothened signaling pathway);GO:0007368(determination of left/…	04340(Hedgehog signaling pathway)
MSTRG.31426.2	SEPT8	GO:0000166(nucleotide binding);GO:0005525(GTP binding)	05100(Bacterial invasion of epithelial cells)
MSTRG.11840.1	CD44	GO:0004896(cytokine receptor activity);GO:0005540(hyaluronic acid binding);GO:0005794(Golgi apparatus);GO:0005829(cytosol);GO:0005886(plasma membrane);GO:0007155(cell adhesion);GO:0009986(cell surface);GO:0016020(membrane);GO:0016021(integral component of membrane);GO:0016324(apical plasma membrane);GO:0016477(cell migration);GO:0019221(cytokine-mediated signaling pathway);GO:0030214(hyaluronan c…	04512(ECM-receptor interaction);04640(Hematopoietic cell lineage);05169(Epstein-Barr virus infection);05205(Proteoglycans in cancer);05206(MicroRNAs in cancer)
MSTRG.15167.2	TRANK1	GO:0005515(protein binding);GO:0005524(ATP binding)	NA
MSTRG.32924.2	USP53	GO:0001508(action potential);GO:0005911(cell-cell junction);GO:0006915(apoptotic process);GO:0007605(sensory perception of sound);GO:0010996(response to auditory stimulus);GO:0016579(protein deubiquitination);GO:0036459(thiol-dependent ubiquitinyl hydrolase activity);GO:0051402(neuron apoptotic process)	NA
MSTRG.11798.1	CSTF3	GO:0005515(protein binding);GO:0005634(nucleus);GO:0005654(nucleoplasm);GO:0006396(RNA processing);GO:0006397(mRNA processing)	03015(mRNA surveillance pathway)
MSTRG.35861.5	SLC10A1	GO:0008508(bile acid:sodium symporter activity);GO:0015721(bile acid and bile salt transport);GO:0016020(membrane);GO:0016021(integral component of membrane)	04976(Bile secretion);05161(Hepatitis B)
MSTRG.35861.5	ENSOARG00000021188	NA	NA
MSTRG.35861.5	SLC10A1	GO:0008508(bile acid:sodium symporter activity);GO:0015721(bile acid and bile salt transport);GO:0016020(membrane);GO:0016021(integral component of membrane)	04976(Bile secretion);05161(Hepatitis B)
MSTRG.19051.2	CCL20	GO:0005125(cytokine activity);GO:0005576(extracellular region);GO:0005615(extracellular space);GO:0006935(chemotaxis);GO:0006955(immune response);GO:0008009(chemokine activity);GO:0010469(regulation of signaling receptor activity);GO:0031731(CCR6 chemokine receptor binding);GO:0035584(calcium-mediated signaling using intracellular calcium source);GO:0060326(cell chemotaxis);GO:0072678(T cell migr…	NA
MSTRG.19051.2	RF00026	NA	NA
MSTRG.19051.2	DAW1	GO:0005515(protein binding)	NA
MSTRG.20726.1	ENSOARG00000015438	GO:0004930(G protein-coupled receptor activity);GO:0004984(olfactory receptor activity);GO:0005886(plasma membrane);GO:0007165(signal transduction);GO:0007186(G protein-coupled receptor signaling pathway);GO:0007608(sensory perception of smell);GO:0016020(membrane);GO:0016021(integral component of membrane);GO:0050896(response to stimulus);GO:0050911(detection of chemical stimulus involved in sen…	04740(Olfactory transduction)
MSTRG.20726.1	OR10D3	GO:0004930(G protein-coupled receptor activity);GO:0004984(olfactory receptor activity);GO:0005886(plasma membrane);GO:0007165(signal transduction);GO:0007186(G protein-coupled receptor signaling pathway);GO:0007608(sensory perception of smell);GO:0016020(membrane);GO:0016021(integral component of membrane);GO:0050896(response to stimulus);GO:0050911(detection of chemical stimulus involved in sen…	04740(Olfactory transduction)
MSTRG.20726.1	ENSOARG00000015460	GO:0004930(G protein-coupled receptor activity);GO:0004984(olfactory receptor activity);GO:0005886(plasma membrane);GO:0007165(signal transduction);GO:0007186(G protein-coupled receptor signaling pathway);GO:0007608(sensory perception of smell);GO:0016020(membrane);GO:0016021(integral component of membrane);GO:0050896(response to stimulus);GO:0050911(detection of chemical stimulus involved in sen…	04740(Olfactory transduction)
MSTRG.17146.1	RF00026	NA	NA
MSTRG.2710.1	CCDC191	NA	NA
MSTRG.2710.1	DRD3	GO:0001591(dopamine neurotransmitter receptor activity, coupled via Gi/Go);GO:0001975(response to amphetamine);GO:0002016(regulation of blood volume by renin-angiotensin);GO:0002031(G protein-coupled receptor internalization);GO:0004930(G protein-coupled receptor activity);GO:0004952(dopamine neurotransmitter receptor activity);GO:0005886(plasma membrane);GO:0005887(integral component of plasma m…	04080(Neuroactive ligand-receptor interaction);04728(Dopaminergic synapse)
MSTRG.2710.1	QTRT2	GO:0005737(cytoplasm);GO:0005739(mitochondrion);GO:0005741(mitochondrial outer membrane);GO:0006400(tRNA modification);GO:0008033(tRNA processing);GO:0008479(queuine tRNA-ribosyltransferase activity);GO:0016020(membrane);GO:0016763(transferase activity, transferring pentosyl groups);GO:0032991(protein-containing complex);GO:0042803(protein homodimerization activity);GO:0046872(metal ion binding);…	NA
MSTRG.39202.4	APOOL	GO:0005739(mitochondrion);GO:0005743(mitochondrial inner membrane);GO:0042407(cristae formation);GO:0061617(MICOS complex)	NA
MSTRG.39202.4	APOOL	GO:0005739(mitochondrion);GO:0005743(mitochondrial inner membrane);GO:0042407(cristae formation);GO:0061617(MICOS complex)	NA
MSTRG.657.5	TM2D1	GO:0001540(amyloid-beta binding);GO:0004930(G protein-coupled receptor activity);GO:0005654(nucleoplasm);GO:0005887(integral component of plasma membrane);GO:0007186(G protein-coupled receptor signaling pathway);GO:0016020(membrane);GO:0016021(integral component of membrane);GO:0097190(apoptotic signaling pathway)	NA
MSTRG.33819.1	CHIC2	GO:0005794(Golgi apparatus);GO:0005798(Golgi-associated vesicle);GO:0005886(plasma membrane);GO:0016020(membrane);GO:0016021(integral component of membrane);GO:0043231(intracellular membrane-bounded organelle)	NA
MSTRG.39607.1	OCRL	GO:0001701(in utero embryonic development);GO:0001750(photoreceptor outer segment);GO:0004439(phosphatidylinositol-4,5-bisphosphate 5-phosphatase activity);GO:0005096(GTPase activator activity);GO:0005634(nucleus);GO:0005737(cytoplasm);GO:0005769(early endosome);GO:0005802(trans-Golgi network);GO:0005886(plasma membrane);GO:0007165(signal transduction);GO:0016787(hydrolase activity);GO:0030136(cl…	00562(Inositol phosphate metabolism);04070(Phosphatidylinositol signaling system)
MSTRG.39607.1	ENSOARG00000014897	NA	NA
MSTRG.39607.1	XPNPEP2	GO:0006508(proteolysis);GO:0016787(hydrolase activity);GO:0046872(metal ion binding);GO:0070006(metalloaminopeptidase activity);GO:0070062(extracellular exosome)	04974(Protein digestion and absorption)
MSTRG.39607.1	APLN	GO:0005179(hormone activity);GO:0005576(extracellular region);GO:0007165(signal transduction);GO:0010469(regulation of signaling receptor activity);GO:0010629(negative regulation of gene expression);GO:0031704(apelin receptor binding);GO:0040037(negative regulation of fibroblast growth factor receptor signaling pathway);GO:0060183(apelin receptor signaling pathway);GO:0060976(coronary vasculature…	NA
MSTRG.39607.1	APLN	GO:0005179(hormone activity);GO:0005576(extracellular region);GO:0007165(signal transduction);GO:0010469(regulation of signaling receptor activity);GO:0010629(negative regulation of gene expression);GO:0031704(apelin receptor binding);GO:0040037(negative regulation of fibroblast growth factor receptor signaling pathway);GO:0060183(apelin receptor signaling pathway);GO:0060976(coronary vasculature…	NA
MSTRG.15530.3	ENSOARG00000011371	GO:0003682(chromatin binding);GO:0005634(nucleus);GO:0005737(cytoplasm);GO:0042326(negative regulation of phosphorylation);GO:0043569(negative regulation of insulin-like growth factor receptor signaling pathway);GO:0045944(positive regulation of transcription by RNA polymerase II)	NA
MSTRG.15530.3	PSMD6	GO:0000502(proteasome complex);GO:0005515(protein binding);GO:0030234(enzyme regulator activity);GO:0050790(regulation of catalytic activity)	03050(Proteasome);05169(Epstein-Barr virus infection)
MSTRG.3878.3	WRB	GO:0016020(membrane);GO:0016021(integral component of membrane);GO:0071816(tail-anchored membrane protein insertion into ER membrane)	NA
MSTRG.3878.3	ENSOARG00000015679	NA	NA
MSTRG.3878.3	LCA5L	NA	NA
MSTRG.3878.3	RF00493	NA	NA
MSTRG.3878.3	HMGN1	GO:0000720(pyrimidine dimer repair by nucleotide-excision repair);GO:0000785(chromatin);GO:0003682(chromatin binding);GO:0005634(nucleus);GO:0006283(transcription-coupled nucleotide-excision repair);GO:0006325(chromatin organization);GO:0006357(regulation of transcription by RNA polymerase II);GO:0010224(response to UV-B);GO:0010225(response to UV-C);GO:0031492(nucleosomal DNA binding);GO:0040034…	NA
MSTRG.3878.3	RF00494	NA	NA
MSTRG.27587.2	SLC38A2	GO:0003333(amino acid transmembrane transport);GO:0005886(plasma membrane);GO:0006865(amino acid transport);GO:0006868(glutamine transport);GO:0015171(amino acid transmembrane transporter activity);GO:0015186(L-glutamine transmembrane transporter activity);GO:0016020(membrane);GO:0016021(integral component of membrane)	04724(Glutamatergic synapse);04727(GABAergic synapse);04974(Protein digestion and absorption)
MSTRG.27587.2	SLC38A1	GO:0005886(plasma membrane);GO:0006868(glutamine transport);GO:0015186(L-glutamine transmembrane transporter activity);GO:0016020(membrane);GO:0016021(integral component of membrane);GO:0030424(axon)	04724(Glutamatergic synapse);04727(GABAergic synapse)
MSTRG.10575.2	IL4I1	GO:0016491(oxidoreductase activity);GO:0055114(oxidation-reduction process)	NA
MSTRG.10575.2	ENSOARG00000013653	GO:0005515(protein binding)	NA
MSTRG.10575.2	MED25	GO:0000122(negative regulation of transcription by RNA polymerase II);GO:0005654(nucleoplasm);GO:0008134(transcription factor binding);GO:0035563(positive regulation of chromatin binding);GO:0042974(retinoic acid receptor binding);GO:0044798(nuclear transcription factor complex);GO:0045944(positive regulation of transcription by RNA polymerase II);GO:0046965(retinoid X receptor binding);GO:004814…	NA
MSTRG.10575.2	AKT1S1	GO:0005829(cytosol);GO:0006469(negative regulation of protein kinase activity);GO:0031931(TORC1 complex);GO:0032007(negative regulation of TOR signaling);GO:0045792(negative regulation of cell size);GO:0048011(neurotrophin TRK receptor signaling pathway)	04140(Autophagy - animal);04150(mTOR signaling pathway);04152(AMPK signaling pathway);04211(Longevity regulating pathway);04213(Longevity regulating pathway - multiple species);04714(Thermogenesis)
MSTRG.10575.2	PTOV1	GO:0005634(nucleus)	NA
MSTRG.10575.2	NUP62	GO:0000922(spindle pole);GO:0005634(nucleus);GO:0005635(nuclear envelope);GO:0005643(nuclear pore);GO:0005737(cytoplasm);GO:0005813(centrosome);GO:0006351(transcription, DNA-templated);GO:0006913(nucleocytoplasmic transport);GO:0007080(mitotic metaphase plate congression);GO:0007098(centrosome cycle);GO:0007100(mitotic centrosome separation);GO:0007166(cell surface receptor signaling pathway);GO:…	03013(RNA transport)
MSTRG.10575.2	TBC1D17	GO:0005829(cytosol);GO:0042147(retrograde transport, endosome to Golgi)	04137(Mitophagy - animal)
MSTRG.10575.2	NUP62	GO:0000922(spindle pole);GO:0005634(nucleus);GO:0005635(nuclear envelope);GO:0005643(nuclear pore);GO:0005737(cytoplasm);GO:0005813(centrosome);GO:0006351(transcription, DNA-templated);GO:0006913(nucleocytoplasmic transport);GO:0007080(mitotic metaphase plate congression);GO:0007098(centrosome cycle);GO:0007100(mitotic centrosome separation);GO:0007166(cell surface receptor signaling pathway);GO:…	03013(RNA transport)
MSTRG.34947.2	TTC5	GO:0003677(DNA binding);GO:0003682(chromatin binding);GO:0005515(protein binding);GO:0005634(nucleus);GO:0005654(nucleoplasm);GO:0005737(cytoplasm);GO:0045944(positive regulation of transcription by RNA polymerase II)	NA
MSTRG.34947.2	PARP2	GO:0003950(NAD+ ADP-ribosyltransferase activity);GO:0005634(nucleus);GO:0005654(nucleoplasm);GO:0005730(nucleolus);GO:0006284(base-excision repair);GO:0006471(protein ADP-ribosylation);GO:0016740(transferase activity);GO:0016757(transferase activity, transferring glycosyl groups);GO:0018312(peptidyl-serine ADP-ribosylation);GO:0030592(DNA ADP-ribosylation);GO:0070212(protein poly-ADP-ribosylation…	03410(Base excision repair);04210(Apoptosis);04217(Necroptosis)
MSTRG.34947.2	RF00009	NA	NA
MSTRG.34947.2	OR11H4	GO:0004930(G protein-coupled receptor activity);GO:0004984(olfactory receptor activity);GO:0005886(plasma membrane);GO:0007165(signal transduction);GO:0007186(G protein-coupled receptor signaling pathway);GO:0007608(sensory perception of smell);GO:0016020(membrane);GO:0016021(integral component of membrane);GO:0050896(response to stimulus);GO:0050911(detection of chemical stimulus involved in sen…	NA
MSTRG.34947.2	RF00600	NA	NA
MSTRG.34947.2	CCNB1IP1	GO:0000794(condensed nuclear chromosome);GO:0000795(synaptonemal complex);GO:0001825(blastocyst formation);GO:0007131(reciprocal meiotic recombination);GO:0007286(spermatid development);GO:0051026(chiasma assembly)	NA
MSTRG.37645.1	ENSOARG00000016940	GO:0005125(cytokine activity);GO:0005153(interleukin-8 receptor binding);GO:0005576(extracellular region);GO:0005615(extracellular space);GO:0006935(chemotaxis);GO:0006952(defense response);GO:0006954(inflammatory response);GO:0006955(immune response);GO:0008009(chemokine activity);GO:0010469(regulation of signaling receptor activity);GO:0030593(neutrophil chemotaxis);GO:0042119(neutrophil activa…	NA
MSTRG.7011.2	ENSOARG00000017859	GO:0000786(nucleosome);GO:0003677(DNA binding);GO:0005634(nucleus);GO:0005694(chromosome);GO:0046982(protein heterodimerization activity)	05034(Alcoholism);05202(Transcriptional misregulation in cancer);05322(Systemic lupus erythematosus)
MSTRG.7011.2	ENSOARG00000017857	GO:0003735(structural constituent of ribosome);GO:0005622(intracellular);GO:0005840(ribosome);GO:0006412(translation)	NA
MSTRG.26399.3	ENSOARG00000003600	GO:0003998(acylphosphatase activity);GO:0016787(hydrolase activity)	NA
MSTRG.26399.3	RF00619	NA	NA
MSTRG.26399.3	C2orf73	NA	NA
MSTRG.37796.1	IL7	GO:0001961(positive regulation of cytokine-mediated signaling pathway);GO:0002360(T cell lineage commitment);GO:0005125(cytokine activity);GO:0005126(cytokine receptor binding);GO:0005139(interleukin-7 receptor binding);GO:0005576(extracellular region);GO:0005615(extracellular space);GO:0006955(immune response);GO:0008083(growth factor activity);GO:0010468(regulation of gene expression);GO:001046…	04060(Cytokine-cytokine receptor interaction);04151(PI3K-Akt signaling pathway);04630(Jak-STAT signaling pathway);04640(Hematopoietic cell lineage);05200(Pathways in cancer)
MSTRG.27903.2	DTX3	GO:0007219(Notch signaling pathway);GO:0016567(protein ubiquitination)	04330(Notch signaling pathway)
MSTRG.27903.2	ARHGEF25	GO:0005089(Rho guanyl-nucleotide exchange factor activity);GO:0035023(regulation of Rho protein signal transduction)	NA
MSTRG.27903.2	INHBE	GO:0005179(hormone activity);GO:0005576(extracellular region);GO:0008083(growth factor activity);GO:0010469(regulation of signaling receptor activity)	04060(Cytokine-cytokine receptor interaction);04350(TGF-beta signaling pathway);04550(Signaling pathways regulating pluripotency of stem cells)
MSTRG.27903.2	DCTN2	GO:0000278(mitotic cell cycle);GO:0000776(kinetochore);GO:0005813(centrosome);GO:0005829(cytosol);GO:0005869(dynactin complex);GO:0007017(microtubule-based process);GO:0008283(cell population proliferation);GO:0019901(protein kinase binding);GO:0030426(growth cone);GO:0030507(spectrin binding);GO:0031982(vesicle);GO:0032402(melanosome transport);GO:0042802(identical protein binding);GO:0071539(pr…	04962(Vasopressin-regulated water reabsorption);05016(Huntington disease)
MSTRG.27903.2	ENSOARG00000006388	GO:0003677(DNA binding);GO:0005634(nucleus)	NA
MSTRG.27903.2	KIF5A	GO:0000166(nucleotide binding);GO:0003774(motor activity);GO:0003777(microtubule motor activity);GO:0005524(ATP binding);GO:0005737(cytoplasm);GO:0007018(microtubule-based movement);GO:0008017(microtubule binding);GO:0016192(vesicle-mediated transport);GO:0019894(kinesin binding);GO:0032839(dendrite cytoplasm);GO:0035253(ciliary rootlet);GO:0043005(neuron projection);GO:0043025(neuronal cell body…	04144(Endocytosis);04728(Dopaminergic synapse)
MSTRG.27903.2	MARS	GO:0000166(nucleotide binding);GO:0004812(aminoacyl-tRNA ligase activity);GO:0004825(methionine-tRNA ligase activity);GO:0005524(ATP binding);GO:0005730(nucleolus);GO:0005737(cytoplasm);GO:0005829(cytosol);GO:0006412(translation);GO:0006418(tRNA aminoacylation for protein translation);GO:0006431(methionyl-tRNA aminoacylation);GO:0009267(cellular response to starvation);GO:0009303(rRNA transcripti…	00450(Selenocompound metabolism);00970(Aminoacyl-tRNA biosynthesis)
MSTRG.27903.2	PIP4K2C	GO:0000166(nucleotide binding);GO:0005524(ATP binding);GO:0005776(autophagosome);GO:0010506(regulation of autophagy);GO:0016301(kinase activity);GO:0016307(phosphatidylinositol phosphate kinase activity);GO:0016310(phosphorylation);GO:0016740(transferase activity);GO:0042802(identical protein binding);GO:0046488(phosphatidylinositol metabolic process);GO:0046854(phosphatidylinositol phosphorylati…	00562(Inositol phosphate metabolism);04070(Phosphatidylinositol signaling system);04810(Regulation of actin cytoskeleton)
MSTRG.27903.2	GLI1	GO:0000977(RNA polymerase II regulatory region sequence-specific DNA binding);GO:0000978(RNA polymerase II proximal promoter sequence-specific DNA binding);GO:0000981(DNA-binding transcription factor activity, RNA polymerase II-specific);GO:0001649(osteoblast differentiation);GO:0003676(nucleic acid binding);GO:0003677(DNA binding);GO:0003682(chromatin binding);GO:0005634(nucleus);GO:0005654(nucl…	04024(cAMP signaling pathway);04340(Hedgehog signaling pathway);05200(Pathways in cancer);05217(Basal cell carcinoma)
MSTRG.27903.2	DDIT3	GO:0000122(negative regulation of transcription by RNA polymerase II);GO:0000976(transcription regulatory region sequence-specific DNA binding);GO:0000978(RNA polymerase II proximal promoter sequence-specific DNA binding);GO:0001228(DNA-binding transcription activator activity, RNA polymerase II-specific);GO:0001955(blood vessel maturation);GO:0003677(DNA binding);GO:0003700(DNA-binding transcrip…	NA
MSTRG.27903.2	ARHGAP9	GO:0005515(protein binding);GO:0007165(signal transduction)	NA
MSTRG.27903.2	B4GALNT1	GO:0000139(Golgi membrane);GO:0001574(ganglioside biosynthetic process);GO:0003947((N-acetylneuraminyl)-galactosylglucosylceramide N-acetylgalactosaminyltransferase activity);GO:0005794(Golgi apparatus);GO:0006687(glycosphingolipid metabolic process);GO:0007283(spermatogenesis);GO:0016020(membrane);GO:0016740(transferase activity);GO:0016757(transferase activity, transferring glycosyl groups);GO:…	00604(Glycosphingolipid biosynthesis - ganglio series)
MSTRG.27903.2	ARHGEF25	GO:0005089(Rho guanyl-nucleotide exchange factor activity);GO:0035023(regulation of Rho protein signal transduction)	NA
MSTRG.27903.2	SLC26A10	GO:0008271(secondary active sulfate transmembrane transporter activity);GO:0008272(sulfate transport);GO:0015116(sulfate transmembrane transporter activity);GO:0016020(membrane);GO:0016021(integral component of membrane);GO:0055085(transmembrane transport);GO:1902358(sulfate transmembrane transport)	NA
MSTRG.27903.2	INHBC	GO:0005179(hormone activity);GO:0005576(extracellular region);GO:0008083(growth factor activity);GO:0010469(regulation of signaling receptor activity)	04060(Cytokine-cytokine receptor interaction);04350(TGF-beta signaling pathway);04550(Signaling pathways regulating pluripotency of stem cells)
MSTRG.20078.1	GABBR1	GO:0004930(G protein-coupled receptor activity);GO:0004965(G protein-coupled GABA receptor activity);GO:0005737(cytoplasm);GO:0005887(integral component of plasma membrane);GO:0007165(signal transduction);GO:0007186(G protein-coupled receptor signaling pathway);GO:0007193(adenylate cyclase-inhibiting G protein-coupled receptor signaling pathway);GO:0007214(gamma-aminobutyric acid signaling pathwa…	04024(cAMP signaling pathway);04080(Neuroactive ligand-receptor interaction);04727(GABAergic synapse);04742(Taste transduction);04915(Estrogen signaling pathway);05032(Morphine addiction)
MSTRG.20078.1	ENSOARG00000016936	GO:0016020(membrane);GO:0016021(integral component of membrane)	NA
MSTRG.20201.1	ENSOARG00000020057	GO:0000786(nucleosome);GO:0003677(DNA binding);GO:0005634(nucleus);GO:0005694(chromosome);GO:0006352(DNA-templated transcription, initiation);GO:0046982(protein heterodimerization activity)	05034(Alcoholism);05203(Viral carcinogenesis);05322(Systemic lupus erythematosus)
MSTRG.20201.1	HIST1H1D	GO:0000786(nucleosome);GO:0000790(nuclear chromatin);GO:0003677(DNA binding);GO:0005634(nucleus);GO:0005694(chromosome);GO:0005719(nuclear euchromatin);GO:0006334(nucleosome assembly);GO:0031490(chromatin DNA binding)	NA
MSTRG.20201.1	ENSOARG00000000584	GO:0000786(nucleosome);GO:0003677(DNA binding);GO:0005634(nucleus);GO:0005694(chromosome);GO:0046982(protein heterodimerization activity)	NA
MSTRG.20201.1	ENSOARG00000000885	GO:0000786(nucleosome);GO:0003677(DNA binding);GO:0005634(nucleus);GO:0005694(chromosome);GO:0046982(protein heterodimerization activity)	NA
MSTRG.20201.1	ENSOARG00000020055	GO:0000786(nucleosome);GO:0003677(DNA binding);GO:0005634(nucleus);GO:0005694(chromosome);GO:0046982(protein heterodimerization activity)	04217(Necroptosis);05034(Alcoholism);05322(Systemic lupus erythematosus)
MSTRG.20201.1	ENSOARG00000000710	GO:0000786(nucleosome);GO:0003677(DNA binding);GO:0005634(nucleus);GO:0005694(chromosome);GO:0046982(protein heterodimerization activity)	NA
MSTRG.20201.1	ENSOARG00000000749	GO:0000786(nucleosome);GO:0003677(DNA binding);GO:0005634(nucleus);GO:0005694(chromosome);GO:0046982(protein heterodimerization activity)	NA
MSTRG.20201.1	ENSOARG00000020053	GO:0000786(nucleosome);GO:0003677(DNA binding);GO:0005634(nucleus);GO:0005694(chromosome);GO:0006352(DNA-templated transcription, initiation);GO:0046982(protein heterodimerization activity)	NA
MSTRG.20201.1	ENSOARG00000020067	GO:0000786(nucleosome);GO:0003677(DNA binding);GO:0005634(nucleus);GO:0005694(chromosome);GO:0046982(protein heterodimerization activity)	04217(Necroptosis);05034(Alcoholism);05322(Systemic lupus erythematosus)
MSTRG.20201.1	ENSOARG00000020064	GO:0000786(nucleosome);GO:0003677(DNA binding);GO:0005634(nucleus);GO:0005694(chromosome);GO:0006352(DNA-templated transcription, initiation);GO:0046982(protein heterodimerization activity)	NA
MSTRG.20201.1	ENSOARG00000020059	GO:0000786(nucleosome);GO:0003677(DNA binding);GO:0005634(nucleus);GO:0005694(chromosome);GO:0006352(DNA-templated transcription, initiation);GO:0046982(protein heterodimerization activity)	05034(Alcoholism);05203(Viral carcinogenesis);05322(Systemic lupus erythematosus)
MSTRG.20201.1	ENSOARG00000000671	GO:0000786(nucleosome);GO:0003677(DNA binding);GO:0005634(nucleus);GO:0005694(chromosome);GO:0046982(protein heterodimerization activity)	NA
MSTRG.3669.3	RF00026	NA	NA
MSTRG.3669.3	RNF7	GO:0005654(nucleoplasm);GO:0005829(cytosol);GO:0008270(zinc ion binding);GO:0019788(NEDD8 transferase activity);GO:0031466(Cul5-RING ubiquitin ligase complex);GO:0045116(protein neddylation);GO:0097602(cullin family protein binding)	04120(Ubiquitin mediated proteolysis);05170(Human immunodeficiency virus 1 infection)
MSTRG.3669.3	RF00026	NA	NA
MSTRG.3669.3	RF00026	NA	NA
MSTRG.3669.3	GRK7	GO:0000166(nucleotide binding);GO:0004672(protein kinase activity);GO:0004674(protein serine/threonine kinase activity);GO:0004703(G protein-coupled receptor kinase activity);GO:0005524(ATP binding);GO:0006468(protein phosphorylation);GO:0007165(signal transduction);GO:0016301(kinase activity);GO:0016310(phosphorylation);GO:0016740(transferase activity);GO:0046777(protein autophosphorylation);GO:…	04062(Chemokine signaling pathway);04144(Endocytosis);04744(Phototransduction)
MSTRG.5206.1	CCL2	GO:0000165(MAPK cascade);GO:0002548(monocyte chemotaxis);GO:0005125(cytokine activity);GO:0005576(extracellular region);GO:0005615(extracellular space);GO:0006935(chemotaxis);GO:0006954(inflammatory response);GO:0006955(immune response);GO:0007010(cytoskeleton organization);GO:0008009(chemokine activity);GO:0008360(regulation of cell shape);GO:0010469(regulation of signaling receptor activity);GO…	04060(Cytokine-cytokine receptor interaction);04062(Chemokine signaling pathway);04621(NOD-like receptor signaling pathway);04657(IL-17 signaling pathway);04668(TNF signaling pathway);04933(AGE-RAGE signaling pathway in diabetic complications);05142(Chagas disease (American trypanosomiasis));05144(Malaria);05163(Human cytomegalovirus infection);05164(Influenza A);05168(Herpes simplex virus 1 infe…
MSTRG.5206.1	RF00026	NA	NA
MSTRG.19051.5	CCL20	GO:0005125(cytokine activity);GO:0005576(extracellular region);GO:0005615(extracellular space);GO:0006935(chemotaxis);GO:0006955(immune response);GO:0008009(chemokine activity);GO:0010469(regulation of signaling receptor activity);GO:0031731(CCR6 chemokine receptor binding);GO:0035584(calcium-mediated signaling using intracellular calcium source);GO:0060326(cell chemotaxis);GO:0072678(T cell migr…	NA
MSTRG.19051.5	RF00026	NA	NA
MSTRG.19051.5	DAW1	GO:0005515(protein binding)	NA
MSTRG.2669.5	CCDC80	GO:0001968(fibronectin binding);GO:0005539(glycosaminoglycan binding);GO:0005604(basement membrane);GO:0005614(interstitial matrix);GO:0008201(heparin binding);GO:0009617(response to bacterium);GO:0010811(positive regulation of cell-substrate adhesion);GO:0030198(extracellular matrix organization);GO:0031012(extracellular matrix)	NA
MSTRG.30342.1	ENSOARG00000004778	GO:0000166(nucleotide binding);GO:0005524(ATP binding);GO:0016740(transferase activity)	04120(Ubiquitin mediated proteolysis)
MSTRG.30342.1	ENSOARG00000004778	GO:0000166(nucleotide binding);GO:0005524(ATP binding);GO:0016740(transferase activity)	04120(Ubiquitin mediated proteolysis)
MSTRG.3904.1	TMPRSS2	GO:0004252(serine-type endopeptidase activity);GO:0005515(protein binding);GO:0005886(plasma membrane);GO:0006508(proteolysis);GO:0008233(peptidase activity);GO:0008236(serine-type peptidase activity);GO:0016020(membrane);GO:0016021(integral component of membrane);GO:0016540(protein autoprocessing);GO:0016787(hydrolase activity);GO:0046598(positive regulation of viral entry into host cell)	05164(Influenza A);05202(Transcriptional misregulation in cancer);05215(Prostate cancer)
MSTRG.3904.1	MX2	GO:0000166(nucleotide binding);GO:0003924(GTPase activity);GO:0005525(GTP binding);GO:0005643(nuclear pore);GO:0009615(response to virus);GO:0035455(response to interferon-alpha);GO:0046822(regulation of nucleocytoplasmic transport);GO:0051607(defense response to virus);GO:0051726(regulation of cell cycle)	NA
MSTRG.3904.1	MX1	GO:0000166(nucleotide binding);GO:0003924(GTPase activity);GO:0005525(GTP binding);GO:0005737(cytoplasm);GO:0005829(cytosol);GO:0009615(response to virus);GO:0031965(nuclear membrane);GO:0042802(identical protein binding);GO:0045071(negative regulation of viral genome replication);GO:0048471(perinuclear region of cytoplasm);GO:0051607(defense response to virus)	05160(Hepatitis C);05162(Measles);05164(Influenza A);05165(Human papillomavirus infection)
MSTRG.3904.1	FAM3B	GO:0016020(membrane);GO:0016021(integral component of membrane);GO:0030073(insulin secretion);GO:0042593(glucose homeostasis)	NA
MSTRG.37798.2	IL7	GO:0001961(positive regulation of cytokine-mediated signaling pathway);GO:0002360(T cell lineage commitment);GO:0005125(cytokine activity);GO:0005126(cytokine receptor binding);GO:0005139(interleukin-7 receptor binding);GO:0005576(extracellular region);GO:0005615(extracellular space);GO:0006955(immune response);GO:0008083(growth factor activity);GO:0010468(regulation of gene expression);GO:001046…	04060(Cytokine-cytokine receptor interaction);04151(PI3K-Akt signaling pathway);04630(Jak-STAT signaling pathway);04640(Hematopoietic cell lineage);05200(Pathways in cancer)
MSTRG.19125.2	COPS7B	GO:0008180(COP9 signalosome);GO:0010387(COP9 signalosome assembly)	NA
MSTRG.19125.2	PDE6D	GO:0004114(3',5'-cyclic-nucleotide phosphodiesterase activity);GO:0005095(GTPase inhibitor activity);GO:0005737(cytoplasm);GO:0005829(cytosol);GO:0005856(cytoskeleton);GO:0007601(visual perception);GO:0016020(membrane);GO:0017137(Rab GTPase binding);GO:0030659(cytoplasmic vesicle membrane);GO:0031410(cytoplasmic vesicle);GO:0034260(negative regulation of GTPase activity);GO:0050896(response to st…	00230(Purine metabolism)
MSTRG.19125.2	PTMA	GO:0005634(nucleus);GO:0005654(nucleoplasm);GO:0005829(cytosol);GO:0033613(activating transcription factor binding);GO:0042393(histone binding);GO:0043066(negative regulation of apoptotic process);GO:0043486(histone exchange)	NA
MSTRG.29890.2	MET	GO:0000166(nucleotide binding);GO:0001886(endothelial cell morphogenesis);GO:0004672(protein kinase activity);GO:0004713(protein tyrosine kinase activity);GO:0004714(transmembrane receptor protein tyrosine kinase activity);GO:0005515(protein binding);GO:0005524(ATP binding);GO:0006468(protein phosphorylation);GO:0007169(transmembrane receptor protein tyrosine kinase signaling pathway);GO:0009925(…	01521(EGFR tyrosine kinase inhibitor resistance);04010(MAPK signaling pathway);04014(Ras signaling pathway);04015(Rap1 signaling pathway);04151(PI3K-Akt signaling pathway);04360(Axon guidance);04510(Focal adhesion);04520(Adherens junction);05100(Bacterial invasion of epithelial cells);05144(Malaria);05200(Pathways in cancer);05202(Transcriptional misregulation in cancer);05205(Proteoglycans in ca…
MSTRG.29890.2	MET	GO:0000166(nucleotide binding);GO:0001886(endothelial cell morphogenesis);GO:0004672(protein kinase activity);GO:0004713(protein tyrosine kinase activity);GO:0004714(transmembrane receptor protein tyrosine kinase activity);GO:0005515(protein binding);GO:0005524(ATP binding);GO:0006468(protein phosphorylation);GO:0007169(transmembrane receptor protein tyrosine kinase signaling pathway);GO:0009925(…	01521(EGFR tyrosine kinase inhibitor resistance);04010(MAPK signaling pathway);04014(Ras signaling pathway);04015(Rap1 signaling pathway);04151(PI3K-Akt signaling pathway);04360(Axon guidance);04510(Focal adhesion);04520(Adherens junction);05100(Bacterial invasion of epithelial cells);05144(Malaria);05200(Pathways in cancer);05202(Transcriptional misregulation in cancer);05205(Proteoglycans in ca…
MSTRG.4740.1	RBM26	GO:0003676(nucleic acid binding);GO:0003723(RNA binding);GO:0006397(mRNA processing);GO:0046872(metal ion binding)	NA
MSTRG.4740.1	RBM26	GO:0003676(nucleic acid binding);GO:0003723(RNA binding);GO:0006397(mRNA processing);GO:0046872(metal ion binding)	NA
MSTRG.3908.1	TMPRSS2	GO:0004252(serine-type endopeptidase activity);GO:0005515(protein binding);GO:0005886(plasma membrane);GO:0006508(proteolysis);GO:0008233(peptidase activity);GO:0008236(serine-type peptidase activity);GO:0016020(membrane);GO:0016021(integral component of membrane);GO:0016540(protein autoprocessing);GO:0016787(hydrolase activity);GO:0046598(positive regulation of viral entry into host cell)	05164(Influenza A);05202(Transcriptional misregulation in cancer);05215(Prostate cancer)
MSTRG.3908.1	MX2	GO:0000166(nucleotide binding);GO:0003924(GTPase activity);GO:0005525(GTP binding);GO:0005643(nuclear pore);GO:0009615(response to virus);GO:0035455(response to interferon-alpha);GO:0046822(regulation of nucleocytoplasmic transport);GO:0051607(defense response to virus);GO:0051726(regulation of cell cycle)	NA
MSTRG.3908.1	MX1	GO:0000166(nucleotide binding);GO:0003924(GTPase activity);GO:0005525(GTP binding);GO:0005737(cytoplasm);GO:0005829(cytosol);GO:0009615(response to virus);GO:0031965(nuclear membrane);GO:0042802(identical protein binding);GO:0045071(negative regulation of viral genome replication);GO:0048471(perinuclear region of cytoplasm);GO:0051607(defense response to virus)	05160(Hepatitis C);05162(Measles);05164(Influenza A);05165(Human papillomavirus infection)
MSTRG.3287.1	TNFSF10	GO:0005125(cytokine activity);GO:0005164(tumor necrosis factor receptor binding);GO:0005515(protein binding);GO:0005615(extracellular space);GO:0006955(immune response);GO:0008270(zinc ion binding);GO:0010469(regulation of signaling receptor activity);GO:0016020(membrane);GO:0016021(integral component of membrane);GO:0032813(tumor necrosis factor receptor superfamily binding);GO:0042802(identical…	04060(Cytokine-cytokine receptor interaction);04068(FoxO signaling pathway);04210(Apoptosis);04217(Necroptosis);04650(Natural killer cell mediated cytotoxicity);05164(Influenza A)
MSTRG.3287.1	FNDC3B	GO:0005515(protein binding);GO:0016020(membrane);GO:0016021(integral component of membrane)	NA
MSTRG.3287.1	GHSR	GO:0001616(growth hormone secretagogue receptor activity);GO:0004930(G protein-coupled receptor activity);GO:0007165(signal transduction);GO:0007186(G protein-coupled receptor signaling pathway);GO:0008154(actin polymerization or depolymerization);GO:0008343(adult feeding behavior);GO:0009725(response to hormone);GO:0009755(hormone-mediated signaling pathway);GO:0009986(cell surface);GO:0016020(m…	04024(cAMP signaling pathway);04080(Neuroactive ligand-receptor interaction)
MSTRG.721.1	GADD45A	GO:0000185(activation of MAPKKK activity);GO:0000979(RNA polymerase II core promoter sequence-specific DNA binding);GO:0005634(nucleus);GO:0005737(cytoplasm);GO:0006469(negative regulation of protein kinase activity);GO:0007098(centrosome cycle);GO:0016607(nuclear speck);GO:0019900(kinase binding);GO:0042770(signal transduction in response to DNA damage);GO:0042803(protein homodimerization activi…	04010(MAPK signaling pathway);04068(FoxO signaling pathway);04110(Cell cycle);04115(p53 signaling pathway);04210(Apoptosis);04218(Cellular senescence);05169(Epstein-Barr virus infection);05200(Pathways in cancer);05202(Transcriptional misregulation in cancer);05210(Colorectal cancer);05212(Pancreatic cancer);05213(Endometrial cancer);05214(Glioma);05216(Thyroid cancer);05217(Basal cell carcinoma)…
MSTRG.721.1	GNG12	GO:0003924(GTPase activity);GO:0005834(heterotrimeric G-protein complex);GO:0005886(plasma membrane);GO:0007165(signal transduction);GO:0007186(G protein-coupled receptor signaling pathway);GO:0016020(membrane);GO:0030165(PDZ domain binding)	04010(MAPK signaling pathway);04014(Ras signaling pathway);04062(Chemokine signaling pathway);04151(PI3K-Akt signaling pathway);04371(Apelin signaling pathway);04713(Circadian entrainment);04723(Retrograde endocannabinoid signaling);04724(Glutamatergic synapse);04725(Cholinergic synapse);04726(Serotonergic synapse);04727(GABAergic synapse);04728(Dopaminergic synapse);04810(Regulation of actin cyt…
MSTRG.721.1	RF00026	NA	NA
MSTRG.27714.6	LYZ	GO:0003796(lysozyme activity);GO:0003824(catalytic activity);GO:0008152(metabolic process);GO:0016787(hydrolase activity);GO:0016798(hydrolase activity, acting on glycosyl bonds);GO:0019835(cytolysis);GO:0042742(defense response to bacterium)	04970(Salivary secretion)
MSTRG.27714.6	CPSF6	GO:0003676(nucleic acid binding);GO:0003723(RNA binding);GO:0003729(mRNA binding);GO:0005634(nucleus);GO:0005654(nucleoplasm);GO:0005726(perichromatin fibrils);GO:0005737(cytoplasm);GO:0005847(mRNA cleavage and polyadenylation specificity factor complex);GO:0005849(mRNA cleavage factor complex);GO:0006397(mRNA processing);GO:0016607(nuclear speck);GO:0035061(interchromatin granule);GO:0042382(par…	03015(mRNA surveillance pathway)
MSTRG.27714.6	RF00026	NA	NA
MSTRG.27714.6	CPSF6	GO:0003676(nucleic acid binding);GO:0003723(RNA binding);GO:0003729(mRNA binding);GO:0005634(nucleus);GO:0005654(nucleoplasm);GO:0005726(perichromatin fibrils);GO:0005737(cytoplasm);GO:0005847(mRNA cleavage and polyadenylation specificity factor complex);GO:0005849(mRNA cleavage factor complex);GO:0006397(mRNA processing);GO:0016607(nuclear speck);GO:0035061(interchromatin granule);GO:0042382(par…	03015(mRNA surveillance pathway)
MSTRG.30476.1	KIAA1549	GO:0016020(membrane);GO:0016021(integral component of membrane)	NA
MSTRG.30476.1	TMEM213	GO:0016020(membrane);GO:0016021(integral component of membrane)	NA
MSTRG.33976.2	CXCL8	GO:0005125(cytokine activity);GO:0005153(interleukin-8 receptor binding);GO:0005576(extracellular region);GO:0005615(extracellular space);GO:0006935(chemotaxis);GO:0006952(defense response);GO:0006954(inflammatory response);GO:0006955(immune response);GO:0007050(cell cycle arrest);GO:0008009(chemokine activity);GO:0010469(regulation of signaling receptor activity);GO:0030155(regulation of cell ad…	04060(Cytokine-cytokine receptor interaction);04062(Chemokine signaling pathway);04064(NF-kappa B signaling pathway);04072(Phospholipase D signaling pathway);04218(Cellular senescence);04620(Toll-like receptor signaling pathway);04621(NOD-like receptor signaling pathway);04622(RIG-I-like receptor signaling pathway);04657(IL-17 signaling pathway);04932(Non-alcoholic fatty liver disease (NAFLD));04…
MSTRG.26089.1	RF00026	NA	NA
MSTRG.30900.1	BST-2A	GO:0016020(membrane);GO:0016021(integral component of membrane);GO:0051607(defense response to virus)	05168(Herpes simplex virus 1 infection);05170(Human immunodeficiency virus 1 infection)
MSTRG.12717.2	FBXL7	GO:0000086(G2/M transition of mitotic cell cycle);GO:0000278(mitotic cell cycle);GO:0005515(protein binding);GO:0005813(centrosome);GO:0008283(cell population proliferation);GO:0016567(protein ubiquitination);GO:0019005(SCF ubiquitin ligase complex);GO:0031146(SCF-dependent proteasomal ubiquitin-dependent protein catabolic process)	NA
MSTRG.12717.2	FBXL7	GO:0000086(G2/M transition of mitotic cell cycle);GO:0000278(mitotic cell cycle);GO:0005515(protein binding);GO:0005813(centrosome);GO:0008283(cell population proliferation);GO:0016567(protein ubiquitination);GO:0019005(SCF ubiquitin ligase complex);GO:0031146(SCF-dependent proteasomal ubiquitin-dependent protein catabolic process)	NA
MSTRG.17143.1	PDCD1LG2	GO:0016020(membrane);GO:0016021(integral component of membrane);GO:0032689(negative regulation of interferon-gamma production);GO:0032693(negative regulation of interleukin-10 production);GO:0046007(negative regulation of activated T cell proliferation)	NA
MSTRG.17143.1	CD274	GO:0002845(positive regulation of tolerance induction to tumor cell);GO:0005886(plasma membrane);GO:0006955(immune response);GO:0007165(signal transduction);GO:0007166(cell surface receptor signaling pathway);GO:0009897(external side of plasma membrane);GO:0016020(membrane);GO:0016021(integral component of membrane);GO:0031295(T cell costimulation);GO:0031901(early endosome membrane);GO:0032689(n…	04514(Cell adhesion molecules (CAMs))
MSTRG.3286.1	TNFSF10	GO:0005125(cytokine activity);GO:0005164(tumor necrosis factor receptor binding);GO:0005515(protein binding);GO:0005615(extracellular space);GO:0006955(immune response);GO:0008270(zinc ion binding);GO:0010469(regulation of signaling receptor activity);GO:0016020(membrane);GO:0016021(integral component of membrane);GO:0032813(tumor necrosis factor receptor superfamily binding);GO:0042802(identical…	04060(Cytokine-cytokine receptor interaction);04068(FoxO signaling pathway);04210(Apoptosis);04217(Necroptosis);04650(Natural killer cell mediated cytotoxicity);05164(Influenza A)
MSTRG.3286.1	FNDC3B	GO:0005515(protein binding);GO:0016020(membrane);GO:0016021(integral component of membrane)	NA
MSTRG.3286.1	GHSR	GO:0001616(growth hormone secretagogue receptor activity);GO:0004930(G protein-coupled receptor activity);GO:0007165(signal transduction);GO:0007186(G protein-coupled receptor signaling pathway);GO:0008154(actin polymerization or depolymerization);GO:0008343(adult feeding behavior);GO:0009725(response to hormone);GO:0009755(hormone-mediated signaling pathway);GO:0009986(cell surface);GO:0016020(m…	04024(cAMP signaling pathway);04080(Neuroactive ligand-receptor interaction)
MSTRG.4927.1	TNFSF13B	GO:0001782(B cell homeostasis);GO:0002636(positive regulation of germinal center formation);GO:0005164(tumor necrosis factor receptor binding);GO:0005515(protein binding);GO:0005737(cytoplasm);GO:0006955(immune response);GO:0016020(membrane);GO:0016021(integral component of membrane);GO:0030890(positive regulation of B cell proliferation);GO:0031295(T cell costimulation);GO:0031296(B cell costimu…	NA
MSTRG.6399.6	ACTG1	GO:0000166(nucleotide binding);GO:0005200(structural constituent of cytoskeleton);GO:0005522(profilin binding);GO:0005524(ATP binding);GO:0005856(cytoskeleton);GO:0005884(actin filament);GO:0005886(plasma membrane);GO:0005925(focal adhesion);GO:0015629(actin cytoskeleton);GO:0030016(myofibril);GO:0031625(ubiquitin protein ligase binding);GO:0031941(filamentous actin);GO:0042802(identical protein …	04015(Rap1 signaling pathway);04145(Phagosome);04210(Apoptosis);04390(Hippo signaling pathway);04510(Focal adhesion);04520(Adherens junction);04530(Tight junction);04611(Platelet activation);04670(Leukocyte transendothelial migration);04714(Thermogenesis);04810(Regulation of actin cytoskeleton);04919(Thyroid hormone signaling pathway);04921(Oxytocin signaling pathway);05100(Bacterial invasion of …
MSTRG.6399.6	BAHCC1	GO:0003682(chromatin binding)	NA
MSTRG.6399.6	ENSOARG00000018531	NA	NA
MSTRG.6399.6	ENSOARG00000023701	NA	NA
MSTRG.30316.1	CALU	GO:0005509(calcium ion binding);GO:0005783(endoplasmic reticulum)	NA
MSTRG.30316.1	FAM71F1	NA	NA
MSTRG.30316.1	OPN1SW	GO:0001750(photoreceptor outer segment);GO:0004930(G protein-coupled receptor activity);GO:0007165(signal transduction);GO:0007186(G protein-coupled receptor signaling pathway);GO:0007601(visual perception);GO:0007602(phototransduction);GO:0009881(photoreceptor activity);GO:0016020(membrane);GO:0016021(integral component of membrane);GO:0018298(protein-chromophore linkage);GO:0050896(response to …	NA
MSTRG.30316.1	FAM71F2	NA	NA
MSTRG.9669.1	NLRC5	GO:0000978(RNA polymerase II proximal promoter sequence-specific DNA binding);GO:0005515(protein binding);GO:0005634(nucleus);GO:0005737(cytoplasm);GO:0005813(centrosome);GO:0005829(cytosol);GO:0009617(response to bacterium);GO:0032088(negative regulation of NF-kappaB transcription factor activity);GO:0043549(regulation of kinase activity);GO:0045087(innate immune response);GO:0045345(positive re…	NA
MSTRG.9669.1	ENSOARG00000023708	NA	NA
MSTRG.15702.1	ENSOARG00000006886	GO:0005515(protein binding)	NA
MSTRG.15702.1	GRM2	GO:0001641(group II metabotropic glutamate receptor activity);GO:0004930(G protein-coupled receptor activity);GO:0005246(calcium channel regulator activity);GO:0005886(plasma membrane);GO:0007165(signal transduction);GO:0007186(G protein-coupled receptor signaling pathway);GO:0007196(adenylate cyclase-inhibiting G protein-coupled glutamate receptor signaling pathway);GO:0007268(chemical synaptic …	NA
MSTRG.15702.1	ENSOARG00000006909	GO:0005515(protein binding)	NA
MSTRG.15702.1	TEX264	NA	NA
MSTRG.15702.1	GRM2	GO:0001641(group II metabotropic glutamate receptor activity);GO:0004930(G protein-coupled receptor activity);GO:0005246(calcium channel regulator activity);GO:0005886(plasma membrane);GO:0007165(signal transduction);GO:0007186(G protein-coupled receptor signaling pathway);GO:0007196(adenylate cyclase-inhibiting G protein-coupled glutamate receptor signaling pathway);GO:0007268(chemical synaptic …	NA
MSTRG.15702.1	IQCF6	GO:0005515(protein binding)	NA
MSTRG.2277.5	MIRLET7C	NA	NA
MSTRG.2277.5	MIR125B2	NA	NA
MSTRG.2277.5	ENSOARG00000015912	NA	NA
MSTRG.2277.5	oar-mir-99a	NA	05206(MicroRNAs in cancer)
MSTRG.3892.1	ENSOARG00000009805	NA	NA
MSTRG.3892.1	ENSOARG00000009885	GO:0016020(membrane);GO:0016021(integral component of membrane)	04530(Tight junction)
MSTRG.3892.1	B3GALT5	GO:0000139(Golgi membrane);GO:0005794(Golgi apparatus);GO:0006486(protein glycosylation);GO:0008378(galactosyltransferase activity);GO:0009617(response to bacterium);GO:0016020(membrane);GO:0016021(integral component of membrane);GO:0016740(transferase activity);GO:0016757(transferase activity, transferring glycosyl groups)	00601(Glycosphingolipid biosynthesis - lacto and neolacto series);00603(Glycosphingolipid biosynthesis - globo and isoglobo series)
MSTRG.3892.1	ENSOARG00000009849	GO:0003676(nucleic acid binding);GO:0004190(aspartic-type endopeptidase activity);GO:0004523(RNA-DNA hybrid ribonuclease activity);GO:0006508(proteolysis);GO:0090502(RNA phosphodiester bond hydrolysis, endonucleolytic)	NA
MSTRG.33975.1	CXCL8	GO:0005125(cytokine activity);GO:0005153(interleukin-8 receptor binding);GO:0005576(extracellular region);GO:0005615(extracellular space);GO:0006935(chemotaxis);GO:0006952(defense response);GO:0006954(inflammatory response);GO:0006955(immune response);GO:0007050(cell cycle arrest);GO:0008009(chemokine activity);GO:0010469(regulation of signaling receptor activity);GO:0030155(regulation of cell ad…	04060(Cytokine-cytokine receptor interaction);04062(Chemokine signaling pathway);04064(NF-kappa B signaling pathway);04072(Phospholipase D signaling pathway);04218(Cellular senescence);04620(Toll-like receptor signaling pathway);04621(NOD-like receptor signaling pathway);04622(RIG-I-like receptor signaling pathway);04657(IL-17 signaling pathway);04932(Non-alcoholic fatty liver disease (NAFLD));04…
MSTRG.7569.2	ENSOARG00000015730	GO:0016491(oxidoreductase activity);GO:0055114(oxidation-reduction process)	NA
MSTRG.19225.2	FABP3	GO:0005615(extracellular space);GO:0005623(cell);GO:0008092(cytoskeletal protein binding);GO:0008289(lipid binding);GO:0015909(long-chain fatty acid transport);GO:0032365(intracellular lipid transport);GO:0036041(long-chain fatty acid binding);GO:0042632(cholesterol homeostasis);GO:0046320(regulation of fatty acid oxidation);GO:0055091(phospholipid homeostasis);GO:0070538(oleic acid binding);GO:0…	03320(PPAR signaling pathway)
MSTRG.19225.2	SNRNP40	GO:0005515(protein binding);GO:0005829(cytosol);GO:0016607(nuclear speck);GO:0071007(U2-type catalytic step 2 spliceosome);GO:0071013(catalytic step 2 spliceosome)	03040(Spliceosome)
MSTRG.19225.2	ENSOARG00000001618	GO:0003676(nucleic acid binding)	NA
MSTRG.19225.2	SERINC2	GO:0006658(phosphatidylserine metabolic process);GO:0006665(sphingolipid metabolic process);GO:0016020(membrane);GO:0016021(integral component of membrane)	NA
MSTRG.27977.1	ENSOARG00000011120	GO:0016020(membrane);GO:0016021(integral component of membrane)	NA
MSTRG.27977.1	DGKA	GO:0000166(nucleotide binding);GO:0003951(NAD+ kinase activity);GO:0004143(diacylglycerol kinase activity);GO:0005509(calcium ion binding);GO:0005524(ATP binding);GO:0005543(phospholipid binding);GO:0005829(cytosol);GO:0005886(plasma membrane);GO:0006654(phosphatidic acid biosynthetic process);GO:0007165(signal transduction);GO:0007205(protein kinase C-activating G protein-coupled receptor signal…	00561(Glycerolipid metabolism);00564(Glycerophospholipid metabolism);04070(Phosphatidylinositol signaling system);04072(Phospholipase D signaling pathway);05231(Choline metabolism in cancer)
MSTRG.27977.1	PYM1	GO:0000184(nuclear-transcribed mRNA catabolic process, nonsense-mediated decay);GO:0005634(nucleus);GO:0005730(nucleolus);GO:0005829(cytosol);GO:0030054(cell junction);GO:0035145(exon-exon junction complex);GO:0043022(ribosome binding);GO:0045727(positive regulation of translation);GO:1903259(exon-exon junction complex disassembly)	03013(RNA transport);03015(mRNA surveillance pathway)
MSTRG.27977.1	CDK2	GO:0000082(G1/S transition of mitotic cell cycle);GO:0000122(negative regulation of transcription by RNA polymerase II);GO:0000287(magnesium ion binding);GO:0000307(cyclin-dependent protein kinase holoenzyme complex);GO:0000781(chromosome, telomeric region);GO:0000793(condensed chromosome);GO:0000805(X chromosome);GO:0000806(Y chromosome);GO:0004672(protein kinase activity);GO:0004674(protein ser…	04068(FoxO signaling pathway);04110(Cell cycle);04114(Oocyte meiosis);04115(p53 signaling pathway);04151(PI3K-Akt signaling pathway);04218(Cellular senescence);04914(Progesterone-mediated oocyte maturation);04934(Cushing syndrome);05160(Hepatitis C);05161(Hepatitis B);05162(Measles);05165(Human papillomavirus infection);05166(Human T-cell leukemia virus 1 infection);05169(Epstein-Barr virus infec…
MSTRG.27977.1	ENSOARG00000011042	GO:0016020(membrane);GO:0016021(integral component of membrane)	NA
MSTRG.27977.1	PMEL	GO:0005789(endoplasmic reticulum membrane);GO:0005794(Golgi apparatus);GO:0016020(membrane);GO:0016021(integral component of membrane);GO:0032438(melanosome organization);GO:0032585(multivesicular body membrane);GO:0042470(melanosome);GO:0042802(identical protein binding)	NA
MSTRG.27977.1	SUOX	GO:0016491(oxidoreductase activity);GO:0020037(heme binding);GO:0030151(molybdenum ion binding);GO:0042128(nitrate assimilation);GO:0046872(metal ion binding);GO:0055114(oxidation-reduction process)	00920(Sulfur metabolism)
MSTRG.27977.1	MMP19	GO:0004222(metalloendopeptidase activity);GO:0006508(proteolysis);GO:0008233(peptidase activity);GO:0008237(metallopeptidase activity);GO:0008270(zinc ion binding);GO:0016787(hydrolase activity);GO:0031012(extracellular matrix);GO:0046872(metal ion binding)	NA
MSTRG.27977.1	IKZF4	GO:0003676(nucleic acid binding);GO:0005654(nucleoplasm);GO:0008270(zinc ion binding);GO:0016604(nuclear body);GO:0019904(protein domain specific binding);GO:0032991(protein-containing complex);GO:0043425(bHLH transcription factor binding);GO:0043565(sequence-specific DNA binding);GO:0045892(negative regulation of transcription, DNA-templated);GO:0045944(positive regulation of transcription by RN…	NA
MSTRG.27977.1	PYM1	GO:0000184(nuclear-transcribed mRNA catabolic process, nonsense-mediated decay);GO:0005634(nucleus);GO:0005730(nucleolus);GO:0005829(cytosol);GO:0030054(cell junction);GO:0035145(exon-exon junction complex);GO:0043022(ribosome binding);GO:0045727(positive regulation of translation);GO:1903259(exon-exon junction complex disassembly)	03013(RNA transport);03015(mRNA surveillance pathway)
MSTRG.27977.1	RAB5B	GO:0003924(GTPase activity);GO:0005525(GTP binding);GO:0005768(endosome);GO:0007032(endosome organization);GO:0019003(GDP binding);GO:0019882(antigen processing and presentation);GO:0030100(regulation of endocytosis);GO:0030139(endocytic vesicle);GO:0030742(GTP-dependent protein binding);GO:0043231(intracellular membrane-bounded organelle);GO:0048227(plasma membrane to endosome transport);GO:0070…	04014(Ras signaling pathway);04144(Endocytosis);04145(Phagosome);04962(Vasopressin-regulated water reabsorption);05146(Amoebiasis);05152(Tuberculosis)
MSTRG.37797.1	IL7	GO:0001961(positive regulation of cytokine-mediated signaling pathway);GO:0002360(T cell lineage commitment);GO:0005125(cytokine activity);GO:0005126(cytokine receptor binding);GO:0005139(interleukin-7 receptor binding);GO:0005576(extracellular region);GO:0005615(extracellular space);GO:0006955(immune response);GO:0008083(growth factor activity);GO:0010468(regulation of gene expression);GO:001046…	04060(Cytokine-cytokine receptor interaction);04151(PI3K-Akt signaling pathway);04630(Jak-STAT signaling pathway);04640(Hematopoietic cell lineage);05200(Pathways in cancer)
MSTRG.36202.3	HMGN3	GO:0000785(chromatin);GO:0003682(chromatin binding);GO:0005634(nucleus);GO:0006357(regulation of transcription by RNA polymerase II);GO:0031492(nucleosomal DNA binding);GO:0045944(positive regulation of transcription by RNA polymerase II);GO:0051091(positive regulation of DNA-binding transcription factor activity);GO:0061178(regulation of insulin secretion involved in cellular response to glucose…	NA
MSTRG.6579.1	GRB2	GO:0001784(phosphotyrosine residue binding);GO:0005070(SH3/SH2 adaptor activity);GO:0005154(epidermal growth factor receptor binding);GO:0005168(neurotrophin TRKA receptor binding);GO:0005515(protein binding);GO:0005634(nucleus);GO:0005654(nucleoplasm);GO:0005730(nucleolus);GO:0005737(cytoplasm);GO:0005768(endosome);GO:0005886(plasma membrane);GO:0005911(cell-cell junction);GO:0007265(Ras protein…	01521(EGFR tyrosine kinase inhibitor resistance);01522(Endocrine resistance);04010(MAPK signaling pathway);04012(ErbB signaling pathway);04014(Ras signaling pathway);04062(Chemokine signaling pathway);04068(FoxO signaling pathway);04072(Phospholipase D signaling pathway);04150(mTOR signaling pathway);04151(PI3K-Akt signaling pathway);04380(Osteoclast differentiation);04510(Focal adhesion);04540(G…
MSTRG.6579.1	RF00026	NA	NA
MSTRG.32677.2	MBLAC2	NA	NA
MSTRG.32677.2	ENSOARG00000016291	GO:0003899(DNA-directed 5'-3' RNA polymerase activity);GO:0005634(nucleus);GO:0005666(RNA polymerase III complex);GO:0006383(transcription by RNA polymerase III)	03020(RNA polymerase);04623(Cytosolic DNA-sensing pathway)
MSTRG.3285.1	TNFSF10	GO:0005125(cytokine activity);GO:0005164(tumor necrosis factor receptor binding);GO:0005515(protein binding);GO:0005615(extracellular space);GO:0006955(immune response);GO:0008270(zinc ion binding);GO:0010469(regulation of signaling receptor activity);GO:0016020(membrane);GO:0016021(integral component of membrane);GO:0032813(tumor necrosis factor receptor superfamily binding);GO:0042802(identical…	04060(Cytokine-cytokine receptor interaction);04068(FoxO signaling pathway);04210(Apoptosis);04217(Necroptosis);04650(Natural killer cell mediated cytotoxicity);05164(Influenza A)
MSTRG.3285.1	GHSR	GO:0001616(growth hormone secretagogue receptor activity);GO:0004930(G protein-coupled receptor activity);GO:0007165(signal transduction);GO:0007186(G protein-coupled receptor signaling pathway);GO:0008154(actin polymerization or depolymerization);GO:0008343(adult feeding behavior);GO:0009725(response to hormone);GO:0009755(hormone-mediated signaling pathway);GO:0009986(cell surface);GO:0016020(m…	04024(cAMP signaling pathway);04080(Neuroactive ligand-receptor interaction)
MSTRG.11566.1	MRPL17	GO:0003735(structural constituent of ribosome);GO:0005622(intracellular);GO:0005739(mitochondrion);GO:0005762(mitochondrial large ribosomal subunit);GO:0005840(ribosome);GO:0006412(translation);GO:0019904(protein domain specific binding)	03010(Ribosome)
MSTRG.11566.1	ENSOARG00000016510	GO:0005525(GTP binding)	NA
MSTRG.13086.1	RF00003	NA	NA
MSTRG.39444.7	ENSOARG00000009515	NA	NA
MSTRG.39444.7	ENSOARG00000011848	NA	NA
MSTRG.9670.1	NLRC5	GO:0000978(RNA polymerase II proximal promoter sequence-specific DNA binding);GO:0005515(protein binding);GO:0005634(nucleus);GO:0005737(cytoplasm);GO:0005813(centrosome);GO:0005829(cytosol);GO:0009617(response to bacterium);GO:0032088(negative regulation of NF-kappaB transcription factor activity);GO:0043549(regulation of kinase activity);GO:0045087(innate immune response);GO:0045345(positive re…	NA
MSTRG.9670.1	ENSOARG00000023708	NA	NA
MSTRG.34006.1	PARM1	GO:0005634(nucleus);GO:0005769(early endosome);GO:0005770(late endosome);GO:0005794(Golgi apparatus);GO:0005829(cytosol);GO:0005886(plasma membrane);GO:0016020(membrane);GO:0016021(integral component of membrane);GO:0043231(intracellular membrane-bounded organelle)	NA
MSTRG.14933.1	RF00400	NA	NA
MSTRG.14933.1	EIF5	GO:0003743(translation initiation factor activity);GO:0005515(protein binding);GO:0005737(cytoplasm);GO:0005829(cytosol);GO:0005886(plasma membrane);GO:0006413(translational initiation);GO:0006446(regulation of translational initiation)	03013(RNA transport)
MSTRG.14933.1	ENSOARG00000005535	GO:0003676(nucleic acid binding);GO:0003723(RNA binding);GO:0005623(cell);GO:0006397(mRNA processing);GO:0006406(mRNA export from nucleus)	NA
MSTRG.34697.1	NOX5	GO:0001935(endothelial cell proliferation);GO:0005509(calcium ion binding);GO:0015252(proton channel activity);GO:0016020(membrane);GO:0016021(integral component of membrane);GO:0016175(superoxide-generating NADPH oxidase activity);GO:0016491(oxidoreductase activity);GO:0042554(superoxide anion generation);GO:0055114(oxidation-reduction process);GO:1902600(proton transmembrane transport)	NA
MSTRG.20008.2	ENSOARG00000009042	GO:0016020(membrane);GO:0016021(integral component of membrane)	04144(Endocytosis);04145(Phagosome);04218(Cellular senescence);04514(Cell adhesion molecules (CAMs));04612(Antigen processing and presentation);04650(Natural killer cell mediated cytotoxicity);04940(Type I diabetes mellitus);05163(Human cytomegalovirus infection);05165(Human papillomavirus infection);05166(Human T-cell leukemia virus 1 infection);05167(Kaposi sarcoma-associated herpesvirus infect…
MSTRG.20008.2	ENSOARG00000009357	GO:0016020(membrane);GO:0016021(integral component of membrane)	NA
MSTRG.20008.2	ENSOARG00000009395	GO:0002376(immune system process);GO:0002474(antigen processing and presentation of peptide antigen via MHC class I);GO:0006955(immune response);GO:0016020(membrane);GO:0016021(integral component of membrane);GO:0019882(antigen processing and presentation);GO:0042612(MHC class I protein complex)	NA
MSTRG.27765.1	ENSOARG00000002903	GO:0016020(membrane);GO:0016021(integral component of membrane)	NA
MSTRG.27765.1	LLPH	GO:0001099(basal RNA polymerase II transcription machinery binding);GO:0005694(chromosome);GO:0005730(nucleolus);GO:0060999(positive regulation of dendritic spine development);GO:0097484(dendrite extension)	NA
MSTRG.27765.1	RF00001	NA	NA
MSTRG.27765.1	IRAK3	GO:0000287(magnesium ion binding);GO:0002755(MyD88-dependent toll-like receptor signaling pathway);GO:0004672(protein kinase activity);GO:0004674(protein serine/threonine kinase activity);GO:0005515(protein binding);GO:0005524(ATP binding);GO:0005634(nucleus);GO:0005737(cytoplasm);GO:0006468(protein phosphorylation);GO:0007165(signal transduction);GO:0010933(positive regulation of macrophage tole…	04722(Neurotrophin signaling pathway)
MSTRG.34004.1	PARM1	GO:0005634(nucleus);GO:0005769(early endosome);GO:0005770(late endosome);GO:0005794(Golgi apparatus);GO:0005829(cytosol);GO:0005886(plasma membrane);GO:0016020(membrane);GO:0016021(integral component of membrane);GO:0043231(intracellular membrane-bounded organelle)	NA
MSTRG.14883.3	HSP90AA1	GO:0001934(positive regulation of protein phosphorylation);GO:0005524(ATP binding);GO:0005634(nucleus);GO:0005737(cytoplasm);GO:0005829(cytosol);GO:0006457(protein folding);GO:0007004(telomere maintenance via telomerase);GO:0009408(response to heat);GO:0009409(response to cold);GO:0016887(ATPase activity);GO:0021955(central nervous system neuron axonogenesis);GO:0030010(establishment of cell pola…	04141(Protein processing in endoplasmic reticulum);04151(PI3K-Akt signaling pathway);04217(Necroptosis);04612(Antigen processing and presentation);04621(NOD-like receptor signaling pathway);04657(IL-17 signaling pathway);04659(Th17 cell differentiation);04914(Progesterone-mediated oocyte maturation);04915(Estrogen signaling pathway);05200(Pathways in cancer);05215(Prostate cancer);05418(Fluid she…
MSTRG.14883.3	WDR20	GO:0005515(protein binding)	NA
MSTRG.14883.3	ENSOARG00000003839	NA	NA
MSTRG.8760.1	PMEPA1	GO:0000139(Golgi membrane);GO:0010008(endosome membrane);GO:0010991(negative regulation of SMAD protein complex assembly);GO:0016020(membrane);GO:0016021(integral component of membrane);GO:0030512(negative regulation of transforming growth factor beta receptor signaling pathway);GO:0031901(early endosome membrane);GO:0043231(intracellular membrane-bounded organelle);GO:0050699(WW domain binding);…	NA
MSTRG.8760.1	ENSOARG00000017418	GO:0003723(RNA binding);GO:0003726(double-stranded RNA adenosine deaminase activity)	04217(Necroptosis);04623(Cytosolic DNA-sensing pathway)
MSTRG.37567.5	SDR16C5	GO:0016020(membrane);GO:0016021(integral component of membrane)	00830(Retinol metabolism)
MSTRG.37567.5	CHCHD7	NA	NA
MSTRG.37567.5	ENSOARG00000014999	NA	NA
MSTRG.34003.1	PARM1	GO:0005634(nucleus);GO:0005769(early endosome);GO:0005770(late endosome);GO:0005794(Golgi apparatus);GO:0005829(cytosol);GO:0005886(plasma membrane);GO:0016020(membrane);GO:0016021(integral component of membrane);GO:0043231(intracellular membrane-bounded organelle)	NA
MSTRG.11695.1	SERPINH1	GO:0003433(chondrocyte development involved in endochondral bone morphogenesis);GO:0004867(serine-type endopeptidase inhibitor activity);GO:0005518(collagen binding);GO:0005615(extracellular space);GO:0005737(cytoplasm);GO:0005783(endoplasmic reticulum);GO:0005793(endoplasmic reticulum-Golgi intermediate compartment);GO:0010951(negative regulation of endopeptidase activity);GO:0030199(collagen fi…	NA
MSTRG.11695.1	MAP6	GO:0000226(microtubule cytoskeleton organization);GO:0005516(calmodulin binding);GO:0005874(microtubule);GO:0008017(microtubule binding);GO:0032418(lysosome localization);GO:0048471(perinuclear region of cytoplasm);GO:0048813(dendrite morphogenesis)	NA
MSTRG.22566.3	LIPG	GO:0004465(lipoprotein lipase activity);GO:0004620(phospholipase activity);GO:0005515(protein binding);GO:0005576(extracellular region);GO:0005615(extracellular space);GO:0005769(early endosome);GO:0005794(Golgi apparatus);GO:0006629(lipid metabolic process);GO:0008970(phospholipase A1 activity);GO:0009986(cell surface);GO:0010983(positive regulation of high-density lipoprotein particle clearance…	00561(Glycerolipid metabolism);04979(Cholesterol metabolism)
MSTRG.22566.3	RF00151	NA	NA
MSTRG.22566.3	ENSOARG00000003945	GO:0003735(structural constituent of ribosome);GO:0005622(intracellular);GO:0005840(ribosome);GO:0006412(translation);GO:0015934(large ribosomal subunit)	03010(Ribosome)
MSTRG.22566.3	RF00151	NA	NA
MSTRG.22566.3	RF00151	NA	NA
MSTRG.22566.3	RF00151	NA	NA
MSTRG.4259.1	ENSOARG00000007427	NA	NA
MSTRG.30027.1	RF00026	NA	NA
MSTRG.17147.1	RF00026	NA	NA
MSTRG.17083.2	PUM3	GO:0003723(RNA binding);GO:0005654(nucleoplasm);GO:0005694(chromosome);GO:0005730(nucleolus);GO:0005783(endoplasmic reticulum);GO:0010835(regulation of protein ADP-ribosylation)	NA
MSTRG.34221.1	OTOP1	GO:0005887(integral component of plasma membrane);GO:0009590(detection of gravity);GO:0015252(proton channel activity);GO:0016020(membrane);GO:0016021(integral component of membrane);GO:0032869(cellular response to insulin stimulus);GO:0042472(inner ear morphogenesis);GO:0060336(negative regulation of interferon-gamma-mediated signaling pathway);GO:1902600(proton transmembrane transport)	NA
MSTRG.34221.1	DRD5	GO:0001588(dopamine neurotransmitter receptor activity, coupled via Gs);GO:0001975(response to amphetamine);GO:0001992(regulation of systemic arterial blood pressure by vasopressin);GO:0001994(norepinephrine-epinephrine vasoconstriction involved in regulation of systemic arterial blood pressure);GO:0004930(G protein-coupled receptor activity);GO:0004952(dopamine neurotransmitter receptor activity…	NA
MSTRG.34221.1	SLC2A9	GO:0005215(transporter activity);GO:0005355(glucose transmembrane transporter activity);GO:0005886(plasma membrane);GO:0015143(urate transmembrane transporter activity);GO:0015747(urate transport);GO:0016020(membrane);GO:0016021(integral component of membrane);GO:0022857(transmembrane transporter activity);GO:0046415(urate metabolic process);GO:0055085(transmembrane transport);GO:1904659(glucose …	NA
MSTRG.34221.1	TMEM128	GO:0016020(membrane);GO:0016021(integral component of membrane)	NA
MSTRG.1905.1	ENSOARG00000007603	GO:0002218(activation of innate immune response);GO:0035458(cellular response to interferon-beta)	04621(NOD-like receptor signaling pathway)
MSTRG.638.1	ENSOARG00000008718	GO:0004497(monooxygenase activity);GO:0005506(iron ion binding);GO:0016491(oxidoreductase activity);GO:0016705(oxidoreductase activity, acting on paired donors, with incorporation or reduction of molecular oxygen);GO:0016712(oxidoreductase activity, acting on paired donors, with incorporation or reduction of molecular oxygen, reduced flavin or flavoprotein as one donor, and incorporation of one a…	NA
MSTRG.3365.2	GOLIM4	GO:0005794(Golgi apparatus);GO:0016020(membrane);GO:0016021(integral component of membrane)	NA
MSTRG.25129.2	NKIRAS1	GO:0000166(nucleotide binding);GO:0003924(GTPase activity);GO:0005525(GTP binding);GO:0007165(signal transduction);GO:0016020(membrane)	NA
MSTRG.25129.2	UBE2E1	GO:0000151(ubiquitin ligase complex);GO:0000166(nucleotide binding);GO:0000209(protein polyubiquitination);GO:0004842(ubiquitin-protein transferase activity);GO:0005524(ATP binding);GO:0005634(nucleus);GO:0010390(histone monoubiquitination);GO:0016567(protein ubiquitination);GO:0016740(transferase activity);GO:0032020(ISG15-protein conjugation);GO:0033523(histone H2B ubiquitination);GO:0042296(IS…	04120(Ubiquitin mediated proteolysis)
MSTRG.25129.2	ENSOARG00000004556	GO:0003735(structural constituent of ribosome);GO:0005622(intracellular);GO:0005840(ribosome);GO:0006412(translation)	NA
MSTRG.3290.2	TNFSF10	GO:0005125(cytokine activity);GO:0005164(tumor necrosis factor receptor binding);GO:0005515(protein binding);GO:0005615(extracellular space);GO:0006955(immune response);GO:0008270(zinc ion binding);GO:0010469(regulation of signaling receptor activity);GO:0016020(membrane);GO:0016021(integral component of membrane);GO:0032813(tumor necrosis factor receptor superfamily binding);GO:0042802(identical…	04060(Cytokine-cytokine receptor interaction);04068(FoxO signaling pathway);04210(Apoptosis);04217(Necroptosis);04650(Natural killer cell mediated cytotoxicity);05164(Influenza A)
MSTRG.3290.2	GHSR	GO:0001616(growth hormone secretagogue receptor activity);GO:0004930(G protein-coupled receptor activity);GO:0007165(signal transduction);GO:0007186(G protein-coupled receptor signaling pathway);GO:0008154(actin polymerization or depolymerization);GO:0008343(adult feeding behavior);GO:0009725(response to hormone);GO:0009755(hormone-mediated signaling pathway);GO:0009986(cell surface);GO:0016020(m…	04024(cAMP signaling pathway);04080(Neuroactive ligand-receptor interaction)
MSTRG.30194.1	C7orf25	NA	NA
MSTRG.34001.1	PARM1	GO:0005634(nucleus);GO:0005769(early endosome);GO:0005770(late endosome);GO:0005794(Golgi apparatus);GO:0005829(cytosol);GO:0005886(plasma membrane);GO:0016020(membrane);GO:0016021(integral component of membrane);GO:0043231(intracellular membrane-bounded organelle)	NA
MSTRG.28318.1	ENSOARG00000019292	GO:0004583(dolichyl-phosphate-glucose-glycolipid alpha-glucosyltransferase activity);GO:0005789(endoplasmic reticulum membrane);GO:0006488(dolichol-linked oligosaccharide biosynthetic process);GO:0016020(membrane);GO:0016021(integral component of membrane);GO:0016757(transferase activity, transferring glycosyl groups);GO:0106073(dolichyl pyrophosphate Glc2Man9GlcNAc2 alpha-1,2-glucosyltransferase…	00510(N-Glycan biosynthesis)
MSTRG.28318.1	ENSOARG00000019272	GO:0006511(ubiquitin-dependent protein catabolic process);GO:0016579(protein deubiquitination);GO:0036459(thiol-dependent ubiquitinyl hydrolase activity)	NA
MSTRG.31979.1	EGR1	GO:0000976(transcription regulatory region sequence-specific DNA binding);GO:0000977(RNA polymerase II regulatory region sequence-specific DNA binding);GO:0003677(DNA binding);GO:0003700(DNA-binding transcription factor activity);GO:0005634(nucleus);GO:0005654(nucleoplasm);GO:0005737(cytoplasm);GO:0006366(transcription by RNA polymerase II);GO:0008270(zinc ion binding);GO:0010385(double-stranded …	04371(Apelin signaling pathway);04912(GnRH signaling pathway);04928(Parathyroid hormone synthesis, secretion and action);04933(AGE-RAGE signaling pathway in diabetic complications);05020(Prion diseases);05166(Human T-cell leukemia virus 1 infection)
MSTRG.31979.1	HSPA9	GO:0000166(nucleotide binding);GO:0005524(ATP binding);GO:0005739(mitochondrion);GO:0005759(mitochondrial matrix);GO:0006457(protein folding);GO:0006611(protein export from nucleus);GO:0016226(iron-sulfur cluster assembly);GO:0019899(enzyme binding);GO:0030218(erythrocyte differentiation);GO:0031625(ubiquitin protein ligase binding);GO:0042645(mitochondrial nucleoid);GO:0045646(regulation of eryt…	03018(RNA degradation);05152(Tuberculosis)
MSTRG.31979.1	ENSOARG00000016500	GO:0003747(translation release factor activity);GO:0005737(cytoplasm);GO:0006415(translational termination)	NA
MSTRG.31979.1	RF00154	NA	NA
MSTRG.31979.1	REEP2	GO:0005783(endoplasmic reticulum);GO:0005789(endoplasmic reticulum membrane);GO:0005881(cytoplasmic microtubule);GO:0005887(integral component of plasma membrane);GO:0016020(membrane);GO:0016021(integral component of membrane);GO:0031883(taste receptor binding);GO:0032386(regulation of intracellular transport);GO:0032596(protein transport into membrane raft);GO:0050913(sensory perception of bitte…	NA
MSTRG.31917.1	CXCL14	GO:0005576(extracellular region);GO:0005794(Golgi apparatus);GO:0006955(immune response);GO:0008009(chemokine activity);GO:0045662(negative regulation of myoblast differentiation);GO:0048839(inner ear development);GO:0060326(cell chemotaxis);GO:2000503(positive regulation of natural killer cell chemotaxis)	04060(Cytokine-cytokine receptor interaction);04062(Chemokine signaling pathway)
MSTRG.12500.1	ENSOARG00000005684	GO:0038023(signaling receptor activity)	NA
MSTRG.19010.1	CUL3	GO:0000122(negative regulation of transcription by RNA polymerase II);GO:0000139(Golgi membrane);GO:0000209(protein polyubiquitination);GO:0000278(mitotic cell cycle);GO:0000902(cell morphogenesis);GO:0001701(in utero embryonic development);GO:0001831(trophectodermal cellular morphogenesis);GO:0004842(ubiquitin-protein transferase activity);GO:0005112(Notch binding);GO:0005634(nucleus);GO:0005737…	04120(Ubiquitin mediated proteolysis);04340(Hedgehog signaling pathway)
MSTRG.19010.1	FAM124B	GO:0005654(nucleoplasm);GO:0005739(mitochondrion)	NA
MSTRG.38254.1	OSGIN2	NA	NA
MSTRG.38254.1	RIPK2	GO:0000166(nucleotide binding);GO:0001961(positive regulation of cytokine-mediated signaling pathway);GO:0002250(adaptive immune response);GO:0002376(immune system process);GO:0002827(positive regulation of T-helper 1 type immune response);GO:0004672(protein kinase activity);GO:0004674(protein serine/threonine kinase activity);GO:0005102(signaling receptor binding);GO:0005524(ATP binding);GO:0005…	04621(NOD-like receptor signaling pathway);04722(Neurotrophin signaling pathway);05152(Tuberculosis)
MSTRG.18576.1	STAT1	GO:0000981(DNA-binding transcription factor activity, RNA polymerase II-specific);GO:0001937(negative regulation of endothelial cell proliferation);GO:0003677(DNA binding);GO:0003700(DNA-binding transcription factor activity);GO:0005634(nucleus);GO:0005730(nucleolus);GO:0005737(cytoplasm);GO:0006355(regulation of transcription, DNA-templated);GO:0006357(regulation of transcription by RNA polymera…	04062(Chemokine signaling pathway);04217(Necroptosis);04380(Osteoclast differentiation);04620(Toll-like receptor signaling pathway);04621(NOD-like receptor signaling pathway);04625(C-type lectin receptor signaling pathway);04630(Jak-STAT signaling pathway);04658(Th1 and Th2 cell differentiation);04659(Th17 cell differentiation);04917(Prolactin signaling pathway);04919(Thyroid hormone signaling pa…
MSTRG.18576.1	STAT1	GO:0000981(DNA-binding transcription factor activity, RNA polymerase II-specific);GO:0001937(negative regulation of endothelial cell proliferation);GO:0003677(DNA binding);GO:0003700(DNA-binding transcription factor activity);GO:0005634(nucleus);GO:0005730(nucleolus);GO:0005737(cytoplasm);GO:0006355(regulation of transcription, DNA-templated);GO:0006357(regulation of transcription by RNA polymera…	04062(Chemokine signaling pathway);04217(Necroptosis);04380(Osteoclast differentiation);04620(Toll-like receptor signaling pathway);04621(NOD-like receptor signaling pathway);04625(C-type lectin receptor signaling pathway);04630(Jak-STAT signaling pathway);04658(Th1 and Th2 cell differentiation);04659(Th17 cell differentiation);04917(Prolactin signaling pathway);04919(Thyroid hormone signaling pa…
MSTRG.2877.1	PARP14	GO:0003676(nucleic acid binding);GO:0003950(NAD+ ADP-ribosyltransferase activity);GO:0005737(cytoplasm);GO:0005829(cytosol);GO:0006471(protein ADP-ribosylation);GO:0008270(zinc ion binding);GO:0010629(negative regulation of gene expression);GO:0016740(transferase activity);GO:0016757(transferase activity, transferring glycosyl groups);GO:0019899(enzyme binding);GO:0042531(positive regulation of t…	NA
MSTRG.2877.1	WDR5B	GO:0005515(protein binding)	04934(Cushing syndrome)
MSTRG.2877.1	DTX3L	GO:0002230(positive regulation of defense response to virus by host);GO:0004842(ubiquitin-protein transferase activity);GO:0004857(enzyme inhibitor activity);GO:0005634(nucleus);GO:0005654(nucleoplasm);GO:0005737(cytoplasm);GO:0005764(lysosome);GO:0005769(early endosome);GO:0005829(cytosol);GO:0006302(double-strand break repair);GO:0006511(ubiquitin-dependent protein catabolic process);GO:0006974…	04330(Notch signaling pathway)
MSTRG.2877.1	PARP9	GO:0000122(negative regulation of transcription by RNA polymerase II);GO:0002230(positive regulation of defense response to virus by host);GO:0003714(transcription corepressor activity);GO:0003950(NAD+ ADP-ribosyltransferase activity);GO:0004857(enzyme inhibitor activity);GO:0005634(nucleus);GO:0005654(nucleoplasm);GO:0005737(cytoplasm);GO:0005739(mitochondrion);GO:0005829(cytosol);GO:0006302(dou…	NA
MSTRG.2877.1	KPNA1	GO:0005515(protein binding);GO:0005634(nucleus);GO:0005654(nucleoplasm);GO:0005737(cytoplasm);GO:0005829(cytosol);GO:0006606(protein import into nucleus);GO:0008565(protein transporter activity);GO:0014069(postsynaptic density);GO:0015031(protein transport);GO:0061608(nuclear import signal receptor activity);GO:0098978(glutamatergic synapse);GO:0099527(postsynapse to nucleus signaling pathway)	05164(Influenza A)
MSTRG.2877.1	RF00026	NA	NA
MSTRG.2877.1	PARP9	GO:0000122(negative regulation of transcription by RNA polymerase II);GO:0002230(positive regulation of defense response to virus by host);GO:0003714(transcription corepressor activity);GO:0003950(NAD+ ADP-ribosyltransferase activity);GO:0004857(enzyme inhibitor activity);GO:0005634(nucleus);GO:0005654(nucleoplasm);GO:0005737(cytoplasm);GO:0005739(mitochondrion);GO:0005829(cytosol);GO:0006302(dou…	NA
MSTRG.28745.1	ENSOARG00000003092	GO:0005044(scavenger receptor activity);GO:0006898(receptor-mediated endocytosis);GO:0016020(membrane);GO:0016021(integral component of membrane)	NA
MSTRG.28745.1	CD163	GO:0005044(scavenger receptor activity);GO:0005886(plasma membrane);GO:0006898(receptor-mediated endocytosis);GO:0009897(external side of plasma membrane);GO:0016020(membrane);GO:0016021(integral component of membrane)	NA
MSTRG.28745.1	CD163	GO:0005044(scavenger receptor activity);GO:0005886(plasma membrane);GO:0006898(receptor-mediated endocytosis);GO:0009897(external side of plasma membrane);GO:0016020(membrane);GO:0016021(integral component of membrane)	NA
MSTRG.28745.1	ENSOARG00000003159	GO:0005044(scavenger receptor activity);GO:0006898(receptor-mediated endocytosis);GO:0016020(membrane)	NA
MSTRG.28745.1	ENSOARG00000003020	GO:0016020(membrane);GO:0016021(integral component of membrane)	NA
MSTRG.12311.1	RF00015	NA	NA
MSTRG.2383.1	VGLL3	GO:0005634(nucleus);GO:0006355(regulation of transcription, DNA-templated)	NA
MSTRG.27955.2	STAT2	GO:0001932(regulation of protein phosphorylation);GO:0003677(DNA binding);GO:0003700(DNA-binding transcription factor activity);GO:0005634(nucleus);GO:0005737(cytoplasm);GO:0005829(cytosol);GO:0005886(plasma membrane);GO:0006355(regulation of transcription, DNA-templated);GO:0007165(signal transduction);GO:0042802(identical protein binding);GO:0044389(ubiquitin-like protein ligase binding);GO:005…	04062(Chemokine signaling pathway);04217(Necroptosis);04380(Osteoclast differentiation);04621(NOD-like receptor signaling pathway);04625(C-type lectin receptor signaling pathway);04630(Jak-STAT signaling pathway);05160(Hepatitis C);05161(Hepatitis B);05162(Measles);05164(Influenza A);05165(Human papillomavirus infection);05167(Kaposi sarcoma-associated herpesvirus infection);05168(Herpes simplex …
MSTRG.27955.2	TIMELESS	GO:0000122(negative regulation of transcription by RNA polymerase II);GO:0000790(nuclear chromatin);GO:0002009(morphogenesis of an epithelium);GO:0005634(nucleus);GO:0006974(cellular response to DNA damage stimulus);GO:0007623(circadian rhythm);GO:0030324(lung development);GO:0035861(site of double-strand break);GO:0042752(regulation of circadian rhythm);GO:0042803(protein homodimerization activi…	NA
MSTRG.27955.2	GLS2	GO:0004359(glutaminase activity);GO:0005515(protein binding);GO:0005739(mitochondrion);GO:0006541(glutamine metabolic process);GO:0042981(regulation of apoptotic process);GO:0072593(reactive oxygen species metabolic process)	00220(Arginine biosynthesis);00250(Alanine, aspartate and glutamate metabolism);00471(D-Glutamine and D-glutamate metabolism);04724(Glutamatergic synapse);04727(GABAergic synapse);04964(Proximal tubule bicarbonate reclamation);05206(MicroRNAs in cancer);05230(Central carbon metabolism in cancer)
MSTRG.27955.2	CS	GO:0004108(citrate (Si)-synthase activity);GO:0005739(mitochondrion);GO:0005759(mitochondrial matrix);GO:0005975(carbohydrate metabolic process);GO:0006099(tricarboxylic acid cycle);GO:0006101(citrate metabolic process);GO:0016740(transferase activity);GO:0046912(transferase activity, transferring acyl groups, acyl groups converted into alkyl on transfer)	00020(Citrate cycle (TCA cycle));00630(Glyoxylate and dicarboxylate metabolism)
MSTRG.27955.2	CNPY2	GO:0010629(negative regulation of gene expression);GO:0010988(regulation of low-density lipoprotein particle clearance);GO:0045716(positive regulation of low-density lipoprotein particle receptor biosynthetic process)	NA
MSTRG.27955.2	RF00026	NA	NA
MSTRG.27955.2	APOF	GO:0005615(extracellular space)	NA
MSTRG.27955.2	CS	GO:0004108(citrate (Si)-synthase activity);GO:0005739(mitochondrion);GO:0005759(mitochondrial matrix);GO:0005975(carbohydrate metabolic process);GO:0006099(tricarboxylic acid cycle);GO:0006101(citrate metabolic process);GO:0016740(transferase activity);GO:0046912(transferase activity, transferring acyl groups, acyl groups converted into alkyl on transfer)	00020(Citrate cycle (TCA cycle));00630(Glyoxylate and dicarboxylate metabolism)
MSTRG.27955.2	IL23A	GO:0001916(positive regulation of T cell mediated cytotoxicity);GO:0002230(positive regulation of defense response to virus by host);GO:0002827(positive regulation of T-helper 1 type immune response);GO:0005125(cytokine activity);GO:0005576(extracellular region);GO:0005615(extracellular space);GO:0006955(immune response);GO:0010469(regulation of signaling receptor activity);GO:0010536(positive re…	04060(Cytokine-cytokine receptor interaction);04625(C-type lectin receptor signaling pathway);04630(Jak-STAT signaling pathway);04659(Th17 cell differentiation);05133(Pertussis);05152(Tuberculosis);05200(Pathways in cancer);05321(Inflammatory bowel disease (IBD));05323(Rheumatoid arthritis)
MSTRG.27955.2	ENSOARG00000017938	NA	NA
MSTRG.27955.2	ENSOARG00000023796	NA	NA
MSTRG.27955.2	COQ10A	NA	NA
MSTRG.27955.2	PAN2	GO:0000175(3'-5'-exoribonuclease activity);GO:0000288(nuclear-transcribed mRNA catabolic process, deadenylation-dependent decay);GO:0000289(nuclear-transcribed mRNA poly(A) tail shortening);GO:0000932(P-body);GO:0003676(nucleic acid binding);GO:0004518(nuclease activity);GO:0004527(exonuclease activity);GO:0004535(poly(A)-specific ribonuclease activity);GO:0005515(protein binding);GO:0005634(nucl…	03018(RNA degradation)
MSTRG.27955.2	ENSOARG00000024666	NA	NA
MSTRG.27955.2	MIP	GO:0002088(lens development in camera-type eye);GO:0005212(structural constituent of eye lens);GO:0005516(calmodulin binding);GO:0005783(endoplasmic reticulum);GO:0005886(plasma membrane);GO:0005887(integral component of plasma membrane);GO:0005921(gap junction);GO:0006833(water transport);GO:0007601(visual perception);GO:0015250(water channel activity);GO:0015267(channel activity);GO:0016020(mem…	NA
MSTRG.27955.2	SPRYD4	GO:0005515(protein binding);GO:0005634(nucleus)	NA
MSTRG.38239.1	OTUD6B	NA	NA
MSTRG.17133.1	INSL6	GO:0005179(hormone activity);GO:0005576(extracellular region);GO:0010469(regulation of signaling receptor activity)	NA
MSTRG.17133.1	PLGRKT	GO:0005887(integral component of plasma membrane);GO:0010756(positive regulation of plasminogen activation);GO:0016020(membrane);GO:0016021(integral component of membrane)	NA
MSTRG.38258.1	OSGIN2	NA	NA
MSTRG.38258.1	RIPK2	GO:0000166(nucleotide binding);GO:0001961(positive regulation of cytokine-mediated signaling pathway);GO:0002250(adaptive immune response);GO:0002376(immune system process);GO:0002827(positive regulation of T-helper 1 type immune response);GO:0004672(protein kinase activity);GO:0004674(protein serine/threonine kinase activity);GO:0005102(signaling receptor binding);GO:0005524(ATP binding);GO:0005…	04621(NOD-like receptor signaling pathway);04722(Neurotrophin signaling pathway);05152(Tuberculosis)
MSTRG.7466.1	ISG15	GO:0005515(protein binding);GO:0005576(extracellular region);GO:0009617(response to bacterium);GO:0019941(modification-dependent protein catabolic process);GO:0030501(positive regulation of bone mineralization);GO:0031386(protein tag);GO:0031397(negative regulation of protein ubiquitination);GO:0032020(ISG15-protein conjugation);GO:0032649(regulation of interferon-gamma production);GO:0034340(res…	04622(RIG-I-like receptor signaling pathway);05165(Human papillomavirus infection);05169(Epstein-Barr virus infection)
MSTRG.7466.1	PERM1	GO:0014850(response to muscle activity)	NA
MSTRG.7466.1	NOC2L	GO:0000122(negative regulation of transcription by RNA polymerase II);GO:0002903(negative regulation of B cell apoptotic process);GO:0003682(chromatin binding);GO:0003714(transcription corepressor activity);GO:0005634(nucleus);GO:0005654(nucleoplasm);GO:0005730(nucleolus);GO:0005829(cytosol);GO:0031491(nucleosome binding);GO:0031497(chromatin assembly);GO:0034644(cellular response to UV);GO:00350…	NA
MSTRG.7466.1	KLHL17	GO:0005515(protein binding)	NA
MSTRG.7466.1	PLEKHN1	GO:0001666(response to hypoxia);GO:0001786(phosphatidylserine binding);GO:0005739(mitochondrion);GO:0005856(cytoskeleton);GO:0031966(mitochondrial membrane);GO:0043065(positive regulation of apoptotic process);GO:0061158(3'-UTR-mediated mRNA destabilization);GO:0070300(phosphatidic acid binding);GO:1901612(cardiolipin binding);GO:1901981(phosphatidylinositol phosphate binding)	NA
MSTRG.7466.1	ENSOARG00000007304	GO:0046983(protein dimerization activity)	NA
MSTRG.7466.1	PLEKHN1	GO:0001666(response to hypoxia);GO:0001786(phosphatidylserine binding);GO:0005739(mitochondrion);GO:0005856(cytoskeleton);GO:0031966(mitochondrial membrane);GO:0043065(positive regulation of apoptotic process);GO:0061158(3'-UTR-mediated mRNA destabilization);GO:0070300(phosphatidic acid binding);GO:1901612(cardiolipin binding);GO:1901981(phosphatidylinositol phosphate binding)	NA
MSTRG.17151.1	RF00026	NA	NA
MSTRG.35562.1	SLC30A4	GO:0005737(cytoplasm);GO:0005770(late endosome);GO:0006812(cation transport);GO:0008324(cation transmembrane transporter activity);GO:0009636(response to toxic substance);GO:0016020(membrane);GO:0016021(integral component of membrane);GO:0055069(zinc ion homeostasis);GO:0055085(transmembrane transport);GO:0061088(regulation of sequestering of zinc ion);GO:0098655(cation transmembrane transport)	NA
MSTRG.15699.1	PCBP4	GO:0003676(nucleic acid binding);GO:0003723(RNA binding);GO:0003730(mRNA 3'-UTR binding);GO:0005829(cytosol);GO:0043488(regulation of mRNA stability)	NA
MSTRG.15699.1	RPL29	GO:0003735(structural constituent of ribosome);GO:0005622(intracellular);GO:0005840(ribosome);GO:0006412(translation)	03010(Ribosome)
MSTRG.15699.1	RRP9	GO:0005515(protein binding);GO:0005730(nucleolus);GO:0006364(rRNA processing);GO:0031428(box C/D snoRNP complex);GO:0034511(U3 snoRNA binding)	NA
MSTRG.15699.1	ENSOARG00000006615	GO:0003950(NAD+ ADP-ribosyltransferase activity);GO:0006302(double-strand break repair);GO:0006471(protein ADP-ribosylation);GO:0016740(transferase activity);GO:0016757(transferase activity, transferring glycosyl groups)	NA
MSTRG.15699.1	ABHD14B	GO:0005634(nucleus);GO:0005730(nucleolus);GO:0005829(cytosol);GO:0016787(hydrolase activity);GO:0045944(positive regulation of transcription by RNA polymerase II)	NA
MSTRG.15699.1	ABHD14A	NA	NA
MSTRG.15699.1	ENSOARG00000006651	GO:0003950(NAD+ ADP-ribosyltransferase activity);GO:0006302(double-strand break repair);GO:0006471(protein ADP-ribosylation)	NA
MSTRG.15699.1	RF00015	NA	NA
MSTRG.15699.1	ENSOARG00000006608	NA	NA
MSTRG.15699.1	IQCF2	GO:0005515(protein binding)	NA
MSTRG.15699.1	IQCF1	GO:0001669(acrosomal vesicle);GO:0005515(protein binding)	NA
MSTRG.15699.1	IQCF5	GO:0005515(protein binding)	NA
MSTRG.17134.1	INSL6	GO:0005179(hormone activity);GO:0005576(extracellular region);GO:0010469(regulation of signaling receptor activity)	NA
MSTRG.17134.1	PLGRKT	GO:0005887(integral component of plasma membrane);GO:0010756(positive regulation of plasminogen activation);GO:0016020(membrane);GO:0016021(integral component of membrane)	NA
MSTRG.34008.1	PARM1	GO:0005634(nucleus);GO:0005769(early endosome);GO:0005770(late endosome);GO:0005794(Golgi apparatus);GO:0005829(cytosol);GO:0005886(plasma membrane);GO:0016020(membrane);GO:0016021(integral component of membrane);GO:0043231(intracellular membrane-bounded organelle)	NA
MSTRG.11565.1	ENSOARG00000016510	GO:0005525(GTP binding)	NA
MSTRG.11565.1	ENSOARG00000016510	GO:0005525(GTP binding)	NA
MSTRG.16213.1	C9orf152	NA	NA
MSTRG.16213.1	TXN	GO:0000122(negative regulation of transcription by RNA polymerase II);GO:0005576(extracellular region);GO:0005634(nucleus);GO:0005737(cytoplasm);GO:0005829(cytosol);GO:0006662(glycerol ether metabolic process);GO:0009314(response to radiation);GO:0015035(protein disulfide oxidoreductase activity);GO:0015037(peptide disulfide oxidoreductase activity);GO:0033138(positive regulation of peptidyl-seri…	04621(NOD-like receptor signaling pathway);05418(Fluid shear stress and atherosclerosis)
MSTRG.14984.1	ENSOARG00000007380	GO:0005198(structural molecule activity);GO:0016020(membrane);GO:0016021(integral component of membrane)	NA
MSTRG.3912.1	TMPRSS2	GO:0004252(serine-type endopeptidase activity);GO:0005515(protein binding);GO:0005886(plasma membrane);GO:0006508(proteolysis);GO:0008233(peptidase activity);GO:0008236(serine-type peptidase activity);GO:0016020(membrane);GO:0016021(integral component of membrane);GO:0016540(protein autoprocessing);GO:0016787(hydrolase activity);GO:0046598(positive regulation of viral entry into host cell)	05164(Influenza A);05202(Transcriptional misregulation in cancer);05215(Prostate cancer)
MSTRG.3912.1	MX2	GO:0000166(nucleotide binding);GO:0003924(GTPase activity);GO:0005525(GTP binding);GO:0005643(nuclear pore);GO:0009615(response to virus);GO:0035455(response to interferon-alpha);GO:0046822(regulation of nucleocytoplasmic transport);GO:0051607(defense response to virus);GO:0051726(regulation of cell cycle)	NA
MSTRG.3912.1	MX1	GO:0000166(nucleotide binding);GO:0003924(GTPase activity);GO:0005525(GTP binding);GO:0005737(cytoplasm);GO:0005829(cytosol);GO:0009615(response to virus);GO:0031965(nuclear membrane);GO:0042802(identical protein binding);GO:0045071(negative regulation of viral genome replication);GO:0048471(perinuclear region of cytoplasm);GO:0051607(defense response to virus)	05160(Hepatitis C);05162(Measles);05164(Influenza A);05165(Human papillomavirus infection)
MSTRG.17142.1	PDCD1LG2	GO:0016020(membrane);GO:0016021(integral component of membrane);GO:0032689(negative regulation of interferon-gamma production);GO:0032693(negative regulation of interleukin-10 production);GO:0046007(negative regulation of activated T cell proliferation)	NA
MSTRG.17142.1	CD274	GO:0002845(positive regulation of tolerance induction to tumor cell);GO:0005886(plasma membrane);GO:0006955(immune response);GO:0007165(signal transduction);GO:0007166(cell surface receptor signaling pathway);GO:0009897(external side of plasma membrane);GO:0016020(membrane);GO:0016021(integral component of membrane);GO:0031295(T cell costimulation);GO:0031901(early endosome membrane);GO:0032689(n…	04514(Cell adhesion molecules (CAMs))
MSTRG.13827.1	ENSOARG00000004806	GO:0016020(membrane);GO:0016021(integral component of membrane)	NA
MSTRG.13827.1	ENSOARG00000008533	NA	NA
MSTRG.13827.1	ENSOARG00000008498	GO:0000188(inactivation of MAPK activity);GO:0004725(protein tyrosine phosphatase activity);GO:0006470(protein dephosphorylation);GO:0008138(protein tyrosine/serine/threonine phosphatase activity);GO:0016311(dephosphorylation);GO:0016787(hydrolase activity);GO:0016791(phosphatase activity);GO:0017017(MAP kinase tyrosine/serine/threonine phosphatase activity);GO:0035335(peptidyl-tyrosine dephospho…	NA
MSTRG.13827.1	OSBP2	GO:0007286(spermatid development);GO:0015485(cholesterol binding);GO:0097440(apical dendrite)	NA
MSTRG.4101.1	KCNJ6	GO:0005242(inward rectifier potassium channel activity);GO:0005244(voltage-gated ion channel activity);GO:0006811(ion transport);GO:0006813(potassium ion transport);GO:0015467(G-protein activated inward rectifier potassium channel activity);GO:0016020(membrane);GO:0016021(integral component of membrane);GO:0034220(ion transmembrane transport);GO:0034765(regulation of ion transmembrane transport);…	04713(Circadian entrainment);04723(Retrograde endocannabinoid signaling);04725(Cholinergic synapse);04726(Serotonergic synapse);04727(GABAergic synapse);04728(Dopaminergic synapse);04915(Estrogen signaling pathway);04921(Oxytocin signaling pathway);05032(Morphine addiction)
MSTRG.11562.1	RF00026	NA	NA
MSTRG.11562.1	ENSOARG00000016376	GO:0004930(G protein-coupled receptor activity);GO:0004984(olfactory receptor activity);GO:0005886(plasma membrane);GO:0007165(signal transduction);GO:0007186(G protein-coupled receptor signaling pathway);GO:0007608(sensory perception of smell);GO:0016020(membrane);GO:0016021(integral component of membrane);GO:0050896(response to stimulus);GO:0050911(detection of chemical stimulus involved in sen…	NA
MSTRG.11562.1	ENSOARG00000017341	GO:0004930(G protein-coupled receptor activity);GO:0004984(olfactory receptor activity);GO:0005886(plasma membrane);GO:0007165(signal transduction);GO:0007186(G protein-coupled receptor signaling pathway);GO:0007608(sensory perception of smell);GO:0016020(membrane);GO:0016021(integral component of membrane);GO:0050896(response to stimulus);GO:0050911(detection of chemical stimulus involved in sen…	04740(Olfactory transduction)
MSTRG.11562.1	ENSOARG00000017331	GO:0004930(G protein-coupled receptor activity);GO:0004984(olfactory receptor activity);GO:0005886(plasma membrane);GO:0007165(signal transduction);GO:0007186(G protein-coupled receptor signaling pathway);GO:0007608(sensory perception of smell);GO:0016020(membrane);GO:0016021(integral component of membrane);GO:0050896(response to stimulus);GO:0050911(detection of chemical stimulus involved in sen…	04740(Olfactory transduction)
MSTRG.7646.1	NMNAT2	GO:0003824(catalytic activity);GO:0004515(nicotinate-nucleotide adenylyltransferase activity);GO:0005770(late endosome);GO:0005794(Golgi apparatus);GO:0005802(trans-Golgi network);GO:0009058(biosynthetic process);GO:0045202(synapse)	00760(Nicotinate and nicotinamide metabolism)
MSTRG.7646.1	LAMC2	GO:0005604(basement membrane);GO:0008284(positive regulation of cell population proliferation);GO:0030335(positive regulation of cell migration);GO:0048731(system development);GO:0070831(basement membrane assembly)	04151(PI3K-Akt signaling pathway);04510(Focal adhesion);04512(ECM-receptor interaction);05145(Toxoplasmosis);05146(Amoebiasis);05165(Human papillomavirus infection);05200(Pathways in cancer);05222(Small cell lung cancer)
MSTRG.29342.1	SAMD9	GO:0005515(protein binding);GO:0005737(cytoplasm);GO:0005829(cytosol);GO:0034058(endosomal vesicle fusion);GO:0043231(intracellular membrane-bounded organelle)	NA
MSTRG.29342.1	HEPACAM2	GO:0005794(Golgi apparatus);GO:0005813(centrosome);GO:0005819(spindle);GO:0007098(centrosome cycle);GO:0016020(membrane);GO:0016021(integral component of membrane);GO:0030496(midbody)	NA
MSTRG.29342.1	RF00026	NA	NA
MSTRG.29342.1	HEPACAM2	GO:0005794(Golgi apparatus);GO:0005813(centrosome);GO:0005819(spindle);GO:0007098(centrosome cycle);GO:0016020(membrane);GO:0016021(integral component of membrane);GO:0030496(midbody)	NA
MSTRG.3379.1	ENSOARG00000014864	GO:0004739(pyruvate dehydrogenase (acetyl-transferring) activity);GO:0006086(acetyl-CoA biosynthetic process from pyruvate);GO:0016491(oxidoreductase activity);GO:0016624(oxidoreductase activity, acting on the aldehyde or oxo group of donors, disulfide as acceptor);GO:0043231(intracellular membrane-bounded organelle);GO:0055114(oxidation-reduction process)	00010(Glycolysis / Gluconeogenesis);00020(Citrate cycle (TCA cycle));00620(Pyruvate metabolism);04066(HIF-1 signaling pathway);04922(Glucagon signaling pathway);05230(Central carbon metabolism in cancer)
MSTRG.16215.1	C9orf152	NA	NA
MSTRG.16215.1	TXN	GO:0000122(negative regulation of transcription by RNA polymerase II);GO:0005576(extracellular region);GO:0005634(nucleus);GO:0005737(cytoplasm);GO:0005829(cytosol);GO:0006662(glycerol ether metabolic process);GO:0009314(response to radiation);GO:0015035(protein disulfide oxidoreductase activity);GO:0015037(peptide disulfide oxidoreductase activity);GO:0033138(positive regulation of peptidyl-seri…	04621(NOD-like receptor signaling pathway);05418(Fluid shear stress and atherosclerosis)
MSTRG.21019.17	RF01956	NA	NA
MSTRG.21019.17	RF01957	NA	NA
MSTRG.21019.17	RF01955	NA	NA
MSTRG.21019.17	RF01684	NA	NA
MSTRG.21019.17	RF01684	NA	NA
MSTRG.21019.17	RF01871	NA	NA
MSTRG.38342.1	ENSOARG00000017796	NA	NA
MSTRG.9677.1	NLRC5	GO:0000978(RNA polymerase II proximal promoter sequence-specific DNA binding);GO:0005515(protein binding);GO:0005634(nucleus);GO:0005737(cytoplasm);GO:0005813(centrosome);GO:0005829(cytosol);GO:0009617(response to bacterium);GO:0032088(negative regulation of NF-kappaB transcription factor activity);GO:0043549(regulation of kinase activity);GO:0045087(innate immune response);GO:0045345(positive re…	NA
MSTRG.9677.1	ENSOARG00000023708	NA	NA
MSTRG.22832.1	FLYWCH2	NA	NA
MSTRG.35569.1	SLC30A4	GO:0005737(cytoplasm);GO:0005770(late endosome);GO:0006812(cation transport);GO:0008324(cation transmembrane transporter activity);GO:0009636(response to toxic substance);GO:0016020(membrane);GO:0016021(integral component of membrane);GO:0055069(zinc ion homeostasis);GO:0055085(transmembrane transport);GO:0061088(regulation of sequestering of zinc ion);GO:0098655(cation transmembrane transport)	NA
MSTRG.17137.1	INSL6	GO:0005179(hormone activity);GO:0005576(extracellular region);GO:0010469(regulation of signaling receptor activity)	NA
MSTRG.17137.1	PLGRKT	GO:0005887(integral component of plasma membrane);GO:0010756(positive regulation of plasminogen activation);GO:0016020(membrane);GO:0016021(integral component of membrane)	NA
MSTRG.31885.3	UBE2B	GO:0000166(nucleotide binding);GO:0000209(protein polyubiquitination);GO:0000785(chromatin);GO:0000790(nuclear chromatin);GO:0001701(in utero embryonic development);GO:0001741(XY body);GO:0004842(ubiquitin-protein transferase activity);GO:0005524(ATP binding);GO:0005634(nucleus);GO:0005657(replication fork);GO:0005737(cytoplasm);GO:0006281(DNA repair);GO:0006301(postreplication repair);GO:0006344…	04120(Ubiquitin mediated proteolysis)
MSTRG.31885.3	CDKN2AIPNL	NA	NA
MSTRG.37795.1	IL7	GO:0001961(positive regulation of cytokine-mediated signaling pathway);GO:0002360(T cell lineage commitment);GO:0005125(cytokine activity);GO:0005126(cytokine receptor binding);GO:0005139(interleukin-7 receptor binding);GO:0005576(extracellular region);GO:0005615(extracellular space);GO:0006955(immune response);GO:0008083(growth factor activity);GO:0010468(regulation of gene expression);GO:001046…	04060(Cytokine-cytokine receptor interaction);04151(PI3K-Akt signaling pathway);04630(Jak-STAT signaling pathway);04640(Hematopoietic cell lineage);05200(Pathways in cancer)
MSTRG.2544.1	ZBTB11	GO:0003676(nucleic acid binding);GO:0005515(protein binding);GO:0005654(nucleoplasm)	NA
MSTRG.2544.1	NXPE3	NA	NA
MSTRG.2544.1	NFKBIZ	GO:0005515(protein binding);GO:0005634(nucleus);GO:0006954(inflammatory response);GO:0016607(nuclear speck);GO:0036464(cytoplasmic ribonucleoprotein granule);GO:0050729(positive regulation of inflammatory response);GO:0050852(T cell receptor signaling pathway);GO:2000321(positive regulation of T-helper 17 cell differentiation)	05202(Transcriptional misregulation in cancer)
MSTRG.2544.1	CEP97	GO:0005515(protein binding);GO:0005813(centrosome);GO:0005815(microtubule organizing center);GO:0005829(cytosol);GO:0032991(protein-containing complex);GO:1901673(regulation of mitotic spindle assembly);GO:1902018(negative regulation of cilium assembly)	NA
MSTRG.2544.1	ENSOARG00000001708	NA	NA
MSTRG.2544.1	ENSOARG00000018519	NA	03010(Ribosome)
MSTRG.2544.1	ENSOARG00000018431	GO:0016567(protein ubiquitination)	NA
MSTRG.25561.5	ENSOARG00000014636	GO:0046940(nucleoside monophosphate phosphorylation);GO:0050145(nucleoside monophosphate kinase activity)	00240(Pyrimidine metabolism)
MSTRG.25561.5	ENSOARG00000014636	GO:0046940(nucleoside monophosphate phosphorylation);GO:0050145(nucleoside monophosphate kinase activity)	00240(Pyrimidine metabolism)
MSTRG.18098.1	ENSOARG00000019675	GO:0003735(structural constituent of ribosome);GO:0005622(intracellular);GO:0005840(ribosome);GO:0006412(translation);GO:0015934(large ribosomal subunit)	NA
MSTRG.18098.1	ITGB6	GO:0001618(virus receptor activity);GO:0005178(integrin binding);GO:0005654(nucleoplasm);GO:0005813(centrosome);GO:0005925(focal adhesion);GO:0006954(inflammatory response);GO:0007155(cell adhesion);GO:0007160(cell-matrix adhesion);GO:0007229(integrin-mediated signaling pathway);GO:0008305(integrin complex);GO:0009897(external side of plasma membrane);GO:0016020(membrane);GO:0016021(integral comp…	04151(PI3K-Akt signaling pathway);04510(Focal adhesion);04512(ECM-receptor interaction);04810(Regulation of actin cytoskeleton);05165(Human papillomavirus infection);05410(Hypertrophic cardiomyopathy (HCM));05412(Arrhythmogenic right ventricular cardiomyopathy (ARVC));05414(Dilated cardiomyopathy (DCM))
MSTRG.17999.1	DHRS9	GO:0004022(alcohol dehydrogenase (NAD) activity);GO:0004745(retinol dehydrogenase activity);GO:0008209(androgen metabolic process);GO:0016020(membrane);GO:0016021(integral component of membrane);GO:0030176(integral component of endoplasmic reticulum membrane);GO:0042448(progesterone metabolic process);GO:0042904(9-cis-retinoic acid biosynthetic process);GO:0047023(androsterone dehydrogenase activ…	NA
MSTRG.17999.1	ABCB11	GO:0000166(nucleotide binding);GO:0005524(ATP binding);GO:0015721(bile acid and bile salt transport);GO:0016020(membrane);GO:0016021(integral component of membrane);GO:0016887(ATPase activity);GO:0042626(ATPase activity, coupled to transmembrane movement of substances);GO:0045177(apical part of cell);GO:0046581(intercellular canaliculus);GO:0055085(transmembrane transport)	01522(Endocrine resistance);02010(ABC transporters);04976(Bile secretion);04979(Cholesterol metabolism)
MSTRG.33930.1	ENSOARG00000009858	GO:0016020(membrane);GO:0016021(integral component of membrane);GO:0016740(transferase activity);GO:0016758(transferase activity, transferring hexosyl groups)	NA
MSTRG.33930.1	SULT1B1	GO:0004062(aryl sulfotransferase activity);GO:0006068(ethanol catabolic process);GO:0006805(xenobiotic metabolic process);GO:0008146(sulfotransferase activity);GO:0009812(flavonoid metabolic process);GO:0016740(transferase activity);GO:0018958(phenol-containing compound metabolic process);GO:0030855(epithelial cell differentiation);GO:0042403(thyroid hormone metabolic process);GO:0050427(3'-phosp…	NA
MSTRG.839.1	GIPC2	GO:0005515(protein binding);GO:0042802(identical protein binding)	NA
MSTRG.839.1	DNAJB4	GO:0001671(ATPase activator activity);GO:0005654(nucleoplasm);GO:0005829(cytosol);GO:0005886(plasma membrane);GO:0006457(protein folding);GO:0032781(positive regulation of ATPase activity);GO:0051082(unfolded protein binding);GO:0051087(chaperone binding)	NA
MSTRG.839.1	RF00026	NA	NA
MSTRG.839.1	RF00026	NA	NA
MSTRG.839.1	GIPC2	GO:0005515(protein binding);GO:0042802(identical protein binding)	NA
MSTRG.33017.1	LRIT3	GO:0005515(protein binding);GO:0007601(visual perception);GO:0016020(membrane);GO:0016021(integral component of membrane);GO:0040036(regulation of fibroblast growth factor receptor signaling pathway)	NA
MSTRG.33017.1	RRH	GO:0004930(G protein-coupled receptor activity);GO:0007165(signal transduction);GO:0007186(G protein-coupled receptor signaling pathway);GO:0007601(visual perception);GO:0009881(photoreceptor activity);GO:0016020(membrane);GO:0016021(integral component of membrane);GO:0018298(protein-chromophore linkage);GO:0050896(response to stimulus)	NA
MSTRG.33017.1	GAR1	GO:0000784(nuclear chromosome, telomeric region);GO:0001522(pseudouridine synthesis);GO:0001650(fibrillar center);GO:0003723(RNA binding);GO:0005634(nucleus);GO:0005697(telomerase holoenzyme complex);GO:0005730(nucleolus);GO:0006364(rRNA processing);GO:0007004(telomere maintenance via telomerase);GO:0031429(box H/ACA snoRNP complex);GO:0034513(box H/ACA snoRNA binding);GO:0042254(ribosome biogene…	03008(Ribosome biogenesis in eukaryotes)
MSTRG.33017.1	LRIT3	GO:0005515(protein binding);GO:0007601(visual perception);GO:0016020(membrane);GO:0016021(integral component of membrane);GO:0040036(regulation of fibroblast growth factor receptor signaling pathway)	NA
MSTRG.33017.1	RF00001	NA	NA
MSTRG.11414.1	ENSOARG00000006267	GO:0005179(hormone activity);GO:0005576(extracellular region);GO:0010469(regulation of signaling receptor activity)	NA
MSTRG.4512.1	HSPH1	GO:0000166(nucleotide binding);GO:0000774(adenyl-nucleotide exchange factor activity);GO:0005524(ATP binding);GO:0005654(nucleoplasm);GO:0005737(cytoplasm);GO:0005829(cytosol);GO:0005874(microtubule);GO:0032991(protein-containing complex);GO:0043014(alpha-tubulin binding);GO:0050790(regulation of catalytic activity);GO:0051085(chaperone cofactor-dependent protein refolding)	04141(Protein processing in endoplasmic reticulum)
MSTRG.4512.1	ENSOARG00000011790	GO:0005515(protein binding)	NA
MSTRG.838.1	GIPC2	GO:0005515(protein binding);GO:0042802(identical protein binding)	NA
MSTRG.838.1	DNAJB4	GO:0001671(ATPase activator activity);GO:0005654(nucleoplasm);GO:0005829(cytosol);GO:0005886(plasma membrane);GO:0006457(protein folding);GO:0032781(positive regulation of ATPase activity);GO:0051082(unfolded protein binding);GO:0051087(chaperone binding)	NA
MSTRG.838.1	RF00026	NA	NA
MSTRG.838.1	RF00026	NA	NA
MSTRG.838.1	GIPC2	GO:0005515(protein binding);GO:0042802(identical protein binding)	NA
MSTRG.14926.3	RF00400	NA	NA
MSTRG.14926.3	EIF5	GO:0003743(translation initiation factor activity);GO:0005515(protein binding);GO:0005737(cytoplasm);GO:0005829(cytosol);GO:0005886(plasma membrane);GO:0006413(translational initiation);GO:0006446(regulation of translational initiation)	03013(RNA transport)
MSTRG.14926.3	ENSOARG00000005535	GO:0003676(nucleic acid binding);GO:0003723(RNA binding);GO:0005623(cell);GO:0006397(mRNA processing);GO:0006406(mRNA export from nucleus)	NA
MSTRG.8859.1	ENSOARG00000006381	GO:0008289(lipid binding)	NA
MSTRG.32282.1	G3BP1	GO:0003676(nucleic acid binding);GO:0003723(RNA binding);GO:0003729(mRNA binding);GO:0005829(cytosol);GO:0010494(cytoplasmic stress granule);GO:0034063(stress granule assembly);GO:0090090(negative regulation of canonical Wnt signaling pathway)	NA
MSTRG.32282.1	GLRA1	GO:0001508(action potential);GO:0001964(startle response);GO:0002087(regulation of respiratory gaseous exchange by neurological system process);GO:0004888(transmembrane signaling receptor activity);GO:0005216(ion channel activity);GO:0005230(extracellular ligand-gated ion channel activity);GO:0005886(plasma membrane);GO:0005887(integral component of plasma membrane);GO:0006811(ion transport);GO:0…	04080(Neuroactive ligand-receptor interaction)
MSTRG.32282.1	G3BP1	GO:0003676(nucleic acid binding);GO:0003723(RNA binding);GO:0003729(mRNA binding);GO:0005829(cytosol);GO:0010494(cytoplasmic stress granule);GO:0034063(stress granule assembly);GO:0090090(negative regulation of canonical Wnt signaling pathway)	NA
MSTRG.35503.1	ATP8B4	GO:0000166(nucleotide binding);GO:0000287(magnesium ion binding);GO:0004012(phospholipid-translocating ATPase activity);GO:0005524(ATP binding);GO:0005794(Golgi apparatus);GO:0005886(plasma membrane);GO:0015914(phospholipid transport);GO:0016020(membrane);GO:0016021(integral component of membrane);GO:0045332(phospholipid translocation)	NA
MSTRG.32574.1	ZFYVE16	GO:0005545(1-phosphatidylinositol binding);GO:0005547(phosphatidylinositol-3,4,5-trisphosphate binding);GO:0005769(early endosome);GO:0005829(cytosol);GO:0006622(protein targeting to lysosome);GO:0008565(protein transporter activity);GO:0016197(endosomal transport);GO:0043231(intracellular membrane-bounded organelle);GO:0046872(metal ion binding)	04144(Endocytosis);04350(TGF-beta signaling pathway)
MSTRG.32574.1	FBLL1	GO:0001650(fibrillar center);GO:0003723(RNA binding);GO:0005634(nucleus);GO:0006364(rRNA processing);GO:0008168(methyltransferase activity);GO:0032259(methylation)	NA
MSTRG.32574.1	RARS	GO:0000166(nucleotide binding);GO:0004812(aminoacyl-tRNA ligase activity);GO:0004814(arginine-tRNA ligase activity);GO:0005524(ATP binding);GO:0005634(nucleus);GO:0005654(nucleoplasm);GO:0005737(cytoplasm);GO:0005829(cytosol);GO:0006412(translation);GO:0006418(tRNA aminoacylation for protein translation);GO:0006420(arginyl-tRNA aminoacylation);GO:0016874(ligase activity);GO:0017101(aminoacyl-tRNA…	00970(Aminoacyl-tRNA biosynthesis)
MSTRG.37798.1	IL7	GO:0001961(positive regulation of cytokine-mediated signaling pathway);GO:0002360(T cell lineage commitment);GO:0005125(cytokine activity);GO:0005126(cytokine receptor binding);GO:0005139(interleukin-7 receptor binding);GO:0005576(extracellular region);GO:0005615(extracellular space);GO:0006955(immune response);GO:0008083(growth factor activity);GO:0010468(regulation of gene expression);GO:001046…	04060(Cytokine-cytokine receptor interaction);04151(PI3K-Akt signaling pathway);04630(Jak-STAT signaling pathway);04640(Hematopoietic cell lineage);05200(Pathways in cancer)
MSTRG.1921.1	ENSOARG00000008111	NA	NA
MSTRG.1921.1	SLAMF9	GO:0016020(membrane);GO:0016021(integral component of membrane)	NA
MSTRG.1921.1	DUSP23	GO:0004725(protein tyrosine phosphatase activity);GO:0005654(nucleoplasm);GO:0006470(protein dephosphorylation);GO:0008138(protein tyrosine/serine/threonine phosphatase activity);GO:0016311(dephosphorylation);GO:0016791(phosphatase activity);GO:0035335(peptidyl-tyrosine dephosphorylation)	NA
MSTRG.1921.1	ENSOARG00000022176	NA	NA
MSTRG.1921.1	VSIG8	GO:0016020(membrane);GO:0016021(integral component of membrane)	NA
MSTRG.1921.1	FCRL6	GO:0005886(plasma membrane);GO:0009897(external side of plasma membrane);GO:0016020(membrane);GO:0016021(integral component of membrane);GO:0019902(phosphatase binding);GO:0019903(protein phosphatase binding);GO:0042289(MHC class II protein binding)	NA
MSTRG.1921.1	SLAMF8	GO:0016020(membrane);GO:0016021(integral component of membrane)	NA
MSTRG.1921.1	TAGLN2	GO:0005515(protein binding);GO:0030855(epithelial cell differentiation)	NA
MSTRG.1921.1	RF00003	NA	NA
MSTRG.1921.1	ENSOARG00000008097	GO:0005515(protein binding);GO:0016020(membrane);GO:0016021(integral component of membrane)	NA
MSTRG.1921.1	CFAP45	GO:0005654(nucleoplasm)	NA
MSTRG.2836.1	GTF2E1	GO:0005634(nucleus);GO:0005669(transcription factor TFIID complex);GO:0005829(cytosol);GO:0006366(transcription by RNA polymerase II);GO:0006367(transcription initiation from RNA polymerase II promoter);GO:0016251(RNA polymerase II general transcription initiation factor activity);GO:0043565(sequence-specific DNA binding);GO:0097550(transcriptional preinitiation complex)	03022(Basal transcription factors);05203(Viral carcinogenesis)
MSTRG.2836.1	RABL3	NA	NA
MSTRG.2836.1	RF00156	NA	NA
MSTRG.17845.1	ENSOARG00000017415	NA	NA
MSTRG.2547.1	NXPE3	NA	NA
MSTRG.2547.1	NFKBIZ	GO:0005515(protein binding);GO:0005634(nucleus);GO:0006954(inflammatory response);GO:0016607(nuclear speck);GO:0036464(cytoplasmic ribonucleoprotein granule);GO:0050729(positive regulation of inflammatory response);GO:0050852(T cell receptor signaling pathway);GO:2000321(positive regulation of T-helper 17 cell differentiation)	05202(Transcriptional misregulation in cancer)
MSTRG.2547.1	RF00026	NA	NA
MSTRG.831.1	GIPC2	GO:0005515(protein binding);GO:0042802(identical protein binding)	NA
MSTRG.831.1	DNAJB4	GO:0001671(ATPase activator activity);GO:0005654(nucleoplasm);GO:0005829(cytosol);GO:0005886(plasma membrane);GO:0006457(protein folding);GO:0032781(positive regulation of ATPase activity);GO:0051082(unfolded protein binding);GO:0051087(chaperone binding)	NA
MSTRG.831.1	RF00026	NA	NA
MSTRG.831.1	RF00026	NA	NA
MSTRG.831.1	GIPC2	GO:0005515(protein binding);GO:0042802(identical protein binding)	NA
MSTRG.37742.1	UBE2W	NA	NA
MSTRG.20518.1	CTSC	GO:0001913(T cell mediated cytotoxicity);GO:0004252(serine-type endopeptidase activity);GO:0005654(nucleoplasm);GO:0005737(cytoplasm);GO:0005813(centrosome);GO:0006508(proteolysis);GO:0006915(apoptotic process);GO:0008233(peptidase activity);GO:0008234(cysteine-type peptidase activity);GO:0016505(peptidase activator activity involved in apoptotic process);GO:0016787(hydrolase activity);GO:0031642…	04142(Lysosome);04210(Apoptosis)
MSTRG.27552.1	HDAC7	GO:0000118(histone deacetylase complex);GO:0000122(negative regulation of transcription by RNA polymerase II);GO:0001570(vasculogenesis);GO:0003682(chromatin binding);GO:0003714(transcription corepressor activity);GO:0004407(histone deacetylase activity);GO:0005080(protein kinase C binding);GO:0005634(nucleus);GO:0005737(cytoplasm);GO:0005829(cytosol);GO:0006325(chromatin organization);GO:0007043…	05034(Alcoholism);05203(Viral carcinogenesis)
MSTRG.27552.1	TMEM106C	GO:0016020(membrane);GO:0016021(integral component of membrane)	NA
MSTRG.27552.1	VDR	GO:0000122(negative regulation of transcription by RNA polymerase II);GO:0000902(cell morphogenesis);GO:0001501(skeletal system development);GO:0003677(DNA binding);GO:0003700(DNA-binding transcription factor activity);GO:0003707(steroid hormone receptor activity);GO:0004879(nuclear receptor activity);GO:0005634(nucleus);GO:0005654(nucleoplasm);GO:0006355(regulation of transcription, DNA-template…	04928(Parathyroid hormone synthesis, secretion and action);04961(Endocrine and other factor-regulated calcium reabsorption);04978(Mineral absorption);05152(Tuberculosis)
MSTRG.12762.1	ENSOARG00000013884	NA	NA
MSTRG.17863.1	HOXD13	GO:0000978(RNA polymerase II proximal promoter sequence-specific DNA binding);GO:0001158(enhancer sequence-specific DNA binding);GO:0001228(DNA-binding transcription activator activity, RNA polymerase II-specific);GO:0001501(skeletal system development);GO:0003677(DNA binding);GO:0003682(chromatin binding);GO:0003700(DNA-binding transcription factor activity);GO:0005634(nucleus);GO:0006355(regula…	NA
MSTRG.17863.1	HOXD8	GO:0000122(negative regulation of transcription by RNA polymerase II);GO:0000977(RNA polymerase II regulatory region sequence-specific DNA binding);GO:0001228(DNA-binding transcription activator activity, RNA polymerase II-specific);GO:0003677(DNA binding);GO:0003700(DNA-binding transcription factor activity);GO:0005634(nucleus);GO:0006355(regulation of transcription, DNA-templated);GO:0007275(mu…	NA
MSTRG.17863.1	EVX2	GO:0003677(DNA binding);GO:0005634(nucleus);GO:0035108(limb morphogenesis)	NA
MSTRG.17863.1	ENSOARG00000019633	GO:0003677(DNA binding);GO:0005634(nucleus);GO:0006355(regulation of transcription, DNA-templated);GO:0043565(sequence-specific DNA binding)	NA
MSTRG.17863.1	oar-mir-10b	NA	05205(Proteoglycans in cancer);05206(MicroRNAs in cancer)
MSTRG.17863.1	HOXD3	GO:0000977(RNA polymerase II regulatory region sequence-specific DNA binding);GO:0003677(DNA binding);GO:0003700(DNA-binding transcription factor activity);GO:0005634(nucleus);GO:0005654(nucleoplasm);GO:0006351(transcription, DNA-templated);GO:0006355(regulation of transcription, DNA-templated);GO:0007160(cell-matrix adhesion);GO:0007219(Notch signaling pathway);GO:0007275(multicellular organism …	NA
MSTRG.17863.1	HOXD12	GO:0001501(skeletal system development);GO:0003677(DNA binding);GO:0005634(nucleus);GO:0005667(transcription factor complex);GO:0006355(regulation of transcription, DNA-templated);GO:0007389(pattern specification process);GO:0042733(embryonic digit morphogenesis);GO:0043565(sequence-specific DNA binding)	NA
MSTRG.17863.1	HOXD1	GO:0003677(DNA binding);GO:0005634(nucleus);GO:0005654(nucleoplasm);GO:0006355(regulation of transcription, DNA-templated);GO:0019233(sensory perception of pain);GO:0030182(neuron differentiation);GO:0043565(sequence-specific DNA binding);GO:0048706(embryonic skeletal system development)	NA
MSTRG.17863.1	HOXD3	GO:0000977(RNA polymerase II regulatory region sequence-specific DNA binding);GO:0003677(DNA binding);GO:0003700(DNA-binding transcription factor activity);GO:0005634(nucleus);GO:0005654(nucleoplasm);GO:0006351(transcription, DNA-templated);GO:0006355(regulation of transcription, DNA-templated);GO:0007160(cell-matrix adhesion);GO:0007219(Notch signaling pathway);GO:0007275(multicellular organism …	NA
MSTRG.17863.1	ENSOARG00000017504	GO:0003677(DNA binding);GO:0005634(nucleus);GO:0006355(regulation of transcription, DNA-templated);GO:0043565(sequence-specific DNA binding)	NA
MSTRG.17863.1	ENSOARG00000017483	GO:0003677(DNA binding);GO:0005634(nucleus);GO:0006355(regulation of transcription, DNA-templated);GO:0043565(sequence-specific DNA binding)	NA
MSTRG.17863.1	HOXD10	GO:0000977(RNA polymerase II regulatory region sequence-specific DNA binding);GO:0001228(DNA-binding transcription activator activity, RNA polymerase II-specific);GO:0001501(skeletal system development);GO:0003677(DNA binding);GO:0003682(chromatin binding);GO:0003700(DNA-binding transcription factor activity);GO:0005634(nucleus);GO:0005654(nucleoplasm);GO:0005829(cytosol);GO:0006355(regulation of…	05205(Proteoglycans in cancer);05206(MicroRNAs in cancer)
MSTRG.26399.5	ENSOARG00000003600	GO:0003998(acylphosphatase activity);GO:0016787(hydrolase activity)	NA
MSTRG.26399.5	RF00619	NA	NA
MSTRG.26399.5	C2orf73	NA	NA
MSTRG.25375.2	DOLPP1	GO:0006487(protein N-linked glycosylation);GO:0016020(membrane);GO:0016021(integral component of membrane);GO:0016787(hydrolase activity);GO:0030176(integral component of endoplasmic reticulum membrane);GO:0047874(dolichyldiphosphatase activity)	00510(N-Glycan biosynthesis)
MSTRG.33932.1	ENSOARG00000009858	GO:0016020(membrane);GO:0016021(integral component of membrane);GO:0016740(transferase activity);GO:0016758(transferase activity, transferring hexosyl groups)	NA
MSTRG.33932.1	SULT1B1	GO:0004062(aryl sulfotransferase activity);GO:0006068(ethanol catabolic process);GO:0006805(xenobiotic metabolic process);GO:0008146(sulfotransferase activity);GO:0009812(flavonoid metabolic process);GO:0016740(transferase activity);GO:0018958(phenol-containing compound metabolic process);GO:0030855(epithelial cell differentiation);GO:0042403(thyroid hormone metabolic process);GO:0050427(3'-phosp…	NA
MSTRG.11559.2	MRPL17	GO:0003735(structural constituent of ribosome);GO:0005622(intracellular);GO:0005739(mitochondrion);GO:0005762(mitochondrial large ribosomal subunit);GO:0005840(ribosome);GO:0006412(translation);GO:0019904(protein domain specific binding)	03010(Ribosome)
MSTRG.11559.2	ENSOARG00000016510	GO:0005525(GTP binding)	NA
MSTRG.6497.1	ENSOARG00000001403	NA	NA
MSTRG.16212.1	C9orf152	NA	NA
MSTRG.16212.1	TXN	GO:0000122(negative regulation of transcription by RNA polymerase II);GO:0005576(extracellular region);GO:0005634(nucleus);GO:0005737(cytoplasm);GO:0005829(cytosol);GO:0006662(glycerol ether metabolic process);GO:0009314(response to radiation);GO:0015035(protein disulfide oxidoreductase activity);GO:0015037(peptide disulfide oxidoreductase activity);GO:0033138(positive regulation of peptidyl-seri…	04621(NOD-like receptor signaling pathway);05418(Fluid shear stress and atherosclerosis)
MSTRG.7990.1	CCDC3	GO:0005783(endoplasmic reticulum);GO:0010804(negative regulation of tumor necrosis factor-mediated signaling pathway)	NA
MSTRG.39049.1	ENSOARG00000017126	GO:0003677(DNA binding);GO:0004674(protein serine/threonine kinase activity);GO:0005515(protein binding);GO:0005634(nucleus);GO:0005669(transcription factor TFIID complex);GO:0006352(DNA-templated transcription, initiation);GO:0006355(regulation of transcription, DNA-templated);GO:0006468(protein phosphorylation)	03022(Basal transcription factors)
MSTRG.39049.1	ENSOARG00000005867	GO:0000166(nucleotide binding);GO:0003924(GTPase activity);GO:0005525(GTP binding);GO:0005622(intracellular);GO:0007264(small GTPase mediated signal transduction)	NA
MSTRG.39049.1	RF00026	NA	NA
MSTRG.7628.1	RGS16	GO:0005096(GTPase activator activity);GO:0005737(cytoplasm);GO:0007186(G protein-coupled receptor signaling pathway);GO:0031224(intrinsic component of membrane);GO:0043547(positive regulation of GTPase activity)	NA
MSTRG.7628.1	RNASEL	GO:0003723(RNA binding);GO:0004540(ribonuclease activity);GO:0004672(protein kinase activity);GO:0005515(protein binding);GO:0005524(ATP binding);GO:0006397(mRNA processing);GO:0006468(protein phosphorylation);GO:0043021(ribonucleoprotein complex binding);GO:0043488(regulation of mRNA stability);GO:0045071(negative regulation of viral genome replication);GO:0045444(fat cell differentiation);GO:00…	04621(NOD-like receptor signaling pathway);05160(Hepatitis C);05164(Influenza A);05168(Herpes simplex virus 1 infection)
MSTRG.4511.1	HSPH1	GO:0000166(nucleotide binding);GO:0000774(adenyl-nucleotide exchange factor activity);GO:0005524(ATP binding);GO:0005654(nucleoplasm);GO:0005737(cytoplasm);GO:0005829(cytosol);GO:0005874(microtubule);GO:0032991(protein-containing complex);GO:0043014(alpha-tubulin binding);GO:0050790(regulation of catalytic activity);GO:0051085(chaperone cofactor-dependent protein refolding)	04141(Protein processing in endoplasmic reticulum)
MSTRG.4511.1	ENSOARG00000011790	GO:0005515(protein binding)	NA
MSTRG.17848.1	MTX2	GO:0001401(SAM complex);GO:0005730(nucleolus);GO:0005739(mitochondrion)	NA
MSTRG.17130.1	INSL6	GO:0005179(hormone activity);GO:0005576(extracellular region);GO:0010469(regulation of signaling receptor activity)	NA
MSTRG.17130.1	PLGRKT	GO:0005887(integral component of plasma membrane);GO:0010756(positive regulation of plasminogen activation);GO:0016020(membrane);GO:0016021(integral component of membrane)	NA
MSTRG.14951.1	TDRD9	GO:0000166(nucleotide binding);GO:0003676(nucleic acid binding);GO:0004386(helicase activity);GO:0005524(ATP binding);GO:0005634(nucleus);GO:0005737(cytoplasm);GO:0007140(male meiotic nuclear division);GO:0007141(male meiosis I);GO:0007283(spermatogenesis);GO:0009566(fertilization);GO:0010529(negative regulation of transposition);GO:0016787(hydrolase activity);GO:0016887(ATPase activity);GO:00345…	NA
MSTRG.14951.1	RD3L	NA	NA
MSTRG.14951.1	ENSOARG00000006510	NA	NA
MSTRG.14951.1	ATP5MPL	GO:0005739(mitochondrion)	NA
MSTRG.38000.1	RF00026	NA	NA
MSTRG.33975.2	CXCL8	GO:0005125(cytokine activity);GO:0005153(interleukin-8 receptor binding);GO:0005576(extracellular region);GO:0005615(extracellular space);GO:0006935(chemotaxis);GO:0006952(defense response);GO:0006954(inflammatory response);GO:0006955(immune response);GO:0007050(cell cycle arrest);GO:0008009(chemokine activity);GO:0010469(regulation of signaling receptor activity);GO:0030155(regulation of cell ad…	04060(Cytokine-cytokine receptor interaction);04062(Chemokine signaling pathway);04064(NF-kappa B signaling pathway);04072(Phospholipase D signaling pathway);04218(Cellular senescence);04620(Toll-like receptor signaling pathway);04621(NOD-like receptor signaling pathway);04622(RIG-I-like receptor signaling pathway);04657(IL-17 signaling pathway);04932(Non-alcoholic fatty liver disease (NAFLD));04…
MSTRG.19298.1	FAM76A	GO:0005654(nucleoplasm)	NA
MSTRG.19298.1	FGR	GO:0000166(nucleotide binding);GO:0001784(phosphotyrosine residue binding);GO:0004672(protein kinase activity);GO:0004713(protein tyrosine kinase activity);GO:0004715(non-membrane spanning protein tyrosine kinase activity);GO:0005515(protein binding);GO:0005524(ATP binding);GO:0005856(cytoskeleton);GO:0005886(plasma membrane);GO:0006468(protein phosphorylation);GO:0007229(integrin-mediated signal…	04062(Chemokine signaling pathway)
MSTRG.19298.1	IFI6	GO:0001836(release of cytochrome c from mitochondria);GO:0005739(mitochondrion);GO:0005743(mitochondrial inner membrane);GO:0006915(apoptotic process);GO:0016020(membrane);GO:0016021(integral component of membrane);GO:0031966(mitochondrial membrane);GO:0042058(regulation of epidermal growth factor receptor signaling pathway);GO:0043066(negative regulation of apoptotic process);GO:0043154(negative…	NA
MSTRG.19298.1	FGR	GO:0000166(nucleotide binding);GO:0001784(phosphotyrosine residue binding);GO:0004672(protein kinase activity);GO:0004713(protein tyrosine kinase activity);GO:0004715(non-membrane spanning protein tyrosine kinase activity);GO:0005515(protein binding);GO:0005524(ATP binding);GO:0005856(cytoskeleton);GO:0005886(plasma membrane);GO:0006468(protein phosphorylation);GO:0007229(integrin-mediated signal…	04062(Chemokine signaling pathway)
MSTRG.19298.1	AHDC1	NA	NA
MSTRG.18066.1	IFIH1	GO:0003677(DNA binding);GO:0003725(double-stranded RNA binding);GO:0003727(single-stranded RNA binding);GO:0005524(ATP binding);GO:0005737(cytoplasm);GO:0008270(zinc ion binding);GO:0009615(response to virus);GO:0016787(hydrolase activity);GO:0016925(protein sumoylation);GO:0032727(positive regulation of interferon-alpha production);GO:0032728(positive regulation of interferon-beta production);GO…	04622(RIG-I-like receptor signaling pathway);05161(Hepatitis B);05162(Measles);05164(Influenza A);05168(Herpes simplex virus 1 infection)
MSTRG.18066.1	FAP	GO:0002020(protease binding);GO:0004175(endopeptidase activity);GO:0004252(serine-type endopeptidase activity);GO:0005178(integrin binding);GO:0005615(extracellular space);GO:0005886(plasma membrane);GO:0006508(proteolysis);GO:0008233(peptidase activity);GO:0008236(serine-type peptidase activity);GO:0008239(dipeptidyl-peptidase activity);GO:0009986(cell surface);GO:0010710(regulation of collagen …	NA
MSTRG.18066.1	IFIH1	GO:0003677(DNA binding);GO:0003725(double-stranded RNA binding);GO:0003727(single-stranded RNA binding);GO:0005524(ATP binding);GO:0005737(cytoplasm);GO:0008270(zinc ion binding);GO:0009615(response to virus);GO:0016787(hydrolase activity);GO:0016925(protein sumoylation);GO:0032727(positive regulation of interferon-alpha production);GO:0032728(positive regulation of interferon-beta production);GO…	04622(RIG-I-like receptor signaling pathway);05161(Hepatitis B);05162(Measles);05164(Influenza A);05168(Herpes simplex virus 1 infection)
MSTRG.17148.1	RF00026	NA	NA
MSTRG.17136.1	INSL6	GO:0005179(hormone activity);GO:0005576(extracellular region);GO:0010469(regulation of signaling receptor activity)	NA
MSTRG.17136.1	PLGRKT	GO:0005887(integral component of plasma membrane);GO:0010756(positive regulation of plasminogen activation);GO:0016020(membrane);GO:0016021(integral component of membrane)	NA
MSTRG.17138.6	INSL6	GO:0005179(hormone activity);GO:0005576(extracellular region);GO:0010469(regulation of signaling receptor activity)	NA
MSTRG.17138.6	PLGRKT	GO:0005887(integral component of plasma membrane);GO:0010756(positive regulation of plasminogen activation);GO:0016020(membrane);GO:0016021(integral component of membrane)	NA
MSTRG.11560.1	MRPL17	GO:0003735(structural constituent of ribosome);GO:0005622(intracellular);GO:0005739(mitochondrion);GO:0005762(mitochondrial large ribosomal subunit);GO:0005840(ribosome);GO:0006412(translation);GO:0019904(protein domain specific binding)	03010(Ribosome)
MSTRG.11560.1	ENSOARG00000016510	GO:0005525(GTP binding)	NA
MSTRG.22527.1	RNF165	GO:0000209(protein polyubiquitination);GO:0005634(nucleus);GO:0007409(axonogenesis);GO:0008045(motor neuron axon guidance);GO:0008270(zinc ion binding);GO:0010259(multicellular organism aging);GO:0030163(protein catabolic process);GO:0030513(positive regulation of BMP signaling pathway);GO:0032991(protein-containing complex);GO:0035136(forelimb morphogenesis);GO:0046872(metal ion binding);GO:0060…	NA
MSTRG.38240.1	OTUD6B	NA	NA
MSTRG.11601.1	ENSOARG00000018991	GO:0004842(ubiquitin-protein transferase activity);GO:0006914(autophagy);GO:0008270(zinc ion binding);GO:0016567(protein ubiquitination);GO:0045087(innate immune response);GO:0046872(metal ion binding);GO:0051607(defense response to virus)	NA
MSTRG.11601.1	ENSOARG00000007131	GO:0004930(G protein-coupled receptor activity);GO:0004984(olfactory receptor activity);GO:0005886(plasma membrane);GO:0007165(signal transduction);GO:0007186(G protein-coupled receptor signaling pathway);GO:0007608(sensory perception of smell);GO:0016020(membrane);GO:0016021(integral component of membrane);GO:0050896(response to stimulus);GO:0050911(detection of chemical stimulus involved in sen…	04740(Olfactory transduction)
MSTRG.11601.1	ENSOARG00000007098	GO:0004930(G protein-coupled receptor activity);GO:0004984(olfactory receptor activity);GO:0005886(plasma membrane);GO:0007165(signal transduction);GO:0007186(G protein-coupled receptor signaling pathway);GO:0007608(sensory perception of smell);GO:0016020(membrane);GO:0016021(integral component of membrane);GO:0050896(response to stimulus);GO:0050911(detection of chemical stimulus involved in sen…	04740(Olfactory transduction)
MSTRG.11601.1	ENSOARG00000007113	GO:0004930(G protein-coupled receptor activity);GO:0004984(olfactory receptor activity);GO:0005886(plasma membrane);GO:0007165(signal transduction);GO:0007186(G protein-coupled receptor signaling pathway);GO:0007608(sensory perception of smell);GO:0016020(membrane);GO:0016021(integral component of membrane);GO:0050896(response to stimulus);GO:0050911(detection of chemical stimulus involved in sen…	04740(Olfactory transduction)
MSTRG.11601.1	ENSOARG00000007084	GO:0004930(G protein-coupled receptor activity);GO:0004984(olfactory receptor activity);GO:0005886(plasma membrane);GO:0007165(signal transduction);GO:0007186(G protein-coupled receptor signaling pathway);GO:0007608(sensory perception of smell);GO:0016020(membrane);GO:0016021(integral component of membrane);GO:0050896(response to stimulus);GO:0050911(detection of chemical stimulus involved in sen…	04740(Olfactory transduction)
MSTRG.16217.1	C9orf152	NA	NA
MSTRG.16217.1	TXN	GO:0000122(negative regulation of transcription by RNA polymerase II);GO:0005576(extracellular region);GO:0005634(nucleus);GO:0005737(cytoplasm);GO:0005829(cytosol);GO:0006662(glycerol ether metabolic process);GO:0009314(response to radiation);GO:0015035(protein disulfide oxidoreductase activity);GO:0015037(peptide disulfide oxidoreductase activity);GO:0033138(positive regulation of peptidyl-seri…	04621(NOD-like receptor signaling pathway);05418(Fluid shear stress and atherosclerosis)
MSTRG.8198.1	TRDMT1	GO:0005737(cytoplasm);GO:0008168(methyltransferase activity);GO:0008175(tRNA methyltransferase activity);GO:0016740(transferase activity);GO:0030488(tRNA methylation);GO:0032259(methylation)	NA
MSTRG.8198.1	ENSOARG00000023892	NA	NA
MSTRG.37718.1	MSC	GO:0000122(negative regulation of transcription by RNA polymerase II);GO:0000980(RNA polymerase II distal enhancer sequence-specific DNA binding);GO:0001227(DNA-binding transcription repressor activity, RNA polymerase II-specific);GO:0005634(nucleus);GO:0005654(nucleoplasm);GO:0014707(branchiomeric skeletal muscle development);GO:0046983(protein dimerization activity);GO:0060021(roof of mouth dev…	NA
MSTRG.2830.1	LRRC58	GO:0005515(protein binding)	NA
MSTRG.2830.1	FSTL1	GO:0005509(calcium ion binding);GO:0005515(protein binding);GO:0042594(response to starvation)	NA
MSTRG.2830.1	ENSOARG00000019882	NA	NA
MSTRG.17132.1	INSL6	GO:0005179(hormone activity);GO:0005576(extracellular region);GO:0010469(regulation of signaling receptor activity)	NA
MSTRG.17132.1	PLGRKT	GO:0005887(integral component of plasma membrane);GO:0010756(positive regulation of plasminogen activation);GO:0016020(membrane);GO:0016021(integral component of membrane)	NA
MSTRG.34007.1	PARM1	GO:0005634(nucleus);GO:0005769(early endosome);GO:0005770(late endosome);GO:0005794(Golgi apparatus);GO:0005829(cytosol);GO:0005886(plasma membrane);GO:0016020(membrane);GO:0016021(integral component of membrane);GO:0043231(intracellular membrane-bounded organelle)	NA
MSTRG.33048.1	SGMS2	GO:0002950(ceramide phosphoethanolamine synthase activity);GO:0005794(Golgi apparatus);GO:0005887(integral component of plasma membrane);GO:0006686(sphingomyelin biosynthetic process);GO:0016020(membrane);GO:0016021(integral component of membrane);GO:0030173(integral component of Golgi membrane);GO:0033188(sphingomyelin synthase activity);GO:0046513(ceramide biosynthetic process);GO:0047493(ceram…	00600(Sphingolipid metabolism);04071(Sphingolipid signaling pathway)
MSTRG.36732.1	EPB41L2	GO:0003779(actin binding);GO:0005198(structural molecule activity);GO:0005634(nucleus);GO:0005654(nucleoplasm);GO:0005856(cytoskeleton);GO:0005886(plasma membrane);GO:0008092(cytoskeletal protein binding);GO:0008180(COP9 signalosome);GO:0030054(cell junction);GO:0030507(spectrin binding);GO:0030866(cortical actin cytoskeleton organization);GO:0042731(PH domain binding);GO:0099738(cell cortex regi…	NA
MSTRG.36732.1	EPB41L2	GO:0003779(actin binding);GO:0005198(structural molecule activity);GO:0005634(nucleus);GO:0005654(nucleoplasm);GO:0005856(cytoskeleton);GO:0005886(plasma membrane);GO:0008092(cytoskeletal protein binding);GO:0008180(COP9 signalosome);GO:0030054(cell junction);GO:0030507(spectrin binding);GO:0030866(cortical actin cytoskeleton organization);GO:0042731(PH domain binding);GO:0099738(cell cortex regi…	NA
MSTRG.11607.1	ENSOARG00000019033	GO:0004842(ubiquitin-protein transferase activity);GO:0005515(protein binding);GO:0006914(autophagy);GO:0008270(zinc ion binding);GO:0016020(membrane);GO:0016021(integral component of membrane);GO:0016567(protein ubiquitination);GO:0045087(innate immune response);GO:0046872(metal ion binding);GO:0051607(defense response to virus)	NA
MSTRG.11607.1	ENSOARG00000019099	GO:0005515(protein binding);GO:0008270(zinc ion binding);GO:0046872(metal ion binding)	NA
MSTRG.30365.3	MIR29B1	NA	NA
MSTRG.30365.3	MIR29A	NA	NA
MSTRG.21019.7	RF01956	NA	NA
MSTRG.21019.7	RF01957	NA	NA
MSTRG.21019.7	RF01955	NA	NA
MSTRG.21019.7	RF01684	NA	NA
MSTRG.21019.7	RF01684	NA	NA
MSTRG.21019.7	RF01871	NA	NA
MSTRG.32573.1	ZFYVE16	GO:0005545(1-phosphatidylinositol binding);GO:0005547(phosphatidylinositol-3,4,5-trisphosphate binding);GO:0005769(early endosome);GO:0005829(cytosol);GO:0006622(protein targeting to lysosome);GO:0008565(protein transporter activity);GO:0016197(endosomal transport);GO:0043231(intracellular membrane-bounded organelle);GO:0046872(metal ion binding)	04144(Endocytosis);04350(TGF-beta signaling pathway)
MSTRG.32573.1	FBLL1	GO:0001650(fibrillar center);GO:0003723(RNA binding);GO:0005634(nucleus);GO:0006364(rRNA processing);GO:0008168(methyltransferase activity);GO:0032259(methylation)	NA
MSTRG.32573.1	RARS	GO:0000166(nucleotide binding);GO:0004812(aminoacyl-tRNA ligase activity);GO:0004814(arginine-tRNA ligase activity);GO:0005524(ATP binding);GO:0005634(nucleus);GO:0005654(nucleoplasm);GO:0005737(cytoplasm);GO:0005829(cytosol);GO:0006412(translation);GO:0006418(tRNA aminoacylation for protein translation);GO:0006420(arginyl-tRNA aminoacylation);GO:0016874(ligase activity);GO:0017101(aminoacyl-tRNA…	00970(Aminoacyl-tRNA biosynthesis)
MSTRG.9584.1	ENSOARG00000016957	GO:0005634(nucleus);GO:0005730(nucleolus);GO:0016605(PML body);GO:0031397(negative regulation of protein ubiquitination);GO:0032435(negative regulation of proteasomal ubiquitin-dependent protein catabolic process);GO:0034644(cellular response to UV)	NA
MSTRG.15749.2	SLC38A3	GO:0005290(L-histidine transmembrane transporter activity);GO:0005886(plasma membrane);GO:0005887(integral component of plasma membrane);GO:0006867(asparagine transport);GO:0006868(glutamine transport);GO:0015180(L-alanine transmembrane transporter activity);GO:0015182(L-asparagine transmembrane transporter activity);GO:0015186(L-glutamine transmembrane transporter activity);GO:0015808(L-alanine …	04724(Glutamatergic synapse);04727(GABAergic synapse);04964(Proximal tubule bicarbonate reclamation)
MSTRG.15749.2	SEMA3B	GO:0005515(protein binding)	04360(Axon guidance)
MSTRG.15749.2	IFRD2	NA	NA
MSTRG.15749.2	GNAI2	GO:0000166(nucleotide binding);GO:0003924(GTPase activity);GO:0005525(GTP binding);GO:0005654(nucleoplasm);GO:0005737(cytoplasm);GO:0005813(centrosome);GO:0005829(cytosol);GO:0005886(plasma membrane);GO:0007165(signal transduction);GO:0007186(G protein-coupled receptor signaling pathway);GO:0007188(adenylate cyclase-modulating G protein-coupled receptor signaling pathway);GO:0007193(adenylate cyc…	04015(Rap1 signaling pathway);04022(cGMP-PKG signaling pathway);04024(cAMP signaling pathway);04062(Chemokine signaling pathway);04071(Sphingolipid signaling pathway);04261(Adrenergic signaling in cardiomyocytes);04360(Axon guidance);04371(Apelin signaling pathway);04540(Gap junction);04611(Platelet activation);04670(Leukocyte transendothelial migration);04713(Circadian entrainment);04723(Retrogr…
MSTRG.15749.2	IFRD2	NA	NA
MSTRG.633.1	ENSOARG00000008702	GO:0004497(monooxygenase activity);GO:0005506(iron ion binding);GO:0016020(membrane);GO:0016021(integral component of membrane);GO:0016491(oxidoreductase activity);GO:0016705(oxidoreductase activity, acting on paired donors, with incorporation or reduction of molecular oxygen);GO:0016712(oxidoreductase activity, acting on paired donors, with incorporation or reduction of molecular oxygen, reduced…	00590(Arachidonic acid metabolism);00591(Linoleic acid metabolism);04726(Serotonergic synapse);04750(Inflammatory mediator regulation of TRP channels);04913(Ovarian steroidogenesis)
MSTRG.633.1	ENSOARG00000008610	GO:0004497(monooxygenase activity);GO:0005506(iron ion binding);GO:0016020(membrane);GO:0016021(integral component of membrane);GO:0016491(oxidoreductase activity);GO:0016705(oxidoreductase activity, acting on paired donors, with incorporation or reduction of molecular oxygen);GO:0016712(oxidoreductase activity, acting on paired donors, with incorporation or reduction of molecular oxygen, reduced…	NA
MSTRG.29341.1	SAMD9	GO:0005515(protein binding);GO:0005737(cytoplasm);GO:0005829(cytosol);GO:0034058(endosomal vesicle fusion);GO:0043231(intracellular membrane-bounded organelle)	NA
MSTRG.29341.1	HEPACAM2	GO:0005794(Golgi apparatus);GO:0005813(centrosome);GO:0005819(spindle);GO:0007098(centrosome cycle);GO:0016020(membrane);GO:0016021(integral component of membrane);GO:0030496(midbody)	NA
MSTRG.29341.1	RF00026	NA	NA
MSTRG.29341.1	HEPACAM2	GO:0005794(Golgi apparatus);GO:0005813(centrosome);GO:0005819(spindle);GO:0007098(centrosome cycle);GO:0016020(membrane);GO:0016021(integral component of membrane);GO:0030496(midbody)	NA
MSTRG.28695.1	OLR1	GO:0005654(nucleoplasm);GO:0005886(plasma membrane);GO:0016020(membrane);GO:0016021(integral component of membrane);GO:0030246(carbohydrate binding);GO:0042802(identical protein binding);GO:0043231(intracellular membrane-bounded organelle);GO:0043235(receptor complex)	03320(PPAR signaling pathway);04145(Phagosome)
MSTRG.28695.1	ENSOARG00000021003	GO:0016020(membrane);GO:0016021(integral component of membrane);GO:0030246(carbohydrate binding)	NA
MSTRG.28695.1	TMEM52B	GO:0016020(membrane);GO:0016021(integral component of membrane)	NA
MSTRG.28695.1	ENSOARG00000021002	GO:0016020(membrane);GO:0016021(integral component of membrane);GO:0030246(carbohydrate binding)	04612(Antigen processing and presentation);04650(Natural killer cell mediated cytotoxicity);05332(Graft-versus-host disease)
MSTRG.28695.1	GABARAPL1	GO:0005737(cytoplasm);GO:0005739(mitochondrion);GO:0005776(autophagosome);GO:0006914(autophagy);GO:0030957(Tat protein binding);GO:0031625(ubiquitin protein ligase binding)	04068(FoxO signaling pathway);04136(Autophagy - other);04137(Mitophagy - animal);04140(Autophagy - animal);04371(Apelin signaling pathway);04621(NOD-like receptor signaling pathway);04727(GABAergic synapse);05167(Kaposi sarcoma-associated herpesvirus infection)
MSTRG.28695.1	ENSOARG00000021005	GO:0002223(stimulatory C-type lectin receptor signaling pathway);GO:0004888(transmembrane signaling receptor activity);GO:0005887(integral component of plasma membrane);GO:0009897(external side of plasma membrane);GO:0016020(membrane);GO:0016021(integral component of membrane);GO:0030101(natural killer cell activation);GO:0030246(carbohydrate binding);GO:0032729(positive regulation of interferon-…	NA
MSTRG.28695.1	ENSOARG00000021002	GO:0016020(membrane);GO:0016021(integral component of membrane);GO:0030246(carbohydrate binding)	04612(Antigen processing and presentation);04650(Natural killer cell mediated cytotoxicity);05332(Graft-versus-host disease)
MSTRG.11561.1	MRPL17	GO:0003735(structural constituent of ribosome);GO:0005622(intracellular);GO:0005739(mitochondrion);GO:0005762(mitochondrial large ribosomal subunit);GO:0005840(ribosome);GO:0006412(translation);GO:0019904(protein domain specific binding)	03010(Ribosome)
MSTRG.11561.1	ENSOARG00000016510	GO:0005525(GTP binding)	NA
MSTRG.17701.1	FAM171B	GO:0016020(membrane);GO:0016021(integral component of membrane)	NA
MSTRG.17701.1	ITGAV	GO:0001525(angiogenesis);GO:0001568(blood vessel development);GO:0001846(opsonin binding);GO:0001968(fibronectin binding);GO:0002020(protease binding);GO:0005080(protein kinase C binding);GO:0005178(integrin binding);GO:0005245(voltage-gated calcium channel activity);GO:0005829(cytosol);GO:0005886(plasma membrane);GO:0005925(focal adhesion);GO:0007155(cell adhesion);GO:0007160(cell-matrix adhesio…	04145(Phagosome);04151(PI3K-Akt signaling pathway);04510(Focal adhesion);04512(ECM-receptor interaction);04514(Cell adhesion molecules (CAMs));04810(Regulation of actin cytoskeleton);04919(Thyroid hormone signaling pathway);05163(Human cytomegalovirus infection);05165(Human papillomavirus infection);05200(Pathways in cancer);05205(Proteoglycans in cancer);05222(Small cell lung cancer);05410(Hyper…
MSTRG.31871.1	C5orf15	GO:0016020(membrane);GO:0016021(integral component of membrane)	NA
MSTRG.31871.1	VDAC1	GO:0001662(behavioral fear response);GO:0005739(mitochondrion);GO:0005741(mitochondrial outer membrane);GO:0005757(mitochondrial permeability transition pore complex);GO:0005886(plasma membrane);GO:0006820(anion transport);GO:0006915(apoptotic process);GO:0007268(chemical synaptic transmission);GO:0007270(neuron-neuron synaptic transmission);GO:0007612(learning);GO:0008308(voltage-gated anion cha…	04020(Calcium signaling pathway);04022(cGMP-PKG signaling pathway);04217(Necroptosis);04218(Cellular senescence);04621(NOD-like receptor signaling pathway);04979(Cholesterol metabolism);05012(Parkinson disease);05016(Huntington disease);05164(Influenza A);05166(Human T-cell leukemia virus 1 infection)
MSTRG.11569.1	MRPL17	GO:0003735(structural constituent of ribosome);GO:0005622(intracellular);GO:0005739(mitochondrion);GO:0005762(mitochondrial large ribosomal subunit);GO:0005840(ribosome);GO:0006412(translation);GO:0019904(protein domain specific binding)	03010(Ribosome)
MSTRG.11569.1	ENSOARG00000016510	GO:0005525(GTP binding)	NA
MSTRG.28139.1	CHST11	GO:0000139(Golgi membrane);GO:0001537(N-acetylgalactosamine 4-O-sulfotransferase activity);GO:0002063(chondrocyte development);GO:0005794(Golgi apparatus);GO:0005975(carbohydrate metabolic process);GO:0007585(respiratory gaseous exchange);GO:0008146(sulfotransferase activity);GO:0009791(post-embryonic development);GO:0016021(integral component of membrane);GO:0016051(carbohydrate biosynthetic pro…	00532(Glycosaminoglycan biosynthesis - chondroitin sulfate / dermatan sulfate)
MSTRG.28139.1	TXNRD1	GO:0001650(fibrillar center);GO:0001707(mesoderm formation);GO:0004791(thioredoxin-disulfide reductase activity);GO:0005623(cell);GO:0005634(nucleus);GO:0005654(nucleoplasm);GO:0005737(cytoplasm);GO:0005829(cytosol);GO:0007369(gastrulation);GO:0008283(cell population proliferation);GO:0009055(electron transfer activity);GO:0016491(oxidoreductase activity);GO:0016668(oxidoreductase activity, actin…	00450(Selenocompound metabolism);05200(Pathways in cancer);05225(Hepatocellular carcinoma)
MSTRG.36731.1	EPB41L2	GO:0003779(actin binding);GO:0005198(structural molecule activity);GO:0005634(nucleus);GO:0005654(nucleoplasm);GO:0005856(cytoskeleton);GO:0005886(plasma membrane);GO:0008092(cytoskeletal protein binding);GO:0008180(COP9 signalosome);GO:0030054(cell junction);GO:0030507(spectrin binding);GO:0030866(cortical actin cytoskeleton organization);GO:0042731(PH domain binding);GO:0099738(cell cortex regi…	NA
MSTRG.36731.1	EPB41L2	GO:0003779(actin binding);GO:0005198(structural molecule activity);GO:0005634(nucleus);GO:0005654(nucleoplasm);GO:0005856(cytoskeleton);GO:0005886(plasma membrane);GO:0008092(cytoskeletal protein binding);GO:0008180(COP9 signalosome);GO:0030054(cell junction);GO:0030507(spectrin binding);GO:0030866(cortical actin cytoskeleton organization);GO:0042731(PH domain binding);GO:0099738(cell cortex regi…	NA
MSTRG.17150.1	RF00026	NA	NA
MSTRG.25561.1	ENSOARG00000014636	GO:0046940(nucleoside monophosphate phosphorylation);GO:0050145(nucleoside monophosphate kinase activity)	00240(Pyrimidine metabolism)
MSTRG.25561.1	ENSOARG00000014636	GO:0046940(nucleoside monophosphate phosphorylation);GO:0050145(nucleoside monophosphate kinase activity)	00240(Pyrimidine metabolism)
MSTRG.14302.2	ARNT2	GO:0000978(RNA polymerase II proximal promoter sequence-specific DNA binding);GO:0000981(DNA-binding transcription factor activity, RNA polymerase II-specific);GO:0001228(DNA-binding transcription activator activity, RNA polymerase II-specific);GO:0001666(response to hypoxia);GO:0001701(in utero embryonic development);GO:0003677(DNA binding);GO:0003700(DNA-binding transcription factor activity);G…	05200(Pathways in cancer);05202(Transcriptional misregulation in cancer);05211(Renal cell carcinoma)
MSTRG.10373.1	RELB	GO:0000980(RNA polymerase II distal enhancer sequence-specific DNA binding);GO:0003677(DNA binding);GO:0003700(DNA-binding transcription factor activity);GO:0005634(nucleus);GO:0005654(nucleoplasm);GO:0005737(cytoplasm);GO:0005813(centrosome);GO:0005829(cytosol);GO:0006355(regulation of transcription, DNA-templated);GO:0006357(regulation of transcription by RNA polymerase II);GO:0010628(positive …	NA
MSTRG.10373.1	ENSOARG00000009464	GO:0034361(very-low-density lipoprotein particle)	NA
MSTRG.10373.1	CLASRP	GO:0005634(nucleus);GO:0005654(nucleoplasm)	NA
MSTRG.10373.1	CLPTM1	GO:0009897(external side of plasma membrane);GO:0016020(membrane);GO:0016021(integral component of membrane);GO:0033081(regulation of T cell differentiation in thymus)	NA
MSTRG.10373.1	APOE	GO:0001540(amyloid-beta binding);GO:0001937(negative regulation of endothelial cell proliferation);GO:0002021(response to dietary excess);GO:0005102(signaling receptor binding);GO:0005319(lipid transporter activity);GO:0005543(phospholipid binding);GO:0005576(extracellular region);GO:0005615(extracellular space);GO:0005783(endoplasmic reticulum);GO:0005794(Golgi apparatus);GO:0005886(plasma membr…	NA
MSTRG.10373.1	ENSOARG00000009473	GO:0006629(lipid metabolic process);GO:0006869(lipid transport);GO:0008047(enzyme activator activity);GO:0042627(chylomicron);GO:0043085(positive regulation of catalytic activity)	04979(Cholesterol metabolism)
MSTRG.17775.1	UBE2E3	GO:0000166(nucleotide binding);GO:0004842(ubiquitin-protein transferase activity);GO:0005524(ATP binding);GO:0005634(nucleus);GO:0016740(transferase activity);GO:0061631(ubiquitin conjugating enzyme activity);GO:0070534(protein K63-linked ubiquitination);GO:0070936(protein K48-linked ubiquitination);GO:0070979(protein K11-linked ubiquitination)	04120(Ubiquitin mediated proteolysis)
MSTRG.37721.1	MSC	GO:0000122(negative regulation of transcription by RNA polymerase II);GO:0000980(RNA polymerase II distal enhancer sequence-specific DNA binding);GO:0001227(DNA-binding transcription repressor activity, RNA polymerase II-specific);GO:0005634(nucleus);GO:0005654(nucleoplasm);GO:0014707(branchiomeric skeletal muscle development);GO:0046983(protein dimerization activity);GO:0060021(roof of mouth dev…	NA
MSTRG.31441.1	PDLIM4	GO:0001725(stress fiber);GO:0005515(protein binding);GO:0005634(nucleus);GO:0005737(cytoplasm);GO:0005856(cytoskeleton);GO:0019903(protein phosphatase binding);GO:0030027(lamellipodium);GO:0031532(actin cytoskeleton reorganization);GO:0031941(filamentous actin);GO:0042803(protein homodimerization activity);GO:0046872(metal ion binding);GO:0048471(perinuclear region of cytoplasm);GO:0051393(alpha-…	NA
MSTRG.31441.1	P4HA2	GO:0004656(procollagen-proline 4-dioxygenase activity);GO:0005506(iron ion binding);GO:0005515(protein binding);GO:0005654(nucleoplasm);GO:0005783(endoplasmic reticulum);GO:0005829(cytosol);GO:0016491(oxidoreductase activity);GO:0016702(oxidoreductase activity, acting on single donors with incorporation of molecular oxygen, incorporation of two atoms of oxygen);GO:0016705(oxidoreductase activity,…	00330(Arginine and proline metabolism)
MSTRG.31441.1	PDLIM4	GO:0001725(stress fiber);GO:0005515(protein binding);GO:0005634(nucleus);GO:0005737(cytoplasm);GO:0005856(cytoskeleton);GO:0019903(protein phosphatase binding);GO:0030027(lamellipodium);GO:0031532(actin cytoskeleton reorganization);GO:0031941(filamentous actin);GO:0042803(protein homodimerization activity);GO:0046872(metal ion binding);GO:0048471(perinuclear region of cytoplasm);GO:0051393(alpha-…	NA
MSTRG.37775.2	ENSOARG00000007520	GO:0004860(protein kinase inhibitor activity);GO:0004862(cAMP-dependent protein kinase inhibitor activity);GO:0006469(negative regulation of protein kinase activity);GO:0071901(negative regulation of protein serine/threonine kinase activity)	05034(Alcoholism)
MSTRG.1843.1	ISG20L2	GO:0000175(3'-5'-exoribonuclease activity);GO:0003676(nucleic acid binding);GO:0090503(RNA phosphodiester bond hydrolysis, exonucleolytic)	NA
MSTRG.1843.1	PRCC	GO:0005634(nucleus);GO:0007093(mitotic cell cycle checkpoint);GO:0016607(nuclear speck)	05202(Transcriptional misregulation in cancer);05211(Renal cell carcinoma)
MSTRG.1843.1	NES	GO:0000086(G2/M transition of mitotic cell cycle);GO:0005198(structural molecule activity);GO:0005737(cytoplasm);GO:0005882(intermediate filament);GO:0019215(intermediate filament binding);GO:0032091(negative regulation of protein binding);GO:0043086(negative regulation of catalytic activity);GO:0045111(intermediate filament cytoskeleton);GO:0072089(stem cell proliferation)	NA
MSTRG.1843.1	MRPL24	GO:0003735(structural constituent of ribosome);GO:0005622(intracellular);GO:0005739(mitochondrion);GO:0005762(mitochondrial large ribosomal subunit);GO:0005840(ribosome);GO:0006412(translation)	03010(Ribosome)
MSTRG.1843.1	SH2D2A	GO:0008283(cell population proliferation)	04370(VEGF signaling pathway)
MSTRG.1843.1	HDGF	GO:0000122(negative regulation of transcription by RNA polymerase II);GO:0001222(transcription corepressor binding);GO:0003714(transcription corepressor activity);GO:0005615(extracellular space);GO:0005634(nucleus);GO:0005654(nucleoplasm);GO:0009987(cellular process);GO:0017053(transcriptional repressor complex);GO:0098761(cellular response to interleukin-7)	NA
MSTRG.1843.1	RRNAD1	GO:0000154(rRNA modification);GO:0000179(rRNA (adenine-N6,N6-)-dimethyltransferase activity);GO:0008649(rRNA methyltransferase activity);GO:0031167(rRNA methylation);GO:0032259(methylation)	NA
MSTRG.1843.1	CRABP2	GO:0001972(retinoic acid binding);GO:0005634(nucleus);GO:0005654(nucleoplasm);GO:0005737(cytoplasm);GO:0005829(cytosol);GO:0008289(lipid binding);GO:0035115(embryonic forelimb morphogenesis);GO:0042573(retinoic acid metabolic process);GO:0048385(regulation of retinoic acid receptor signaling pathway);GO:0048672(positive regulation of collateral sprouting)	NA
MSTRG.1843.1	INSRR	GO:0000166(nucleotide binding);GO:0004672(protein kinase activity);GO:0004713(protein tyrosine kinase activity);GO:0004714(transmembrane receptor protein tyrosine kinase activity);GO:0005515(protein binding);GO:0005524(ATP binding);GO:0005887(integral component of plasma membrane);GO:0006468(protein phosphorylation);GO:0007169(transmembrane receptor protein tyrosine kinase signaling pathway);GO:0…	04810(Regulation of actin cytoskeleton);05215(Prostate cancer)
MSTRG.1843.1	BCAN	GO:0005540(hyaluronic acid binding);GO:0007155(cell adhesion);GO:0021766(hippocampus development);GO:0031012(extracellular matrix);GO:0060074(synapse maturation);GO:0098978(glutamatergic synapse)	NA
MSTRG.22605.1	MBD2	GO:0000118(histone deacetylase complex);GO:0000122(negative regulation of transcription by RNA polymerase II);GO:0000785(chromatin);GO:0000790(nuclear chromatin);GO:0000792(heterochromatin);GO:0003677(DNA binding);GO:0003682(chromatin binding);GO:0003729(mRNA binding);GO:0005634(nucleus);GO:0005654(nucleoplasm);GO:0005737(cytoplasm);GO:0005829(cytosol);GO:0006346(methylation-dependent chromatin s…	NA
MSTRG.35570.1	SLC30A4	GO:0005737(cytoplasm);GO:0005770(late endosome);GO:0006812(cation transport);GO:0008324(cation transmembrane transporter activity);GO:0009636(response to toxic substance);GO:0016020(membrane);GO:0016021(integral component of membrane);GO:0055069(zinc ion homeostasis);GO:0055085(transmembrane transport);GO:0061088(regulation of sequestering of zinc ion);GO:0098655(cation transmembrane transport)	NA
MSTRG.28141.1	CHST11	GO:0000139(Golgi membrane);GO:0001537(N-acetylgalactosamine 4-O-sulfotransferase activity);GO:0002063(chondrocyte development);GO:0005794(Golgi apparatus);GO:0005975(carbohydrate metabolic process);GO:0007585(respiratory gaseous exchange);GO:0008146(sulfotransferase activity);GO:0009791(post-embryonic development);GO:0016021(integral component of membrane);GO:0016051(carbohydrate biosynthetic pro…	00532(Glycosaminoglycan biosynthesis - chondroitin sulfate / dermatan sulfate)
MSTRG.28141.1	TXNRD1	GO:0001650(fibrillar center);GO:0001707(mesoderm formation);GO:0004791(thioredoxin-disulfide reductase activity);GO:0005623(cell);GO:0005634(nucleus);GO:0005654(nucleoplasm);GO:0005737(cytoplasm);GO:0005829(cytosol);GO:0007369(gastrulation);GO:0008283(cell population proliferation);GO:0009055(electron transfer activity);GO:0016491(oxidoreductase activity);GO:0016668(oxidoreductase activity, actin…	00450(Selenocompound metabolism);05200(Pathways in cancer);05225(Hepatocellular carcinoma)
MSTRG.26242.1	IL36A	GO:0001819(positive regulation of cytokine production);GO:0005125(cytokine activity);GO:0005149(interleukin-1 receptor binding);GO:0005576(extracellular region);GO:0005615(extracellular space);GO:0006954(inflammatory response);GO:0006955(immune response);GO:0010469(regulation of signaling receptor activity);GO:0032755(positive regulation of interleukin-6 production)	NA
MSTRG.26242.1	ENSOARG00000020843	GO:0005125(cytokine activity);GO:0005149(interleukin-1 receptor binding);GO:0005576(extracellular region);GO:0005615(extracellular space);GO:0006954(inflammatory response);GO:0006955(immune response);GO:0010469(regulation of signaling receptor activity)	04060(Cytokine-cytokine receptor interaction)
MSTRG.26242.1	ENSOARG00000020850	GO:0005125(cytokine activity);GO:0005149(interleukin-1 receptor binding);GO:0005576(extracellular region);GO:0005615(extracellular space);GO:0006954(inflammatory response);GO:0006955(immune response);GO:0010469(regulation of signaling receptor activity)	04060(Cytokine-cytokine receptor interaction)
MSTRG.22210.1	RNF125	GO:0000139(Golgi membrane);GO:0000209(protein polyubiquitination);GO:0002039(p53 binding);GO:0006511(ubiquitin-dependent protein catabolic process);GO:0008270(zinc ion binding);GO:0031624(ubiquitin conjugating enzyme binding);GO:0032480(negative regulation of type I interferon production);GO:0034098(VCP-NPL4-UFD1 AAA ATPase complex);GO:0039536(negative regulation of RIG-I signaling pathway);GO:00…	04622(RIG-I-like receptor signaling pathway)
MSTRG.37441.1	TRIB1	GO:0004672(protein kinase activity);GO:0004860(protein kinase inhibitor activity);GO:0005524(ATP binding);GO:0005634(nucleus);GO:0005737(cytoplasm);GO:0006468(protein phosphorylation);GO:0006469(negative regulation of protein kinase activity);GO:0007254(JNK cascade);GO:0008134(transcription factor binding);GO:0014912(negative regulation of smooth muscle cell migration);GO:0031434(mitogen-activate…	NA
MSTRG.1080.1	ENSOARG00000016781	GO:0003774(motor activity);GO:0005737(cytoplasm);GO:0005856(cytoskeleton);GO:0005874(microtubule);GO:0005875(microtubule associated complex);GO:0007017(microtubule-based process);GO:0030286(dynein complex)	NA
MSTRG.1080.1	DR1	GO:0005634(nucleus);GO:0005671(Ada2/Gcn5/Ada3 transcription activator complex);GO:0017025(TBP-class protein binding);GO:0043966(histone H3 acetylation);GO:0046982(protein heterodimerization activity)	NA
MSTRG.27270.1	KITLG	GO:0001755(neural crest cell migration);GO:0002687(positive regulation of leukocyte migration);GO:0002763(positive regulation of myeloid leukocyte differentiation);GO:0005125(cytokine activity);GO:0005173(stem cell factor receptor binding);GO:0005615(extracellular space);GO:0005737(cytoplasm);GO:0005886(plasma membrane);GO:0007155(cell adhesion);GO:0008083(growth factor activity);GO:0008284(posit…	04010(MAPK signaling pathway);04014(Ras signaling pathway);04015(Rap1 signaling pathway);04072(Phospholipase D signaling pathway);04151(PI3K-Akt signaling pathway);04640(Hematopoietic cell lineage);04916(Melanogenesis);05200(Pathways in cancer)
MSTRG.27270.1	KITLG	GO:0001755(neural crest cell migration);GO:0002687(positive regulation of leukocyte migration);GO:0002763(positive regulation of myeloid leukocyte differentiation);GO:0005125(cytokine activity);GO:0005173(stem cell factor receptor binding);GO:0005615(extracellular space);GO:0005737(cytoplasm);GO:0005886(plasma membrane);GO:0007155(cell adhesion);GO:0008083(growth factor activity);GO:0008284(posit…	04010(MAPK signaling pathway);04014(Ras signaling pathway);04015(Rap1 signaling pathway);04072(Phospholipase D signaling pathway);04151(PI3K-Akt signaling pathway);04640(Hematopoietic cell lineage);04916(Melanogenesis);05200(Pathways in cancer)
MSTRG.7626.1	RGS16	GO:0005096(GTPase activator activity);GO:0005737(cytoplasm);GO:0007186(G protein-coupled receptor signaling pathway);GO:0031224(intrinsic component of membrane);GO:0043547(positive regulation of GTPase activity)	NA
MSTRG.7626.1	RNASEL	GO:0003723(RNA binding);GO:0004540(ribonuclease activity);GO:0004672(protein kinase activity);GO:0005515(protein binding);GO:0005524(ATP binding);GO:0006397(mRNA processing);GO:0006468(protein phosphorylation);GO:0043021(ribonucleoprotein complex binding);GO:0043488(regulation of mRNA stability);GO:0045071(negative regulation of viral genome replication);GO:0045444(fat cell differentiation);GO:00…	04621(NOD-like receptor signaling pathway);05160(Hepatitis C);05164(Influenza A);05168(Herpes simplex virus 1 infection)
MSTRG.38120.1	ENSOARG00000002902	GO:0003676(nucleic acid binding)	NA
MSTRG.22690.1	VPS4B	GO:0000166(nucleotide binding);GO:0000922(spindle pole);GO:0005524(ATP binding);GO:0005634(nucleus);GO:0005737(cytoplasm);GO:0005768(endosome);GO:0005813(centrosome);GO:0005829(cytosol);GO:0006813(potassium ion transport);GO:0006997(nucleus organization);GO:0007032(endosome organization);GO:0007080(mitotic metaphase plate congression);GO:0008022(protein C-terminus binding);GO:0010008(endosome mem…	04144(Endocytosis);04217(Necroptosis)
MSTRG.22690.1	BCL2	GO:0000209(protein polyubiquitination);GO:0000902(cell morphogenesis);GO:0001503(ossification);GO:0001541(ovarian follicle development);GO:0001656(metanephros development);GO:0001657(ureteric bud development);GO:0001658(branching involved in ureteric bud morphogenesis);GO:0001662(behavioral fear response);GO:0001776(leukocyte homeostasis);GO:0001782(B cell homeostasis);GO:0001822(kidney developme…	01521(EGFR tyrosine kinase inhibitor resistance);01522(Endocrine resistance);01524(Platinum drug resistance);04064(NF-kappa B signaling pathway);04066(HIF-1 signaling pathway);04071(Sphingolipid signaling pathway);04115(p53 signaling pathway);04140(Autophagy - animal);04141(Protein processing in endoplasmic reticulum);04151(PI3K-Akt signaling pathway);04210(Apoptosis);04215(Apoptosis - multiple s…
MSTRG.22690.1	ENSOARG00000006350	GO:0003677(DNA binding);GO:0003682(chromatin binding);GO:0005634(nucleus);GO:0006355(regulation of transcription, DNA-templated);GO:0008270(zinc ion binding);GO:0043565(sequence-specific DNA binding)	NA
MSTRG.22690.1	KDSR	GO:0005783(endoplasmic reticulum);GO:0006666(3-keto-sphinganine metabolic process);GO:0016491(oxidoreductase activity);GO:0030148(sphingolipid biosynthetic process);GO:0047560(3-dehydrosphinganine reductase activity);GO:0055114(oxidation-reduction process)	00600(Sphingolipid metabolism)
MSTRG.2840.1	GTF2E1	GO:0005634(nucleus);GO:0005669(transcription factor TFIID complex);GO:0005829(cytosol);GO:0006366(transcription by RNA polymerase II);GO:0006367(transcription initiation from RNA polymerase II promoter);GO:0016251(RNA polymerase II general transcription initiation factor activity);GO:0043565(sequence-specific DNA binding);GO:0097550(transcriptional preinitiation complex)	03022(Basal transcription factors);05203(Viral carcinogenesis)
MSTRG.2840.1	RABL3	NA	NA
MSTRG.2840.1	NDUFB4	GO:0005739(mitochondrion);GO:0005747(mitochondrial respiratory chain complex I);GO:0006979(response to oxidative stress);GO:0008137(NADH dehydrogenase (ubiquinone) activity);GO:0016020(membrane);GO:0016021(integral component of membrane);GO:0031965(nuclear membrane);GO:0032981(mitochondrial respiratory chain complex I assembly);GO:0055114(oxidation-reduction process)	00190(Oxidative phosphorylation);04714(Thermogenesis);04723(Retrograde endocannabinoid signaling);04932(Non-alcoholic fatty liver disease (NAFLD));05010(Alzheimer disease);05012(Parkinson disease);05016(Huntington disease)
MSTRG.2840.1	RF00156	NA	NA
MSTRG.2840.1	HGD	GO:0004411(homogentisate 1,2-dioxygenase activity);GO:0006520(cellular amino acid metabolic process);GO:0006559(L-phenylalanine catabolic process);GO:0006570(tyrosine metabolic process);GO:0042802(identical protein binding);GO:0055114(oxidation-reduction process)	00350(Tyrosine metabolism)
MSTRG.9909.1	CMTR2	GO:0004483(mRNA (nucleoside-2'-O-)-methyltransferase activity);GO:0005634(nucleus);GO:0005737(cytoplasm);GO:0006370(7-methylguanosine mRNA capping);GO:0008168(methyltransferase activity);GO:0016740(transferase activity);GO:0032259(methylation);GO:0097310(cap2 mRNA methylation)	NA
MSTRG.20048.1	ENSOARG00000013856	GO:0016020(membrane);GO:0016021(integral component of membrane)	04144(Endocytosis);04145(Phagosome);04218(Cellular senescence);04514(Cell adhesion molecules (CAMs));04612(Antigen processing and presentation);04650(Natural killer cell mediated cytotoxicity);04940(Type I diabetes mellitus);05163(Human cytomegalovirus infection);05165(Human papillomavirus infection);05166(Human T-cell leukemia virus 1 infection);05167(Kaposi sarcoma-associated herpesvirus infect…
MSTRG.20048.1	ENSOARG00000014069	GO:0002376(immune system process);GO:0002474(antigen processing and presentation of peptide antigen via MHC class I);GO:0006955(immune response);GO:0016020(membrane);GO:0016021(integral component of membrane);GO:0019882(antigen processing and presentation);GO:0042612(MHC class I protein complex)	NA
MSTRG.20048.1	ABCF1	GO:0000166(nucleotide binding);GO:0005524(ATP binding);GO:0005829(cytosol);GO:0016887(ATPase activity)	NA
MSTRG.20048.1	MIR877	NA	NA
MSTRG.20048.1	TRIM39	GO:0005515(protein binding);GO:0005739(mitochondrion);GO:0005829(cytosol);GO:0008270(zinc ion binding);GO:0042802(identical protein binding);GO:0046872(metal ion binding);GO:2000059(negative regulation of ubiquitin-dependent protein catabolic process);GO:2001235(positive regulation of apoptotic signaling pathway)	NA
MSTRG.20048.1	ENSOARG00000013856	GO:0016020(membrane);GO:0016021(integral component of membrane)	04144(Endocytosis);04145(Phagosome);04218(Cellular senescence);04514(Cell adhesion molecules (CAMs));04612(Antigen processing and presentation);04650(Natural killer cell mediated cytotoxicity);04940(Type I diabetes mellitus);05163(Human cytomegalovirus infection);05165(Human papillomavirus infection);05166(Human T-cell leukemia virus 1 infection);05167(Kaposi sarcoma-associated herpesvirus infect…
MSTRG.20048.1	RF00100	NA	NA
MSTRG.27274.1	KITLG	GO:0001755(neural crest cell migration);GO:0002687(positive regulation of leukocyte migration);GO:0002763(positive regulation of myeloid leukocyte differentiation);GO:0005125(cytokine activity);GO:0005173(stem cell factor receptor binding);GO:0005615(extracellular space);GO:0005737(cytoplasm);GO:0005886(plasma membrane);GO:0007155(cell adhesion);GO:0008083(growth factor activity);GO:0008284(posit…	04010(MAPK signaling pathway);04014(Ras signaling pathway);04015(Rap1 signaling pathway);04072(Phospholipase D signaling pathway);04151(PI3K-Akt signaling pathway);04640(Hematopoietic cell lineage);04916(Melanogenesis);05200(Pathways in cancer)
MSTRG.27274.1	KITLG	GO:0001755(neural crest cell migration);GO:0002687(positive regulation of leukocyte migration);GO:0002763(positive regulation of myeloid leukocyte differentiation);GO:0005125(cytokine activity);GO:0005173(stem cell factor receptor binding);GO:0005615(extracellular space);GO:0005737(cytoplasm);GO:0005886(plasma membrane);GO:0007155(cell adhesion);GO:0008083(growth factor activity);GO:0008284(posit…	04010(MAPK signaling pathway);04014(Ras signaling pathway);04015(Rap1 signaling pathway);04072(Phospholipase D signaling pathway);04151(PI3K-Akt signaling pathway);04640(Hematopoietic cell lineage);04916(Melanogenesis);05200(Pathways in cancer)
MSTRG.26094.1	XPO1	GO:0000054(ribosomal subunit export from nucleus);GO:0000055(ribosomal large subunit export from nucleus);GO:0000056(ribosomal small subunit export from nucleus);GO:0000776(kinetochore);GO:0005049(nuclear export signal receptor activity);GO:0005634(nucleus);GO:0005642(annulate lamellae);GO:0005730(nucleolus);GO:0005737(cytoplasm);GO:0005829(cytosol);GO:0006611(protein export from nucleus);GO:0006…	03008(Ribosome biogenesis in eukaryotes);03013(RNA transport);05164(Influenza A);05166(Human T-cell leukemia virus 1 infection)
MSTRG.6508.1	RHBDF2	GO:0004252(serine-type endopeptidase activity);GO:0005789(endoplasmic reticulum membrane);GO:0005886(plasma membrane);GO:0006508(proteolysis);GO:0016020(membrane);GO:0016021(integral component of membrane);GO:0050709(negative regulation of protein secretion)	NA
MSTRG.6508.1	CYGB	GO:0005344(oxygen carrier activity);GO:0005506(iron ion binding);GO:0015671(oxygen transport);GO:0016607(nuclear speck);GO:0019825(oxygen binding);GO:0020037(heme binding);GO:0043005(neuron projection);GO:0043025(neuronal cell body);GO:0046872(metal ion binding)	NA
MSTRG.6508.1	RF00213	NA	NA
MSTRG.6508.1	ENSOARG00000007161	NA	00380(Tryptophan metabolism)
MSTRG.6508.1	PRCD	GO:0005576(extracellular region);GO:0005737(cytoplasm);GO:0005783(endoplasmic reticulum);GO:0005794(Golgi apparatus);GO:0042622(photoreceptor outer segment membrane)	NA
MSTRG.6508.1	AANAT	NA	00380(Tryptophan metabolism)
MSTRG.32806.1	ENSOARG00000018646	GO:0005515(protein binding)	NA
MSTRG.24707.1	CDKN2AIP	GO:0001652(granular component);GO:0002039(p53 binding);GO:0003723(RNA binding);GO:0005634(nucleus);GO:0005654(nucleoplasm);GO:0005730(nucleolus);GO:0006974(cellular response to DNA damage stimulus);GO:0009967(positive regulation of signal transduction);GO:0030307(positive regulation of cell growth);GO:0030308(negative regulation of cell growth);GO:0031647(regulation of protein stability)	NA
MSTRG.24707.1	CDKN2AIP	GO:0001652(granular component);GO:0002039(p53 binding);GO:0003723(RNA binding);GO:0005634(nucleus);GO:0005654(nucleoplasm);GO:0005730(nucleolus);GO:0006974(cellular response to DNA damage stimulus);GO:0009967(positive regulation of signal transduction);GO:0030307(positive regulation of cell growth);GO:0030308(negative regulation of cell growth);GO:0031647(regulation of protein stability)	NA
MSTRG.24707.1	ING2	GO:0003677(DNA binding);GO:0003682(chromatin binding);GO:0005634(nucleus);GO:0005654(nucleoplasm);GO:0005794(Golgi apparatus);GO:0005829(cytosol);GO:0005886(plasma membrane);GO:0006325(chromatin organization);GO:0006355(regulation of transcription, DNA-templated);GO:0007141(male meiosis I);GO:0007283(spermatogenesis);GO:0007286(spermatid development);GO:0008285(negative regulation of cell populat…	NA
MSTRG.22212.1	RNF125	GO:0000139(Golgi membrane);GO:0000209(protein polyubiquitination);GO:0002039(p53 binding);GO:0006511(ubiquitin-dependent protein catabolic process);GO:0008270(zinc ion binding);GO:0031624(ubiquitin conjugating enzyme binding);GO:0032480(negative regulation of type I interferon production);GO:0034098(VCP-NPL4-UFD1 AAA ATPase complex);GO:0039536(negative regulation of RIG-I signaling pathway);GO:00…	04622(RIG-I-like receptor signaling pathway)
MSTRG.17138.7	INSL6	GO:0005179(hormone activity);GO:0005576(extracellular region);GO:0010469(regulation of signaling receptor activity)	NA
MSTRG.17138.7	PLGRKT	GO:0005887(integral component of plasma membrane);GO:0010756(positive regulation of plasminogen activation);GO:0016020(membrane);GO:0016021(integral component of membrane)	NA
MSTRG.21873.1	BAG3	GO:0000774(adenyl-nucleotide exchange factor activity);GO:0005515(protein binding);GO:0005634(nucleus);GO:0005737(cytoplasm);GO:0005829(cytosol);GO:0005886(plasma membrane);GO:0008625(extrinsic apoptotic signaling pathway via death domain receptors);GO:0010664(negative regulation of striated muscle cell apoptotic process);GO:0030018(Z disc);GO:0034605(cellular response to heat);GO:0034620(cellula…	NA
MSTRG.21873.1	BAG3	GO:0000774(adenyl-nucleotide exchange factor activity);GO:0005515(protein binding);GO:0005634(nucleus);GO:0005737(cytoplasm);GO:0005829(cytosol);GO:0005886(plasma membrane);GO:0008625(extrinsic apoptotic signaling pathway via death domain receptors);GO:0010664(negative regulation of striated muscle cell apoptotic process);GO:0030018(Z disc);GO:0034605(cellular response to heat);GO:0034620(cellula…	NA
MSTRG.36094.2	NRDE2	GO:0005515(protein binding);GO:0006396(RNA processing)	NA
MSTRG.36094.2	PSMC1	GO:0000166(nucleotide binding);GO:0000502(proteasome complex);GO:0005524(ATP binding);GO:0005654(nucleoplasm);GO:0005737(cytoplasm);GO:0005829(cytosol);GO:0005838(proteasome regulatory particle);GO:0016787(hydrolase activity);GO:0022624(proteasome accessory complex);GO:0030163(protein catabolic process);GO:0036402(proteasome-activating ATPase activity);GO:1901215(negative regulation of neuron dea…	03050(Proteasome);05165(Human papillomavirus infection);05169(Epstein-Barr virus infection);05203(Viral carcinogenesis)
MSTRG.11600.1	ENSOARG00000018991	GO:0004842(ubiquitin-protein transferase activity);GO:0006914(autophagy);GO:0008270(zinc ion binding);GO:0016567(protein ubiquitination);GO:0045087(innate immune response);GO:0046872(metal ion binding);GO:0051607(defense response to virus)	NA
MSTRG.11600.1	ENSOARG00000007131	GO:0004930(G protein-coupled receptor activity);GO:0004984(olfactory receptor activity);GO:0005886(plasma membrane);GO:0007165(signal transduction);GO:0007186(G protein-coupled receptor signaling pathway);GO:0007608(sensory perception of smell);GO:0016020(membrane);GO:0016021(integral component of membrane);GO:0050896(response to stimulus);GO:0050911(detection of chemical stimulus involved in sen…	04740(Olfactory transduction)
MSTRG.11600.1	ENSOARG00000007098	GO:0004930(G protein-coupled receptor activity);GO:0004984(olfactory receptor activity);GO:0005886(plasma membrane);GO:0007165(signal transduction);GO:0007186(G protein-coupled receptor signaling pathway);GO:0007608(sensory perception of smell);GO:0016020(membrane);GO:0016021(integral component of membrane);GO:0050896(response to stimulus);GO:0050911(detection of chemical stimulus involved in sen…	04740(Olfactory transduction)
MSTRG.11600.1	ENSOARG00000007113	GO:0004930(G protein-coupled receptor activity);GO:0004984(olfactory receptor activity);GO:0005886(plasma membrane);GO:0007165(signal transduction);GO:0007186(G protein-coupled receptor signaling pathway);GO:0007608(sensory perception of smell);GO:0016020(membrane);GO:0016021(integral component of membrane);GO:0050896(response to stimulus);GO:0050911(detection of chemical stimulus involved in sen…	04740(Olfactory transduction)
MSTRG.11600.1	ENSOARG00000007084	GO:0004930(G protein-coupled receptor activity);GO:0004984(olfactory receptor activity);GO:0005886(plasma membrane);GO:0007165(signal transduction);GO:0007186(G protein-coupled receptor signaling pathway);GO:0007608(sensory perception of smell);GO:0016020(membrane);GO:0016021(integral component of membrane);GO:0050896(response to stimulus);GO:0050911(detection of chemical stimulus involved in sen…	04740(Olfactory transduction)
MSTRG.17131.1	INSL6	GO:0005179(hormone activity);GO:0005576(extracellular region);GO:0010469(regulation of signaling receptor activity)	NA
MSTRG.17131.1	PLGRKT	GO:0005887(integral component of plasma membrane);GO:0010756(positive regulation of plasminogen activation);GO:0016020(membrane);GO:0016021(integral component of membrane)	NA
MSTRG.35573.1	SLC30A4	GO:0005737(cytoplasm);GO:0005770(late endosome);GO:0006812(cation transport);GO:0008324(cation transmembrane transporter activity);GO:0009636(response to toxic substance);GO:0016020(membrane);GO:0016021(integral component of membrane);GO:0055069(zinc ion homeostasis);GO:0055085(transmembrane transport);GO:0061088(regulation of sequestering of zinc ion);GO:0098655(cation transmembrane transport)	NA
MSTRG.21447.1	BTAF1	GO:0005524(ATP binding);GO:0005654(nucleoplasm);GO:0035562(negative regulation of chromatin binding);GO:0043231(intracellular membrane-bounded organelle)	NA
MSTRG.21447.1	ENSOARG00000014825	NA	NA
MSTRG.21447.1	RF00600	NA	NA
MSTRG.14765.1	CHGA	GO:0002551(mast cell chemotaxis);GO:0030141(secretory granule);GO:0032762(mast cell cytokine production);GO:0033366(protein localization to secretory granule);GO:0033604(negative regulation of catecholamine secretion);GO:0042629(mast cell granule);GO:0043303(mast cell degranulation);GO:0045576(mast cell activation);GO:0048471(perinuclear region of cytoplasm);GO:0050829(defense response to Gram-ne…	NA
MSTRG.14765.1	ITPK1	GO:0000166(nucleotide binding);GO:0000287(magnesium ion binding);GO:0000825(inositol tetrakisphosphate 6-kinase activity);GO:0005524(ATP binding);GO:0005622(intracellular);GO:0016301(kinase activity);GO:0016310(phosphorylation);GO:0016324(apical plasma membrane);GO:0016740(transferase activity);GO:0021915(neural tube development);GO:0032957(inositol trisphosphate metabolic process);GO:0046872(met…	00562(Inositol phosphate metabolism);04070(Phosphatidylinositol signaling system)
MSTRG.14765.1	ENSOARG00000013464	GO:0016020(membrane);GO:0016021(integral component of membrane)	NA
MSTRG.26594.2	ENSOARG00000007772	GO:0005515(protein binding);GO:0046983(protein dimerization activity)	NA
MSTRG.22214.1	RNF125	GO:0000139(Golgi membrane);GO:0000209(protein polyubiquitination);GO:0002039(p53 binding);GO:0006511(ubiquitin-dependent protein catabolic process);GO:0008270(zinc ion binding);GO:0031624(ubiquitin conjugating enzyme binding);GO:0032480(negative regulation of type I interferon production);GO:0034098(VCP-NPL4-UFD1 AAA ATPase complex);GO:0039536(negative regulation of RIG-I signaling pathway);GO:00…	04622(RIG-I-like receptor signaling pathway)
MSTRG.36117.1	B2M	GO:0001916(positive regulation of T cell mediated cytotoxicity);GO:0002237(response to molecule of bacterial origin);GO:0002376(immune system process);GO:0002474(antigen processing and presentation of peptide antigen via MHC class I);GO:0002481(antigen processing and presentation of exogenous protein antigen via MHC class Ib, TAP-dependent);GO:0002726(positive regulation of T cell cytokine produc…	04612(Antigen processing and presentation);05163(Human cytomegalovirus infection);05166(Human T-cell leukemia virus 1 infection);05168(Herpes simplex virus 1 infection);05169(Epstein-Barr virus infection);05170(Human immunodeficiency virus 1 infection)
MSTRG.36117.1	TRIM69	GO:0004842(ubiquitin-protein transferase activity);GO:0005515(protein binding);GO:0005634(nucleus);GO:0005737(cytoplasm);GO:0016567(protein ubiquitination);GO:0016607(nuclear speck);GO:0046872(metal ion binding)	NA
MSTRG.11822.1	CAT	GO:0000302(response to reactive oxygen species);GO:0004046(aminoacylase activity);GO:0004096(catalase activity);GO:0004601(peroxidase activity);GO:0005102(signaling receptor binding);GO:0005777(peroxisome);GO:0005778(peroxisomal membrane);GO:0006641(triglyceride metabolic process);GO:0006979(response to oxidative stress);GO:0008203(cholesterol metabolic process);GO:0009060(aerobic respiration);GO…	00380(Tryptophan metabolism);00630(Glyoxylate and dicarboxylate metabolism);04068(FoxO signaling pathway);04146(Peroxisome);04211(Longevity regulating pathway);04213(Longevity regulating pathway - multiple species);05014(Amyotrophic lateral sclerosis (ALS))
MSTRG.9588.1	ENSOARG00000016990	GO:0003735(structural constituent of ribosome);GO:0005622(intracellular);GO:0005840(ribosome);GO:0006412(translation)	NA
MSTRG.19949.1	HSPA1A	GO:0000166(nucleotide binding);GO:0005524(ATP binding)	03040(Spliceosome);04010(MAPK signaling pathway);04141(Protein processing in endoplasmic reticulum);04144(Endocytosis);04213(Longevity regulating pathway - multiple species);04612(Antigen processing and presentation);04915(Estrogen signaling pathway);05134(Legionellosis);05145(Toxoplasmosis);05162(Measles);05164(Influenza A)
MSTRG.19949.1	ENSOARG00000004625	GO:0000166(nucleotide binding);GO:0002161(aminoacyl-tRNA editing activity);GO:0004812(aminoacyl-tRNA ligase activity);GO:0004832(valine-tRNA ligase activity);GO:0005524(ATP binding);GO:0006412(translation);GO:0006418(tRNA aminoacylation for protein translation);GO:0006438(valyl-tRNA aminoacylation);GO:0016874(ligase activity);GO:0106074(aminoacyl-tRNA metabolism involved in translational fidelity)	NA
MSTRG.19949.1	ENSOARG00000005255	GO:0005524(ATP binding);GO:0006298(mismatch repair);GO:0030983(mismatched DNA binding)	NA
MSTRG.19949.1	HSPA1L	GO:0000166(nucleotide binding);GO:0002199(zona pellucida receptor complex);GO:0005524(ATP binding);GO:0005829(cytosol);GO:0007339(binding of sperm to zona pellucida);GO:0008180(COP9 signalosome);GO:0031072(heat shock protein binding);GO:0031625(ubiquitin protein ligase binding);GO:0042026(protein refolding);GO:0044297(cell body);GO:0051082(unfolded protein binding);GO:1903955(positive regulation …	03040(Spliceosome);04010(MAPK signaling pathway);04141(Protein processing in endoplasmic reticulum);04144(Endocytosis);04213(Longevity regulating pathway - multiple species);04612(Antigen processing and presentation);04915(Estrogen signaling pathway);05134(Legionellosis);05145(Toxoplasmosis);05162(Measles);05164(Influenza A)
MSTRG.19949.1	VWA7	NA	NA
MSTRG.19949.1	LSM2	GO:0000398(mRNA splicing, via spliceosome);GO:0000932(P-body);GO:0003723(RNA binding);GO:0005634(nucleus);GO:0005681(spliceosomal complex);GO:0005688(U6 snRNP);GO:0006397(mRNA processing);GO:0008380(RNA splicing);GO:0017160(Ral GTPase binding);GO:0046540(U4/U6 x U5 tri-snRNP complex);GO:0071005(U2-type precatalytic spliceosome);GO:0071013(catalytic step 2 spliceosome);GO:0120115(Lsm2-8 complex)	03018(RNA degradation);03040(Spliceosome)
MSTRG.19949.1	ENSOARG00000008800	GO:0000166(nucleotide binding);GO:0005524(ATP binding)	NA
MSTRG.19949.1	SLC44A4	GO:0005886(plasma membrane);GO:0008292(acetylcholine biosynthetic process);GO:0015220(choline transmembrane transporter activity);GO:0015871(choline transport);GO:0016020(membrane);GO:0016021(integral component of membrane);GO:0016324(apical plasma membrane);GO:0030307(positive regulation of cell growth);GO:0030974(thiamine pyrophosphate transmembrane transport);GO:0061526(acetylcholine secretion…	05231(Choline metabolism in cancer)
MSTRG.19949.1	RF00282	NA	NA
MSTRG.19949.1	RF00276	NA	NA
MSTRG.19949.1	NEU1	GO:0004308(exo-alpha-sialidase activity);GO:0005764(lysosome);GO:0009313(oligosaccharide catabolic process);GO:0016997(alpha-sialidase activity);GO:0030054(cell junction);GO:0043231(intracellular membrane-bounded organelle)	00511(Other glycan degradation);00600(Sphingolipid metabolism);04142(Lysosome)
MSTRG.19949.1	ENSOARG00000005255	GO:0005524(ATP binding);GO:0006298(mismatch repair);GO:0030983(mismatched DNA binding)	NA
MSTRG.19949.1	SAPCD1	NA	NA
MSTRG.17699.1	FAM171B	GO:0016020(membrane);GO:0016021(integral component of membrane)	NA
MSTRG.17699.1	ITGAV	GO:0001525(angiogenesis);GO:0001568(blood vessel development);GO:0001846(opsonin binding);GO:0001968(fibronectin binding);GO:0002020(protease binding);GO:0005080(protein kinase C binding);GO:0005178(integrin binding);GO:0005245(voltage-gated calcium channel activity);GO:0005829(cytosol);GO:0005886(plasma membrane);GO:0005925(focal adhesion);GO:0007155(cell adhesion);GO:0007160(cell-matrix adhesio…	04145(Phagosome);04151(PI3K-Akt signaling pathway);04510(Focal adhesion);04512(ECM-receptor interaction);04514(Cell adhesion molecules (CAMs));04810(Regulation of actin cytoskeleton);04919(Thyroid hormone signaling pathway);05163(Human cytomegalovirus infection);05165(Human papillomavirus infection);05200(Pathways in cancer);05205(Proteoglycans in cancer);05222(Small cell lung cancer);05410(Hyper…
MSTRG.17699.1	ZSWIM2	GO:0008270(zinc ion binding);GO:0016567(protein ubiquitination);GO:0046872(metal ion binding);GO:0061630(ubiquitin protein ligase activity)	NA
MSTRG.7992.1	CCDC3	GO:0005783(endoplasmic reticulum);GO:0010804(negative regulation of tumor necrosis factor-mediated signaling pathway)	NA
MSTRG.27330.1	SOCS2	GO:0001558(regulation of cell growth);GO:0005131(growth hormone receptor binding);GO:0005159(insulin-like growth factor receptor binding);GO:0005737(cytoplasm);GO:0007595(lactation);GO:0008269(JAK pathway signal transduction adaptor activity);GO:0016567(protein ubiquitination);GO:0032355(response to estradiol);GO:0032870(cellular response to hormone stimulus);GO:0035556(intracellular signal trans…	04630(Jak-STAT signaling pathway);04910(Insulin signaling pathway);04917(Prolactin signaling pathway);04930(Type II diabetes mellitus)
MSTRG.27330.1	CRADD	GO:0002020(protease binding);GO:0005515(protein binding);GO:0005634(nucleus);GO:0005737(cytoplasm);GO:0006919(activation of cysteine-type endopeptidase activity involved in apoptotic process);GO:0006977(DNA damage response, signal transduction by p53 class mediator resulting in cell cycle arrest);GO:0007165(signal transduction);GO:0030674(protein binding, bridging);GO:0042981(regulation of apopto…	NA
MSTRG.19036.1	IRS1	GO:0001784(phosphotyrosine residue binding);GO:0005070(SH3/SH2 adaptor activity);GO:0005158(insulin receptor binding);GO:0005159(insulin-like growth factor receptor binding);GO:0005634(nucleus);GO:0005829(cytosol);GO:0005886(plasma membrane);GO:0005901(caveola);GO:0008286(insulin receptor signaling pathway);GO:0010907(positive regulation of glucose metabolic process);GO:0014065(phosphatidylinosit…	04022(cGMP-PKG signaling pathway);04068(FoxO signaling pathway);04140(Autophagy - animal);04150(mTOR signaling pathway);04151(PI3K-Akt signaling pathway);04152(AMPK signaling pathway);04211(Longevity regulating pathway);04213(Longevity regulating pathway - multiple species);04722(Neurotrophin signaling pathway);04910(Insulin signaling pathway);04920(Adipocytokine signaling pathway);04923(Regulati…
MSTRG.19036.1	IRS1	GO:0001784(phosphotyrosine residue binding);GO:0005070(SH3/SH2 adaptor activity);GO:0005158(insulin receptor binding);GO:0005159(insulin-like growth factor receptor binding);GO:0005634(nucleus);GO:0005829(cytosol);GO:0005886(plasma membrane);GO:0005901(caveola);GO:0008286(insulin receptor signaling pathway);GO:0010907(positive regulation of glucose metabolic process);GO:0014065(phosphatidylinosit…	04022(cGMP-PKG signaling pathway);04068(FoxO signaling pathway);04140(Autophagy - animal);04150(mTOR signaling pathway);04151(PI3K-Akt signaling pathway);04152(AMPK signaling pathway);04211(Longevity regulating pathway);04213(Longevity regulating pathway - multiple species);04722(Neurotrophin signaling pathway);04910(Insulin signaling pathway);04920(Adipocytokine signaling pathway);04923(Regulati…
MSTRG.20056.1	ENSOARG00000014493	GO:0002376(immune system process);GO:0002474(antigen processing and presentation of peptide antigen via MHC class I);GO:0006955(immune response);GO:0016020(membrane);GO:0016021(integral component of membrane);GO:0019882(antigen processing and presentation);GO:0042612(MHC class I protein complex)	NA
MSTRG.34764.1	REC114	NA	NA
MSTRG.6330.1	FN3KRP	GO:0016301(kinase activity);GO:0016310(phosphorylation);GO:0016740(transferase activity)	NA
MSTRG.6330.1	ENSOARG00000000148	GO:0005737(cytoplasm);GO:0042325(regulation of phosphorylation)	NA
MSTRG.6330.1	RAB40B	GO:0003924(GTPase activity);GO:0005525(GTP binding);GO:0005635(nuclear envelope);GO:0016567(protein ubiquitination);GO:0035556(intracellular signal transduction);GO:0048471(perinuclear region of cytoplasm);GO:1990967(multi-organism toxin transport)	NA
MSTRG.6330.1	ENSOARG00000016357	GO:0005515(protein binding)	NA
MSTRG.22215.1	RNF125	GO:0000139(Golgi membrane);GO:0000209(protein polyubiquitination);GO:0002039(p53 binding);GO:0006511(ubiquitin-dependent protein catabolic process);GO:0008270(zinc ion binding);GO:0031624(ubiquitin conjugating enzyme binding);GO:0032480(negative regulation of type I interferon production);GO:0034098(VCP-NPL4-UFD1 AAA ATPase complex);GO:0039536(negative regulation of RIG-I signaling pathway);GO:00…	04622(RIG-I-like receptor signaling pathway)
MSTRG.34583.1	HOMER1	GO:0003009(skeletal muscle contraction);GO:0005737(cytoplasm);GO:0005886(plasma membrane);GO:0014069(postsynaptic density);GO:0016020(membrane);GO:0030018(Z disc);GO:0030424(axon);GO:0043005(neuron projection);GO:0043034(costamere);GO:0044325(ion channel binding);GO:0045177(apical part of cell);GO:0048148(behavioral response to cocaine);GO:0048741(skeletal muscle fiber development);GO:0048875(che…	04068(FoxO signaling pathway);04724(Glutamatergic synapse)
MSTRG.28142.1	CHST11	GO:0000139(Golgi membrane);GO:0001537(N-acetylgalactosamine 4-O-sulfotransferase activity);GO:0002063(chondrocyte development);GO:0005794(Golgi apparatus);GO:0005975(carbohydrate metabolic process);GO:0007585(respiratory gaseous exchange);GO:0008146(sulfotransferase activity);GO:0009791(post-embryonic development);GO:0016021(integral component of membrane);GO:0016051(carbohydrate biosynthetic pro…	00532(Glycosaminoglycan biosynthesis - chondroitin sulfate / dermatan sulfate)
MSTRG.28142.1	TXNRD1	GO:0001650(fibrillar center);GO:0001707(mesoderm formation);GO:0004791(thioredoxin-disulfide reductase activity);GO:0005623(cell);GO:0005634(nucleus);GO:0005654(nucleoplasm);GO:0005737(cytoplasm);GO:0005829(cytosol);GO:0007369(gastrulation);GO:0008283(cell population proliferation);GO:0009055(electron transfer activity);GO:0016491(oxidoreductase activity);GO:0016668(oxidoreductase activity, actin…	00450(Selenocompound metabolism);05200(Pathways in cancer);05225(Hepatocellular carcinoma)
MSTRG.8220.1	TMEM236	GO:0016020(membrane);GO:0016021(integral component of membrane)	NA
MSTRG.35221.1	RF00026	NA	NA
MSTRG.8834.1	ENSOARG00000001924	GO:0004725(protein tyrosine phosphatase activity);GO:0006470(protein dephosphorylation);GO:0008138(protein tyrosine/serine/threonine phosphatase activity);GO:0016311(dephosphorylation);GO:0016787(hydrolase activity);GO:0016791(phosphatase activity);GO:0035335(peptidyl-tyrosine dephosphorylation);GO:0048713(regulation of oligodendrocyte differentiation)	NA
MSTRG.8834.1	TTLL9	GO:0005524(ATP binding);GO:0006464(cellular protein modification process)	NA
MSTRG.8834.1	XKR7	GO:0016020(membrane);GO:0016021(integral component of membrane)	NA
MSTRG.8834.1	PDRG1	GO:0006457(protein folding);GO:0016272(prefoldin complex);GO:0051082(unfolded protein binding)	NA
MSTRG.8834.1	TTLL9	GO:0005524(ATP binding);GO:0006464(cellular protein modification process)	NA
MSTRG.28384.1	ENSOARG00000019559	NA	NA
MSTRG.18063.1	IFIH1	GO:0003677(DNA binding);GO:0003725(double-stranded RNA binding);GO:0003727(single-stranded RNA binding);GO:0005524(ATP binding);GO:0005737(cytoplasm);GO:0008270(zinc ion binding);GO:0009615(response to virus);GO:0016787(hydrolase activity);GO:0016925(protein sumoylation);GO:0032727(positive regulation of interferon-alpha production);GO:0032728(positive regulation of interferon-beta production);GO…	04622(RIG-I-like receptor signaling pathway);05161(Hepatitis B);05162(Measles);05164(Influenza A);05168(Herpes simplex virus 1 infection)
MSTRG.18063.1	IFIH1	GO:0003677(DNA binding);GO:0003725(double-stranded RNA binding);GO:0003727(single-stranded RNA binding);GO:0005524(ATP binding);GO:0005737(cytoplasm);GO:0008270(zinc ion binding);GO:0009615(response to virus);GO:0016787(hydrolase activity);GO:0016925(protein sumoylation);GO:0032727(positive regulation of interferon-alpha production);GO:0032728(positive regulation of interferon-beta production);GO…	04622(RIG-I-like receptor signaling pathway);05161(Hepatitis B);05162(Measles);05164(Influenza A);05168(Herpes simplex virus 1 infection)
MSTRG.18063.1	GCA	GO:0005509(calcium ion binding);GO:0005829(cytosol);GO:0005886(plasma membrane);GO:0042803(protein homodimerization activity);GO:0046982(protein heterodimerization activity)	NA
MSTRG.18063.1	RF00026	NA	NA
MSTRG.18063.1	ENSOARG00000022698	NA	NA
MSTRG.36118.1	B2M	GO:0001916(positive regulation of T cell mediated cytotoxicity);GO:0002237(response to molecule of bacterial origin);GO:0002376(immune system process);GO:0002474(antigen processing and presentation of peptide antigen via MHC class I);GO:0002481(antigen processing and presentation of exogenous protein antigen via MHC class Ib, TAP-dependent);GO:0002726(positive regulation of T cell cytokine produc…	04612(Antigen processing and presentation);05163(Human cytomegalovirus infection);05166(Human T-cell leukemia virus 1 infection);05168(Herpes simplex virus 1 infection);05169(Epstein-Barr virus infection);05170(Human immunodeficiency virus 1 infection)
MSTRG.36118.1	TRIM69	GO:0004842(ubiquitin-protein transferase activity);GO:0005515(protein binding);GO:0005634(nucleus);GO:0005737(cytoplasm);GO:0016567(protein ubiquitination);GO:0016607(nuclear speck);GO:0046872(metal ion binding)	NA
MSTRG.12532.1	RICTOR	GO:0001932(regulation of protein phosphorylation);GO:0009792(embryo development ending in birth or egg hatching);GO:0010468(regulation of gene expression);GO:0018105(peptidyl-serine phosphorylation);GO:0019901(protein kinase binding);GO:0030838(positive regulation of actin filament polymerization);GO:0031532(actin cytoskeleton reorganization);GO:0031929(TOR signaling);GO:0031932(TORC2 complex);GO…	04150(mTOR signaling pathway)
MSTRG.4493.1	ALOX5AP	GO:0002540(leukotriene production involved in inflammatory response);GO:0005634(nucleus);GO:0006691(leukotriene metabolic process);GO:0008047(enzyme activator activity);GO:0016020(membrane);GO:0016021(integral component of membrane);GO:0019370(leukotriene biosynthetic process);GO:0043085(positive regulation of catalytic activity)	04664(Fc epsilon RI signaling pathway)
MSTRG.19084.1	ENSOARG00000020630	GO:0003677(DNA binding);GO:0005515(protein binding);GO:0005634(nucleus);GO:0046872(metal ion binding)	NA
MSTRG.19084.1	ENSOARG00000020630	GO:0003677(DNA binding);GO:0005515(protein binding);GO:0005634(nucleus);GO:0046872(metal ion binding)	NA
MSTRG.19084.1	ENSOARG00000020646	GO:0003677(DNA binding);GO:0005515(protein binding);GO:0005634(nucleus);GO:0016604(nuclear body);GO:0046872(metal ion binding)	NA
MSTRG.19084.1	ENSOARG00000019801	GO:0016020(membrane);GO:0016021(integral component of membrane)	NA
MSTRG.33111.1	NFKB1	GO:0000122(negative regulation of transcription by RNA polymerase II);GO:0000976(transcription regulatory region sequence-specific DNA binding);GO:0000977(RNA polymerase II regulatory region sequence-specific DNA binding);GO:0000980(RNA polymerase II distal enhancer sequence-specific DNA binding);GO:0001227(DNA-binding transcription repressor activity, RNA polymerase II-specific);GO:0001228(DNA-b…	01523(Antifolate resistance);04010(MAPK signaling pathway);04014(Ras signaling pathway);04024(cAMP signaling pathway);04062(Chemokine signaling pathway);04064(NF-kappa B signaling pathway);04066(HIF-1 signaling pathway);04071(Sphingolipid signaling pathway);04151(PI3K-Akt signaling pathway);04210(Apoptosis);04211(Longevity regulating pathway);04218(Cellular senescence);04380(Osteoclast differenti…
MSTRG.35671.1	ARID4A	GO:0003677(DNA binding);GO:0005634(nucleus);GO:0005654(nucleoplasm);GO:0005829(cytosol);GO:0005886(plasma membrane);GO:0006349(regulation of gene expression by genetic imprinting);GO:0007283(spermatogenesis);GO:0017053(transcriptional repressor complex);GO:0034773(histone H4-K20 trimethylation);GO:0036124(histone H3-K9 trimethylation);GO:0045892(negative regulation of transcription, DNA-templated…	NA
MSTRG.35671.1	PSMA3	GO:0000502(proteasome complex);GO:0004175(endopeptidase activity);GO:0004298(threonine-type endopeptidase activity);GO:0005634(nucleus);GO:0005737(cytoplasm);GO:0005839(proteasome core complex);GO:0006508(proteolysis);GO:0006511(ubiquitin-dependent protein catabolic process);GO:0008233(peptidase activity);GO:0016787(hydrolase activity);GO:0019773(proteasome core complex, alpha-subunit complex);GO…	03050(Proteasome)
MSTRG.35671.1	ACTR10	NA	NA
MSTRG.14950.1	TDRD9	GO:0000166(nucleotide binding);GO:0003676(nucleic acid binding);GO:0004386(helicase activity);GO:0005524(ATP binding);GO:0005634(nucleus);GO:0005737(cytoplasm);GO:0007140(male meiotic nuclear division);GO:0007141(male meiosis I);GO:0007283(spermatogenesis);GO:0009566(fertilization);GO:0010529(negative regulation of transposition);GO:0016787(hydrolase activity);GO:0016887(ATPase activity);GO:00345…	NA
MSTRG.14950.1	RD3L	NA	NA
MSTRG.14950.1	ENSOARG00000006510	NA	NA
MSTRG.14950.1	ATP5MPL	GO:0005739(mitochondrion)	NA
MSTRG.9910.1	CMTR2	GO:0004483(mRNA (nucleoside-2'-O-)-methyltransferase activity);GO:0005634(nucleus);GO:0005737(cytoplasm);GO:0006370(7-methylguanosine mRNA capping);GO:0008168(methyltransferase activity);GO:0016740(transferase activity);GO:0032259(methylation);GO:0097310(cap2 mRNA methylation)	NA
MSTRG.19091.1	SP100	GO:0000122(negative regulation of transcription by RNA polymerase II);GO:0000723(telomere maintenance);GO:0000981(DNA-binding transcription factor activity, RNA polymerase II-specific);GO:0003677(DNA binding);GO:0005515(protein binding);GO:0005634(nucleus);GO:0005737(cytoplasm);GO:0006978(DNA damage response, signal transduction by p53 class mediator resulting in transcription of p21 class mediat…	NA
MSTRG.19091.1	RF00001	NA	NA
MSTRG.29924.1	IFRD1	GO:0005634(nucleus);GO:0005737(cytoplasm);GO:0014706(striated muscle tissue development);GO:0030517(negative regulation of axon extension);GO:0042692(muscle cell differentiation);GO:0043403(skeletal muscle tissue regeneration);GO:0048671(negative regulation of collateral sprouting)	NA
MSTRG.29924.1	LSMEM1	GO:0005829(cytosol);GO:0016020(membrane);GO:0016021(integral component of membrane)	NA
MSTRG.28135.1	CHST11	GO:0000139(Golgi membrane);GO:0001537(N-acetylgalactosamine 4-O-sulfotransferase activity);GO:0002063(chondrocyte development);GO:0005794(Golgi apparatus);GO:0005975(carbohydrate metabolic process);GO:0007585(respiratory gaseous exchange);GO:0008146(sulfotransferase activity);GO:0009791(post-embryonic development);GO:0016021(integral component of membrane);GO:0016051(carbohydrate biosynthetic pro…	00532(Glycosaminoglycan biosynthesis - chondroitin sulfate / dermatan sulfate)
MSTRG.28135.1	TXNRD1	GO:0001650(fibrillar center);GO:0001707(mesoderm formation);GO:0004791(thioredoxin-disulfide reductase activity);GO:0005623(cell);GO:0005634(nucleus);GO:0005654(nucleoplasm);GO:0005737(cytoplasm);GO:0005829(cytosol);GO:0007369(gastrulation);GO:0008283(cell population proliferation);GO:0009055(electron transfer activity);GO:0016491(oxidoreductase activity);GO:0016668(oxidoreductase activity, actin…	00450(Selenocompound metabolism);05200(Pathways in cancer);05225(Hepatocellular carcinoma)
MSTRG.18630.1	SF3B1	GO:0000245(spliceosomal complex assembly);GO:0000398(mRNA splicing, via spliceosome);GO:0003729(mRNA binding);GO:0005634(nucleus);GO:0005686(U2 snRNP);GO:0005689(U12-type spliceosomal complex);GO:0016607(nuclear speck);GO:0034693(U11/U12 snRNP);GO:0071005(U2-type precatalytic spliceosome);GO:0071013(catalytic step 2 spliceosome)	03040(Spliceosome)
MSTRG.18630.1	RF00156	NA	NA
MSTRG.15209.1	ENSOARG00000002247	NA	NA
MSTRG.15209.1	CX3CR1	GO:0004930(G protein-coupled receptor activity);GO:0005634(nucleus);GO:0005654(nucleoplasm);GO:0006935(chemotaxis);GO:0007155(cell adhesion);GO:0007165(signal transduction);GO:0007186(G protein-coupled receptor signaling pathway);GO:0009986(cell surface);GO:0016020(membrane);GO:0016021(integral component of membrane);GO:0016495(C-X3-C chemokine receptor activity);GO:0019960(C-X3-C chemokine bindi…	04060(Cytokine-cytokine receptor interaction);04062(Chemokine signaling pathway)
MSTRG.9011.3	RF00056	NA	NA
MSTRG.9011.3	RALGAPB	GO:0005096(GTPase activator activity);GO:0043547(positive regulation of GTPase activity);GO:0046982(protein heterodimerization activity);GO:0051056(regulation of small GTPase mediated signal transduction)	NA
MSTRG.9011.3	RF00056	NA	NA
MSTRG.9011.3	RF00056	NA	NA
MSTRG.9011.3	RF00056	NA	NA
MSTRG.20052.1	ENSOARG00000013856	GO:0016020(membrane);GO:0016021(integral component of membrane)	04144(Endocytosis);04145(Phagosome);04218(Cellular senescence);04514(Cell adhesion molecules (CAMs));04612(Antigen processing and presentation);04650(Natural killer cell mediated cytotoxicity);04940(Type I diabetes mellitus);05163(Human cytomegalovirus infection);05165(Human papillomavirus infection);05166(Human T-cell leukemia virus 1 infection);05167(Kaposi sarcoma-associated herpesvirus infect…
MSTRG.20052.1	ENSOARG00000014069	GO:0002376(immune system process);GO:0002474(antigen processing and presentation of peptide antigen via MHC class I);GO:0006955(immune response);GO:0016020(membrane);GO:0016021(integral component of membrane);GO:0019882(antigen processing and presentation);GO:0042612(MHC class I protein complex)	NA
MSTRG.20052.1	ABCF1	GO:0000166(nucleotide binding);GO:0005524(ATP binding);GO:0005829(cytosol);GO:0016887(ATPase activity)	NA
MSTRG.20052.1	MIR877	NA	NA
MSTRG.20052.1	TRIM39	GO:0005515(protein binding);GO:0005739(mitochondrion);GO:0005829(cytosol);GO:0008270(zinc ion binding);GO:0042802(identical protein binding);GO:0046872(metal ion binding);GO:2000059(negative regulation of ubiquitin-dependent protein catabolic process);GO:2001235(positive regulation of apoptotic signaling pathway)	NA
MSTRG.20052.1	ENSOARG00000013856	GO:0016020(membrane);GO:0016021(integral component of membrane)	04144(Endocytosis);04145(Phagosome);04218(Cellular senescence);04514(Cell adhesion molecules (CAMs));04612(Antigen processing and presentation);04650(Natural killer cell mediated cytotoxicity);04940(Type I diabetes mellitus);05163(Human cytomegalovirus infection);05165(Human papillomavirus infection);05166(Human T-cell leukemia virus 1 infection);05167(Kaposi sarcoma-associated herpesvirus infect…
MSTRG.20052.1	RF00100	NA	NA
MSTRG.30046.1	ENSOARG00000008903	GO:0005096(GTPase activator activity);GO:0007165(signal transduction);GO:0035556(intracellular signal transduction);GO:0043547(positive regulation of GTPase activity);GO:0046872(metal ion binding);GO:0051056(regulation of small GTPase mediated signal transduction)	NA
MSTRG.30046.1	PRR15	NA	NA
MSTRG.22200.1	RNF138	GO:0000724(double-strand break repair via homologous recombination);GO:0003697(single-stranded DNA binding);GO:0010792(DNA double-strand break processing involved in repair via single-strand annealing);GO:0016567(protein ubiquitination);GO:0019901(protein kinase binding);GO:0035861(site of double-strand break);GO:0061630(ubiquitin protein ligase activity)	NA
MSTRG.13603.1	DDX54	GO:0000166(nucleotide binding);GO:0003676(nucleic acid binding);GO:0003714(transcription corepressor activity);GO:0003723(RNA binding);GO:0004004(ATP-dependent RNA helicase activity);GO:0004386(helicase activity);GO:0005102(signaling receptor binding);GO:0005524(ATP binding);GO:0005634(nucleus);GO:0005730(nucleolus);GO:0005794(Golgi apparatus);GO:0006396(RNA processing);GO:0016070(RNA metabolic p…	NA
MSTRG.13603.1	ENSOARG00000008557	GO:0005623(cell);GO:0007219(Notch signaling pathway);GO:0015631(tubulin binding);GO:0051168(nuclear export)	NA
MSTRG.13603.1	CFAP73	NA	NA
MSTRG.13603.1	ENSOARG00000008612	GO:0005515(protein binding)	NA
MSTRG.13603.1	ENSOARG00000008557	GO:0005623(cell);GO:0007219(Notch signaling pathway);GO:0015631(tubulin binding);GO:0051168(nuclear export)	NA
MSTRG.13603.1	TPCN1	GO:0005216(ion channel activity);GO:0005245(voltage-gated calcium channel activity);GO:0005765(lysosomal membrane);GO:0006811(ion transport);GO:0010008(endosome membrane);GO:0010508(positive regulation of autophagy);GO:0016020(membrane);GO:0016021(integral component of membrane);GO:0034220(ion transmembrane transport);GO:0042802(identical protein binding);GO:0051209(release of sequestered calcium…	04020(Calcium signaling pathway)
MSTRG.14463.1	LOXL1	GO:0005507(copper ion binding);GO:0016641(oxidoreductase activity, acting on the CH-NH2 group of donors, oxygen as acceptor);GO:0055114(oxidation-reduction process)	NA
MSTRG.14463.1	STOML1	GO:0016020(membrane);GO:0016021(integral component of membrane)	NA
MSTRG.21233.2	PGGHG	GO:0003824(catalytic activity);GO:0005829(cytosol);GO:0005975(carbohydrate metabolic process);GO:0047402(protein-glucosylgalactosylhydroxylysine glucosidase activity)	NA
MSTRG.21233.2	ENSOARG00000008178	GO:0016020(membrane);GO:0016021(integral component of membrane)	NA
MSTRG.21233.2	IFITM5	GO:0005887(integral component of plasma membrane);GO:0016020(membrane);GO:0016021(integral component of membrane);GO:0030282(bone mineralization);GO:0060349(bone morphogenesis)	NA
MSTRG.21233.2	ENSOARG00000015728	GO:0016020(membrane);GO:0016021(integral component of membrane)	NA
MSTRG.21233.2	ENSOARG00000008115	GO:0016020(membrane);GO:0016021(integral component of membrane)	NA
MSTRG.21233.2	ENSOARG00000008211	GO:0016020(membrane);GO:0016021(integral component of membrane)	NA
MSTRG.15670.1	TLR9	GO:0001816(cytokine production);GO:0001932(regulation of protein phosphorylation);GO:0002218(activation of innate immune response);GO:0002237(response to molecule of bacterial origin);GO:0002730(regulation of dendritic cell cytokine production);GO:0002755(MyD88-dependent toll-like receptor signaling pathway);GO:0004888(transmembrane signaling receptor activity);GO:0005515(protein binding);GO:0005…	04620(Toll-like receptor signaling pathway);05142(Chagas disease (American trypanosomiasis));05143(African trypanosomiasis);05144(Malaria);05152(Tuberculosis);05162(Measles);05168(Herpes simplex virus 1 infection)
MSTRG.15670.1	ENSOARG00000005786	GO:0003824(catalytic activity);GO:0004722(protein serine/threonine phosphatase activity);GO:0006470(protein dephosphorylation)	NA
MSTRG.15670.1	POC1A	GO:0000922(spindle pole);GO:0003431(growth plate cartilage chondrocyte development);GO:0005515(protein binding);GO:0005737(cytoplasm);GO:0005813(centrosome);GO:0005814(centriole);GO:0007052(mitotic spindle organization);GO:0007283(spermatogenesis);GO:0010825(positive regulation of centrosome duplication);GO:0036064(ciliary basal body);GO:0060348(bone development);GO:1905515(non-motile cilium asse…	NA
MSTRG.15670.1	TWF2	GO:0003779(actin binding);GO:0003785(actin monomer binding);GO:0005080(protein kinase C binding);GO:0005524(ATP binding);GO:0005546(phosphatidylinositol-4,5-bisphosphate binding);GO:0005622(intracellular);GO:0005737(cytoplasm);GO:0010592(positive regulation of lamellipodium assembly);GO:0010976(positive regulation of neuron projection development);GO:0030027(lamellipodium);GO:0030175(filopodium);…	NA
MSTRG.15670.1	ALAS1	GO:0003824(catalytic activity);GO:0003870(5-aminolevulinate synthase activity);GO:0005654(nucleoplasm);GO:0005739(mitochondrion);GO:0005759(mitochondrial matrix);GO:0005829(cytosol);GO:0006778(porphyrin-containing compound metabolic process);GO:0006782(protoporphyrinogen IX biosynthetic process);GO:0006783(heme biosynthetic process);GO:0009058(biosynthetic process);GO:0016740(transferase activity…	00260(Glycine, serine and threonine metabolism);00860(Porphyrin and chlorophyll metabolism)
MSTRG.15670.1	ENSOARG00000005786	GO:0003824(catalytic activity);GO:0004722(protein serine/threonine phosphatase activity);GO:0006470(protein dephosphorylation)	NA
MSTRG.15670.1	oar-let-7g	NA	05206(MicroRNAs in cancer)
MSTRG.15670.1	ALAS1	GO:0003824(catalytic activity);GO:0003870(5-aminolevulinate synthase activity);GO:0005654(nucleoplasm);GO:0005739(mitochondrion);GO:0005759(mitochondrial matrix);GO:0005829(cytosol);GO:0006778(porphyrin-containing compound metabolic process);GO:0006782(protoporphyrinogen IX biosynthetic process);GO:0006783(heme biosynthetic process);GO:0009058(biosynthetic process);GO:0016740(transferase activity…	00260(Glycine, serine and threonine metabolism);00860(Porphyrin and chlorophyll metabolism)
MSTRG.22663.2	PMAIP1	GO:0001836(release of cytochrome c from mitochondria);GO:0005634(nucleus);GO:0005739(mitochondrion);GO:0005829(cytosol);GO:0006915(apoptotic process);GO:0006919(activation of cysteine-type endopeptidase activity involved in apoptotic process);GO:0006974(cellular response to DNA damage stimulus);GO:0010498(proteasomal protein catabolic process);GO:0010907(positive regulation of glucose metabolic p…	01524(Platinum drug resistance);04115(p53 signaling pathway);04210(Apoptosis);04215(Apoptosis - multiple species);05200(Pathways in cancer);05203(Viral carcinogenesis);05210(Colorectal cancer)
MSTRG.29810.1	NAMPT	GO:0003824(catalytic activity);GO:0004514(nicotinate-nucleotide diphosphorylase (carboxylating) activity);GO:0005125(cytokine activity);GO:0005576(extracellular region);GO:0005615(extracellular space);GO:0005634(nucleus);GO:0005737(cytoplasm);GO:0007623(circadian rhythm);GO:0009435(NAD biosynthetic process);GO:0010469(regulation of signaling receptor activity);GO:0016607(nuclear speck);GO:0016740…	00760(Nicotinate and nicotinamide metabolism);04621(NOD-like receptor signaling pathway)
MSTRG.39139.1	ENSOARG00000006020	GO:0000387(spliceosomal snRNP assembly);GO:0000398(mRNA splicing, via spliceosome);GO:0003723(RNA binding);GO:0005634(nucleus);GO:0005681(spliceosomal complex);GO:0005737(cytoplasm);GO:0005829(cytosol);GO:0006397(mRNA processing);GO:0008380(RNA splicing)	NA
MSTRG.11517.1	SCUBE2	GO:0005509(calcium ion binding)	NA
MSTRG.11517.1	SCUBE2	GO:0005509(calcium ion binding)	NA
MSTRG.33112.1	NFKB1	GO:0000122(negative regulation of transcription by RNA polymerase II);GO:0000976(transcription regulatory region sequence-specific DNA binding);GO:0000977(RNA polymerase II regulatory region sequence-specific DNA binding);GO:0000980(RNA polymerase II distal enhancer sequence-specific DNA binding);GO:0001227(DNA-binding transcription repressor activity, RNA polymerase II-specific);GO:0001228(DNA-b…	01523(Antifolate resistance);04010(MAPK signaling pathway);04014(Ras signaling pathway);04024(cAMP signaling pathway);04062(Chemokine signaling pathway);04064(NF-kappa B signaling pathway);04066(HIF-1 signaling pathway);04071(Sphingolipid signaling pathway);04151(PI3K-Akt signaling pathway);04210(Apoptosis);04211(Longevity regulating pathway);04218(Cellular senescence);04380(Osteoclast differenti…
MSTRG.16893.1	ENSOARG00000023614	NA	NA
MSTRG.16893.1	RF01894	NA	NA
MSTRG.16893.1	PRUNE2	GO:0005737(cytoplasm);GO:0016462(pyrophosphatase activity)	NA
MSTRG.16893.1	ENSOARG00000021582	NA	NA
MSTRG.9590.1	ENSOARG00000016990	GO:0003735(structural constituent of ribosome);GO:0005622(intracellular);GO:0005840(ribosome);GO:0006412(translation)	NA
MSTRG.12007.1	SERPING1	GO:0001869(negative regulation of complement activation, lectin pathway);GO:0004867(serine-type endopeptidase inhibitor activity);GO:0005615(extracellular space);GO:0010951(negative regulation of endopeptidase activity);GO:0030193(regulation of blood coagulation);GO:0045916(negative regulation of complement activation)	04610(Complement and coagulation cascades);05133(Pertussis)
MSTRG.12007.1	YPEL4	NA	NA
MSTRG.12007.1	SERPING1	GO:0001869(negative regulation of complement activation, lectin pathway);GO:0004867(serine-type endopeptidase inhibitor activity);GO:0005615(extracellular space);GO:0010951(negative regulation of endopeptidase activity);GO:0030193(regulation of blood coagulation);GO:0045916(negative regulation of complement activation)	04610(Complement and coagulation cascades);05133(Pertussis)
MSTRG.12007.1	ENSOARG00000009962	GO:0005515(protein binding)	NA
MSTRG.12007.1	UBE2L6	GO:0000166(nucleotide binding);GO:0005524(ATP binding);GO:0016740(transferase activity);GO:0019787(ubiquitin-like protein transferase activity);GO:0019941(modification-dependent protein catabolic process);GO:0032020(ISG15-protein conjugation);GO:0042296(ISG15 transferase activity)	04120(Ubiquitin mediated proteolysis);05012(Parkinson disease)
MSTRG.12007.1	MIR130A	NA	NA
MSTRG.12007.1	ENSOARG00000013788	NA	NA
MSTRG.1882.1	CD1D	GO:0016020(membrane);GO:0016021(integral component of membrane)	04530(Tight junction);04640(Hematopoietic cell lineage)
MSTRG.1882.1	ENSOARG00000006853	GO:0005515(protein binding);GO:0030914(STAGA complex);GO:0033276(transcription factor TFTC complex)	NA
MSTRG.1882.1	ENSOARG00000007267	GO:0016020(membrane);GO:0016021(integral component of membrane)	04530(Tight junction);04640(Hematopoietic cell lineage)
MSTRG.8213.1	STAM	GO:0005515(protein binding);GO:0006886(intracellular protein transport);GO:0033565(ESCRT-0 complex);GO:0044389(ubiquitin-like protein ligase binding);GO:1903543(positive regulation of exosomal secretion);GO:1903551(regulation of extracellular exosome assembly)	04144(Endocytosis);04630(Jak-STAT signaling pathway)
MSTRG.8213.1	HACD1	GO:0005783(endoplasmic reticulum);GO:0005789(endoplasmic reticulum membrane);GO:0006629(lipid metabolic process);GO:0006631(fatty acid metabolic process);GO:0006633(fatty acid biosynthetic process);GO:0016020(membrane);GO:0016021(integral component of membrane);GO:0016829(lyase activity);GO:0102158(very-long-chain 3-hydroxyacyl-CoA dehydratase activity);GO:0102343(3-hydroxy-arachidoyl-CoA dehydra…	00062(Fatty acid elongation);01040(Biosynthesis of unsaturated fatty acids)
MSTRG.12605.1	GOLPH3	GO:0000139(Golgi membrane);GO:0005739(mitochondrion);GO:0005794(Golgi apparatus);GO:0005802(trans-Golgi network);GO:0005829(cytosol);GO:0007030(Golgi organization);GO:0008283(cell population proliferation);GO:0009101(glycoprotein biosynthetic process);GO:0009306(protein secretion);GO:0010467(gene expression);GO:0010821(regulation of mitochondrion organization);GO:0016477(cell migration);GO:001989…	NA
MSTRG.12605.1	PDZD2	GO:0005515(protein binding);GO:0005737(cytoplasm)	NA
MSTRG.1320.1	DRAM2	GO:0001917(photoreceptor inner segment);GO:0005737(cytoplasm);GO:0005764(lysosome);GO:0005794(Golgi apparatus);GO:0007601(visual perception);GO:0010506(regulation of autophagy);GO:0016020(membrane);GO:0016021(integral component of membrane);GO:0016324(apical plasma membrane);GO:0043231(intracellular membrane-bounded organelle);GO:0045494(photoreceptor cell maintenance)	NA
MSTRG.36788.4	SLC2A12	GO:0005215(transporter activity);GO:0016020(membrane);GO:0016021(integral component of membrane);GO:0022857(transmembrane transporter activity);GO:0055085(transmembrane transport);GO:1904659(glucose transmembrane transport)	NA
MSTRG.36788.4	TBPL1	GO:0000978(RNA polymerase II proximal promoter sequence-specific DNA binding);GO:0001228(DNA-binding transcription activator activity, RNA polymerase II-specific);GO:0001675(acrosome assembly);GO:0003677(DNA binding);GO:0005634(nucleus);GO:0005672(transcription factor TFIIA complex);GO:0005737(cytoplasm);GO:0006235(dTTP biosynthetic process);GO:0006352(DNA-templated transcription, initiation);GO:…	03022(Basal transcription factors);05016(Huntington disease);05165(Human papillomavirus infection);05166(Human T-cell leukemia virus 1 infection);05203(Viral carcinogenesis)
MSTRG.34353.1	ENSOARG00000016536	NA	NA
MSTRG.34353.1	UVSSA	GO:0000993(RNA polymerase II complex binding);GO:0005694(chromosome);GO:0006283(transcription-coupled nucleotide-excision repair);GO:0009411(response to UV);GO:0016567(protein ubiquitination)	NA
MSTRG.34353.1	ENSOARG00000016576	GO:0003677(DNA binding);GO:0005634(nucleus)	NA
MSTRG.34353.1	ENSOARG00000016576	GO:0003677(DNA binding);GO:0005634(nucleus)	NA
MSTRG.34353.1	CPLX1	GO:0005326(neurotransmitter transporter activity);GO:0006836(neurotransmitter transport);GO:0016079(synaptic vesicle exocytosis);GO:0019905(syntaxin binding);GO:0030073(insulin secretion);GO:0031201(SNARE complex);GO:0031630(regulation of synaptic vesicle fusion to presynaptic active zone membrane);GO:0044305(calyx of Held);GO:0098685(Schaffer collateral - CA1 synapse);GO:0098793(presynapse);GO:0…	NA
MSTRG.21398.1	CH25H	GO:0001567(cholesterol 25-hydroxylase activity);GO:0005506(iron ion binding);GO:0008203(cholesterol metabolic process);GO:0008395(steroid hydroxylase activity);GO:0008610(lipid biosynthetic process);GO:0016020(membrane);GO:0016021(integral component of membrane);GO:0016491(oxidoreductase activity);GO:0035754(B cell chemotaxis);GO:0055114(oxidation-reduction process)	00120(Primary bile acid biosynthesis)
MSTRG.21398.1	LIPA	GO:0000902(cell morphogenesis);GO:0001650(fibrillar center);GO:0001816(cytokine production);GO:0004771(sterol esterase activity);GO:0006954(inflammatory response);GO:0008283(cell population proliferation);GO:0016042(lipid catabolic process);GO:0016298(lipase activity);GO:0016787(hydrolase activity);GO:0016788(hydrolase activity, acting on ester bonds);GO:0030324(lung development);GO:0043231(intra…	00100(Steroid biosynthesis);04142(Lysosome);04979(Cholesterol metabolism)
MSTRG.31489.1	ISOC1	GO:0003824(catalytic activity)	NA
MSTRG.31489.1	SLC27A6	GO:0001676(long-chain fatty acid metabolic process);GO:0003824(catalytic activity);GO:0004467(long-chain fatty acid-CoA ligase activity);GO:0015908(fatty acid transport);GO:0016020(membrane);GO:0016021(integral component of membrane);GO:0031957(very long-chain fatty acid-CoA ligase activity)	03320(PPAR signaling pathway);04931(Insulin resistance)
MSTRG.28137.1	CHST11	GO:0000139(Golgi membrane);GO:0001537(N-acetylgalactosamine 4-O-sulfotransferase activity);GO:0002063(chondrocyte development);GO:0005794(Golgi apparatus);GO:0005975(carbohydrate metabolic process);GO:0007585(respiratory gaseous exchange);GO:0008146(sulfotransferase activity);GO:0009791(post-embryonic development);GO:0016021(integral component of membrane);GO:0016051(carbohydrate biosynthetic pro…	00532(Glycosaminoglycan biosynthesis - chondroitin sulfate / dermatan sulfate)
MSTRG.28137.1	TXNRD1	GO:0001650(fibrillar center);GO:0001707(mesoderm formation);GO:0004791(thioredoxin-disulfide reductase activity);GO:0005623(cell);GO:0005634(nucleus);GO:0005654(nucleoplasm);GO:0005737(cytoplasm);GO:0005829(cytosol);GO:0007369(gastrulation);GO:0008283(cell population proliferation);GO:0009055(electron transfer activity);GO:0016491(oxidoreductase activity);GO:0016668(oxidoreductase activity, actin…	00450(Selenocompound metabolism);05200(Pathways in cancer);05225(Hepatocellular carcinoma)
MSTRG.25589.2	ITGB1BP1	GO:0001726(ruffle);GO:0002043(blood vessel endothelial cell proliferation involved in sprouting angiogenesis);GO:0005092(GDP-dissociation inhibitor activity);GO:0005178(integrin binding);GO:0005515(protein binding);GO:0005634(nucleus);GO:0005654(nucleoplasm);GO:0005737(cytoplasm);GO:0005815(microtubule organizing center);GO:0005829(cytosol);GO:0005856(cytoskeleton);GO:0005886(plasma membrane);GO:…	NA
MSTRG.25589.2	CPSF3	GO:0003723(RNA binding);GO:0004521(endoribonuclease activity);GO:0005847(mRNA cleavage and polyadenylation specificity factor complex);GO:0006398(mRNA 3'-end processing by stem-loop binding and cleavage);GO:0008409(5'-3' exonuclease activity);GO:0090305(nucleic acid phosphodiester bond hydrolysis);GO:0090502(RNA phosphodiester bond hydrolysis, endonucleolytic)	03015(mRNA surveillance pathway)
MSTRG.25589.2	ITGB1BP1	GO:0001726(ruffle);GO:0002043(blood vessel endothelial cell proliferation involved in sprouting angiogenesis);GO:0005092(GDP-dissociation inhibitor activity);GO:0005178(integrin binding);GO:0005515(protein binding);GO:0005634(nucleus);GO:0005654(nucleoplasm);GO:0005737(cytoplasm);GO:0005815(microtubule organizing center);GO:0005829(cytosol);GO:0005856(cytoskeleton);GO:0005886(plasma membrane);GO:…	NA
MSTRG.31440.1	PDLIM4	GO:0001725(stress fiber);GO:0005515(protein binding);GO:0005634(nucleus);GO:0005737(cytoplasm);GO:0005856(cytoskeleton);GO:0019903(protein phosphatase binding);GO:0030027(lamellipodium);GO:0031532(actin cytoskeleton reorganization);GO:0031941(filamentous actin);GO:0042803(protein homodimerization activity);GO:0046872(metal ion binding);GO:0048471(perinuclear region of cytoplasm);GO:0051393(alpha-…	NA
MSTRG.31440.1	P4HA2	GO:0004656(procollagen-proline 4-dioxygenase activity);GO:0005506(iron ion binding);GO:0005515(protein binding);GO:0005654(nucleoplasm);GO:0005783(endoplasmic reticulum);GO:0005829(cytosol);GO:0016491(oxidoreductase activity);GO:0016702(oxidoreductase activity, acting on single donors with incorporation of molecular oxygen, incorporation of two atoms of oxygen);GO:0016705(oxidoreductase activity,…	00330(Arginine and proline metabolism)
MSTRG.31440.1	PDLIM4	GO:0001725(stress fiber);GO:0005515(protein binding);GO:0005634(nucleus);GO:0005737(cytoplasm);GO:0005856(cytoskeleton);GO:0019903(protein phosphatase binding);GO:0030027(lamellipodium);GO:0031532(actin cytoskeleton reorganization);GO:0031941(filamentous actin);GO:0042803(protein homodimerization activity);GO:0046872(metal ion binding);GO:0048471(perinuclear region of cytoplasm);GO:0051393(alpha-…	NA
MSTRG.34617.1	PARP16	GO:0003950(NAD+ ADP-ribosyltransferase activity);GO:0005635(nuclear envelope);GO:0005783(endoplasmic reticulum);GO:0006471(protein ADP-ribosylation);GO:0016020(membrane);GO:0016021(integral component of membrane);GO:0016740(transferase activity);GO:0016757(transferase activity, transferring glycosyl groups);GO:0019900(kinase binding);GO:0030968(endoplasmic reticulum unfolded protein response);GO:…	NA
MSTRG.34617.1	CILP	GO:0005615(extracellular space);GO:0010629(negative regulation of gene expression);GO:0043569(negative regulation of insulin-like growth factor receptor signaling pathway);GO:0060392(negative regulation of SMAD protein signal transduction);GO:0062023(collagen-containing extracellular matrix);GO:0071560(cellular response to transforming growth factor beta stimulus)	NA
MSTRG.28138.1	CHST11	GO:0000139(Golgi membrane);GO:0001537(N-acetylgalactosamine 4-O-sulfotransferase activity);GO:0002063(chondrocyte development);GO:0005794(Golgi apparatus);GO:0005975(carbohydrate metabolic process);GO:0007585(respiratory gaseous exchange);GO:0008146(sulfotransferase activity);GO:0009791(post-embryonic development);GO:0016021(integral component of membrane);GO:0016051(carbohydrate biosynthetic pro…	00532(Glycosaminoglycan biosynthesis - chondroitin sulfate / dermatan sulfate)
MSTRG.28138.1	TXNRD1	GO:0001650(fibrillar center);GO:0001707(mesoderm formation);GO:0004791(thioredoxin-disulfide reductase activity);GO:0005623(cell);GO:0005634(nucleus);GO:0005654(nucleoplasm);GO:0005737(cytoplasm);GO:0005829(cytosol);GO:0007369(gastrulation);GO:0008283(cell population proliferation);GO:0009055(electron transfer activity);GO:0016491(oxidoreductase activity);GO:0016668(oxidoreductase activity, actin…	00450(Selenocompound metabolism);05200(Pathways in cancer);05225(Hepatocellular carcinoma)
MSTRG.25207.1	GBGT1	GO:0005975(carbohydrate metabolic process);GO:0016020(membrane);GO:0016758(transferase activity, transferring hexosyl groups)	00603(Glycosphingolipid biosynthesis - globo and isoglobo series)
MSTRG.22213.1	RNF125	GO:0000139(Golgi membrane);GO:0000209(protein polyubiquitination);GO:0002039(p53 binding);GO:0006511(ubiquitin-dependent protein catabolic process);GO:0008270(zinc ion binding);GO:0031624(ubiquitin conjugating enzyme binding);GO:0032480(negative regulation of type I interferon production);GO:0034098(VCP-NPL4-UFD1 AAA ATPase complex);GO:0039536(negative regulation of RIG-I signaling pathway);GO:00…	04622(RIG-I-like receptor signaling pathway)
MSTRG.38740.1	ENSOARG00000004529	GO:0003676(nucleic acid binding);GO:0005622(intracellular);GO:0006355(regulation of transcription, DNA-templated)	NA
MSTRG.9460.1	FBXO31	GO:0006974(cellular response to DNA damage stimulus);GO:0019005(SCF ubiquitin ligase complex);GO:0030332(cyclin binding);GO:0031145(anaphase-promoting complex-dependent catabolic process);GO:0031146(SCF-dependent proteasomal ubiquitin-dependent protein catabolic process);GO:0031571(mitotic G1 DNA damage checkpoint);GO:0043025(neuronal cell body)	NA
MSTRG.9460.1	ZCCHC14	GO:0003676(nucleic acid binding);GO:0008270(zinc ion binding);GO:0035091(phosphatidylinositol binding)	NA
MSTRG.9460.1	ENSOARG00000011861	GO:0005737(cytoplasm);GO:0005776(autophagosome);GO:0005930(axoneme);GO:0006914(autophagy);GO:0016020(membrane);GO:0044754(autolysosome);GO:0070257(positive regulation of mucus secretion)	04216(Ferroptosis)
MSTRG.23852.1	LFNG	GO:0001541(ovarian follicle development);GO:0001756(somitogenesis);GO:0002315(marginal zone B cell differentiation);GO:0007386(compartment pattern specification);GO:0008593(regulation of Notch signaling pathway);GO:0014807(regulation of somitogenesis);GO:0016020(membrane);GO:0016757(transferase activity, transferring glycosyl groups);GO:0030217(T cell differentiation);GO:0032092(positive regulati…	NA
MSTRG.23852.1	CHST12	GO:0000139(Golgi membrane);GO:0005794(Golgi apparatus);GO:0005975(carbohydrate metabolic process);GO:0008146(sulfotransferase activity);GO:0016020(membrane);GO:0016021(integral component of membrane);GO:0016051(carbohydrate biosynthetic process);GO:0016740(transferase activity);GO:0030206(chondroitin sulfate biosynthetic process);GO:0030208(dermatan sulfate biosynthetic process);GO:0047756(chondr…	00532(Glycosaminoglycan biosynthesis - chondroitin sulfate / dermatan sulfate)
MSTRG.23852.1	GRIFIN	GO:0030246(carbohydrate binding)	NA
MSTRG.39110.1	ABCB7	GO:0000166(nucleotide binding);GO:0005524(ATP binding);GO:0005743(mitochondrial inner membrane);GO:0006879(cellular iron ion homeostasis);GO:0016020(membrane);GO:0016021(integral component of membrane);GO:0016887(ATPase activity);GO:0042626(ATPase activity, coupled to transmembrane movement of substances);GO:0055085(transmembrane transport)	02010(ABC transporters)
MSTRG.20110.1	ENSOARG00000017508	GO:0003735(structural constituent of ribosome);GO:0005622(intracellular);GO:0005737(cytoplasm);GO:0005840(ribosome);GO:0006412(translation);GO:0015935(small ribosomal subunit)	03010(Ribosome)
MSTRG.20110.1	RF00026	NA	NA
MSTRG.20110.1	ENSOARG00000017580	GO:0003676(nucleic acid binding);GO:0003700(DNA-binding transcription factor activity);GO:0005634(nucleus);GO:0006355(regulation of transcription, DNA-templated);GO:0015074(DNA integration)	NA
MSTRG.38561.1	SAT1	GO:0001525(angiogenesis);GO:0004145(diamine N-acetyltransferase activity);GO:0005515(protein binding);GO:0042802(identical protein binding)	00330(Arginine and proline metabolism);04216(Ferroptosis)
MSTRG.38561.1	APOO	GO:0000139(Golgi membrane);GO:0005576(extracellular region);GO:0005739(mitochondrion);GO:0005743(mitochondrial inner membrane);GO:0005789(endoplasmic reticulum membrane);GO:0005829(cytosol);GO:0016020(membrane);GO:0016021(integral component of membrane);GO:0031305(integral component of mitochondrial inner membrane);GO:0042407(cristae formation);GO:0061617(MICOS complex)	NA
MSTRG.23402.1	RF00398	NA	NA
MSTRG.23402.1	ENSOARG00000010109	GO:0005783(endoplasmic reticulum);GO:0042803(protein homodimerization activity)	NA
MSTRG.23402.1	ENSOARG00000010011	GO:0000166(nucleotide binding);GO:0005524(ATP binding);GO:0005737(cytoplasm);GO:0006457(protein folding);GO:0051082(unfolded protein binding)	NA
MSTRG.23402.1	ENSOARG00000010011	GO:0000166(nucleotide binding);GO:0005524(ATP binding);GO:0005737(cytoplasm);GO:0006457(protein folding);GO:0051082(unfolded protein binding)	NA
MSTRG.23402.1	NUPR2	GO:0000122(negative regulation of transcription by RNA polymerase II);GO:0005634(nucleus);GO:0006974(cellular response to DNA damage stimulus);GO:0008285(negative regulation of cell population proliferation);GO:0009267(cellular response to starvation);GO:0071157(negative regulation of cell cycle arrest)	NA
MSTRG.23402.1	ENSOARG00000010228	NA	NA
MSTRG.23402.1	ENSOARG00000010228	NA	NA
MSTRG.23402.1	PHKG1	GO:0000166(nucleotide binding);GO:0004672(protein kinase activity);GO:0004674(protein serine/threonine kinase activity);GO:0004689(phosphorylase kinase activity);GO:0005516(calmodulin binding);GO:0005524(ATP binding);GO:0005964(phosphorylase kinase complex);GO:0005978(glycogen biosynthetic process);GO:0006468(protein phosphorylation)	04020(Calcium signaling pathway);04910(Insulin signaling pathway);04922(Glucagon signaling pathway)
MSTRG.23402.1	RF00414	NA	NA
MSTRG.5706.1	UBB	GO:0005515(protein binding);GO:0005739(mitochondrion);GO:0007141(male meiosis I);GO:0007144(female meiosis I);GO:0008584(male gonad development);GO:0008585(female gonad development);GO:0021888(hypothalamus gonadotrophin-releasing hormone neuron development);GO:0031398(positive regulation of protein ubiquitination);GO:0043005(neuron projection);GO:0043025(neuronal cell body);GO:0047497(mitochondri…	NA
MSTRG.5706.1	PIGL	GO:0000225(N-acetylglucosaminylphosphatidylinositol deacetylase activity);GO:0006506(GPI anchor biosynthetic process)	00563(Glycosylphosphatidylinositol (GPI)-anchor biosynthesis)
MSTRG.5706.1	ENSOARG00000017009	GO:0016846(carbon-sulfur lyase activity)	NA
MSTRG.39272.3	FAM50A	GO:0005634(nucleus);GO:0005654(nucleoplasm)	NA
MSTRG.39272.3	ATP6AP1	GO:0005623(cell);GO:0006879(cellular iron ion homeostasis);GO:0015991(ATP hydrolysis coupled proton transport);GO:0016020(membrane);GO:0016021(integral component of membrane);GO:0017137(Rab GTPase binding);GO:0033180(proton-transporting V-type ATPase, V1 domain);GO:0036295(cellular response to increased oxygen levels);GO:0045669(positive regulation of osteoblast differentiation);GO:0045780(positi…	00190(Oxidative phosphorylation);04142(Lysosome);04145(Phagosome);05152(Tuberculosis);05161(Hepatitis B);05165(Human papillomavirus infection);05323(Rheumatoid arthritis)
MSTRG.39272.3	LAGE3	GO:0000408(EKC/KEOPS complex);GO:0005634(nucleus);GO:0005654(nucleoplasm);GO:0005737(cytoplasm);GO:0016604(nuclear body)	NA
MSTRG.39272.3	PLXNA3	GO:0005515(protein binding);GO:0005634(nucleus);GO:0005886(plasma membrane);GO:0007165(signal transduction);GO:0007411(axon guidance);GO:0016020(membrane);GO:0016021(integral component of membrane);GO:0017154(semaphorin receptor activity);GO:0021612(facial nerve structural organization);GO:0021637(trigeminal nerve structural organization);GO:0021766(hippocampus development);GO:0021785(branchiomot…	04360(Axon guidance)
MSTRG.39272.3	GDI1	GO:0005092(GDP-dissociation inhibitor activity);GO:0005093(Rab GDP-dissociation inhibitor activity);GO:0005096(GTPase activator activity);GO:0005737(cytoplasm);GO:0007264(small GTPase mediated signal transduction);GO:0015031(protein transport);GO:0030496(midbody);GO:0043547(positive regulation of GTPase activity);GO:0050790(regulation of catalytic activity);GO:0090315(negative regulation of prote…	NA
MSTRG.39272.3	FAM3A	GO:0016020(membrane);GO:0016021(integral component of membrane);GO:0045721(negative regulation of gluconeogenesis);GO:0046890(regulation of lipid biosynthetic process)	NA
MSTRG.39272.3	UBL4A	GO:0005515(protein binding);GO:0005634(nucleus);GO:0005654(nucleoplasm);GO:0005737(cytoplasm);GO:0005829(cytosol);GO:0016020(membrane);GO:0051087(chaperone binding);GO:0071816(tail-anchored membrane protein insertion into ER membrane);GO:0071818(BAT3 complex)	NA
MSTRG.39272.3	ATP6AP1	GO:0005623(cell);GO:0006879(cellular iron ion homeostasis);GO:0015991(ATP hydrolysis coupled proton transport);GO:0016020(membrane);GO:0016021(integral component of membrane);GO:0017137(Rab GTPase binding);GO:0033180(proton-transporting V-type ATPase, V1 domain);GO:0036295(cellular response to increased oxygen levels);GO:0045669(positive regulation of osteoblast differentiation);GO:0045780(positi…	00190(Oxidative phosphorylation);04142(Lysosome);04145(Phagosome);05152(Tuberculosis);05161(Hepatitis B);05165(Human papillomavirus infection);05323(Rheumatoid arthritis)
MSTRG.35504.1	ATP8B4	GO:0000166(nucleotide binding);GO:0000287(magnesium ion binding);GO:0004012(phospholipid-translocating ATPase activity);GO:0005524(ATP binding);GO:0005794(Golgi apparatus);GO:0005886(plasma membrane);GO:0015914(phospholipid transport);GO:0016020(membrane);GO:0016021(integral component of membrane);GO:0045332(phospholipid translocation)	NA
MSTRG.17410.1	ACO1	GO:0003723(RNA binding);GO:0003994(aconitate hydratase activity);GO:0005737(cytoplasm);GO:0005739(mitochondrion);GO:0005783(endoplasmic reticulum);GO:0005794(Golgi apparatus);GO:0005829(cytosol);GO:0006101(citrate metabolic process);GO:0006879(cellular iron ion homeostasis);GO:0010040(response to iron(II) ion);GO:0030350(iron-responsive element binding);GO:0051536(iron-sulfur cluster binding);GO:…	00020(Citrate cycle (TCA cycle));00630(Glyoxylate and dicarboxylate metabolism)
MSTRG.17410.1	DDX58	GO:0002230(positive regulation of defense response to virus by host);GO:0002735(positive regulation of myeloid dendritic cell cytokine production);GO:0003677(DNA binding);GO:0003690(double-stranded DNA binding);GO:0003725(double-stranded RNA binding);GO:0003727(single-stranded RNA binding);GO:0005524(ATP binding);GO:0005737(cytoplasm);GO:0005829(cytosol);GO:0005923(bicellular tight junction);GO:0…	04064(NF-kappa B signaling pathway);04622(RIG-I-like receptor signaling pathway);04623(Cytosolic DNA-sensing pathway);05160(Hepatitis C);05161(Hepatitis B);05162(Measles);05164(Influenza A);05168(Herpes simplex virus 1 infection);05169(Epstein-Barr virus infection)
MSTRG.17410.1	NDUFB6	GO:0005654(nucleoplasm);GO:0005739(mitochondrion);GO:0005747(mitochondrial respiratory chain complex I);GO:0006120(mitochondrial electron transport, NADH to ubiquinone);GO:0016020(membrane);GO:0016021(integral component of membrane);GO:0031966(mitochondrial membrane);GO:0032981(mitochondrial respiratory chain complex I assembly);GO:0042775(mitochondrial ATP synthesis coupled electron transport)	00190(Oxidative phosphorylation);04714(Thermogenesis);04723(Retrograde endocannabinoid signaling);04932(Non-alcoholic fatty liver disease (NAFLD));05010(Alzheimer disease);05012(Parkinson disease);05016(Huntington disease)
MSTRG.17410.1	TOPORS	GO:0000151(ubiquitin ligase complex);GO:0000209(protein polyubiquitination);GO:0000922(spindle pole);GO:0000930(gamma-tubulin complex);GO:0003677(DNA binding);GO:0003823(antigen binding);GO:0004842(ubiquitin-protein transferase activity);GO:0005634(nucleus);GO:0005654(nucleoplasm);GO:0005814(centriole);GO:0006511(ubiquitin-dependent protein catabolic process);GO:0006513(protein monoubiquitination…	NA
MSTRG.34923.1	NDRG2	GO:0001818(negative regulation of cytokine production);GO:0005634(nucleus);GO:0005737(cytoplasm);GO:0005794(Golgi apparatus);GO:0010574(regulation of vascular endothelial growth factor production);GO:0048662(negative regulation of smooth muscle cell proliferation);GO:0070373(negative regulation of ERK1 and ERK2 cascade);GO:0090361(regulation of platelet-derived growth factor production)	NA
MSTRG.34923.1	NDRG2	GO:0001818(negative regulation of cytokine production);GO:0005634(nucleus);GO:0005737(cytoplasm);GO:0005794(Golgi apparatus);GO:0010574(regulation of vascular endothelial growth factor production);GO:0048662(negative regulation of smooth muscle cell proliferation);GO:0070373(negative regulation of ERK1 and ERK2 cascade);GO:0090361(regulation of platelet-derived growth factor production)	NA
MSTRG.34923.1	METTL17	GO:0005634(nucleus);GO:0005654(nucleoplasm);GO:0006412(translation);GO:0008168(methyltransferase activity);GO:0032259(methylation)	NA
MSTRG.34923.1	ENSOARG00000019719	GO:0003676(nucleic acid binding);GO:0004518(nuclease activity);GO:0004519(endonuclease activity);GO:0016787(hydrolase activity);GO:0090305(nucleic acid phosphodiester bond hydrolysis)	NA
MSTRG.34923.1	TPPP2	GO:0005829(cytosol);GO:0015631(tubulin binding)	NA
MSTRG.34923.1	SLC39A2	GO:0005385(zinc ion transmembrane transporter activity);GO:0005886(plasma membrane);GO:0006829(zinc ion transport);GO:0016020(membrane);GO:0016021(integral component of membrane);GO:0030001(metal ion transport);GO:0031410(cytoplasmic vesicle);GO:0046873(metal ion transmembrane transporter activity);GO:0055085(transmembrane transport);GO:0071577(zinc ion transmembrane transport)	NA
MSTRG.33573.1	CCKAR	GO:0001764(neuron migration);GO:0004930(G protein-coupled receptor activity);GO:0004951(cholecystokinin receptor activity);GO:0007165(signal transduction);GO:0007186(G protein-coupled receptor signaling pathway);GO:0007409(axonogenesis);GO:0016020(membrane);GO:0016021(integral component of membrane);GO:0017046(peptide hormone binding);GO:0030900(forebrain development);GO:0038188(cholecystokinin s…	04020(Calcium signaling pathway);04080(Neuroactive ligand-receptor interaction);04911(Insulin secretion);04972(Pancreatic secretion)
MSTRG.33573.1	CCKAR	GO:0001764(neuron migration);GO:0004930(G protein-coupled receptor activity);GO:0004951(cholecystokinin receptor activity);GO:0007165(signal transduction);GO:0007186(G protein-coupled receptor signaling pathway);GO:0007409(axonogenesis);GO:0016020(membrane);GO:0016021(integral component of membrane);GO:0017046(peptide hormone binding);GO:0030900(forebrain development);GO:0038188(cholecystokinin s…	04020(Calcium signaling pathway);04080(Neuroactive ligand-receptor interaction);04911(Insulin secretion);04972(Pancreatic secretion)
MSTRG.17951.1	DYNC1I2	GO:0005515(protein binding);GO:0005813(centrosome);GO:0005868(cytoplasmic dynein complex);GO:0005874(microtubule);GO:0007018(microtubule-based movement);GO:0031982(vesicle)	04145(Phagosome);04962(Vasopressin-regulated water reabsorption);05132(Salmonella infection)
MSTRG.17951.1	SLC25A12	GO:0005313(L-glutamate transmembrane transporter activity);GO:0005509(calcium ion binding);GO:0005739(mitochondrion);GO:0015183(L-aspartate transmembrane transporter activity);GO:0015810(aspartate transmembrane transport);GO:0015813(L-glutamate transmembrane transport);GO:0016020(membrane);GO:0016021(integral component of membrane);GO:0022857(transmembrane transporter activity);GO:0042802(identic…	NA
MSTRG.17951.1	DYNC1I2	GO:0005515(protein binding);GO:0005813(centrosome);GO:0005868(cytoplasmic dynein complex);GO:0005874(microtubule);GO:0007018(microtubule-based movement);GO:0031982(vesicle)	04145(Phagosome);04962(Vasopressin-regulated water reabsorption);05132(Salmonella infection)
MSTRG.28413.1	ERGIC2	GO:0005634(nucleus);GO:0005730(nucleolus);GO:0005737(cytoplasm);GO:0006890(retrograde vesicle-mediated transport, Golgi to endoplasmic reticulum);GO:0043231(intracellular membrane-bounded organelle)	NA
MSTRG.33361.1	FAM184B	NA	NA
MSTRG.33361.1	MED28	GO:0005654(nucleoplasm);GO:0005856(cytoskeleton);GO:0019827(stem cell population maintenance);GO:0030864(cortical actin cytoskeleton);GO:0051151(negative regulation of smooth muscle cell differentiation)	NA
MSTRG.33361.1	ENSOARG00000000459	NA	NA
MSTRG.2879.1	PARP14	GO:0003676(nucleic acid binding);GO:0003950(NAD+ ADP-ribosyltransferase activity);GO:0005737(cytoplasm);GO:0005829(cytosol);GO:0006471(protein ADP-ribosylation);GO:0008270(zinc ion binding);GO:0010629(negative regulation of gene expression);GO:0016740(transferase activity);GO:0016757(transferase activity, transferring glycosyl groups);GO:0019899(enzyme binding);GO:0042531(positive regulation of t…	NA
MSTRG.2879.1	DTX3L	GO:0002230(positive regulation of defense response to virus by host);GO:0004842(ubiquitin-protein transferase activity);GO:0004857(enzyme inhibitor activity);GO:0005634(nucleus);GO:0005654(nucleoplasm);GO:0005737(cytoplasm);GO:0005764(lysosome);GO:0005769(early endosome);GO:0005829(cytosol);GO:0006302(double-strand break repair);GO:0006511(ubiquitin-dependent protein catabolic process);GO:0006974…	04330(Notch signaling pathway)
MSTRG.2879.1	PARP9	GO:0000122(negative regulation of transcription by RNA polymerase II);GO:0002230(positive regulation of defense response to virus by host);GO:0003714(transcription corepressor activity);GO:0003950(NAD+ ADP-ribosyltransferase activity);GO:0004857(enzyme inhibitor activity);GO:0005634(nucleus);GO:0005654(nucleoplasm);GO:0005737(cytoplasm);GO:0005739(mitochondrion);GO:0005829(cytosol);GO:0006302(dou…	NA
MSTRG.2879.1	RF00026	NA	NA
MSTRG.2879.1	PARP9	GO:0000122(negative regulation of transcription by RNA polymerase II);GO:0002230(positive regulation of defense response to virus by host);GO:0003714(transcription corepressor activity);GO:0003950(NAD+ ADP-ribosyltransferase activity);GO:0004857(enzyme inhibitor activity);GO:0005634(nucleus);GO:0005654(nucleoplasm);GO:0005737(cytoplasm);GO:0005739(mitochondrion);GO:0005829(cytosol);GO:0006302(dou…	NA
MSTRG.2879.1	HSPBAP1	NA	NA
MSTRG.2879.1	HSPBAP1	NA	NA
MSTRG.11570.1	MRPL17	GO:0003735(structural constituent of ribosome);GO:0005622(intracellular);GO:0005739(mitochondrion);GO:0005762(mitochondrial large ribosomal subunit);GO:0005840(ribosome);GO:0006412(translation);GO:0019904(protein domain specific binding)	03010(Ribosome)
MSTRG.11570.1	ENSOARG00000016510	GO:0005525(GTP binding)	NA
MSTRG.23635.1	HSPB1	GO:0001932(regulation of protein phosphorylation);GO:0005080(protein kinase C binding);GO:0005634(nucleus);GO:0005737(cytoplasm);GO:0005886(plasma membrane);GO:0006469(negative regulation of protein kinase activity);GO:0008426(protein kinase C inhibitor activity);GO:0009615(response to virus);GO:0019901(protein kinase binding);GO:0030018(Z disc);GO:0032731(positive regulation of interleukin-1 bet…	04010(MAPK signaling pathway);04370(VEGF signaling pathway);05146(Amoebiasis)
MSTRG.23635.1	SRRM3	NA	NA
MSTRG.23635.1	YWHAG	GO:0005080(protein kinase C binding);GO:0005159(insulin-like growth factor receptor binding);GO:0005623(cell);GO:0006605(protein targeting);GO:0019904(protein domain specific binding);GO:0042802(identical protein binding);GO:0045664(regulation of neuron differentiation);GO:0048167(regulation of synaptic plasticity)	NA
MSTRG.829.1	GIPC2	GO:0005515(protein binding);GO:0042802(identical protein binding)	NA
MSTRG.829.1	DNAJB4	GO:0001671(ATPase activator activity);GO:0005654(nucleoplasm);GO:0005829(cytosol);GO:0005886(plasma membrane);GO:0006457(protein folding);GO:0032781(positive regulation of ATPase activity);GO:0051082(unfolded protein binding);GO:0051087(chaperone binding)	NA
MSTRG.829.1	RF00026	NA	NA
MSTRG.829.1	RF00026	NA	NA
MSTRG.829.1	GIPC2	GO:0005515(protein binding);GO:0042802(identical protein binding)	NA
MSTRG.19092.1	SP100	GO:0000122(negative regulation of transcription by RNA polymerase II);GO:0000723(telomere maintenance);GO:0000981(DNA-binding transcription factor activity, RNA polymerase II-specific);GO:0003677(DNA binding);GO:0005515(protein binding);GO:0005634(nucleus);GO:0005737(cytoplasm);GO:0006978(DNA damage response, signal transduction by p53 class mediator resulting in transcription of p21 class mediat…	NA
MSTRG.12534.1	RICTOR	GO:0001932(regulation of protein phosphorylation);GO:0009792(embryo development ending in birth or egg hatching);GO:0010468(regulation of gene expression);GO:0018105(peptidyl-serine phosphorylation);GO:0019901(protein kinase binding);GO:0030838(positive regulation of actin filament polymerization);GO:0031532(actin cytoskeleton reorganization);GO:0031929(TOR signaling);GO:0031932(TORC2 complex);GO…	04150(mTOR signaling pathway)
MSTRG.2277.4	MIRLET7C	NA	NA
MSTRG.2277.4	MIR125B2	NA	NA
MSTRG.2277.4	ENSOARG00000015912	NA	NA
MSTRG.2277.4	oar-mir-99a	NA	05206(MicroRNAs in cancer)
MSTRG.9237.1	BCAS1	GO:0042552(myelination)	NA
MSTRG.33372.1	FAM184B	NA	NA
MSTRG.33372.1	MED28	GO:0005654(nucleoplasm);GO:0005856(cytoskeleton);GO:0019827(stem cell population maintenance);GO:0030864(cortical actin cytoskeleton);GO:0051151(negative regulation of smooth muscle cell differentiation)	NA
MSTRG.33372.1	ENSOARG00000000459	NA	NA
MSTRG.32982.1	TIFA	GO:0002753(cytoplasmic pattern recognition receptor signaling pathway);GO:0005515(protein binding);GO:0005737(cytoplasm);GO:0007249(I-kappaB kinase/NF-kappaB signaling);GO:0043123(positive regulation of I-kappaB kinase/NF-kappaB signaling);GO:0045087(innate immune response);GO:0051260(protein homooligomerization)	NA
MSTRG.32982.1	AP1AR	GO:0001920(negative regulation of receptor recycling);GO:0005768(endosome);GO:0005794(Golgi apparatus);GO:0005829(cytosol);GO:0019894(kinesin binding);GO:0030133(transport vesicle);GO:0034315(regulation of Arp2/3 complex-mediated actin nucleation);GO:0034613(cellular protein localization);GO:0035650(AP-1 adaptor complex binding);GO:0048203(vesicle targeting, trans-Golgi to endosome);GO:1900025(ne…	NA
MSTRG.32982.1	ENSOARG00000002961	GO:0006886(intracellular protein transport);GO:0016020(membrane);GO:0016021(integral component of membrane);GO:0030176(integral component of endoplasmic reticulum membrane)	NA
MSTRG.34020.1	NAAA	GO:0005737(cytoplasm);GO:0005764(lysosome);GO:0006631(fatty acid metabolic process);GO:0008134(transcription factor binding);GO:0016810(hydrolase activity, acting on carbon-nitrogen (but not peptide) bonds);GO:0017064(fatty acid amide hydrolase activity);GO:0019898(extrinsic component of membrane);GO:0070291(N-acylethanolamine metabolic process)	NA
MSTRG.34020.1	SDAD1	GO:0000055(ribosomal large subunit export from nucleus);GO:0005634(nucleus);GO:0005730(nucleolus);GO:0015031(protein transport);GO:0030036(actin cytoskeleton organization);GO:0042254(ribosome biogenesis);GO:0042273(ribosomal large subunit biogenesis)	NA
MSTRG.32603.1	ACOT12	GO:0003986(acetyl-CoA hydrolase activity);GO:0005524(ATP binding);GO:0006084(acetyl-CoA metabolic process);GO:0008289(lipid binding);GO:0016787(hydrolase activity);GO:0016790(thiolester hydrolase activity)	00620(Pyruvate metabolism)
MSTRG.32603.1	ZCCHC9	GO:0003676(nucleic acid binding);GO:0008270(zinc ion binding);GO:0010923(negative regulation of phosphatase activity)	NA
MSTRG.17704.1	FAM171B	GO:0016020(membrane);GO:0016021(integral component of membrane)	NA
MSTRG.17704.1	ITGAV	GO:0001525(angiogenesis);GO:0001568(blood vessel development);GO:0001846(opsonin binding);GO:0001968(fibronectin binding);GO:0002020(protease binding);GO:0005080(protein kinase C binding);GO:0005178(integrin binding);GO:0005245(voltage-gated calcium channel activity);GO:0005829(cytosol);GO:0005886(plasma membrane);GO:0005925(focal adhesion);GO:0007155(cell adhesion);GO:0007160(cell-matrix adhesio…	04145(Phagosome);04151(PI3K-Akt signaling pathway);04510(Focal adhesion);04512(ECM-receptor interaction);04514(Cell adhesion molecules (CAMs));04810(Regulation of actin cytoskeleton);04919(Thyroid hormone signaling pathway);05163(Human cytomegalovirus infection);05165(Human papillomavirus infection);05200(Pathways in cancer);05205(Proteoglycans in cancer);05222(Small cell lung cancer);05410(Hyper…
MSTRG.3101.1	RF01299	NA	NA
MSTRG.3101.1	RF00092	NA	NA
MSTRG.3101.1	RF01241	NA	NA
MSTRG.3101.1	RF00394	NA	NA
MSTRG.3101.1	ADIPOQ	GO:0001934(positive regulation of protein phosphorylation);GO:0005102(signaling receptor binding);GO:0005179(hormone activity);GO:0005515(protein binding);GO:0005576(extracellular region);GO:0005581(collagen trimer);GO:0005615(extracellular space);GO:0005783(endoplasmic reticulum);GO:0006006(glucose metabolic process);GO:0006635(fatty acid beta-oxidation);GO:0009617(response to bacterium);GO:0009…	03320(PPAR signaling pathway);04152(AMPK signaling pathway);04211(Longevity regulating pathway);04920(Adipocytokine signaling pathway);04930(Type II diabetes mellitus);04932(Non-alcoholic fatty liver disease (NAFLD))
MSTRG.3101.1	RF00026	NA	NA
MSTRG.3101.1	RFC4	GO:0003677(DNA binding);GO:0003689(DNA clamp loader activity);GO:0005524(ATP binding);GO:0005654(nucleoplasm);GO:0005663(DNA replication factor C complex);GO:0006260(DNA replication);GO:0019899(enzyme binding);GO:0031390(Ctf18 RFC-like complex);GO:0031391(Elg1 RFC-like complex);GO:0043142(single-stranded DNA-dependent ATPase activity);GO:1900264(positive regulation of DNA-directed DNA polymerase …	03030(DNA replication);03420(Nucleotide excision repair);03430(Mismatch repair)
MSTRG.3101.1	ENSOARG00000020517	GO:0000166(nucleotide binding);GO:0003676(nucleic acid binding);GO:0003743(translation initiation factor activity);GO:0004004(ATP-dependent RNA helicase activity);GO:0004386(helicase activity);GO:0005524(ATP binding);GO:0006413(translational initiation);GO:0016787(hydrolase activity)	03013(RNA transport)
MSTRG.1916.1	ENSOARG00000008111	NA	NA
MSTRG.1916.1	DUSP23	GO:0004725(protein tyrosine phosphatase activity);GO:0005654(nucleoplasm);GO:0006470(protein dephosphorylation);GO:0008138(protein tyrosine/serine/threonine phosphatase activity);GO:0016311(dephosphorylation);GO:0016791(phosphatase activity);GO:0035335(peptidyl-tyrosine dephosphorylation)	NA
MSTRG.1916.1	ENSOARG00000022176	NA	NA
MSTRG.1916.1	VSIG8	GO:0016020(membrane);GO:0016021(integral component of membrane)	NA
MSTRG.1916.1	FCRL6	GO:0005886(plasma membrane);GO:0009897(external side of plasma membrane);GO:0016020(membrane);GO:0016021(integral component of membrane);GO:0019902(phosphatase binding);GO:0019903(protein phosphatase binding);GO:0042289(MHC class II protein binding)	NA
MSTRG.1916.1	SLAMF8	GO:0016020(membrane);GO:0016021(integral component of membrane)	NA
MSTRG.1916.1	TAGLN2	GO:0005515(protein binding);GO:0030855(epithelial cell differentiation)	NA
MSTRG.1916.1	ENSOARG00000023697	NA	NA
MSTRG.1916.1	RF00003	NA	NA
MSTRG.1916.1	ENSOARG00000008097	GO:0005515(protein binding);GO:0016020(membrane);GO:0016021(integral component of membrane)	NA
MSTRG.1916.1	CFAP45	GO:0005654(nucleoplasm)	NA
MSTRG.30644.1	CHPF2	GO:0005794(Golgi apparatus);GO:0008376(acetylgalactosaminyltransferase activity);GO:0016740(transferase activity);GO:0032580(Golgi cisterna membrane)	00532(Glycosaminoglycan biosynthesis - chondroitin sulfate / dermatan sulfate)
MSTRG.30644.1	SMARCD3	GO:0000790(nuclear chromatin);GO:0002052(positive regulation of neuroblast proliferation);GO:0003007(heart morphogenesis);GO:0003139(secondary heart field specification);GO:0003219(cardiac right ventricle formation);GO:0003407(neural retina development);GO:0005102(signaling receptor binding);GO:0005515(protein binding);GO:0005634(nucleus);GO:0005654(nucleoplasm);GO:0006337(nucleosome disassembly)…	04714(Thermogenesis);05225(Hepatocellular carcinoma)
MSTRG.30644.1	SMARCD3	GO:0000790(nuclear chromatin);GO:0002052(positive regulation of neuroblast proliferation);GO:0003007(heart morphogenesis);GO:0003139(secondary heart field specification);GO:0003219(cardiac right ventricle formation);GO:0003407(neural retina development);GO:0005102(signaling receptor binding);GO:0005515(protein binding);GO:0005634(nucleus);GO:0005654(nucleoplasm);GO:0006337(nucleosome disassembly)…	04714(Thermogenesis);05225(Hepatocellular carcinoma)
MSTRG.30644.1	GBX1	GO:0003677(DNA binding);GO:0005634(nucleus);GO:0006355(regulation of transcription, DNA-templated);GO:0007628(adult walking behavior);GO:0019230(proprioception);GO:0021522(spinal cord motor neuron differentiation);GO:0043565(sequence-specific DNA binding);GO:0048663(neuron fate commitment);GO:0097374(sensory neuron axon guidance)	NA
MSTRG.30644.1	ASB10	GO:0005515(protein binding);GO:0005634(nucleus);GO:0005737(cytoplasm)	NA
MSTRG.30644.1	MIR671	NA	NA
MSTRG.30644.1	ENSOARG00000003658	GO:0000166(nucleotide binding);GO:0005524(ATP binding);GO:0016887(ATPase activity)	NA
MSTRG.30644.1	IQCA1L	GO:0005515(protein binding);GO:0005524(ATP binding)	NA
MSTRG.9706.1	CCDC113	GO:0005654(nucleoplasm);GO:0005829(cytosol);GO:0032991(protein-containing complex);GO:0034451(centriolar satellite);GO:0060271(cilium assembly)	NA
MSTRG.9706.1	ENSOARG00000001398	GO:0004252(serine-type endopeptidase activity);GO:0006508(proteolysis)	NA
MSTRG.20055.1	ENSOARG00000013856	GO:0016020(membrane);GO:0016021(integral component of membrane)	04144(Endocytosis);04145(Phagosome);04218(Cellular senescence);04514(Cell adhesion molecules (CAMs));04612(Antigen processing and presentation);04650(Natural killer cell mediated cytotoxicity);04940(Type I diabetes mellitus);05163(Human cytomegalovirus infection);05165(Human papillomavirus infection);05166(Human T-cell leukemia virus 1 infection);05167(Kaposi sarcoma-associated herpesvirus infect…
MSTRG.20055.1	ENSOARG00000014069	GO:0002376(immune system process);GO:0002474(antigen processing and presentation of peptide antigen via MHC class I);GO:0006955(immune response);GO:0016020(membrane);GO:0016021(integral component of membrane);GO:0019882(antigen processing and presentation);GO:0042612(MHC class I protein complex)	NA
MSTRG.20055.1	ABCF1	GO:0000166(nucleotide binding);GO:0005524(ATP binding);GO:0005829(cytosol);GO:0016887(ATPase activity)	NA
MSTRG.20055.1	MIR877	NA	NA
MSTRG.20055.1	TRIM39	GO:0005515(protein binding);GO:0005739(mitochondrion);GO:0005829(cytosol);GO:0008270(zinc ion binding);GO:0042802(identical protein binding);GO:0046872(metal ion binding);GO:2000059(negative regulation of ubiquitin-dependent protein catabolic process);GO:2001235(positive regulation of apoptotic signaling pathway)	NA
MSTRG.20055.1	ENSOARG00000013856	GO:0016020(membrane);GO:0016021(integral component of membrane)	04144(Endocytosis);04145(Phagosome);04218(Cellular senescence);04514(Cell adhesion molecules (CAMs));04612(Antigen processing and presentation);04650(Natural killer cell mediated cytotoxicity);04940(Type I diabetes mellitus);05163(Human cytomegalovirus infection);05165(Human papillomavirus infection);05166(Human T-cell leukemia virus 1 infection);05167(Kaposi sarcoma-associated herpesvirus infect…
MSTRG.20055.1	RF00100	NA	NA
MSTRG.33021.1	LRIT3	GO:0005515(protein binding);GO:0007601(visual perception);GO:0016020(membrane);GO:0016021(integral component of membrane);GO:0040036(regulation of fibroblast growth factor receptor signaling pathway)	NA
MSTRG.33021.1	RRH	GO:0004930(G protein-coupled receptor activity);GO:0007165(signal transduction);GO:0007186(G protein-coupled receptor signaling pathway);GO:0007601(visual perception);GO:0009881(photoreceptor activity);GO:0016020(membrane);GO:0016021(integral component of membrane);GO:0018298(protein-chromophore linkage);GO:0050896(response to stimulus)	NA
MSTRG.33021.1	GAR1	GO:0000784(nuclear chromosome, telomeric region);GO:0001522(pseudouridine synthesis);GO:0001650(fibrillar center);GO:0003723(RNA binding);GO:0005634(nucleus);GO:0005697(telomerase holoenzyme complex);GO:0005730(nucleolus);GO:0006364(rRNA processing);GO:0007004(telomere maintenance via telomerase);GO:0031429(box H/ACA snoRNP complex);GO:0034513(box H/ACA snoRNA binding);GO:0042254(ribosome biogene…	03008(Ribosome biogenesis in eukaryotes)
MSTRG.33021.1	LRIT3	GO:0005515(protein binding);GO:0007601(visual perception);GO:0016020(membrane);GO:0016021(integral component of membrane);GO:0040036(regulation of fibroblast growth factor receptor signaling pathway)	NA
MSTRG.33021.1	RF00001	NA	NA
MSTRG.1321.1	DRAM2	GO:0001917(photoreceptor inner segment);GO:0005737(cytoplasm);GO:0005764(lysosome);GO:0005794(Golgi apparatus);GO:0007601(visual perception);GO:0010506(regulation of autophagy);GO:0016020(membrane);GO:0016021(integral component of membrane);GO:0016324(apical plasma membrane);GO:0043231(intracellular membrane-bounded organelle);GO:0045494(photoreceptor cell maintenance)	NA
MSTRG.11888.1	RF00026	NA	NA
MSTRG.11888.1	ALKBH3	GO:0005634(nucleus);GO:0005654(nucleoplasm);GO:0005739(mitochondrion);GO:0005829(cytosol);GO:0006281(DNA repair);GO:0006307(DNA dealkylation involved in DNA repair);GO:0008198(ferrous iron binding);GO:0008283(cell population proliferation);GO:0016491(oxidoreductase activity);GO:0035552(oxidative single-stranded DNA demethylation);GO:0035553(oxidative single-stranded RNA demethylation);GO:0043734(…	NA
MSTRG.9587.1	ENSOARG00000016957	GO:0005634(nucleus);GO:0005730(nucleolus);GO:0016605(PML body);GO:0031397(negative regulation of protein ubiquitination);GO:0032435(negative regulation of proteasomal ubiquitin-dependent protein catabolic process);GO:0034644(cellular response to UV)	NA
MSTRG.39583.1	ENSOARG00000014530	NA	NA
MSTRG.39444.4	ENSOARG00000009515	NA	NA
MSTRG.39444.4	ENSOARG00000011848	NA	NA
MSTRG.10759.3	U2AF2	GO:0000398(mRNA splicing, via spliceosome);GO:0000974(Prp19 complex);GO:0003676(nucleic acid binding);GO:0003723(RNA binding);GO:0005634(nucleus);GO:0005681(spliceosomal complex);GO:0006397(mRNA processing);GO:0008380(RNA splicing);GO:0016607(nuclear speck);GO:0019899(enzyme binding);GO:0030628(pre-mRNA 3'-splice site binding);GO:0031397(negative regulation of protein ubiquitination);GO:0033120(p…	03040(Spliceosome)
MSTRG.10759.3	CCDC106	GO:0005634(nucleus);GO:0005829(cytosol)	NA
MSTRG.10759.3	EPN1	GO:0005829(cytosol);GO:1903671(negative regulation of sprouting angiogenesis)	04144(Endocytosis)
MSTRG.10759.3	ENSOARG00000001127	GO:0003676(nucleic acid binding)	NA
MSTRG.10759.3	ZNF784	GO:0002244(hematopoietic progenitor cell differentiation);GO:0003676(nucleic acid binding)	NA
MSTRG.10759.3	ENSOARG00000001007	GO:0004930(G protein-coupled receptor activity);GO:0005886(plasma membrane);GO:0007165(signal transduction);GO:0007186(G protein-coupled receptor signaling pathway);GO:0016020(membrane);GO:0016021(integral component of membrane);GO:0016503(pheromone receptor activity);GO:0019236(response to pheromone)	NA
MSTRG.5911.1	SNX11	GO:0005768(endosome);GO:0006886(intracellular protein transport);GO:0016050(vesicle organization);GO:0035091(phosphatidylinositol binding);GO:1901981(phosphatidylinositol phosphate binding)	NA
MSTRG.5911.1	NFE2L1	GO:0000209(protein polyubiquitination);GO:0000980(RNA polymerase II distal enhancer sequence-specific DNA binding);GO:0001228(DNA-binding transcription activator activity, RNA polymerase II-specific);GO:0003677(DNA binding);GO:0003682(chromatin binding);GO:0003700(DNA-binding transcription factor activity);GO:0005634(nucleus);GO:0005783(endoplasmic reticulum);GO:0005789(endoplasmic reticulum memb…	NA
MSTRG.5911.1	oar-mir-152	NA	NA
MSTRG.5911.1	ENSOARG00000007305	GO:0005634(nucleus)	NA
MSTRG.5911.1	COPZ2	GO:0006890(retrograde vesicle-mediated transport, Golgi to endoplasmic reticulum);GO:0016020(membrane);GO:0030126(COPI vesicle coat)	NA
MSTRG.24271.1	KIF1BP	GO:0005515(protein binding);GO:0005739(mitochondrion);GO:0006839(mitochondrial transport);GO:0019894(kinesin binding)	NA
MSTRG.24271.1	DDX21	GO:0003676(nucleic acid binding);GO:0003723(RNA binding);GO:0004386(helicase activity);GO:0005524(ATP binding);GO:0005634(nucleus)	NA
MSTRG.24271.1	ENSOARG00000017934	GO:0008168(methyltransferase activity);GO:0032259(methylation)	NA
MSTRG.24271.1	DDX50	GO:0003676(nucleic acid binding);GO:0003723(RNA binding);GO:0004386(helicase activity);GO:0005524(ATP binding);GO:0005634(nucleus);GO:0005730(nucleolus);GO:0005886(plasma membrane)	NA
MSTRG.5545.1	ENSOARG00000007683	GO:0005041(low-density lipoprotein particle receptor activity);GO:0005044(scavenger receptor activity);GO:0006898(receptor-mediated endocytosis);GO:0006935(chemotaxis);GO:0008009(chemokine activity);GO:0016020(membrane);GO:0016021(integral component of membrane);GO:0030307(positive regulation of cell growth);GO:0030335(positive regulation of cell migration);GO:0034097(response to cytokine);GO:003…	04060(Cytokine-cytokine receptor interaction);04062(Chemokine signaling pathway)
MSTRG.5545.1	PELP1	GO:0005634(nucleus);GO:0005730(nucleolus);GO:0071391(cellular response to estrogen stimulus)	NA
MSTRG.5545.1	ARRB2	GO:0001664(G protein-coupled receptor binding);GO:0001932(regulation of protein phosphorylation);GO:0001933(negative regulation of protein phosphorylation);GO:0001934(positive regulation of protein phosphorylation);GO:0002031(G protein-coupled receptor internalization);GO:0002032(desensitization of G protein-coupled receptor signaling pathway by arrestin);GO:0002092(positive regulation of recepto…	04010(MAPK signaling pathway);04062(Chemokine signaling pathway);04144(Endocytosis);04340(Hedgehog signaling pathway);04740(Olfactory transduction);04926(Relaxin signaling pathway);04928(Parathyroid hormone synthesis, secretion and action);05032(Morphine addiction)
MSTRG.5545.1	ZMYND15	GO:0005634(nucleus);GO:0005737(cytoplasm);GO:0007286(spermatid development);GO:0042826(histone deacetylase binding);GO:0045892(negative regulation of transcription, DNA-templated);GO:0046872(metal ion binding)	NA
MSTRG.5545.1	ZMYND15	GO:0005634(nucleus);GO:0005737(cytoplasm);GO:0007286(spermatid development);GO:0042826(histone deacetylase binding);GO:0045892(negative regulation of transcription, DNA-templated);GO:0046872(metal ion binding)	NA
MSTRG.5545.1	MED11	GO:0003712(transcription coregulator activity);GO:0005634(nucleus);GO:0006357(regulation of transcription by RNA polymerase II);GO:0016592(mediator complex)	NA
MSTRG.5545.1	PELP1	GO:0005634(nucleus);GO:0005730(nucleolus);GO:0071391(cellular response to estrogen stimulus)	NA
MSTRG.9157.1	RF00581	NA	NA
MSTRG.9157.1	RF00581	NA	NA
MSTRG.9157.1	DDX27	GO:0000166(nucleotide binding);GO:0003676(nucleic acid binding);GO:0004386(helicase activity);GO:0005524(ATP binding);GO:0005694(chromosome);GO:0005730(nucleolus);GO:0006364(rRNA processing);GO:0016787(hydrolase activity)	NA
MSTRG.9157.1	ZNFX1	GO:0003700(DNA-binding transcription factor activity);GO:0005634(nucleus);GO:0006355(regulation of transcription, DNA-templated);GO:0008270(zinc ion binding)	NA
MSTRG.9157.1	RF02216	NA	NA
MSTRG.9157.1	RF02215	NA	NA
MSTRG.9157.1	RF00581	NA	NA
MSTRG.9157.1	RF02216	NA	NA
MSTRG.29646.5	ENSOARG00000008235	GO:0006511(ubiquitin-dependent protein catabolic process);GO:0031461(cullin-RING ubiquitin ligase complex);GO:0031625(ubiquitin protein ligase binding)	NA
MSTRG.20050.1	ENSOARG00000013856	GO:0016020(membrane);GO:0016021(integral component of membrane)	04144(Endocytosis);04145(Phagosome);04218(Cellular senescence);04514(Cell adhesion molecules (CAMs));04612(Antigen processing and presentation);04650(Natural killer cell mediated cytotoxicity);04940(Type I diabetes mellitus);05163(Human cytomegalovirus infection);05165(Human papillomavirus infection);05166(Human T-cell leukemia virus 1 infection);05167(Kaposi sarcoma-associated herpesvirus infect…
MSTRG.20050.1	ENSOARG00000014069	GO:0002376(immune system process);GO:0002474(antigen processing and presentation of peptide antigen via MHC class I);GO:0006955(immune response);GO:0016020(membrane);GO:0016021(integral component of membrane);GO:0019882(antigen processing and presentation);GO:0042612(MHC class I protein complex)	NA
MSTRG.20050.1	ABCF1	GO:0000166(nucleotide binding);GO:0005524(ATP binding);GO:0005829(cytosol);GO:0016887(ATPase activity)	NA
MSTRG.20050.1	MIR877	NA	NA
MSTRG.20050.1	TRIM39	GO:0005515(protein binding);GO:0005739(mitochondrion);GO:0005829(cytosol);GO:0008270(zinc ion binding);GO:0042802(identical protein binding);GO:0046872(metal ion binding);GO:2000059(negative regulation of ubiquitin-dependent protein catabolic process);GO:2001235(positive regulation of apoptotic signaling pathway)	NA
MSTRG.20050.1	ENSOARG00000013856	GO:0016020(membrane);GO:0016021(integral component of membrane)	04144(Endocytosis);04145(Phagosome);04218(Cellular senescence);04514(Cell adhesion molecules (CAMs));04612(Antigen processing and presentation);04650(Natural killer cell mediated cytotoxicity);04940(Type I diabetes mellitus);05163(Human cytomegalovirus infection);05165(Human papillomavirus infection);05166(Human T-cell leukemia virus 1 infection);05167(Kaposi sarcoma-associated herpesvirus infect…
MSTRG.20050.1	RF00100	NA	NA
MSTRG.17776.1	UBE2E3	GO:0000166(nucleotide binding);GO:0004842(ubiquitin-protein transferase activity);GO:0005524(ATP binding);GO:0005634(nucleus);GO:0016740(transferase activity);GO:0061631(ubiquitin conjugating enzyme activity);GO:0070534(protein K63-linked ubiquitination);GO:0070936(protein K48-linked ubiquitination);GO:0070979(protein K11-linked ubiquitination)	04120(Ubiquitin mediated proteolysis)
MSTRG.30446.1	ENSOARG00000024352	NA	NA
MSTRG.10193.1	ENSOARG00000005918	GO:0000166(nucleotide binding);GO:0004812(aminoacyl-tRNA ligase activity);GO:0004828(serine-tRNA ligase activity);GO:0005524(ATP binding);GO:0005739(mitochondrion);GO:0006418(tRNA aminoacylation for protein translation);GO:0006434(seryl-tRNA aminoacylation)	00970(Aminoacyl-tRNA biosynthesis)
MSTRG.10193.1	ENSOARG00000005938	GO:0016020(membrane);GO:0016021(integral component of membrane)	NA
MSTRG.10193.1	ENSOARG00000005946	GO:0005515(protein binding)	NA
MSTRG.10193.1	CCER2	NA	NA
MSTRG.10193.1	ENSOARG00000005955	GO:0005515(protein binding)	NA
MSTRG.10193.1	MRPS12	GO:0003735(structural constituent of ribosome);GO:0005763(mitochondrial small ribosomal subunit);GO:0005840(ribosome);GO:0006412(translation);GO:0015935(small ribosomal subunit)	03010(Ribosome)
MSTRG.10193.1	RF00026	NA	NA
MSTRG.10193.1	FBXO17	GO:0019005(SCF ubiquitin ligase complex)	NA
MSTRG.17865.1	HOXD13	GO:0000978(RNA polymerase II proximal promoter sequence-specific DNA binding);GO:0001158(enhancer sequence-specific DNA binding);GO:0001228(DNA-binding transcription activator activity, RNA polymerase II-specific);GO:0001501(skeletal system development);GO:0003677(DNA binding);GO:0003682(chromatin binding);GO:0003700(DNA-binding transcription factor activity);GO:0005634(nucleus);GO:0006355(regula…	NA
MSTRG.17865.1	HOXD8	GO:0000122(negative regulation of transcription by RNA polymerase II);GO:0000977(RNA polymerase II regulatory region sequence-specific DNA binding);GO:0001228(DNA-binding transcription activator activity, RNA polymerase II-specific);GO:0003677(DNA binding);GO:0003700(DNA-binding transcription factor activity);GO:0005634(nucleus);GO:0006355(regulation of transcription, DNA-templated);GO:0007275(mu…	NA
MSTRG.17865.1	EVX2	GO:0003677(DNA binding);GO:0005634(nucleus);GO:0035108(limb morphogenesis)	NA
MSTRG.17865.1	ENSOARG00000019633	GO:0003677(DNA binding);GO:0005634(nucleus);GO:0006355(regulation of transcription, DNA-templated);GO:0043565(sequence-specific DNA binding)	NA
MSTRG.17865.1	oar-mir-10b	NA	05205(Proteoglycans in cancer);05206(MicroRNAs in cancer)
MSTRG.17865.1	HOXD3	GO:0000977(RNA polymerase II regulatory region sequence-specific DNA binding);GO:0003677(DNA binding);GO:0003700(DNA-binding transcription factor activity);GO:0005634(nucleus);GO:0005654(nucleoplasm);GO:0006351(transcription, DNA-templated);GO:0006355(regulation of transcription, DNA-templated);GO:0007160(cell-matrix adhesion);GO:0007219(Notch signaling pathway);GO:0007275(multicellular organism …	NA
MSTRG.17865.1	HOXD12	GO:0001501(skeletal system development);GO:0003677(DNA binding);GO:0005634(nucleus);GO:0005667(transcription factor complex);GO:0006355(regulation of transcription, DNA-templated);GO:0007389(pattern specification process);GO:0042733(embryonic digit morphogenesis);GO:0043565(sequence-specific DNA binding)	NA
MSTRG.17865.1	HOXD1	GO:0003677(DNA binding);GO:0005634(nucleus);GO:0005654(nucleoplasm);GO:0006355(regulation of transcription, DNA-templated);GO:0019233(sensory perception of pain);GO:0030182(neuron differentiation);GO:0043565(sequence-specific DNA binding);GO:0048706(embryonic skeletal system development)	NA
MSTRG.17865.1	HOXD3	GO:0000977(RNA polymerase II regulatory region sequence-specific DNA binding);GO:0003677(DNA binding);GO:0003700(DNA-binding transcription factor activity);GO:0005634(nucleus);GO:0005654(nucleoplasm);GO:0006351(transcription, DNA-templated);GO:0006355(regulation of transcription, DNA-templated);GO:0007160(cell-matrix adhesion);GO:0007219(Notch signaling pathway);GO:0007275(multicellular organism …	NA
MSTRG.17865.1	ENSOARG00000017504	GO:0003677(DNA binding);GO:0005634(nucleus);GO:0006355(regulation of transcription, DNA-templated);GO:0043565(sequence-specific DNA binding)	NA
MSTRG.17865.1	ENSOARG00000017483	GO:0003677(DNA binding);GO:0005634(nucleus);GO:0006355(regulation of transcription, DNA-templated);GO:0043565(sequence-specific DNA binding)	NA
MSTRG.17865.1	HOXD10	GO:0000977(RNA polymerase II regulatory region sequence-specific DNA binding);GO:0001228(DNA-binding transcription activator activity, RNA polymerase II-specific);GO:0001501(skeletal system development);GO:0003677(DNA binding);GO:0003682(chromatin binding);GO:0003700(DNA-binding transcription factor activity);GO:0005634(nucleus);GO:0005654(nucleoplasm);GO:0005829(cytosol);GO:0006355(regulation of…	05205(Proteoglycans in cancer);05206(MicroRNAs in cancer)
MSTRG.11511.1	SCUBE2	GO:0005509(calcium ion binding)	NA
MSTRG.11511.1	SCUBE2	GO:0005509(calcium ion binding)	NA
MSTRG.19014.1	CUL3	GO:0000122(negative regulation of transcription by RNA polymerase II);GO:0000139(Golgi membrane);GO:0000209(protein polyubiquitination);GO:0000278(mitotic cell cycle);GO:0000902(cell morphogenesis);GO:0001701(in utero embryonic development);GO:0001831(trophectodermal cellular morphogenesis);GO:0004842(ubiquitin-protein transferase activity);GO:0005112(Notch binding);GO:0005634(nucleus);GO:0005737…	04120(Ubiquitin mediated proteolysis);04340(Hedgehog signaling pathway)
MSTRG.19014.1	FAM124B	GO:0005654(nucleoplasm);GO:0005739(mitochondrion)	NA
MSTRG.21591.1	SLC25A28	GO:0005739(mitochondrion);GO:0016020(membrane);GO:0016021(integral component of membrane);GO:0022857(transmembrane transporter activity);GO:0055085(transmembrane transport)	NA
MSTRG.21591.1	NKX2-3	GO:0001776(leukocyte homeostasis);GO:0002317(plasma cell differentiation);GO:0003677(DNA binding);GO:0005634(nucleus);GO:0006355(regulation of transcription, DNA-templated);GO:0006641(triglyceride metabolic process);GO:0006955(immune response);GO:0009791(post-embryonic development);GO:0022612(gland morphogenesis);GO:0030183(B cell differentiation);GO:0030225(macrophage differentiation);GO:0042127…	NA
MSTRG.18162.1	NR4A2	GO:0000122(negative regulation of transcription by RNA polymerase II);GO:0000977(RNA polymerase II regulatory region sequence-specific DNA binding);GO:0000978(RNA polymerase II proximal promoter sequence-specific DNA binding);GO:0001228(DNA-binding transcription activator activity, RNA polymerase II-specific);GO:0001666(response to hypoxia);GO:0001764(neuron migration);GO:0001975(response to amph…	04925(Aldosterone synthesis and secretion);04928(Parathyroid hormone synthesis, secretion and action)
MSTRG.9589.1	ENSOARG00000016990	GO:0003735(structural constituent of ribosome);GO:0005622(intracellular);GO:0005840(ribosome);GO:0006412(translation)	NA
MSTRG.24970.1	FUT10	GO:0000139(Golgi membrane);GO:0005654(nucleoplasm);GO:0005783(endoplasmic reticulum);GO:0005794(Golgi apparatus);GO:0006486(protein glycosylation);GO:0008417(fucosyltransferase activity);GO:0016020(membrane);GO:0016021(integral component of membrane);GO:0016740(transferase activity);GO:0016757(transferase activity, transferring glycosyl groups);GO:0021799(cerebral cortex radially oriented cell mi…	NA
MSTRG.18589.1	NABP1	GO:0000724(double-strand break repair via homologous recombination);GO:0000784(nuclear chromosome, telomeric region);GO:0003697(single-stranded DNA binding);GO:0003723(RNA binding);GO:0005634(nucleus);GO:0005654(nucleoplasm);GO:0005829(cytosol);GO:0006281(DNA repair);GO:0006974(cellular response to DNA damage stimulus);GO:0007093(mitotic cell cycle checkpoint);GO:0010212(response to ionizing radi…	NA
MSTRG.18589.1	RF02271	NA	NA
MSTRG.31909.1	UBE2B	GO:0000166(nucleotide binding);GO:0000209(protein polyubiquitination);GO:0000785(chromatin);GO:0000790(nuclear chromatin);GO:0001701(in utero embryonic development);GO:0001741(XY body);GO:0004842(ubiquitin-protein transferase activity);GO:0005524(ATP binding);GO:0005634(nucleus);GO:0005657(replication fork);GO:0005737(cytoplasm);GO:0006281(DNA repair);GO:0006301(postreplication repair);GO:0006344…	04120(Ubiquitin mediated proteolysis)
MSTRG.31909.1	CDKN2AIPNL	NA	NA
MSTRG.33342.1	HERC6	GO:0004842(ubiquitin-protein transferase activity);GO:0005634(nucleus);GO:0005829(cytosol);GO:0016567(protein ubiquitination);GO:0016740(transferase activity)	NA
MSTRG.26359.1	PPP4R3B	GO:0005634(nucleus);GO:0005654(nucleoplasm);GO:0005737(cytoplasm);GO:0005813(centrosome);GO:0006470(protein dephosphorylation);GO:0016607(nuclear speck);GO:0030289(protein phosphatase 4 complex);GO:0045722(positive regulation of gluconeogenesis)	04922(Glucagon signaling pathway)
MSTRG.26359.1	PNPT1	GO:0000175(3'-5'-exoribonuclease activity);GO:0000957(mitochondrial RNA catabolic process);GO:0000958(mitochondrial mRNA catabolic process);GO:0000962(positive regulation of mitochondrial RNA catabolic process);GO:0000964(mitochondrial RNA 5'-end processing);GO:0000965(mitochondrial RNA 3'-end processing);GO:0003676(nucleic acid binding);GO:0003723(RNA binding);GO:0004654(polyribonucleotide nucle…	03018(RNA degradation)
MSTRG.10752.1	RPL28	GO:0003735(structural constituent of ribosome);GO:0005622(intracellular);GO:0005840(ribosome);GO:0006412(translation)	03010(Ribosome)
MSTRG.10752.1	UBE2S	GO:0000166(nucleotide binding);GO:0004842(ubiquitin-protein transferase activity);GO:0005524(ATP binding);GO:0005680(anaphase-promoting complex);GO:0010458(exit from mitosis);GO:0010994(free ubiquitin chain polymerization);GO:0010997(anaphase-promoting complex binding);GO:0016740(transferase activity);GO:0031145(anaphase-promoting complex-dependent catabolic process);GO:0035519(protein K29-linked…	04120(Ubiquitin mediated proteolysis)
MSTRG.10752.1	ISOC2	GO:0003824(catalytic activity);GO:0005634(nucleus);GO:0005737(cytoplasm);GO:0031648(protein destabilization)	NA
MSTRG.10752.1	TMEM190	GO:0002079(inner acrosomal membrane);GO:0002244(hematopoietic progenitor cell differentiation);GO:0016020(membrane);GO:0016021(integral component of membrane);GO:0043621(protein self-association)	NA
MSTRG.10752.1	COX6B2	GO:0005739(mitochondrion);GO:0030061(mitochondrial crista)	NA
MSTRG.10752.1	ENSOARG00000001445	NA	NA
MSTRG.10752.1	SHISA7	GO:0007613(memory);GO:0014069(postsynaptic density);GO:0035255(ionotropic glutamate receptor binding);GO:0098962(regulation of postsynaptic neurotransmitter receptor activity);GO:0098978(glutamatergic synapse);GO:0098985(asymmetric, glutamatergic, excitatory synapse);GO:0099060(integral component of postsynaptic specialization membrane);GO:1900273(positive regulation of long-term synaptic potenti…	NA
MSTRG.27512.1	TUBA1C	GO:0000166(nucleotide binding);GO:0003924(GTPase activity);GO:0005200(structural constituent of cytoskeleton);GO:0005525(GTP binding);GO:0005737(cytoplasm);GO:0005856(cytoskeleton);GO:0005874(microtubule);GO:0005881(cytoplasmic microtubule);GO:0007010(cytoskeleton organization);GO:0007017(microtubule-based process);GO:0015630(microtubule cytoskeleton)	NA
MSTRG.27512.1	DNAJC22	GO:0016020(membrane);GO:0016021(integral component of membrane)	NA
MSTRG.27512.1	ENSOARG00000016902	GO:0016020(membrane);GO:0016021(integral component of membrane)	NA
MSTRG.27512.1	C1QL4	GO:0005515(protein binding);GO:0005615(extracellular space);GO:0042802(identical protein binding);GO:0045599(negative regulation of fat cell differentiation);GO:0048147(negative regulation of fibroblast proliferation);GO:0070373(negative regulation of ERK1 and ERK2 cascade)	NA
MSTRG.27512.1	ENSOARG00000016919	NA	NA
MSTRG.27512.1	TROAP	NA	NA
MSTRG.27512.1	ENSOARG00000018874	GO:0005198(structural molecule activity);GO:0005882(intermediate filament)	NA
MSTRG.1875.1	CD1D	GO:0016020(membrane);GO:0016021(integral component of membrane)	04530(Tight junction);04640(Hematopoietic cell lineage)
MSTRG.27849.1	ENSOARG00000024752	NA	NA
MSTRG.27849.1	MIRLET7I	NA	NA
MSTRG.27849.1	MON2	GO:0015031(protein transport)	NA
MSTRG.22383.1	EMILIN2	GO:0005515(protein binding);GO:0005576(extracellular region)	NA
MSTRG.22383.1	LPIN2	NA	00561(Glycerolipid metabolism);00564(Glycerophospholipid metabolism)
MSTRG.22383.1	RF00026	NA	NA
MSTRG.38259.1	OSGIN2	NA	NA
MSTRG.38259.1	RIPK2	GO:0000166(nucleotide binding);GO:0001961(positive regulation of cytokine-mediated signaling pathway);GO:0002250(adaptive immune response);GO:0002376(immune system process);GO:0002827(positive regulation of T-helper 1 type immune response);GO:0004672(protein kinase activity);GO:0004674(protein serine/threonine kinase activity);GO:0005102(signaling receptor binding);GO:0005524(ATP binding);GO:0005…	04621(NOD-like receptor signaling pathway);04722(Neurotrophin signaling pathway);05152(Tuberculosis)
MSTRG.11575.1	MRPL17	GO:0003735(structural constituent of ribosome);GO:0005622(intracellular);GO:0005739(mitochondrion);GO:0005762(mitochondrial large ribosomal subunit);GO:0005840(ribosome);GO:0006412(translation);GO:0019904(protein domain specific binding)	03010(Ribosome)
MSTRG.11575.1	ENSOARG00000016510	GO:0005525(GTP binding)	NA
MSTRG.5878.1	ENSOARG00000006032	GO:0016020(membrane)	NA
MSTRG.5878.1	ENSOARG00000022634	NA	NA
MSTRG.29925.1	IFRD1	GO:0005634(nucleus);GO:0005737(cytoplasm);GO:0014706(striated muscle tissue development);GO:0030517(negative regulation of axon extension);GO:0042692(muscle cell differentiation);GO:0043403(skeletal muscle tissue regeneration);GO:0048671(negative regulation of collateral sprouting)	NA
MSTRG.29925.1	LSMEM1	GO:0005829(cytosol);GO:0016020(membrane);GO:0016021(integral component of membrane)	NA
MSTRG.20049.1	ENSOARG00000013856	GO:0016020(membrane);GO:0016021(integral component of membrane)	04144(Endocytosis);04145(Phagosome);04218(Cellular senescence);04514(Cell adhesion molecules (CAMs));04612(Antigen processing and presentation);04650(Natural killer cell mediated cytotoxicity);04940(Type I diabetes mellitus);05163(Human cytomegalovirus infection);05165(Human papillomavirus infection);05166(Human T-cell leukemia virus 1 infection);05167(Kaposi sarcoma-associated herpesvirus infect…
MSTRG.20049.1	ENSOARG00000014069	GO:0002376(immune system process);GO:0002474(antigen processing and presentation of peptide antigen via MHC class I);GO:0006955(immune response);GO:0016020(membrane);GO:0016021(integral component of membrane);GO:0019882(antigen processing and presentation);GO:0042612(MHC class I protein complex)	NA
MSTRG.20049.1	ABCF1	GO:0000166(nucleotide binding);GO:0005524(ATP binding);GO:0005829(cytosol);GO:0016887(ATPase activity)	NA
MSTRG.20049.1	MIR877	NA	NA
MSTRG.20049.1	TRIM39	GO:0005515(protein binding);GO:0005739(mitochondrion);GO:0005829(cytosol);GO:0008270(zinc ion binding);GO:0042802(identical protein binding);GO:0046872(metal ion binding);GO:2000059(negative regulation of ubiquitin-dependent protein catabolic process);GO:2001235(positive regulation of apoptotic signaling pathway)	NA
MSTRG.20049.1	ENSOARG00000013856	GO:0016020(membrane);GO:0016021(integral component of membrane)	04144(Endocytosis);04145(Phagosome);04218(Cellular senescence);04514(Cell adhesion molecules (CAMs));04612(Antigen processing and presentation);04650(Natural killer cell mediated cytotoxicity);04940(Type I diabetes mellitus);05163(Human cytomegalovirus infection);05165(Human papillomavirus infection);05166(Human T-cell leukemia virus 1 infection);05167(Kaposi sarcoma-associated herpesvirus infect…
MSTRG.20049.1	RF00100	NA	NA
MSTRG.27269.1	KITLG	GO:0001755(neural crest cell migration);GO:0002687(positive regulation of leukocyte migration);GO:0002763(positive regulation of myeloid leukocyte differentiation);GO:0005125(cytokine activity);GO:0005173(stem cell factor receptor binding);GO:0005615(extracellular space);GO:0005737(cytoplasm);GO:0005886(plasma membrane);GO:0007155(cell adhesion);GO:0008083(growth factor activity);GO:0008284(posit…	04010(MAPK signaling pathway);04014(Ras signaling pathway);04015(Rap1 signaling pathway);04072(Phospholipase D signaling pathway);04151(PI3K-Akt signaling pathway);04640(Hematopoietic cell lineage);04916(Melanogenesis);05200(Pathways in cancer)
MSTRG.27269.1	KITLG	GO:0001755(neural crest cell migration);GO:0002687(positive regulation of leukocyte migration);GO:0002763(positive regulation of myeloid leukocyte differentiation);GO:0005125(cytokine activity);GO:0005173(stem cell factor receptor binding);GO:0005615(extracellular space);GO:0005737(cytoplasm);GO:0005886(plasma membrane);GO:0007155(cell adhesion);GO:0008083(growth factor activity);GO:0008284(posit…	04010(MAPK signaling pathway);04014(Ras signaling pathway);04015(Rap1 signaling pathway);04072(Phospholipase D signaling pathway);04151(PI3K-Akt signaling pathway);04640(Hematopoietic cell lineage);04916(Melanogenesis);05200(Pathways in cancer)
MSTRG.6504.1	MFSD11	GO:0016020(membrane);GO:0016021(integral component of membrane)	NA
MSTRG.6504.1	RF02271	NA	NA
MSTRG.6504.1	METTL23	GO:0005634(nucleus);GO:0005737(cytoplasm);GO:0008134(transcription factor binding);GO:0031072(heat shock protein binding);GO:0032991(protein-containing complex);GO:0045944(positive regulation of transcription by RNA polymerase II);GO:0050890(cognition)	NA
MSTRG.6504.1	JMJD6	GO:0001568(blood vessel development);GO:0001822(kidney development);GO:0002040(sprouting angiogenesis);GO:0003713(transcription coactivator activity);GO:0003723(RNA binding);GO:0003727(single-stranded RNA binding);GO:0005506(iron ion binding);GO:0005634(nucleus);GO:0005654(nucleoplasm);GO:0005730(nucleolus);GO:0005737(cytoplasm);GO:0005829(cytosol);GO:0005886(plasma membrane);GO:0006482(protein d…	NA
MSTRG.6504.1	ENSOARG00000006700	NA	NA
MSTRG.13842.1	PIK3IP1	GO:0014067(negative regulation of phosphatidylinositol 3-kinase signaling);GO:0016020(membrane);GO:0016021(integral component of membrane);GO:0036313(phosphatidylinositol 3-kinase catalytic subunit binding);GO:0043553(negative regulation of phosphatidylinositol 3-kinase activity)	NA
MSTRG.13842.1	PATZ1	GO:0000978(RNA polymerase II proximal promoter sequence-specific DNA binding);GO:0001228(DNA-binding transcription activator activity, RNA polymerase II-specific);GO:0003676(nucleic acid binding);GO:0003677(DNA binding);GO:0003682(chromatin binding);GO:0005515(protein binding);GO:0005634(nucleus);GO:0005654(nucleoplasm);GO:0006355(regulation of transcription, DNA-templated);GO:0007283(spermatogen…	NA
MSTRG.13842.1	LIMK2	GO:0004672(protein kinase activity);GO:0005515(protein binding);GO:0005524(ATP binding);GO:0005634(nucleus);GO:0005737(cytoplasm);GO:0005801(cis-Golgi network);GO:0006468(protein phosphorylation);GO:0007283(spermatogenesis);GO:0046872(metal ion binding);GO:0046982(protein heterodimerization activity);GO:0060322(head development);GO:0061303(cornea development in camera-type eye)	04360(Axon guidance);04666(Fc gamma R-mediated phagocytosis);04810(Regulation of actin cytoskeleton);05170(Human immunodeficiency virus 1 infection)
MSTRG.13842.1	ENSOARG00000010261	NA	NA
MSTRG.33117.1	BANK1	GO:0005102(signaling receptor binding);GO:0009617(response to bacterium);GO:0042113(B cell activation);GO:0043410(positive regulation of MAPK cascade);GO:0045947(negative regulation of translational initiation);GO:0050731(positive regulation of peptidyl-tyrosine phosphorylation);GO:0050869(negative regulation of B cell activation);GO:0051898(negative regulation of protein kinase B signaling);GO:1…	NA
MSTRG.37562.1	PLAG1	GO:0000978(RNA polymerase II proximal promoter sequence-specific DNA binding);GO:0001228(DNA-binding transcription activator activity, RNA polymerase II-specific);GO:0003676(nucleic acid binding);GO:0006351(transcription, DNA-templated);GO:0010628(positive regulation of gene expression);GO:0010629(negative regulation of gene expression);GO:0016607(nuclear speck);GO:0022612(gland morphogenesis);GO…	NA
MSTRG.37562.1	ENSOARG00000014889	GO:0003723(RNA binding);GO:0003735(structural constituent of ribosome);GO:0005622(intracellular);GO:0005840(ribosome);GO:0006412(translation);GO:0015935(small ribosomal subunit)	03010(Ribosome)
MSTRG.37562.1	RF00003	NA	NA
MSTRG.37562.1	RF01277	NA	NA
MSTRG.37562.1	ENSOARG00000020180	GO:0004672(protein kinase activity);GO:0005524(ATP binding);GO:0006468(protein phosphorylation)	NA
MSTRG.14667.1	FBXO33	GO:0019005(SCF ubiquitin ligase complex);GO:0031146(SCF-dependent proteasomal ubiquitin-dependent protein catabolic process)	NA
MSTRG.14667.1	RF00015	NA	NA
MSTRG.34298.1	RGS12	GO:0005515(protein binding);GO:0005634(nucleus);GO:0005730(nucleolus);GO:0005829(cytosol);GO:0007165(signal transduction);GO:0030695(GTPase regulator activity);GO:0050790(regulation of catalytic activity)	NA
MSTRG.34298.1	LRPAP1	GO:0002091(negative regulation of receptor internalization);GO:0005768(endosome);GO:0005783(endoplasmic reticulum);GO:0005793(endoplasmic reticulum-Golgi intermediate compartment);GO:0005794(Golgi apparatus);GO:0005801(cis-Golgi network);GO:0005886(plasma membrane);GO:0008201(heparin binding);GO:0010916(negative regulation of very-low-density lipoprotein particle clearance);GO:0032091(negative re…	04979(Cholesterol metabolism)
MSTRG.34298.1	ENSOARG00000013494	GO:0004252(serine-type endopeptidase activity);GO:0006508(proteolysis)	NA
MSTRG.34298.1	ENSOARG00000013502	GO:0019901(protein kinase binding);GO:0061098(positive regulation of protein tyrosine kinase activity)	NA
MSTRG.34298.1	LRPAP1	GO:0002091(negative regulation of receptor internalization);GO:0005768(endosome);GO:0005783(endoplasmic reticulum);GO:0005793(endoplasmic reticulum-Golgi intermediate compartment);GO:0005794(Golgi apparatus);GO:0005801(cis-Golgi network);GO:0005886(plasma membrane);GO:0008201(heparin binding);GO:0010916(negative regulation of very-low-density lipoprotein particle clearance);GO:0032091(negative re…	04979(Cholesterol metabolism)
MSTRG.34298.1	ENSOARG00000013472	NA	NA
MSTRG.25729.1	DNMT3A	GO:0000122(negative regulation of transcription by RNA polymerase II);GO:0000775(chromosome, centromeric region);GO:0000791(euchromatin);GO:0000792(heterochromatin);GO:0000978(RNA polymerase II proximal promoter sequence-specific DNA binding);GO:0001741(XY body);GO:0003677(DNA binding);GO:0003682(chromatin binding);GO:0003886(DNA (cytosine-5-)-methyltransferase activity);GO:0005634(nucleus);GO:00…	00270(Cysteine and methionine metabolism);05206(MicroRNAs in cancer)
MSTRG.17828.1	RBM45	GO:0003676(nucleic acid binding);GO:0003723(RNA binding);GO:0005634(nucleus);GO:0005737(cytoplasm)	NA
MSTRG.17828.1	ENSOARG00000019843	NA	NA
MSTRG.17828.1	ENSOARG00000017378	GO:0004114(3',5'-cyclic-nucleotide phosphodiesterase activity);GO:0005515(protein binding);GO:0007165(signal transduction);GO:0008081(phosphoric diester hydrolase activity);GO:0016787(hydrolase activity);GO:0046872(metal ion binding)	00230(Purine metabolism);04934(Cushing syndrome);05032(Morphine addiction)
MSTRG.17828.1	ENSOARG00000017357	GO:0005739(mitochondrion);GO:0009055(electron transfer activity);GO:0020037(heme binding);GO:0022900(electron transport chain);GO:0042743(hydrogen peroxide metabolic process);GO:0046872(metal ion binding);GO:0055114(oxidation-reduction process);GO:0070469(respirasome);GO:2001244(positive regulation of intrinsic apoptotic signaling pathway)	01524(Platinum drug resistance);04115(p53 signaling pathway);04210(Apoptosis);04215(Apoptosis - multiple species);04932(Non-alcoholic fatty liver disease (NAFLD));05010(Alzheimer disease);05012(Parkinson disease);05014(Amyotrophic lateral sclerosis (ALS));05016(Huntington disease);05134(Legionellosis);05145(Toxoplasmosis);05152(Tuberculosis);05160(Hepatitis C);05161(Hepatitis B);05162(Measles);05…
MSTRG.3290.3	TNFSF10	GO:0005125(cytokine activity);GO:0005164(tumor necrosis factor receptor binding);GO:0005515(protein binding);GO:0005615(extracellular space);GO:0006955(immune response);GO:0008270(zinc ion binding);GO:0010469(regulation of signaling receptor activity);GO:0016020(membrane);GO:0016021(integral component of membrane);GO:0032813(tumor necrosis factor receptor superfamily binding);GO:0042802(identical…	04060(Cytokine-cytokine receptor interaction);04068(FoxO signaling pathway);04210(Apoptosis);04217(Necroptosis);04650(Natural killer cell mediated cytotoxicity);05164(Influenza A)
MSTRG.3290.3	GHSR	GO:0001616(growth hormone secretagogue receptor activity);GO:0004930(G protein-coupled receptor activity);GO:0007165(signal transduction);GO:0007186(G protein-coupled receptor signaling pathway);GO:0008154(actin polymerization or depolymerization);GO:0008343(adult feeding behavior);GO:0009725(response to hormone);GO:0009755(hormone-mediated signaling pathway);GO:0009986(cell surface);GO:0016020(m…	04024(cAMP signaling pathway);04080(Neuroactive ligand-receptor interaction)
MSTRG.11510.1	SCUBE2	GO:0005509(calcium ion binding)	NA
MSTRG.11510.1	SCUBE2	GO:0005509(calcium ion binding)	NA
MSTRG.39849.1	ENSOARG00000002121	NA	NA
MSTRG.39849.1	ENSOARG00000002068	NA	NA
MSTRG.39849.1	ENSOARG00000002103	NA	NA
MSTRG.39849.1	RF00002	NA	NA
MSTRG.39849.1	ENSOARG00000002121	NA	NA
MSTRG.39849.1	RF00002	NA	NA
MSTRG.39849.1	ENSOARG00000002068	NA	NA
MSTRG.7991.1	CCDC3	GO:0005783(endoplasmic reticulum);GO:0010804(negative regulation of tumor necrosis factor-mediated signaling pathway)	NA
MSTRG.789.1	TYW3	NA	NA
MSTRG.789.1	CRYZ	GO:0003730(mRNA 3'-UTR binding);GO:0003960(NADPH:quinone reductase activity);GO:0005829(cytosol);GO:0008270(zinc ion binding);GO:0016491(oxidoreductase activity);GO:0042178(xenobiotic catabolic process);GO:0051289(protein homotetramerization);GO:0055114(oxidation-reduction process);GO:0070402(NADPH binding)	NA
MSTRG.1650.1	THEM4	GO:0005739(mitochondrion);GO:0005829(cytosol);GO:0006631(fatty acid metabolic process);GO:0016290(palmitoyl-CoA hydrolase activity);GO:0043491(protein kinase B signaling);GO:1902108(regulation of mitochondrial membrane permeability involved in apoptotic process)	NA
MSTRG.1650.1	ENSOARG00000021056	NA	NA
MSTRG.1650.1	RORC	GO:0000122(negative regulation of transcription by RNA polymerase II);GO:0000978(RNA polymerase II proximal promoter sequence-specific DNA binding);GO:0001227(DNA-binding transcription repressor activity, RNA polymerase II-specific);GO:0003677(DNA binding);GO:0003700(DNA-binding transcription factor activity);GO:0003707(steroid hormone receptor activity);GO:0004879(nuclear receptor activity);GO:0…	04659(Th17 cell differentiation);04710(Circadian rhythm);05321(Inflammatory bowel disease (IBD))
MSTRG.1650.1	ENSOARG00000021065	NA	NA
MSTRG.1650.1	ENSOARG00000023783	NA	NA
MSTRG.1650.1	THEM5	GO:0005759(mitochondrial matrix);GO:0016290(palmitoyl-CoA hydrolase activity);GO:0035336(long-chain fatty-acyl-CoA metabolic process);GO:0035965(cardiolipin acyl-chain remodeling)	00062(Fatty acid elongation)
MSTRG.23636.1	HSPB1	GO:0001932(regulation of protein phosphorylation);GO:0005080(protein kinase C binding);GO:0005634(nucleus);GO:0005737(cytoplasm);GO:0005886(plasma membrane);GO:0006469(negative regulation of protein kinase activity);GO:0008426(protein kinase C inhibitor activity);GO:0009615(response to virus);GO:0019901(protein kinase binding);GO:0030018(Z disc);GO:0032731(positive regulation of interleukin-1 bet…	04010(MAPK signaling pathway);04370(VEGF signaling pathway);05146(Amoebiasis)
MSTRG.23636.1	SRRM3	NA	NA
MSTRG.23636.1	YWHAG	GO:0005080(protein kinase C binding);GO:0005159(insulin-like growth factor receptor binding);GO:0005623(cell);GO:0006605(protein targeting);GO:0019904(protein domain specific binding);GO:0042802(identical protein binding);GO:0045664(regulation of neuron differentiation);GO:0048167(regulation of synaptic plasticity)	NA
MSTRG.16365.1	ENSOARG00000024900	NA	NA
MSTRG.16365.1	ENSOARG00000022445	NA	NA
MSTRG.16365.1	ENSOARG00000024900	NA	NA
MSTRG.15689.1	PCBP4	GO:0003676(nucleic acid binding);GO:0003723(RNA binding);GO:0003730(mRNA 3'-UTR binding);GO:0005829(cytosol);GO:0043488(regulation of mRNA stability)	NA
MSTRG.15689.1	RPL29	GO:0003735(structural constituent of ribosome);GO:0005622(intracellular);GO:0005840(ribosome);GO:0006412(translation)	03010(Ribosome)
MSTRG.15689.1	RRP9	GO:0005515(protein binding);GO:0005730(nucleolus);GO:0006364(rRNA processing);GO:0031428(box C/D snoRNP complex);GO:0034511(U3 snoRNA binding)	NA
MSTRG.15689.1	ENSOARG00000006615	GO:0003950(NAD+ ADP-ribosyltransferase activity);GO:0006302(double-strand break repair);GO:0006471(protein ADP-ribosylation);GO:0016740(transferase activity);GO:0016757(transferase activity, transferring glycosyl groups)	NA
MSTRG.15689.1	ABHD14B	GO:0005634(nucleus);GO:0005730(nucleolus);GO:0005829(cytosol);GO:0016787(hydrolase activity);GO:0045944(positive regulation of transcription by RNA polymerase II)	NA
MSTRG.15689.1	ABHD14A	NA	NA
MSTRG.15689.1	ENSOARG00000006651	GO:0003950(NAD+ ADP-ribosyltransferase activity);GO:0006302(double-strand break repair);GO:0006471(protein ADP-ribosylation)	NA
MSTRG.15689.1	RF00015	NA	NA
MSTRG.15689.1	ENSOARG00000006608	NA	NA
MSTRG.15689.1	IQCF2	GO:0005515(protein binding)	NA
MSTRG.15689.1	IQCF1	GO:0001669(acrosomal vesicle);GO:0005515(protein binding)	NA
MSTRG.15689.1	IQCF5	GO:0005515(protein binding)	NA
MSTRG.18986.1	FARSB	GO:0000166(nucleotide binding);GO:0000287(magnesium ion binding);GO:0003723(RNA binding);GO:0004826(phenylalanine-tRNA ligase activity);GO:0005524(ATP binding);GO:0005737(cytoplasm);GO:0006432(phenylalanyl-tRNA aminoacylation);GO:0009328(phenylalanine-tRNA ligase complex);GO:0051290(protein heterotetramerization)	00970(Aminoacyl-tRNA biosynthesis)
MSTRG.18986.1	ENSOARG00000019776	GO:0004370(glycerol kinase activity);GO:0005975(carbohydrate metabolic process);GO:0006072(glycerol-3-phosphate metabolic process);GO:0016301(kinase activity);GO:0016310(phosphorylation);GO:0016740(transferase activity);GO:0016773(phosphotransferase activity, alcohol group as acceptor)	NA
MSTRG.18986.1	ENSOARG00000021255	NA	NA
MSTRG.18986.1	ENSOARG00000020354	GO:0016747(transferase activity, transferring acyl groups other than amino-acyl groups)	NA
MSTRG.30448.1	ENSOARG00000024352	NA	NA
MSTRG.7332.1	ERRFI1	GO:0005737(cytoplasm);GO:0005829(cytosol);GO:0007175(negative regulation of epidermal growth factor-activated receptor activity);GO:0019901(protein kinase binding);GO:0031234(extrinsic component of cytoplasmic side of plasma membrane);GO:0031953(negative regulation of protein autophosphorylation);GO:0042059(negative regulation of epidermal growth factor receptor signaling pathway);GO:0043589(skin…	NA
MSTRG.14318.1	CEMIP	GO:0004415(hyalurononglucosaminidase activity);GO:0005540(hyaluronic acid binding);GO:0005737(cytoplasm);GO:0005783(endoplasmic reticulum);GO:0005886(plasma membrane);GO:0007605(sensory perception of sound);GO:0010800(positive regulation of peptidyl-threonine phosphorylation);GO:0030214(hyaluronan catabolic process);GO:0030335(positive regulation of cell migration);GO:0030665(clathrin-coated vesi…	NA
MSTRG.35851.1	SLC10A1	GO:0008508(bile acid:sodium symporter activity);GO:0015721(bile acid and bile salt transport);GO:0016020(membrane);GO:0016021(integral component of membrane)	04976(Bile secretion);05161(Hepatitis B)
MSTRG.35851.1	ENSOARG00000021188	NA	NA
MSTRG.35851.1	SLC10A1	GO:0008508(bile acid:sodium symporter activity);GO:0015721(bile acid and bile salt transport);GO:0016020(membrane);GO:0016021(integral component of membrane)	04976(Bile secretion);05161(Hepatitis B)
MSTRG.3613.1	PLSCR4	GO:0005886(plasma membrane);GO:0019899(enzyme binding);GO:0042609(CD4 receptor binding);GO:0071222(cellular response to lipopolysaccharide)	NA
MSTRG.3613.1	PLOD2	GO:0001666(response to hypoxia);GO:0005506(iron ion binding);GO:0008475(procollagen-lysine 5-dioxygenase activity);GO:0016491(oxidoreductase activity);GO:0016705(oxidoreductase activity, acting on paired donors, with incorporation or reduction of molecular oxygen);GO:0017185(peptidyl-lysine hydroxylation);GO:0031418(L-ascorbic acid binding);GO:0046872(metal ion binding);GO:0046947(hydroxylysine b…	00310(Lysine degradation)
MSTRG.9962.1	ZNF507	GO:0003676(nucleic acid binding)	NA
MSTRG.9962.1	ENSOARG00000024275	NA	NA
MSTRG.39238.1	CLIC2	GO:0004602(glutathione peroxidase activity);GO:0005254(chloride channel activity);GO:0005515(protein binding);GO:0005737(cytoplasm);GO:0010880(regulation of release of sequestered calcium ion into cytosol by sarcoplasmic reticulum);GO:0051099(positive regulation of binding);GO:0060315(negative regulation of ryanodine-sensitive calcium-release channel activity);GO:0098869(cellular oxidant detoxifi…	NA
MSTRG.39238.1	ENSOARG00000006295	NA	NA
MSTRG.39238.1	ENSOARG00000003693	GO:0003735(structural constituent of ribosome);GO:0005840(ribosome);GO:0006412(translation)	NA
MSTRG.39238.1	RAB39B	GO:0003924(GTPase activity);GO:0005525(GTP binding);GO:0005794(Golgi apparatus);GO:0010506(regulation of autophagy);GO:0031489(myosin V binding);GO:0031982(vesicle);GO:0043005(neuron projection)	NA
MSTRG.28140.1	CHST11	GO:0000139(Golgi membrane);GO:0001537(N-acetylgalactosamine 4-O-sulfotransferase activity);GO:0002063(chondrocyte development);GO:0005794(Golgi apparatus);GO:0005975(carbohydrate metabolic process);GO:0007585(respiratory gaseous exchange);GO:0008146(sulfotransferase activity);GO:0009791(post-embryonic development);GO:0016021(integral component of membrane);GO:0016051(carbohydrate biosynthetic pro…	00532(Glycosaminoglycan biosynthesis - chondroitin sulfate / dermatan sulfate)
MSTRG.28140.1	TXNRD1	GO:0001650(fibrillar center);GO:0001707(mesoderm formation);GO:0004791(thioredoxin-disulfide reductase activity);GO:0005623(cell);GO:0005634(nucleus);GO:0005654(nucleoplasm);GO:0005737(cytoplasm);GO:0005829(cytosol);GO:0007369(gastrulation);GO:0008283(cell population proliferation);GO:0009055(electron transfer activity);GO:0016491(oxidoreductase activity);GO:0016668(oxidoreductase activity, actin…	00450(Selenocompound metabolism);05200(Pathways in cancer);05225(Hepatocellular carcinoma)
MSTRG.22831.1	FLYWCH2	NA	NA
MSTRG.36082.3	GSTA1	GO:0004364(glutathione transferase activity);GO:0005515(protein binding)	00480(Glutathione metabolism);00980(Metabolism of xenobiotics by cytochrome P450);00982(Drug metabolism - cytochrome P450);00983(Drug metabolism - other enzymes);01524(Platinum drug resistance);05200(Pathways in cancer);05204(Chemical carcinogenesis);05225(Hepatocellular carcinoma);05418(Fluid shear stress and atherosclerosis)
MSTRG.3785.1	CDV3	GO:0005829(cytosol);GO:0005886(plasma membrane)	NA
MSTRG.3785.1	TOPBP1	GO:0000794(condensed nuclear chromosome);GO:0001673(male germ cell nucleus);GO:0005634(nucleus);GO:0005694(chromosome);GO:0006974(cellular response to DNA damage stimulus);GO:0010212(response to ionizing radiation);GO:0015629(actin cytoskeleton);GO:0016604(nuclear body);GO:0016605(PML body);GO:0042802(identical protein binding)	03440(Homologous recombination)
MSTRG.3785.1	CDV3	GO:0005829(cytosol);GO:0005886(plasma membrane)	NA
MSTRG.3785.1	ENSOARG00000008623	GO:0000166(nucleotide binding);GO:0003746(translation elongation factor activity);GO:0003924(GTPase activity);GO:0005525(GTP binding);GO:0006414(translational elongation)	NA
MSTRG.3785.1	RF00096	NA	NA
MSTRG.3785.1	RF00001	NA	NA
MSTRG.27528.1	CACNB3	GO:0005245(voltage-gated calcium channel activity);GO:0005515(protein binding);GO:0005891(voltage-gated calcium channel complex);GO:0006816(calcium ion transport);GO:0016020(membrane);GO:0050852(T cell receptor signaling pathway);GO:0070588(calcium ion transmembrane transport)	04010(MAPK signaling pathway);04260(Cardiac muscle contraction);04261(Adrenergic signaling in cardiomyocytes);04921(Oxytocin signaling pathway);05410(Hypertrophic cardiomyopathy (HCM));05412(Arrhythmogenic right ventricular cardiomyopathy (ARVC));05414(Dilated cardiomyopathy (DCM))
MSTRG.27528.1	FKBP11	GO:0000413(protein peptidyl-prolyl isomerization);GO:0003755(peptidyl-prolyl cis-trans isomerase activity);GO:0016020(membrane);GO:0016021(integral component of membrane);GO:0016853(isomerase activity)	NA
MSTRG.27528.1	RND1	GO:0000166(nucleotide binding);GO:0003924(GTPase activity);GO:0005102(signaling receptor binding);GO:0005525(GTP binding);GO:0005622(intracellular);GO:0005886(plasma membrane);GO:0005912(adherens junction);GO:0007015(actin filament organization);GO:0007162(negative regulation of cell adhesion);GO:0007264(small GTPase mediated signal transduction);GO:0015629(actin cytoskeleton);GO:0016322(neuron r…	04360(Axon guidance)
MSTRG.27528.1	PRKAG1	GO:0004672(protein kinase activity);GO:0005634(nucleus);GO:0006468(protein phosphorylation);GO:0010628(positive regulation of gene expression);GO:0019901(protein kinase binding);GO:0032559(adenyl ribonucleotide binding);GO:0051170(import into nucleus);GO:0071900(regulation of protein serine/threonine kinase activity)	04068(FoxO signaling pathway);04152(AMPK signaling pathway);04211(Longevity regulating pathway);04213(Longevity regulating pathway - multiple species);04371(Apelin signaling pathway);04530(Tight junction);04710(Circadian rhythm);04714(Thermogenesis);04910(Insulin signaling pathway);04920(Adipocytokine signaling pathway);04921(Oxytocin signaling pathway);04922(Glucagon signaling pathway);04931(Ins…
MSTRG.27528.1	DDX23	GO:0003676(nucleic acid binding);GO:0005524(ATP binding);GO:0005634(nucleus);GO:0005682(U5 snRNP);GO:0005730(nucleolus);GO:0071013(catalytic step 2 spliceosome)	03040(Spliceosome)
MSTRG.27528.1	ENSOARG00000019064	GO:0000166(nucleotide binding);GO:0005102(signaling receptor binding);GO:0005525(GTP binding);GO:0005576(extracellular region);GO:0007275(multicellular organism development);GO:0016055(Wnt signaling pathway)	NA
MSTRG.27528.1	ENSOARG00000024179	NA	NA
MSTRG.27528.1	ENSOARG00000017647	NA	NA
MSTRG.27528.1	CACNB3	GO:0005245(voltage-gated calcium channel activity);GO:0005515(protein binding);GO:0005891(voltage-gated calcium channel complex);GO:0006816(calcium ion transport);GO:0016020(membrane);GO:0050852(T cell receptor signaling pathway);GO:0070588(calcium ion transmembrane transport)	04010(MAPK signaling pathway);04260(Cardiac muscle contraction);04261(Adrenergic signaling in cardiomyocytes);04921(Oxytocin signaling pathway);05410(Hypertrophic cardiomyopathy (HCM));05412(Arrhythmogenic right ventricular cardiomyopathy (ARVC));05414(Dilated cardiomyopathy (DCM))
MSTRG.27528.1	CCDC65	GO:0003352(regulation of cilium movement);GO:0005858(axonemal dynein complex);GO:0060271(cilium assembly);GO:0070286(axonemal dynein complex assembly)	NA
MSTRG.27528.1	WNT1	GO:0000578(embryonic axis specification);GO:0001658(branching involved in ureteric bud morphogenesis);GO:0001934(positive regulation of protein phosphorylation);GO:0005102(signaling receptor binding);GO:0005125(cytokine activity);GO:0005576(extracellular region);GO:0005737(cytoplasm);GO:0007267(cell-cell signaling);GO:0007275(multicellular organism development);GO:0007520(myoblast fusion);GO:0008…	04150(mTOR signaling pathway);04310(Wnt signaling pathway);04390(Hippo signaling pathway);04550(Signaling pathways regulating pluripotency of stem cells);04916(Melanogenesis);04934(Cushing syndrome);05165(Human papillomavirus infection);05200(Pathways in cancer);05205(Proteoglycans in cancer);05217(Basal cell carcinoma);05224(Breast cancer);05225(Hepatocellular carcinoma);05226(Gastric cancer)
MSTRG.27528.1	PRKAG1	GO:0004672(protein kinase activity);GO:0005634(nucleus);GO:0006468(protein phosphorylation);GO:0010628(positive regulation of gene expression);GO:0019901(protein kinase binding);GO:0032559(adenyl ribonucleotide binding);GO:0051170(import into nucleus);GO:0071900(regulation of protein serine/threonine kinase activity)	04068(FoxO signaling pathway);04152(AMPK signaling pathway);04211(Longevity regulating pathway);04213(Longevity regulating pathway - multiple species);04371(Apelin signaling pathway);04530(Tight junction);04710(Circadian rhythm);04714(Thermogenesis);04910(Insulin signaling pathway);04920(Adipocytokine signaling pathway);04921(Oxytocin signaling pathway);04922(Glucagon signaling pathway);04931(Ins…
MSTRG.27528.1	ENSOARG00000016941	GO:0000166(nucleotide binding);GO:0005525(GTP binding)	NA
MSTRG.16366.1	ENSOARG00000024900	NA	NA
MSTRG.16366.1	ENSOARG00000022445	NA	NA
MSTRG.16366.1	ENSOARG00000024900	NA	NA
MSTRG.34580.1	HOMER1	GO:0003009(skeletal muscle contraction);GO:0005737(cytoplasm);GO:0005886(plasma membrane);GO:0014069(postsynaptic density);GO:0016020(membrane);GO:0030018(Z disc);GO:0030424(axon);GO:0043005(neuron projection);GO:0043034(costamere);GO:0044325(ion channel binding);GO:0045177(apical part of cell);GO:0048148(behavioral response to cocaine);GO:0048741(skeletal muscle fiber development);GO:0048875(che…	04068(FoxO signaling pathway);04724(Glutamatergic synapse)
MSTRG.3854.1	ENSOARG00000009070	NA	NA
MSTRG.3854.1	ACKR4	GO:0004930(G protein-coupled receptor activity);GO:0004950(chemokine receptor activity);GO:0005044(scavenger receptor activity);GO:0006898(receptor-mediated endocytosis);GO:0006935(chemotaxis);GO:0007165(signal transduction);GO:0007186(G protein-coupled receptor signaling pathway);GO:0016020(membrane);GO:0016021(integral component of membrane);GO:0019956(chemokine binding);GO:0070098(chemokine-me…	04060(Cytokine-cytokine receptor interaction)
MSTRG.3854.1	DNAJC13	GO:0005829(cytosol);GO:0007032(endosome organization);GO:0010008(endosome membrane);GO:0031901(early endosome membrane);GO:0043231(intracellular membrane-bounded organelle);GO:0071203(WASH complex);GO:1902954(regulation of early endosome to recycling endosome transport);GO:2000641(regulation of early endosome to late endosome transport)	NA
MSTRG.18218.1	STAM2	GO:0005515(protein binding);GO:0005654(nucleoplasm);GO:0005737(cytoplasm);GO:0005829(cytosol);GO:0006886(intracellular protein transport);GO:0043231(intracellular membrane-bounded organelle)	04144(Endocytosis);04630(Jak-STAT signaling pathway)
MSTRG.19339.2	RPS6KA1	GO:0000166(nucleotide binding);GO:0000287(magnesium ion binding);GO:0004672(protein kinase activity);GO:0004674(protein serine/threonine kinase activity);GO:0004712(protein serine/threonine/tyrosine kinase activity);GO:0005524(ATP binding);GO:0005634(nucleus);GO:0005829(cytosol);GO:0006468(protein phosphorylation);GO:0006915(apoptotic process);GO:0016301(kinase activity);GO:0016310(phosphorylatio…	04010(MAPK signaling pathway);04114(Oocyte meiosis);04150(mTOR signaling pathway);04714(Thermogenesis);04720(Long-term potentiation);04722(Neurotrophin signaling pathway);04914(Progesterone-mediated oocyte maturation);04931(Insulin resistance)
MSTRG.19339.2	ENSOARG00000018320	GO:0016567(protein ubiquitination)	NA
MSTRG.19339.2	DHDDS	GO:0002094(polyprenyltransferase activity);GO:0006489(dolichyl diphosphate biosynthetic process);GO:0016740(transferase activity);GO:0016765(transferase activity, transferring alkyl or aryl (other than methyl) groups);GO:0045547(dehydrodolichyl diphosphate synthase activity);GO:1904423(dehydrodolichyl diphosphate synthase complex)	00900(Terpenoid backbone biosynthesis)
MSTRG.19339.2	LIN28A	GO:0003676(nucleic acid binding);GO:0008270(zinc ion binding)	NA
MSTRG.22286.1	RIOK3	GO:0000166(nucleotide binding);GO:0002376(immune system process);GO:0004674(protein serine/threonine kinase activity);GO:0005524(ATP binding);GO:0006468(protein phosphorylation);GO:0016301(kinase activity);GO:0016310(phosphorylation);GO:0016740(transferase activity);GO:0030490(maturation of SSU-rRNA);GO:0030688(preribosome, small subunit precursor);GO:0032463(negative regulation of protein homool…	NA
MSTRG.22286.1	TMEM241	GO:0016020(membrane);GO:0016021(integral component of membrane)	NA
MSTRG.32105.1	FGF1	GO:0000187(activation of MAPK activity);GO:0001525(angiogenesis);GO:0001759(organ induction);GO:0001934(positive regulation of protein phosphorylation);GO:0005104(fibroblast growth factor receptor binding);GO:0005178(integrin binding);GO:0005576(extracellular region);GO:0005615(extracellular space);GO:0005634(nucleus);GO:0005737(cytoplasm);GO:0005829(cytosol);GO:0005938(cell cortex);GO:0007275(mu…	04010(MAPK signaling pathway);04014(Ras signaling pathway);04015(Rap1 signaling pathway);04151(PI3K-Akt signaling pathway);04390(Hippo signaling pathway);04810(Regulation of actin cytoskeleton);05200(Pathways in cancer);05218(Melanoma);05224(Breast cancer);05226(Gastric cancer)
MSTRG.32105.1	RF00340	NA	NA
MSTRG.32105.1	ENSOARG00000024489	NA	NA
MSTRG.8124.1	KIAA1217	GO:0048706(embryonic skeletal system development)	NA
MSTRG.794.1	RF00279	NA	NA
MSTRG.794.1	RABGGTB	GO:0003824(catalytic activity);GO:0004659(prenyltransferase activity);GO:0004663(Rab geranylgeranyltransferase activity);GO:0005968(Rab-protein geranylgeranyltransferase complex);GO:0016740(transferase activity);GO:0018344(protein geranylgeranylation);GO:0046872(metal ion binding)	NA
MSTRG.794.1	RF00279	NA	NA
MSTRG.794.1	RF00279	NA	NA
MSTRG.37394.1	NDRG1	GO:0005634(nucleus);GO:0005737(cytoplasm);GO:0005813(centrosome);GO:0005829(cytosol);GO:0005874(microtubule);GO:0005886(plasma membrane);GO:0005913(cell-cell adherens junction);GO:0008017(microtubule binding);GO:0008285(negative regulation of cell population proliferation);GO:0015630(microtubule cytoskeleton);GO:0017137(Rab GTPase binding);GO:0030330(DNA damage response, signal transduction by p5…	NA
MSTRG.14949.1	TDRD9	GO:0000166(nucleotide binding);GO:0003676(nucleic acid binding);GO:0004386(helicase activity);GO:0005524(ATP binding);GO:0005634(nucleus);GO:0005737(cytoplasm);GO:0007140(male meiotic nuclear division);GO:0007141(male meiosis I);GO:0007283(spermatogenesis);GO:0009566(fertilization);GO:0010529(negative regulation of transposition);GO:0016787(hydrolase activity);GO:0016887(ATPase activity);GO:00345…	NA
MSTRG.14949.1	RD3L	NA	NA
MSTRG.14949.1	ENSOARG00000006510	NA	NA
MSTRG.14949.1	ATP5MPL	GO:0005739(mitochondrion)	NA
MSTRG.31542.3	CSNK1G3	GO:0000166(nucleotide binding);GO:0004672(protein kinase activity);GO:0004674(protein serine/threonine kinase activity);GO:0005524(ATP binding);GO:0006468(protein phosphorylation);GO:0018105(peptidyl-serine phosphorylation)	04340(Hedgehog signaling pathway)
MSTRG.31542.3	CSNK1G3	GO:0000166(nucleotide binding);GO:0004672(protein kinase activity);GO:0004674(protein serine/threonine kinase activity);GO:0005524(ATP binding);GO:0006468(protein phosphorylation);GO:0018105(peptidyl-serine phosphorylation)	04340(Hedgehog signaling pathway)
MSTRG.9300.1	ENSOARG00000006663	NA	NA
MSTRG.25900.3	ENSOARG00000019759	GO:0005515(protein binding);GO:0005635(nuclear envelope);GO:0006355(regulation of transcription, DNA-templated);GO:0016363(nuclear matrix)	NA
MSTRG.25900.3	ENSOARG00000019744	GO:0008380(RNA splicing)	NA
MSTRG.25900.3	MXD1	GO:0000122(negative regulation of transcription by RNA polymerase II);GO:0000790(nuclear chromatin);GO:0000978(RNA polymerase II proximal promoter sequence-specific DNA binding);GO:0001227(DNA-binding transcription repressor activity, RNA polymerase II-specific);GO:0005654(nucleoplasm);GO:0005739(mitochondrion);GO:0005829(cytosol);GO:0046983(protein dimerization activity)	NA
MSTRG.19632.1	ENSOARG00000007573	GO:0000166(nucleotide binding);GO:0001916(positive regulation of T cell mediated cytotoxicity);GO:0002237(response to molecule of bacterial origin);GO:0002481(antigen processing and presentation of exogenous protein antigen via MHC class Ib, TAP-dependent);GO:0002485(antigen processing and presentation of endogenous peptide antigen via MHC class I via ER pathway, TAP-dependent);GO:0002489(antigen…	02010(ABC transporters);04145(Phagosome);04612(Antigen processing and presentation);05163(Human cytomegalovirus infection);05168(Herpes simplex virus 1 infection);05169(Epstein-Barr virus infection);05170(Human immunodeficiency virus 1 infection);05340(Primary immunodeficiency)
MSTRG.17342.1	RF02045	NA	NA
MSTRG.17342.1	ENSOARG00000008864	NA	NA
MSTRG.23441.1	KCTD7	GO:0005515(protein binding);GO:0005737(cytoplasm);GO:0005886(plasma membrane);GO:0030007(cellular potassium ion homeostasis);GO:0032411(positive regulation of transporter activity);GO:0051260(protein homooligomerization);GO:0060081(membrane hyperpolarization);GO:0090461(glutamate homeostasis)	NA
MSTRG.23441.1	ENSOARG00000010507	GO:0001933(negative regulation of protein phosphorylation);GO:0002686(negative regulation of leukocyte migration);GO:0003677(DNA binding);GO:0008270(zinc ion binding);GO:0016567(protein ubiquitination);GO:0031982(vesicle);GO:0033004(negative regulation of mast cell activation);GO:0043305(negative regulation of mast cell degranulation);GO:0046580(negative regulation of Ras protein signal transduct…	NA
MSTRG.3901.1	ENSOARG00000015732	GO:0005515(protein binding)	NA
MSTRG.36305.1	MAN1A1	GO:0000139(Golgi membrane);GO:0003824(catalytic activity);GO:0004571(mannosyl-oligosaccharide 1,2-alpha-mannosidase activity);GO:0005509(calcium ion binding);GO:0005793(endoplasmic reticulum-Golgi intermediate compartment);GO:0005794(Golgi apparatus);GO:0005829(cytosol);GO:0008152(metabolic process);GO:0016020(membrane);GO:0016787(hydrolase activity);GO:0016798(hydrolase activity, acting on glyco…	00510(N-Glycan biosynthesis);04141(Protein processing in endoplasmic reticulum)
MSTRG.27077.1	ENSOARG00000016632	GO:0003723(RNA binding);GO:0003735(structural constituent of ribosome);GO:0006412(translation);GO:0015934(large ribosomal subunit)	NA
MSTRG.2880.1	PARP14	GO:0003676(nucleic acid binding);GO:0003950(NAD+ ADP-ribosyltransferase activity);GO:0005737(cytoplasm);GO:0005829(cytosol);GO:0006471(protein ADP-ribosylation);GO:0008270(zinc ion binding);GO:0010629(negative regulation of gene expression);GO:0016740(transferase activity);GO:0016757(transferase activity, transferring glycosyl groups);GO:0019899(enzyme binding);GO:0042531(positive regulation of t…	NA
MSTRG.2880.1	DTX3L	GO:0002230(positive regulation of defense response to virus by host);GO:0004842(ubiquitin-protein transferase activity);GO:0004857(enzyme inhibitor activity);GO:0005634(nucleus);GO:0005654(nucleoplasm);GO:0005737(cytoplasm);GO:0005764(lysosome);GO:0005769(early endosome);GO:0005829(cytosol);GO:0006302(double-strand break repair);GO:0006511(ubiquitin-dependent protein catabolic process);GO:0006974…	04330(Notch signaling pathway)
MSTRG.2880.1	PARP9	GO:0000122(negative regulation of transcription by RNA polymerase II);GO:0002230(positive regulation of defense response to virus by host);GO:0003714(transcription corepressor activity);GO:0003950(NAD+ ADP-ribosyltransferase activity);GO:0004857(enzyme inhibitor activity);GO:0005634(nucleus);GO:0005654(nucleoplasm);GO:0005737(cytoplasm);GO:0005739(mitochondrion);GO:0005829(cytosol);GO:0006302(dou…	NA
MSTRG.2880.1	RF00026	NA	NA
MSTRG.2880.1	PARP9	GO:0000122(negative regulation of transcription by RNA polymerase II);GO:0002230(positive regulation of defense response to virus by host);GO:0003714(transcription corepressor activity);GO:0003950(NAD+ ADP-ribosyltransferase activity);GO:0004857(enzyme inhibitor activity);GO:0005634(nucleus);GO:0005654(nucleoplasm);GO:0005737(cytoplasm);GO:0005739(mitochondrion);GO:0005829(cytosol);GO:0006302(dou…	NA
MSTRG.2880.1	HSPBAP1	NA	NA
MSTRG.2880.1	HSPBAP1	NA	NA
MSTRG.17846.1	NFE2L2	GO:0000785(chromatin);GO:0000980(RNA polymerase II distal enhancer sequence-specific DNA binding);GO:0001102(RNA polymerase II activating transcription factor binding);GO:0001228(DNA-binding transcription activator activity, RNA polymerase II-specific);GO:0003677(DNA binding);GO:0003700(DNA-binding transcription factor activity);GO:0005634(nucleus);GO:0005654(nucleoplasm);GO:0005737(cytoplasm);GO…	04141(Protein processing in endoplasmic reticulum);05200(Pathways in cancer);05225(Hepatocellular carcinoma);05418(Fluid shear stress and atherosclerosis)
MSTRG.17846.1	NFE2L2	GO:0000785(chromatin);GO:0000980(RNA polymerase II distal enhancer sequence-specific DNA binding);GO:0001102(RNA polymerase II activating transcription factor binding);GO:0001228(DNA-binding transcription activator activity, RNA polymerase II-specific);GO:0003677(DNA binding);GO:0003700(DNA-binding transcription factor activity);GO:0005634(nucleus);GO:0005654(nucleoplasm);GO:0005737(cytoplasm);GO…	04141(Protein processing in endoplasmic reticulum);05200(Pathways in cancer);05225(Hepatocellular carcinoma);05418(Fluid shear stress and atherosclerosis)
MSTRG.17846.1	ENSOARG00000017415	NA	NA
MSTRG.5857.1	PPP1R9B	GO:0001932(regulation of protein phosphorylation);GO:0003779(actin binding);GO:0005515(protein binding);GO:0007015(actin filament organization);GO:0008157(protein phosphatase 1 binding);GO:0016358(dendrite development);GO:0019722(calcium-mediated signaling);GO:0030175(filopodium);GO:0030864(cortical actin cytoskeleton);GO:0042127(regulation of cell population proliferation);GO:0050804(modulation …	NA
MSTRG.5857.1	PDK2	GO:0004672(protein kinase activity);GO:0004740(pyruvate dehydrogenase (acetyl-transferring) kinase activity);GO:0005524(ATP binding);GO:0005654(nucleoplasm);GO:0005739(mitochondrion);GO:0005829(cytosol);GO:0005967(mitochondrial pyruvate dehydrogenase complex);GO:0006111(regulation of gluconeogenesis);GO:0006468(protein phosphorylation);GO:0006885(regulation of pH);GO:0008286(insulin receptor sign…	NA
MSTRG.5857.1	SGCA	GO:0005509(calcium ion binding);GO:0005886(plasma membrane);GO:0005911(cell-cell junction);GO:0016011(dystroglycan complex);GO:0016012(sarcoglycan complex);GO:0016020(membrane);GO:0016021(integral component of membrane);GO:0042383(sarcolemma);GO:0045121(membrane raft)	05410(Hypertrophic cardiomyopathy (HCM));05412(Arrhythmogenic right ventricular cardiomyopathy (ARVC));05414(Dilated cardiomyopathy (DCM));05416(Viral myocarditis)
MSTRG.5857.1	ENSOARG00000005125	GO:0000786(nucleosome);GO:0003677(DNA binding);GO:0005634(nucleus);GO:0006334(nucleosome assembly)	NA
MSTRG.5857.1	SAMD14	GO:0005515(protein binding)	NA
MSTRG.39291.1	FLNA	GO:0001664(G protein-coupled receptor binding);GO:0003779(actin binding);GO:0005515(protein binding);GO:0005634(nucleus);GO:0005730(nucleolus);GO:0005737(cytoplasm);GO:0005829(cytosol);GO:0005886(plasma membrane);GO:0005911(cell-cell junction);GO:0007195(adenylate cyclase-inhibiting dopamine receptor signaling pathway);GO:0008134(transcription factor binding);GO:0015459(potassium channel regulato…	04010(MAPK signaling pathway);04510(Focal adhesion);05132(Salmonella infection);05205(Proteoglycans in cancer)
MSTRG.39291.1	EMD	GO:0003779(actin binding);GO:0005634(nucleus);GO:0005635(nuclear envelope);GO:0005637(nuclear inner membrane);GO:0005640(nuclear outer membrane);GO:0005654(nucleoplasm);GO:0005737(cytoplasm);GO:0005783(endoplasmic reticulum);GO:0016020(membrane);GO:0016021(integral component of membrane);GO:0031616(spindle pole centrosome);GO:0031965(nuclear membrane);GO:0032541(cortical endoplasmic reticulum);GO…	05410(Hypertrophic cardiomyopathy (HCM));05412(Arrhythmogenic right ventricular cardiomyopathy (ARVC));05414(Dilated cardiomyopathy (DCM))
MSTRG.39291.1	TAZ	GO:0005739(mitochondrion);GO:0006644(phospholipid metabolic process);GO:0006936(muscle contraction);GO:0007507(heart development);GO:0007519(skeletal muscle tissue development);GO:0016020(membrane);GO:0016021(integral component of membrane);GO:0016746(transferase activity, transferring acyl groups);GO:0030097(hemopoiesis);GO:0032049(cardiolipin biosynthetic process);GO:0032981(mitochondrial respi…	00564(Glycerophospholipid metabolism)
MSTRG.39291.1	RF00156	NA	NA
MSTRG.39291.1	RPL10	GO:0003735(structural constituent of ribosome);GO:0005622(intracellular);GO:0005840(ribosome);GO:0006412(translation);GO:0006417(regulation of translation);GO:0007275(multicellular organism development);GO:0022625(cytosolic large ribosomal subunit);GO:0045182(translation regulator activity);GO:1990403(embryonic brain development)	03010(Ribosome)
MSTRG.39291.1	TAZ	GO:0005739(mitochondrion);GO:0006644(phospholipid metabolic process);GO:0006936(muscle contraction);GO:0007507(heart development);GO:0007519(skeletal muscle tissue development);GO:0016020(membrane);GO:0016021(integral component of membrane);GO:0016746(transferase activity, transferring acyl groups);GO:0030097(hemopoiesis);GO:0032049(cardiolipin biosynthetic process);GO:0032981(mitochondrial respi…	00564(Glycerophospholipid metabolism)
MSTRG.39291.1	DNASE1L1	GO:0004536(deoxyribonuclease activity);GO:0005783(endoplasmic reticulum);GO:0006308(DNA catabolic process);GO:0016020(membrane);GO:0016021(integral component of membrane)	NA
MSTRG.18273.1	RIF1	GO:0000122(negative regulation of transcription by RNA polymerase II);GO:0000723(telomere maintenance);GO:0000781(chromosome, telomeric region);GO:0000790(nuclear chromatin);GO:0000793(condensed chromosome);GO:0001939(female pronucleus);GO:0001940(male pronucleus);GO:0005634(nucleus);GO:0005886(plasma membrane);GO:0006348(chromatin silencing at telomere);GO:0006974(cellular response to DNA damage…	04550(Signaling pathways regulating pluripotency of stem cells)
MSTRG.34134.1	THAP9	GO:0003676(nucleic acid binding);GO:0003677(DNA binding);GO:0004803(transposase activity);GO:0006310(DNA recombination);GO:0006313(transposition, DNA-mediated);GO:0015074(DNA integration);GO:0043565(sequence-specific DNA binding)	NA
MSTRG.34134.1	LIN54	NA	04218(Cellular senescence)
MSTRG.32254.1	ZNF300	GO:0001228(DNA-binding transcription activator activity, RNA polymerase II-specific);GO:0003676(nucleic acid binding);GO:0005622(intracellular);GO:0005634(nucleus);GO:0005730(nucleolus);GO:0006355(regulation of transcription, DNA-templated);GO:0043565(sequence-specific DNA binding);GO:0045944(positive regulation of transcription by RNA polymerase II);GO:0046872(metal ion binding)	05168(Herpes simplex virus 1 infection)
MSTRG.11413.1	ENSOARG00000006267	GO:0005179(hormone activity);GO:0005576(extracellular region);GO:0010469(regulation of signaling receptor activity)	NA
MSTRG.18265.2	NEB	GO:0003779(actin binding);GO:0005515(protein binding);GO:0030018(Z disc);GO:0043292(contractile fiber)	NA
MSTRG.18265.2	ARL5A	GO:0000166(nucleotide binding);GO:0005525(GTP binding);GO:1903292(protein localization to Golgi membrane)	NA
MSTRG.18265.2	NEB	GO:0003779(actin binding);GO:0005515(protein binding);GO:0030018(Z disc);GO:0043292(contractile fiber)	NA
MSTRG.21017.3	RF01956	NA	NA
MSTRG.21017.3	RF01957	NA	NA
MSTRG.21017.3	RF01955	NA	NA
MSTRG.21017.3	RF01684	NA	NA
MSTRG.21017.3	RF01684	NA	NA
MSTRG.21017.3	RF01871	NA	NA
MSTRG.27711.1	MDM1	GO:0005634(nucleus);GO:0005813(centrosome);GO:0005814(centriole);GO:0005829(cytosol);GO:0008017(microtubule binding);GO:0045494(photoreceptor cell maintenance);GO:0046600(negative regulation of centriole replication)	NA
MSTRG.27711.1	IL22	GO:0005576(extracellular region)	04060(Cytokine-cytokine receptor interaction);04630(Jak-STAT signaling pathway);04659(Th17 cell differentiation);05321(Inflammatory bowel disease (IBD))
MSTRG.27711.1	IL26	GO:0005125(cytokine activity);GO:0005615(extracellular space);GO:0005829(cytosol);GO:0010469(regulation of signaling receptor activity);GO:0032874(positive regulation of stress-activated MAPK cascade);GO:0045944(positive regulation of transcription by RNA polymerase II);GO:0046427(positive regulation of receptor signaling pathway via JAK-STAT);GO:0050680(negative regulation of epithelial cell pro…	04060(Cytokine-cytokine receptor interaction)
MSTRG.27711.1	ENSOARG00000001742	NA	NA
MSTRG.27711.1	MDM1	GO:0005634(nucleus);GO:0005813(centrosome);GO:0005814(centriole);GO:0005829(cytosol);GO:0008017(microtubule binding);GO:0045494(photoreceptor cell maintenance);GO:0046600(negative regulation of centriole replication)	NA
MSTRG.18581.1	STAT1	GO:0000981(DNA-binding transcription factor activity, RNA polymerase II-specific);GO:0001937(negative regulation of endothelial cell proliferation);GO:0003677(DNA binding);GO:0003700(DNA-binding transcription factor activity);GO:0005634(nucleus);GO:0005730(nucleolus);GO:0005737(cytoplasm);GO:0006355(regulation of transcription, DNA-templated);GO:0006357(regulation of transcription by RNA polymera…	04062(Chemokine signaling pathway);04217(Necroptosis);04380(Osteoclast differentiation);04620(Toll-like receptor signaling pathway);04621(NOD-like receptor signaling pathway);04625(C-type lectin receptor signaling pathway);04630(Jak-STAT signaling pathway);04658(Th1 and Th2 cell differentiation);04659(Th17 cell differentiation);04917(Prolactin signaling pathway);04919(Thyroid hormone signaling pa…
MSTRG.18581.1	GLS	GO:0001967(suckling behavior);GO:0002087(regulation of respiratory gaseous exchange by neurological system process);GO:0004359(glutaminase activity);GO:0005515(protein binding);GO:0005739(mitochondrion);GO:0006537(glutamate biosynthetic process);GO:0006541(glutamine metabolic process);GO:0006543(glutamine catabolic process);GO:0007268(chemical synaptic transmission);GO:0051289(protein homotetrame…	00220(Arginine biosynthesis);00250(Alanine, aspartate and glutamate metabolism);00471(D-Glutamine and D-glutamate metabolism);04724(Glutamatergic synapse);04727(GABAergic synapse);04964(Proximal tubule bicarbonate reclamation);05206(MicroRNAs in cancer);05230(Central carbon metabolism in cancer)
MSTRG.18581.1	STAT1	GO:0000981(DNA-binding transcription factor activity, RNA polymerase II-specific);GO:0001937(negative regulation of endothelial cell proliferation);GO:0003677(DNA binding);GO:0003700(DNA-binding transcription factor activity);GO:0005634(nucleus);GO:0005730(nucleolus);GO:0005737(cytoplasm);GO:0006355(regulation of transcription, DNA-templated);GO:0006357(regulation of transcription by RNA polymera…	04062(Chemokine signaling pathway);04217(Necroptosis);04380(Osteoclast differentiation);04620(Toll-like receptor signaling pathway);04621(NOD-like receptor signaling pathway);04625(C-type lectin receptor signaling pathway);04630(Jak-STAT signaling pathway);04658(Th1 and Th2 cell differentiation);04659(Th17 cell differentiation);04917(Prolactin signaling pathway);04919(Thyroid hormone signaling pa…
MSTRG.18581.1	GLS	GO:0001967(suckling behavior);GO:0002087(regulation of respiratory gaseous exchange by neurological system process);GO:0004359(glutaminase activity);GO:0005515(protein binding);GO:0005739(mitochondrion);GO:0006537(glutamate biosynthetic process);GO:0006541(glutamine metabolic process);GO:0006543(glutamine catabolic process);GO:0007268(chemical synaptic transmission);GO:0051289(protein homotetrame…	00220(Arginine biosynthesis);00250(Alanine, aspartate and glutamate metabolism);00471(D-Glutamine and D-glutamate metabolism);04724(Glutamatergic synapse);04727(GABAergic synapse);04964(Proximal tubule bicarbonate reclamation);05206(MicroRNAs in cancer);05230(Central carbon metabolism in cancer)
MSTRG.16362.1	ENSOARG00000024900	NA	NA
MSTRG.16362.1	ENSOARG00000022445	NA	NA
MSTRG.16362.1	ENSOARG00000024900	NA	NA
MSTRG.22257.1	SS18	GO:0000226(microtubule cytoskeleton organization);GO:0000902(cell morphogenesis);GO:0003713(transcription coactivator activity);GO:0005881(cytoplasmic microtubule);GO:0007010(cytoskeleton organization);GO:0016514(SWI/SNF complex);GO:0030374(nuclear receptor transcription coactivator activity);GO:0035556(intracellular signal transduction);GO:0042493(response to drug);GO:0045944(positive regulation…	05202(Transcriptional misregulation in cancer)
MSTRG.22257.1	SS18	GO:0000226(microtubule cytoskeleton organization);GO:0000902(cell morphogenesis);GO:0003713(transcription coactivator activity);GO:0005881(cytoplasmic microtubule);GO:0007010(cytoskeleton organization);GO:0016514(SWI/SNF complex);GO:0030374(nuclear receptor transcription coactivator activity);GO:0035556(intracellular signal transduction);GO:0042493(response to drug);GO:0045944(positive regulation…	05202(Transcriptional misregulation in cancer)
MSTRG.22257.1	PSMA8	GO:0000502(proteasome complex);GO:0004175(endopeptidase activity);GO:0004298(threonine-type endopeptidase activity);GO:0005634(nucleus);GO:0005737(cytoplasm);GO:0005839(proteasome core complex);GO:0006508(proteolysis);GO:0006511(ubiquitin-dependent protein catabolic process);GO:0008233(peptidase activity);GO:0016787(hydrolase activity);GO:0019773(proteasome core complex, alpha-subunit complex);GO…	03050(Proteasome)
MSTRG.3625.1	DIPK2A	GO:0000139(Golgi membrane);GO:0005576(extracellular region);GO:0005615(extracellular space);GO:0014066(regulation of phosphatidylinositol 3-kinase signaling);GO:0030126(COPI vesicle coat);GO:0030137(COPI-coated vesicle);GO:0034392(negative regulation of smooth muscle cell apoptotic process);GO:0060038(cardiac muscle cell proliferation)	NA
MSTRG.3625.1	RF00026	NA	NA
MSTRG.36202.9	HMGN3	GO:0000785(chromatin);GO:0003682(chromatin binding);GO:0005634(nucleus);GO:0006357(regulation of transcription by RNA polymerase II);GO:0031492(nucleosomal DNA binding);GO:0045944(positive regulation of transcription by RNA polymerase II);GO:0051091(positive regulation of DNA-binding transcription factor activity);GO:0061178(regulation of insulin secretion involved in cellular response to glucose…	NA
MSTRG.20392.1	SNRNP48	GO:0005654(nucleoplasm);GO:0005689(U12-type spliceosomal complex);GO:0005829(cytosol)	NA
MSTRG.20392.1	RF00026	NA	NA
MSTRG.20392.1	DSP	GO:0001533(cornified envelope);GO:0002934(desmosome organization);GO:0003223(ventricular compact myocardium morphogenesis);GO:0005080(protein kinase C binding);GO:0005198(structural molecule activity);GO:0005515(protein binding);GO:0005856(cytoskeleton);GO:0005882(intermediate filament);GO:0005886(plasma membrane);GO:0005911(cell-cell junction);GO:0014704(intercalated disc);GO:0016323(basolateral…	05412(Arrhythmogenic right ventricular cardiomyopathy (ARVC))
MSTRG.31687.1	RMND5B	GO:0005515(protein binding);GO:0005829(cytosol)	NA
MSTRG.31687.1	PHYKPL	GO:0003824(catalytic activity);GO:0008483(transaminase activity);GO:0030170(pyridoxal phosphate binding);GO:0042802(identical protein binding)	00310(Lysine degradation)
MSTRG.31687.1	NHP2	GO:0003723(RNA binding);GO:0005697(telomerase holoenzyme complex);GO:0007004(telomere maintenance via telomerase);GO:0031429(box H/ACA snoRNP complex);GO:0034513(box H/ACA snoRNA binding);GO:0070034(telomerase RNA binding);GO:0090661(box H/ACA telomerase RNP complex)	03008(Ribosome biogenesis in eukaryotes)
MSTRG.31687.1	HNRNPAB	GO:0003676(nucleic acid binding);GO:0003723(RNA binding);GO:0005654(nucleoplasm);GO:1990904(ribonucleoprotein complex)	NA
MSTRG.23824.1	SLC29A4	GO:0005337(nucleoside transmembrane transporter activity);GO:0008504(monoamine transmembrane transporter activity);GO:0015844(monoamine transport);GO:0016020(membrane);GO:0016021(integral component of membrane);GO:0055085(transmembrane transport);GO:1901642(nucleoside transmembrane transport)	NA
MSTRG.23824.1	WIPI2	GO:0000045(autophagosome assembly);GO:0000407(phagophore assembly site);GO:0005515(protein binding);GO:0005654(nucleoplasm);GO:0005776(autophagosome);GO:0005829(cytosol);GO:0006914(autophagy);GO:0009267(cellular response to starvation);GO:0016020(membrane);GO:0032266(phosphatidylinositol-3-phosphate binding);GO:0032991(protein-containing complex);GO:0034045(phagophore assembly site membrane);GO:0…	04136(Autophagy - other);04140(Autophagy - animal)
MSTRG.38928.1	TBC1D25	GO:0005096(GTPase activator activity);GO:0005776(autophagosome);GO:0043547(positive regulation of GTPase activity);GO:1901096(regulation of autophagosome maturation)	NA
MSTRG.38928.1	ENSOARG00000012341	GO:0000247(C-8 sterol isomerase activity);GO:0016020(membrane);GO:0016021(integral component of membrane);GO:0016125(sterol metabolic process);GO:0016126(sterol biosynthetic process);GO:0030097(hemopoiesis);GO:0047750(cholestenol delta-isomerase activity)	00100(Steroid biosynthesis)
MSTRG.38928.1	PORCN	GO:0005783(endoplasmic reticulum);GO:0006497(protein lipidation);GO:0009100(glycoprotein metabolic process);GO:0016020(membrane);GO:0016021(integral component of membrane);GO:0016055(Wnt signaling pathway);GO:0017147(Wnt-protein binding);GO:0030176(integral component of endoplasmic reticulum membrane);GO:0032281(AMPA glutamate receptor complex);GO:0045234(protein palmitoleylation);GO:0060070(cano…	04310(Wnt signaling pathway)
MSTRG.38928.1	RBM3	GO:0003676(nucleic acid binding);GO:0003723(RNA binding);GO:0005654(nucleoplasm);GO:0005730(nucleolus)	NA
MSTRG.38928.1	ENSOARG00000012432	GO:0001510(RNA methylation);GO:0002128(tRNA nucleoside ribose methylation);GO:0002181(cytoplasmic translation);GO:0005737(cytoplasm);GO:0008033(tRNA processing);GO:0008168(methyltransferase activity);GO:0008175(tRNA methyltransferase activity);GO:0016740(transferase activity);GO:0032259(methylation)	NA
MSTRG.2635.1	PLCXD2	GO:0006629(lipid metabolic process);GO:0008081(phosphoric diester hydrolase activity)	NA
MSTRG.2635.1	PHLDB2	GO:0000226(microtubule cytoskeleton organization);GO:0005829(cytosol);GO:0005886(plasma membrane);GO:0005925(focal adhesion);GO:0010470(regulation of gastrulation);GO:0010717(regulation of epithelial to mesenchymal transition);GO:0031252(cell leading edge);GO:0045111(intermediate filament cytoskeleton);GO:0045180(basal cortex);GO:0045184(establishment of protein localization);GO:0051497(negative …	NA
MSTRG.3051.1	CLDN1	GO:0001618(virus receptor activity);GO:0005198(structural molecule activity);GO:0005886(plasma membrane);GO:0005887(integral component of plasma membrane);GO:0005923(bicellular tight junction);GO:0016020(membrane);GO:0016021(integral component of membrane);GO:0016323(basolateral plasma membrane);GO:0016324(apical plasma membrane);GO:0016328(lateral plasma membrane);GO:0016338(calcium-independent …	04514(Cell adhesion molecules (CAMs));04530(Tight junction);04670(Leukocyte transendothelial migration);05160(Hepatitis C)
MSTRG.19038.2	IRS1	GO:0001784(phosphotyrosine residue binding);GO:0005070(SH3/SH2 adaptor activity);GO:0005158(insulin receptor binding);GO:0005159(insulin-like growth factor receptor binding);GO:0005634(nucleus);GO:0005829(cytosol);GO:0005886(plasma membrane);GO:0005901(caveola);GO:0008286(insulin receptor signaling pathway);GO:0010907(positive regulation of glucose metabolic process);GO:0014065(phosphatidylinosit…	04022(cGMP-PKG signaling pathway);04068(FoxO signaling pathway);04140(Autophagy - animal);04150(mTOR signaling pathway);04151(PI3K-Akt signaling pathway);04152(AMPK signaling pathway);04211(Longevity regulating pathway);04213(Longevity regulating pathway - multiple species);04722(Neurotrophin signaling pathway);04910(Insulin signaling pathway);04920(Adipocytokine signaling pathway);04923(Regulati…
MSTRG.19038.2	IRS1	GO:0001784(phosphotyrosine residue binding);GO:0005070(SH3/SH2 adaptor activity);GO:0005158(insulin receptor binding);GO:0005159(insulin-like growth factor receptor binding);GO:0005634(nucleus);GO:0005829(cytosol);GO:0005886(plasma membrane);GO:0005901(caveola);GO:0008286(insulin receptor signaling pathway);GO:0010907(positive regulation of glucose metabolic process);GO:0014065(phosphatidylinosit…	04022(cGMP-PKG signaling pathway);04068(FoxO signaling pathway);04140(Autophagy - animal);04150(mTOR signaling pathway);04151(PI3K-Akt signaling pathway);04152(AMPK signaling pathway);04211(Longevity regulating pathway);04213(Longevity regulating pathway - multiple species);04722(Neurotrophin signaling pathway);04910(Insulin signaling pathway);04920(Adipocytokine signaling pathway);04923(Regulati…
MSTRG.21464.1	MARCH5	GO:0000209(protein polyubiquitination);GO:0004842(ubiquitin-protein transferase activity);GO:0005739(mitochondrion);GO:0005741(mitochondrial outer membrane);GO:0005783(endoplasmic reticulum);GO:0005789(endoplasmic reticulum membrane);GO:0008270(zinc ion binding);GO:0016020(membrane);GO:0016021(integral component of membrane);GO:0046872(metal ion binding);GO:0051020(GTPase binding);GO:0051865(prot…	NA
MSTRG.39047.1	ENSOARG00000017126	GO:0003677(DNA binding);GO:0004674(protein serine/threonine kinase activity);GO:0005515(protein binding);GO:0005634(nucleus);GO:0005669(transcription factor TFIID complex);GO:0006352(DNA-templated transcription, initiation);GO:0006355(regulation of transcription, DNA-templated);GO:0006468(protein phosphorylation)	03022(Basal transcription factors)
MSTRG.39047.1	ENSOARG00000005867	GO:0000166(nucleotide binding);GO:0003924(GTPase activity);GO:0005525(GTP binding);GO:0005622(intracellular);GO:0007264(small GTPase mediated signal transduction)	NA
MSTRG.39047.1	RF00026	NA	NA
MSTRG.3858.2	ENSOARG00000009070	NA	NA
MSTRG.3858.2	ACPP	GO:0003993(acid phosphatase activity);GO:0005615(extracellular space);GO:0005886(plasma membrane);GO:0006144(purine nucleobase metabolic process);GO:0006772(thiamine metabolic process);GO:0008253(5'-nucleotidase activity);GO:0009117(nucleotide metabolic process);GO:0012506(vesicle membrane);GO:0016020(membrane);GO:0016021(integral component of membrane);GO:0016311(dephosphorylation);GO:0016791(ph…	NA
MSTRG.33022.1	LRIT3	GO:0005515(protein binding);GO:0007601(visual perception);GO:0016020(membrane);GO:0016021(integral component of membrane);GO:0040036(regulation of fibroblast growth factor receptor signaling pathway)	NA
MSTRG.33022.1	RRH	GO:0004930(G protein-coupled receptor activity);GO:0007165(signal transduction);GO:0007186(G protein-coupled receptor signaling pathway);GO:0007601(visual perception);GO:0009881(photoreceptor activity);GO:0016020(membrane);GO:0016021(integral component of membrane);GO:0018298(protein-chromophore linkage);GO:0050896(response to stimulus)	NA
MSTRG.33022.1	GAR1	GO:0000784(nuclear chromosome, telomeric region);GO:0001522(pseudouridine synthesis);GO:0001650(fibrillar center);GO:0003723(RNA binding);GO:0005634(nucleus);GO:0005697(telomerase holoenzyme complex);GO:0005730(nucleolus);GO:0006364(rRNA processing);GO:0007004(telomere maintenance via telomerase);GO:0031429(box H/ACA snoRNP complex);GO:0034513(box H/ACA snoRNA binding);GO:0042254(ribosome biogene…	03008(Ribosome biogenesis in eukaryotes)
MSTRG.33022.1	LRIT3	GO:0005515(protein binding);GO:0007601(visual perception);GO:0016020(membrane);GO:0016021(integral component of membrane);GO:0040036(regulation of fibroblast growth factor receptor signaling pathway)	NA
MSTRG.33022.1	RF00001	NA	NA
MSTRG.36733.1	EPB41L2	GO:0003779(actin binding);GO:0005198(structural molecule activity);GO:0005634(nucleus);GO:0005654(nucleoplasm);GO:0005856(cytoskeleton);GO:0005886(plasma membrane);GO:0008092(cytoskeletal protein binding);GO:0008180(COP9 signalosome);GO:0030054(cell junction);GO:0030507(spectrin binding);GO:0030866(cortical actin cytoskeleton organization);GO:0042731(PH domain binding);GO:0099738(cell cortex regi…	NA
MSTRG.36733.1	EPB41L2	GO:0003779(actin binding);GO:0005198(structural molecule activity);GO:0005634(nucleus);GO:0005654(nucleoplasm);GO:0005856(cytoskeleton);GO:0005886(plasma membrane);GO:0008092(cytoskeletal protein binding);GO:0008180(COP9 signalosome);GO:0030054(cell junction);GO:0030507(spectrin binding);GO:0030866(cortical actin cytoskeleton organization);GO:0042731(PH domain binding);GO:0099738(cell cortex regi…	NA
MSTRG.36687.1	RF00001	NA	NA
MSTRG.36687.1	ARHGAP18	GO:0005096(GTPase activator activity);GO:0005737(cytoplasm);GO:0005829(cytosol);GO:0005886(plasma membrane);GO:0007165(signal transduction);GO:0007264(small GTPase mediated signal transduction);GO:0008360(regulation of cell shape);GO:0016607(nuclear speck);GO:0030833(regulation of actin filament polymerization);GO:0032956(regulation of actin cytoskeleton organization);GO:0043547(positive regulati…	NA
MSTRG.19401.3	SRRM1	GO:0006397(mRNA processing);GO:0016607(nuclear speck);GO:0071013(catalytic step 2 spliceosome)	03013(RNA transport);03015(mRNA surveillance pathway)
MSTRG.19401.3	ENSOARG00000025165	GO:0005739(mitochondrion);GO:0009055(electron transfer activity);GO:0020037(heme binding);GO:0022900(electron transport chain);GO:0046872(metal ion binding);GO:0055114(oxidation-reduction process);GO:0070469(respirasome)	NA
MSTRG.19401.3	NCMAP	GO:0005887(integral component of plasma membrane);GO:0016020(membrane);GO:0016021(integral component of membrane);GO:0019911(structural constituent of myelin sheath);GO:0031641(regulation of myelination);GO:0033270(paranode region of axon);GO:0043220(Schmidt-Lanterman incisure)	NA
MSTRG.27272.1	KITLG	GO:0001755(neural crest cell migration);GO:0002687(positive regulation of leukocyte migration);GO:0002763(positive regulation of myeloid leukocyte differentiation);GO:0005125(cytokine activity);GO:0005173(stem cell factor receptor binding);GO:0005615(extracellular space);GO:0005737(cytoplasm);GO:0005886(plasma membrane);GO:0007155(cell adhesion);GO:0008083(growth factor activity);GO:0008284(posit…	04010(MAPK signaling pathway);04014(Ras signaling pathway);04015(Rap1 signaling pathway);04072(Phospholipase D signaling pathway);04151(PI3K-Akt signaling pathway);04640(Hematopoietic cell lineage);04916(Melanogenesis);05200(Pathways in cancer)
MSTRG.27272.1	KITLG	GO:0001755(neural crest cell migration);GO:0002687(positive regulation of leukocyte migration);GO:0002763(positive regulation of myeloid leukocyte differentiation);GO:0005125(cytokine activity);GO:0005173(stem cell factor receptor binding);GO:0005615(extracellular space);GO:0005737(cytoplasm);GO:0005886(plasma membrane);GO:0007155(cell adhesion);GO:0008083(growth factor activity);GO:0008284(posit…	04010(MAPK signaling pathway);04014(Ras signaling pathway);04015(Rap1 signaling pathway);04072(Phospholipase D signaling pathway);04151(PI3K-Akt signaling pathway);04640(Hematopoietic cell lineage);04916(Melanogenesis);05200(Pathways in cancer)
MSTRG.13295.1	ZNF84	GO:0003676(nucleic acid binding);GO:0005622(intracellular);GO:0006355(regulation of transcription, DNA-templated);GO:0046872(metal ion binding)	05168(Herpes simplex virus 1 infection)
MSTRG.13295.1	ZNF26	GO:0003676(nucleic acid binding);GO:0005622(intracellular);GO:0006355(regulation of transcription, DNA-templated);GO:0046872(metal ion binding)	NA
MSTRG.13295.1	ZNF605	GO:0003676(nucleic acid binding);GO:0005622(intracellular);GO:0006355(regulation of transcription, DNA-templated);GO:0046872(metal ion binding)	05168(Herpes simplex virus 1 infection)
MSTRG.17703.1	FAM171B	GO:0016020(membrane);GO:0016021(integral component of membrane)	NA
MSTRG.17703.1	ITGAV	GO:0001525(angiogenesis);GO:0001568(blood vessel development);GO:0001846(opsonin binding);GO:0001968(fibronectin binding);GO:0002020(protease binding);GO:0005080(protein kinase C binding);GO:0005178(integrin binding);GO:0005245(voltage-gated calcium channel activity);GO:0005829(cytosol);GO:0005886(plasma membrane);GO:0005925(focal adhesion);GO:0007155(cell adhesion);GO:0007160(cell-matrix adhesio…	04145(Phagosome);04151(PI3K-Akt signaling pathway);04510(Focal adhesion);04512(ECM-receptor interaction);04514(Cell adhesion molecules (CAMs));04810(Regulation of actin cytoskeleton);04919(Thyroid hormone signaling pathway);05163(Human cytomegalovirus infection);05165(Human papillomavirus infection);05200(Pathways in cancer);05205(Proteoglycans in cancer);05222(Small cell lung cancer);05410(Hyper…
MSTRG.10809.1	MBOAT7	GO:0016020(membrane);GO:0016021(integral component of membrane);GO:0021591(ventricular system development);GO:0021819(layer formation in cerebral cortex);GO:0044233(mitochondria-associated endoplasmic reticulum membrane);GO:0046488(phosphatidylinositol metabolic process);GO:0071617(lysophospholipid acyltransferase activity)	NA
MSTRG.10809.1	ENSOARG00000002753	GO:0003723(RNA binding);GO:0003735(structural constituent of ribosome);GO:0005622(intracellular);GO:0005840(ribosome);GO:0006412(translation);GO:0015935(small ribosomal subunit);GO:0019843(rRNA binding)	03010(Ribosome)
MSTRG.10809.1	TSEN34	GO:0000213(tRNA-intron endonuclease activity);GO:0000214(tRNA-intron endonuclease complex);GO:0000379(tRNA-type intron splice site recognition and cleavage);GO:0003676(nucleic acid binding);GO:0004518(nuclease activity);GO:0005634(nucleus);GO:0006388(tRNA splicing, via endonucleolytic cleavage and ligation);GO:0008033(tRNA processing);GO:0016829(lyase activity);GO:0090305(nucleic acid phosphodies…	NA
MSTRG.10809.1	TMC4	GO:0005887(integral component of plasma membrane);GO:0016020(membrane);GO:0016021(integral component of membrane)	NA
MSTRG.10809.1	ENSOARG00000002700	GO:0016020(membrane);GO:0016021(integral component of membrane)	04380(Osteoclast differentiation)
MSTRG.10809.1	ENSOARG00000002714	NA	NA
MSTRG.28767.1	C1S	GO:0004252(serine-type endopeptidase activity);GO:0005509(calcium ion binding);GO:0006508(proteolysis);GO:0006958(complement activation, classical pathway);GO:0008233(peptidase activity);GO:0016787(hydrolase activity);GO:0042802(identical protein binding)	04610(Complement and coagulation cascades);05133(Pertussis);05150(Staphylococcus aureus infection);05322(Systemic lupus erythematosus)
MSTRG.28767.1	ENSOARG00000025176	GO:0005509(calcium ion binding)	04014(Ras signaling pathway);04015(Rap1 signaling pathway);04020(Calcium signaling pathway);04022(cGMP-PKG signaling pathway);04024(cAMP signaling pathway);04070(Phosphatidylinositol signaling system);04114(Oocyte meiosis);04218(Cellular senescence);04261(Adrenergic signaling in cardiomyocytes);04270(Vascular smooth muscle contraction);04371(Apelin signaling pathway);04625(C-type lectin receptor …
MSTRG.28767.1	C1RL	GO:0004252(serine-type endopeptidase activity);GO:0005615(extracellular space);GO:0006508(proteolysis)	NA
MSTRG.28767.1	PTPN6	GO:0001784(phosphotyrosine residue binding);GO:0002244(hematopoietic progenitor cell differentiation);GO:0002924(negative regulation of humoral immune response mediated by circulating immunoglobulin);GO:0004721(phosphoprotein phosphatase activity);GO:0004725(protein tyrosine phosphatase activity);GO:0005001(transmembrane receptor protein tyrosine phosphatase activity);GO:0005634(nucleus);GO:00057…	04520(Adherens junction);04630(Jak-STAT signaling pathway);04650(Natural killer cell mediated cytotoxicity);04660(T cell receptor signaling pathway);04662(B cell receptor signaling pathway);05140(Leishmaniasis);05205(Proteoglycans in cancer)
MSTRG.28767.1	EMG1	GO:0001824(blastocyst development);GO:0005634(nucleus);GO:0005730(nucleolus);GO:0008168(methyltransferase activity);GO:0017126(nucleologenesis);GO:0031167(rRNA methylation);GO:0032259(methylation);GO:0070037(rRNA (pseudouridine) methyltransferase activity)	03008(Ribosome biogenesis in eukaryotes)
MSTRG.28767.1	C1R	GO:0004252(serine-type endopeptidase activity);GO:0005509(calcium ion binding);GO:0006508(proteolysis);GO:0006958(complement activation, classical pathway);GO:0008233(peptidase activity);GO:0016787(hydrolase activity)	04145(Phagosome);04610(Complement and coagulation cascades);05133(Pertussis);05150(Staphylococcus aureus infection);05322(Systemic lupus erythematosus)
MSTRG.28767.1	ENSOARG00000024507	NA	NA
MSTRG.28767.1	LPCAT3	GO:0016020(membrane);GO:0016021(integral component of membrane);GO:0047184(1-acylglycerophosphocholine O-acyltransferase activity);GO:0097006(regulation of plasma lipoprotein particle levels)	00564(Glycerophospholipid metabolism);04216(Ferroptosis)
MSTRG.28767.1	LPCAT3	GO:0016020(membrane);GO:0016021(integral component of membrane);GO:0047184(1-acylglycerophosphocholine O-acyltransferase activity);GO:0097006(regulation of plasma lipoprotein particle levels)	00564(Glycerophospholipid metabolism);04216(Ferroptosis)
MSTRG.28767.1	RF00026	NA	NA
MSTRG.28767.1	C1R	GO:0004252(serine-type endopeptidase activity);GO:0005509(calcium ion binding);GO:0006508(proteolysis);GO:0006958(complement activation, classical pathway);GO:0008233(peptidase activity);GO:0016787(hydrolase activity)	04145(Phagosome);04610(Complement and coagulation cascades);05133(Pertussis);05150(Staphylococcus aureus infection);05322(Systemic lupus erythematosus)
MSTRG.28767.1	oar-mir-200c	NA	05206(MicroRNAs in cancer)
MSTRG.28767.1	PHB2	GO:0005634(nucleus);GO:0005737(cytoplasm);GO:0005739(mitochondrion);GO:0005741(mitochondrial outer membrane);GO:0005743(mitochondrial inner membrane);GO:0006606(protein import into nucleus);GO:0007005(mitochondrion organization);GO:0007062(sister chromatid cohesion);GO:0008022(protein C-terminus binding);GO:0009986(cell surface);GO:0016020(membrane);GO:0016363(nuclear matrix);GO:0031536(positive …	NA
MSTRG.22566.1	LIPG	GO:0004465(lipoprotein lipase activity);GO:0004620(phospholipase activity);GO:0005515(protein binding);GO:0005576(extracellular region);GO:0005615(extracellular space);GO:0005769(early endosome);GO:0005794(Golgi apparatus);GO:0006629(lipid metabolic process);GO:0008970(phospholipase A1 activity);GO:0009986(cell surface);GO:0010983(positive regulation of high-density lipoprotein particle clearance…	00561(Glycerolipid metabolism);04979(Cholesterol metabolism)
MSTRG.22566.1	RF00151	NA	NA
MSTRG.22566.1	ENSOARG00000003945	GO:0003735(structural constituent of ribosome);GO:0005622(intracellular);GO:0005840(ribosome);GO:0006412(translation);GO:0015934(large ribosomal subunit)	03010(Ribosome)
MSTRG.22566.1	RF00151	NA	NA
MSTRG.22566.1	RF00151	NA	NA
MSTRG.22566.1	RF00151	NA	NA
MSTRG.20102.1	TRIM27	GO:0000122(negative regulation of transcription by RNA polymerase II);GO:0001650(fibrillar center);GO:0002820(negative regulation of adaptive immune response);GO:0004842(ubiquitin-protein transferase activity);GO:0005515(protein binding);GO:0005634(nucleus);GO:0005654(nucleoplasm);GO:0005730(nucleolus);GO:0005737(cytoplasm);GO:0005768(endosome);GO:0005829(cytosol);GO:0006469(negative regulation o…	NA
MSTRG.20102.1	RF00017	NA	NA
MSTRG.20102.1	RF00026	NA	NA
MSTRG.28134.1	CHST11	GO:0000139(Golgi membrane);GO:0001537(N-acetylgalactosamine 4-O-sulfotransferase activity);GO:0002063(chondrocyte development);GO:0005794(Golgi apparatus);GO:0005975(carbohydrate metabolic process);GO:0007585(respiratory gaseous exchange);GO:0008146(sulfotransferase activity);GO:0009791(post-embryonic development);GO:0016021(integral component of membrane);GO:0016051(carbohydrate biosynthetic pro…	00532(Glycosaminoglycan biosynthesis - chondroitin sulfate / dermatan sulfate)
MSTRG.28134.1	TXNRD1	GO:0001650(fibrillar center);GO:0001707(mesoderm formation);GO:0004791(thioredoxin-disulfide reductase activity);GO:0005623(cell);GO:0005634(nucleus);GO:0005654(nucleoplasm);GO:0005737(cytoplasm);GO:0005829(cytosol);GO:0007369(gastrulation);GO:0008283(cell population proliferation);GO:0009055(electron transfer activity);GO:0016491(oxidoreductase activity);GO:0016668(oxidoreductase activity, actin…	00450(Selenocompound metabolism);05200(Pathways in cancer);05225(Hepatocellular carcinoma)
MSTRG.19035.1	RF00015	NA	NA
MSTRG.19035.1	ENSOARG00000024523	NA	NA
MSTRG.36758.1	CCN2	GO:0001502(cartilage condensation);GO:0001503(ossification);GO:0001525(angiogenesis);GO:0001894(tissue homeostasis);GO:0005178(integrin binding);GO:0005515(protein binding);GO:0005576(extracellular region);GO:0007160(cell-matrix adhesion);GO:0007229(integrin-mediated signaling pathway);GO:0008022(protein C-terminus binding);GO:0008201(heparin binding);GO:0008543(fibroblast growth factor receptor …	04371(Apelin signaling pathway);04390(Hippo signaling pathway)
MSTRG.33013.1	LRIT3	GO:0005515(protein binding);GO:0007601(visual perception);GO:0016020(membrane);GO:0016021(integral component of membrane);GO:0040036(regulation of fibroblast growth factor receptor signaling pathway)	NA
MSTRG.33013.1	RRH	GO:0004930(G protein-coupled receptor activity);GO:0007165(signal transduction);GO:0007186(G protein-coupled receptor signaling pathway);GO:0007601(visual perception);GO:0009881(photoreceptor activity);GO:0016020(membrane);GO:0016021(integral component of membrane);GO:0018298(protein-chromophore linkage);GO:0050896(response to stimulus)	NA
MSTRG.33013.1	GAR1	GO:0000784(nuclear chromosome, telomeric region);GO:0001522(pseudouridine synthesis);GO:0001650(fibrillar center);GO:0003723(RNA binding);GO:0005634(nucleus);GO:0005697(telomerase holoenzyme complex);GO:0005730(nucleolus);GO:0006364(rRNA processing);GO:0007004(telomere maintenance via telomerase);GO:0031429(box H/ACA snoRNP complex);GO:0034513(box H/ACA snoRNA binding);GO:0042254(ribosome biogene…	03008(Ribosome biogenesis in eukaryotes)
MSTRG.33013.1	LRIT3	GO:0005515(protein binding);GO:0007601(visual perception);GO:0016020(membrane);GO:0016021(integral component of membrane);GO:0040036(regulation of fibroblast growth factor receptor signaling pathway)	NA
MSTRG.33013.1	RF00001	NA	NA
MSTRG.1319.1	DRAM2	GO:0001917(photoreceptor inner segment);GO:0005737(cytoplasm);GO:0005764(lysosome);GO:0005794(Golgi apparatus);GO:0007601(visual perception);GO:0010506(regulation of autophagy);GO:0016020(membrane);GO:0016021(integral component of membrane);GO:0016324(apical plasma membrane);GO:0043231(intracellular membrane-bounded organelle);GO:0045494(photoreceptor cell maintenance)	NA
MSTRG.34964.1	ENSOARG00000013323	GO:0004930(G protein-coupled receptor activity);GO:0004984(olfactory receptor activity);GO:0005886(plasma membrane);GO:0007165(signal transduction);GO:0007186(G protein-coupled receptor signaling pathway);GO:0007608(sensory perception of smell);GO:0016020(membrane);GO:0016021(integral component of membrane);GO:0050896(response to stimulus);GO:0050911(detection of chemical stimulus involved in sen…	NA
MSTRG.34964.1	ENSOARG00000019805	GO:0004930(G protein-coupled receptor activity);GO:0004984(olfactory receptor activity);GO:0005886(plasma membrane);GO:0007165(signal transduction);GO:0007186(G protein-coupled receptor signaling pathway);GO:0007608(sensory perception of smell);GO:0016020(membrane);GO:0016021(integral component of membrane);GO:0050896(response to stimulus);GO:0050911(detection of chemical stimulus involved in sen…	NA
MSTRG.34964.1	ENSOARG00000019798	GO:0004930(G protein-coupled receptor activity);GO:0004984(olfactory receptor activity);GO:0005886(plasma membrane);GO:0007165(signal transduction);GO:0007186(G protein-coupled receptor signaling pathway);GO:0007608(sensory perception of smell);GO:0016020(membrane);GO:0016021(integral component of membrane);GO:0050896(response to stimulus);GO:0050911(detection of chemical stimulus involved in sen…	NA
MSTRG.14462.1	LOXL1	GO:0005507(copper ion binding);GO:0016641(oxidoreductase activity, acting on the CH-NH2 group of donors, oxygen as acceptor);GO:0055114(oxidation-reduction process)	NA
MSTRG.14462.1	STOML1	GO:0016020(membrane);GO:0016021(integral component of membrane)	NA
MSTRG.35046.1	RF00026	NA	NA
MSTRG.35046.1	FAM98B	GO:0005634(nucleus);GO:0005654(nucleoplasm);GO:0005737(cytoplasm);GO:0006479(protein methylation);GO:0008276(protein methyltransferase activity);GO:0008284(positive regulation of cell population proliferation);GO:0010628(positive regulation of gene expression);GO:0042802(identical protein binding);GO:0043231(intracellular membrane-bounded organelle);GO:0072669(tRNA-splicing ligase complex)	NA
MSTRG.1553.1	MTMR11	GO:0005737(cytoplasm)	NA
MSTRG.1553.1	HIST2H2AB	GO:0000786(nucleosome);GO:0003677(DNA binding);GO:0005634(nucleus);GO:0005694(chromosome);GO:0046982(protein heterodimerization activity)	04217(Necroptosis);05034(Alcoholism);05322(Systemic lupus erythematosus)
MSTRG.1553.1	HIST2H2AC	GO:0000786(nucleosome);GO:0003677(DNA binding);GO:0005634(nucleus);GO:0005694(chromosome);GO:0046982(protein heterodimerization activity)	04217(Necroptosis);05034(Alcoholism);05322(Systemic lupus erythematosus)
MSTRG.1553.1	BOLA1	NA	NA
MSTRG.1553.1	HIST2H2BE	GO:0000786(nucleosome);GO:0002227(innate immune response in mucosa);GO:0003677(DNA binding);GO:0005615(extracellular space);GO:0005634(nucleus);GO:0005654(nucleoplasm);GO:0005694(chromosome);GO:0005829(cytosol);GO:0019731(antibacterial humoral response);GO:0046982(protein heterodimerization activity);GO:0050830(defense response to Gram-positive bacterium);GO:0061844(antimicrobial humoral immune r…	05034(Alcoholism);05203(Viral carcinogenesis);05322(Systemic lupus erythematosus)
MSTRG.1553.1	ENSOARG00000020718	GO:0003676(nucleic acid binding);GO:0003723(RNA binding)	03040(Spliceosome)
MSTRG.1553.1	OTUD7B	GO:0000122(negative regulation of transcription by RNA polymerase II);GO:0002385(mucosal immune response);GO:0003677(DNA binding);GO:0004843(thiol-dependent ubiquitin-specific protease activity);GO:0005634(nucleus);GO:0005737(cytoplasm);GO:0008234(cysteine-type peptidase activity);GO:0008270(zinc ion binding);GO:0016579(protein deubiquitination);GO:0032717(negative regulation of interleukin-8 pro…	NA
MSTRG.1553.1	SV2A	GO:0005215(transporter activity);GO:0005783(endoplasmic reticulum);GO:0005911(cell-cell junction);GO:0006874(cellular calcium ion homeostasis);GO:0007268(chemical synaptic transmission);GO:0008021(synaptic vesicle);GO:0016020(membrane);GO:0016021(integral component of membrane);GO:0016082(synaptic vesicle priming);GO:0019901(protein kinase binding);GO:0022857(transmembrane transporter activity);G…	04512(ECM-receptor interaction)
MSTRG.11574.1	MRPL17	GO:0003735(structural constituent of ribosome);GO:0005622(intracellular);GO:0005739(mitochondrion);GO:0005762(mitochondrial large ribosomal subunit);GO:0005840(ribosome);GO:0006412(translation);GO:0019904(protein domain specific binding)	03010(Ribosome)
MSTRG.11574.1	ENSOARG00000016510	GO:0005525(GTP binding)	NA
MSTRG.17144.1	PDCD1LG2	GO:0016020(membrane);GO:0016021(integral component of membrane);GO:0032689(negative regulation of interferon-gamma production);GO:0032693(negative regulation of interleukin-10 production);GO:0046007(negative regulation of activated T cell proliferation)	NA
MSTRG.17144.1	CD274	GO:0002845(positive regulation of tolerance induction to tumor cell);GO:0005886(plasma membrane);GO:0006955(immune response);GO:0007165(signal transduction);GO:0007166(cell surface receptor signaling pathway);GO:0009897(external side of plasma membrane);GO:0016020(membrane);GO:0016021(integral component of membrane);GO:0031295(T cell costimulation);GO:0031901(early endosome membrane);GO:0032689(n…	04514(Cell adhesion molecules (CAMs))
MSTRG.4410.1	ENSOARG00000006012	GO:0003677(DNA binding);GO:0003700(DNA-binding transcription factor activity);GO:0005634(nucleus);GO:0006355(regulation of transcription, DNA-templated);GO:0043565(sequence-specific DNA binding)	NA
MSTRG.24072.1	BMS1	GO:0005525(GTP binding);GO:0005634(nucleus);GO:0005730(nucleolus);GO:0042254(ribosome biogenesis)	03008(Ribosome biogenesis in eukaryotes)
MSTRG.34836.1	SLC7A8	GO:0003333(amino acid transmembrane transport);GO:0005886(plasma membrane);GO:0006865(amino acid transport);GO:0015101(organic cation transmembrane transporter activity);GO:0015171(amino acid transmembrane transporter activity);GO:0015179(L-amino acid transmembrane transporter activity);GO:0015695(organic cation transport);GO:0015807(L-amino acid transport);GO:0016020(membrane);GO:0016021(integra…	04974(Protein digestion and absorption)
MSTRG.34836.1	C14orf119	GO:0005739(mitochondrion);GO:0005829(cytosol)	NA
MSTRG.34836.1	RF00026	NA	NA
MSTRG.34836.1	RF00026	NA	NA
MSTRG.34836.1	ACIN1	GO:0003676(nucleic acid binding);GO:0005634(nucleus);GO:0005654(nucleoplasm);GO:0005730(nucleolus);GO:0005829(cytosol);GO:0005886(plasma membrane);GO:0016607(nuclear speck);GO:0030218(erythrocyte differentiation);GO:0030263(apoptotic chromosome condensation);GO:0045657(positive regulation of monocyte differentiation);GO:0061574(ASAP complex)	03013(RNA transport);03015(mRNA surveillance pathway);03040(Spliceosome)
MSTRG.34836.1	CEBPE	GO:0000978(RNA polymerase II proximal promoter sequence-specific DNA binding);GO:0001228(DNA-binding transcription activator activity, RNA polymerase II-specific);GO:0003700(DNA-binding transcription factor activity);GO:0005634(nucleus);GO:0005654(nucleoplasm);GO:0006355(regulation of transcription, DNA-templated);GO:0006909(phagocytosis);GO:0010628(positive regulation of gene expression);GO:0030…	NA
MSTRG.6882.1	RRP15	GO:0006364(rRNA processing)	NA
MSTRG.32252.1	ZNF300	GO:0001228(DNA-binding transcription activator activity, RNA polymerase II-specific);GO:0003676(nucleic acid binding);GO:0005622(intracellular);GO:0005634(nucleus);GO:0005730(nucleolus);GO:0006355(regulation of transcription, DNA-templated);GO:0043565(sequence-specific DNA binding);GO:0045944(positive regulation of transcription by RNA polymerase II);GO:0046872(metal ion binding)	05168(Herpes simplex virus 1 infection)
MSTRG.31908.1	UBE2B	GO:0000166(nucleotide binding);GO:0000209(protein polyubiquitination);GO:0000785(chromatin);GO:0000790(nuclear chromatin);GO:0001701(in utero embryonic development);GO:0001741(XY body);GO:0004842(ubiquitin-protein transferase activity);GO:0005524(ATP binding);GO:0005634(nucleus);GO:0005657(replication fork);GO:0005737(cytoplasm);GO:0006281(DNA repair);GO:0006301(postreplication repair);GO:0006344…	04120(Ubiquitin mediated proteolysis)
MSTRG.31908.1	CDKN2AIPNL	NA	NA
MSTRG.13842.2	PIK3IP1	GO:0014067(negative regulation of phosphatidylinositol 3-kinase signaling);GO:0016020(membrane);GO:0016021(integral component of membrane);GO:0036313(phosphatidylinositol 3-kinase catalytic subunit binding);GO:0043553(negative regulation of phosphatidylinositol 3-kinase activity)	NA
MSTRG.13842.2	PATZ1	GO:0000978(RNA polymerase II proximal promoter sequence-specific DNA binding);GO:0001228(DNA-binding transcription activator activity, RNA polymerase II-specific);GO:0003676(nucleic acid binding);GO:0003677(DNA binding);GO:0003682(chromatin binding);GO:0005515(protein binding);GO:0005634(nucleus);GO:0005654(nucleoplasm);GO:0006355(regulation of transcription, DNA-templated);GO:0007283(spermatogen…	NA
MSTRG.13842.2	LIMK2	GO:0004672(protein kinase activity);GO:0005515(protein binding);GO:0005524(ATP binding);GO:0005634(nucleus);GO:0005737(cytoplasm);GO:0005801(cis-Golgi network);GO:0006468(protein phosphorylation);GO:0007283(spermatogenesis);GO:0046872(metal ion binding);GO:0046982(protein heterodimerization activity);GO:0060322(head development);GO:0061303(cornea development in camera-type eye)	04360(Axon guidance);04666(Fc gamma R-mediated phagocytosis);04810(Regulation of actin cytoskeleton);05170(Human immunodeficiency virus 1 infection)
MSTRG.13842.2	ENSOARG00000010261	NA	NA
MSTRG.1305.1	SLC6A17	GO:0005328(neurotransmitter:sodium symporter activity);GO:0005887(integral component of plasma membrane);GO:0006836(neurotransmitter transport);GO:0007420(brain development);GO:0015293(symporter activity);GO:0016020(membrane);GO:0016021(integral component of membrane);GO:0055085(transmembrane transport)	NA
MSTRG.1305.1	KCNC4	GO:0005216(ion channel activity);GO:0005244(voltage-gated ion channel activity);GO:0005249(voltage-gated potassium channel activity);GO:0005267(potassium channel activity);GO:0005515(protein binding);GO:0006811(ion transport);GO:0006813(potassium ion transport);GO:0008076(voltage-gated potassium channel complex);GO:0016020(membrane);GO:0016021(integral component of membrane);GO:0031594(neuromuscu…	NA
MSTRG.25940.1	MEIS1	GO:0000978(RNA polymerase II proximal promoter sequence-specific DNA binding);GO:0000981(DNA-binding transcription factor activity, RNA polymerase II-specific);GO:0001228(DNA-binding transcription activator activity, RNA polymerase II-specific);GO:0001525(angiogenesis);GO:0002089(lens morphogenesis in camera-type eye);GO:0003677(DNA binding);GO:0003682(chromatin binding);GO:0005634(nucleus);GO:00…	04550(Signaling pathways regulating pluripotency of stem cells);05202(Transcriptional misregulation in cancer)
MSTRG.25940.1	MEIS1	GO:0000978(RNA polymerase II proximal promoter sequence-specific DNA binding);GO:0000981(DNA-binding transcription factor activity, RNA polymerase II-specific);GO:0001228(DNA-binding transcription activator activity, RNA polymerase II-specific);GO:0001525(angiogenesis);GO:0002089(lens morphogenesis in camera-type eye);GO:0003677(DNA binding);GO:0003682(chromatin binding);GO:0005634(nucleus);GO:00…	04550(Signaling pathways regulating pluripotency of stem cells);05202(Transcriptional misregulation in cancer)
MSTRG.2401.1	CGGBP1	GO:0000122(negative regulation of transcription by RNA polymerase II);GO:0000977(RNA polymerase II regulatory region sequence-specific DNA binding);GO:0001227(DNA-binding transcription repressor activity, RNA polymerase II-specific);GO:0003690(double-stranded DNA binding);GO:0005634(nucleus);GO:0005654(nucleoplasm);GO:0006357(regulation of transcription by RNA polymerase II);GO:0042802(identical …	NA
MSTRG.2401.1	C3orf38	GO:0005634(nucleus);GO:0043065(positive regulation of apoptotic process)	NA
MSTRG.2401.1	ZNF654	GO:0003676(nucleic acid binding)	NA
MSTRG.3600.1	ENSOARG00000015448	GO:0003676(nucleic acid binding);GO:0004190(aspartic-type endopeptidase activity);GO:0006508(proteolysis);GO:0008233(peptidase activity)	NA
MSTRG.3600.1	PLSCR1	GO:0001228(DNA-binding transcription activator activity, RNA polymerase II-specific);GO:0005154(epidermal growth factor receptor binding);GO:0005509(calcium ion binding);GO:0005634(nucleus);GO:0005730(nucleolus);GO:0005737(cytoplasm);GO:0005794(Golgi apparatus);GO:0005829(cytosol);GO:0005886(plasma membrane);GO:0005887(integral component of plasma membrane);GO:0006915(apoptotic process);GO:001062…	NA
MSTRG.3600.1	ENSOARG00000005598	NA	NA
MSTRG.18715.2	RF00575	NA	NA
[truncated: 179 more rows]
