# Supplementary material for: Whole-transcriptome analyses of sheep embryonic testicular cells infected with the bluetongue virus
Source: Front Immunol. 2022 Dec 1;13:1053059. doi: 10.3389/fimmu.2022.1053059 (PMC9751015; doi:10.3389/fimmu.2022.1053059)
Supplement: Supplementary file 9 [file Table_8.xlsx]

## Sheet: Sheet1
circRNA name	host gene symbol	GO terms	KEGG pathways
circRNA8109	TASOR	GO:0000792(heterochromatin);GO:0003682(chromatin binding);GO:0005654(nucleoplasm);GO:0045814(negative regulation of gene expression, epigenetic);GO:0045869(negative regulation of single stranded viral RNA replication via double stranded DNA intermediate);GO:0090309(positive regulation of methylation-dependent chromatin silencing);GO:0097355(protein localization to heterochromatin)	NA
circRNA2358	MRPS27	GO:0000049(tRNA binding);GO:0005515(protein binding);GO:0005737(cytoplasm);GO:0005739(mitochondrion);GO:0005763(mitochondrial small ribosomal subunit);GO:0008283(cell population proliferation);GO:0019843(rRNA binding);GO:0070131(positive regulation of mitochondrial translation);GO:0097177(mitochondrial ribosome binding)	NA
circRNA7147	GPR107	GO:0005654(nucleoplasm);GO:0005769(early endosome);GO:0005794(Golgi apparatus);GO:0016020(membrane);GO:0016021(integral component of membrane);GO:0030136(clathrin-coated vesicle);GO:0032050(clathrin heavy chain binding);GO:0072583(clathrin-dependent endocytosis)	NA
circRNA6064	MAGI3	GO:0005515(protein binding);GO:0005911(cell-cell junction);GO:0007165(signal transduction);GO:0030054(cell junction);GO:0032947(protein-containing complex scaffold activity);GO:0046328(regulation of JNK cascade)	04015(Rap1 signaling pathway)
circRNA677	HERC4	GO:0001650(fibrillar center);GO:0004842(ubiquitin-protein transferase activity);GO:0005829(cytosol);GO:0007283(spermatogenesis);GO:0016567(protein ubiquitination);GO:0016740(transferase activity)	04120(Ubiquitin mediated proteolysis)
circRNA7894	VWA5A	GO:0005634(nucleus);GO:0005654(nucleoplasm)	NA
circRNA295	UBAC2	GO:0005515(protein binding);GO:0005783(endoplasmic reticulum);GO:0016020(membrane);GO:0016021(integral component of membrane);GO:0070972(protein localization to endoplasmic reticulum);GO:1904153(negative regulation of retrograde protein transport, ER to cytosol)	NA
circRNA2248	DGAT1	GO:0003846(2-acylglycerol O-acyltransferase activity);GO:0004144(diacylglycerol O-acyltransferase activity);GO:0008374(O-acyltransferase activity);GO:0016020(membrane);GO:0016021(integral component of membrane);GO:0019432(triglyceride biosynthetic process);GO:0019915(lipid storage);GO:0034379(very-low-density lipoprotein particle assembly);GO:0035336(long-chain fatty-acyl-CoA metabolic process);G…	00561(Glycerolipid metabolism);00830(Retinol metabolism);04975(Fat digestion and absorption)
circRNA8945	NAB1	GO:0001958(endochondral ossification);GO:0005634(nucleus);GO:0006355(regulation of transcription, DNA-templated);GO:0008134(transcription factor binding);GO:0014037(Schwann cell differentiation);GO:0042552(myelination);GO:0045682(regulation of epidermis development);GO:0045892(negative regulation of transcription, DNA-templated);GO:0140110(transcription regulator activity)	NA
circRNA1997	STAU2	GO:0003723(RNA binding);GO:0003725(double-stranded RNA binding)	NA
circRNA1960	ATP2C1	GO:0000139(Golgi membrane);GO:0000166(nucleotide binding);GO:0005388(calcium-transporting ATPase activity);GO:0005524(ATP binding);GO:0005794(Golgi apparatus);GO:0005802(trans-Golgi network);GO:0006811(ion transport);GO:0006816(calcium ion transport);GO:0006874(cellular calcium ion homeostasis);GO:0008544(epidermis development);GO:0016020(membrane);GO:0016021(integral component of membrane);GO:00…	NA
circRNA2008	RIMS2	GO:0005515(protein binding);GO:0006887(exocytosis);GO:0016020(membrane);GO:0017137(Rab GTPase binding);GO:0017157(regulation of exocytosis);GO:0046872(metal ion binding);GO:0048786(presynaptic active zone);GO:0048791(calcium ion-regulated exocytosis of neurotransmitter);GO:1903861(positive regulation of dendrite extension)	NA
circRNA825	ST3GAL4	GO:0003836(beta-galactoside (CMP) alpha-2,3-sialyltransferase activity);GO:0005794(Golgi apparatus);GO:0006486(protein glycosylation);GO:0008373(sialyltransferase activity);GO:0009101(glycoprotein biosynthetic process);GO:0009247(glycolipid biosynthetic process);GO:0009312(oligosaccharide biosynthetic process);GO:0016020(membrane);GO:0016021(integral component of membrane);GO:0016740(transferase …	00601(Glycosphingolipid biosynthesis - lacto and neolacto series)
circRNA7942	DYNC2H1	GO:0003777(microtubule motor activity);GO:0005524(ATP binding);GO:0005794(Golgi apparatus);GO:0005868(cytoplasmic dynein complex);GO:0005874(microtubule);GO:0005930(axoneme);GO:0007018(microtubule-based movement);GO:0007030(Golgi organization);GO:0007368(determination of left/right symmetry);GO:0007507(heart development);GO:0008569(ATP-dependent microtubule motor activity, minus-end-directed);GO:…	04145(Phagosome);04962(Vasopressin-regulated water reabsorption);05132(Salmonella infection)
circRNA9297	GLS	GO:0001967(suckling behavior);GO:0002087(regulation of respiratory gaseous exchange by neurological system process);GO:0004359(glutaminase activity);GO:0005515(protein binding);GO:0005739(mitochondrion);GO:0006537(glutamate biosynthetic process);GO:0006541(glutamine metabolic process);GO:0006543(glutamine catabolic process);GO:0007268(chemical synaptic transmission);GO:0051289(protein homotetrame…	00220(Arginine biosynthesis);00250(Alanine, aspartate and glutamate metabolism);00471(D-Glutamine and D-glutamate metabolism);04724(Glutamatergic synapse);04727(GABAergic synapse);04964(Proximal tubule bicarbonate reclamation);05206(MicroRNAs in cancer);05230(Central carbon metabolism in cancer)
circRNA7838	PPP2R5A	GO:0000159(protein phosphatase type 2A complex);GO:0004721(phosphoprotein phosphatase activity);GO:0005737(cytoplasm);GO:0005813(centrosome);GO:0005829(cytosol);GO:0006470(protein dephosphorylation);GO:0007165(signal transduction);GO:0016020(membrane);GO:0019888(protein phosphatase regulator activity);GO:0019900(kinase binding);GO:0030018(Z disc);GO:0031430(M band);GO:0035307(positive regulation …	03015(mRNA surveillance pathway);04071(Sphingolipid signaling pathway);04114(Oocyte meiosis);04151(PI3K-Akt signaling pathway);04152(AMPK signaling pathway);04261(Adrenergic signaling in cardiomyocytes);04728(Dopaminergic synapse);05165(Human papillomavirus infection)
circRNA9238	EEFSEC	GO:0000049(tRNA binding);GO:0001514(selenocysteine incorporation);GO:0003746(translation elongation factor activity);GO:0003924(GTPase activity);GO:0005525(GTP binding);GO:0035368(selenocysteine insertion sequence binding);GO:0043021(ribonucleoprotein complex binding);GO:1990904(ribonucleoprotein complex)	NA
circRNA2241	FAM171A1	GO:0016020(membrane);GO:0016021(integral component of membrane)	NA
circRNA4859	ENSOARG00000017636	GO:0004843(thiol-dependent ubiquitin-specific protease activity);GO:0005509(calcium ion binding);GO:0006511(ubiquitin-dependent protein catabolic process);GO:0016579(protein deubiquitination);GO:0036459(thiol-dependent ubiquitinyl hydrolase activity)	NA
circRNA750	ENSOARG00000007396	GO:0005515(protein binding);GO:0006869(lipid transport)	NA
circRNA7869	RF00001	GO:0016020(membrane);GO:0016021(integral component of membrane)	04142(Lysosome)
circRNA6954	HIF1A	GO:0000981(DNA-binding transcription factor activity, RNA polymerase II-specific);GO:0001228(DNA-binding transcription activator activity, RNA polymerase II-specific);GO:0001525(angiogenesis);GO:0001568(blood vessel development);GO:0001666(response to hypoxia);GO:0001755(neural crest cell migration);GO:0001837(epithelial to mesenchymal transition);GO:0001892(embryonic placenta development);GO:000…	04066(HIF-1 signaling pathway);04137(Mitophagy - animal);04140(Autophagy - animal);04659(Th17 cell differentiation);04919(Thyroid hormone signaling pathway);05167(Kaposi sarcoma-associated herpesvirus infection);05200(Pathways in cancer);05205(Proteoglycans in cancer);05211(Renal cell carcinoma);05230(Central carbon metabolism in cancer);05231(Choline metabolism in cancer)
circRNA3422	SPG21	GO:0005829(cytosol);GO:0030140(trans-Golgi network transport vesicle);GO:0042609(CD4 receptor binding);GO:0043231(intracellular membrane-bounded organelle)	04144(Endocytosis)
circRNA169	BCAS3	GO:0003682(chromatin binding);GO:0005515(protein binding);GO:0005634(nucleus);GO:0005730(nucleolus);GO:0005737(cytoplasm);GO:0005881(cytoplasmic microtubule);GO:0007030(Golgi organization);GO:0008134(transcription factor binding);GO:0010595(positive regulation of endothelial cell migration);GO:0010698(acetyltransferase activator activity);GO:0031023(microtubule organizing center organization);GO:…	NA
circRNA8081	GSK3B	GO:0000166(nucleotide binding);GO:0001085(RNA polymerase II transcription factor binding);GO:0001837(epithelial to mesenchymal transition);GO:0001954(positive regulation of cell-matrix adhesion);GO:0002020(protease binding);GO:0002039(p53 binding);GO:0004672(protein kinase activity);GO:0004674(protein serine/threonine kinase activity);GO:0005524(ATP binding);GO:0005634(nucleus);GO:0005737(cytopla…	01521(EGFR tyrosine kinase inhibitor resistance);04012(ErbB signaling pathway);04062(Chemokine signaling pathway);04110(Cell cycle);04150(mTOR signaling pathway);04151(PI3K-Akt signaling pathway);04310(Wnt signaling pathway);04340(Hedgehog signaling pathway);04360(Axon guidance);04390(Hippo signaling pathway);04510(Focal adhesion);04550(Signaling pathways regulating pluripotency of stem cells);04…
circRNA2736	TASOR	GO:0000792(heterochromatin);GO:0003682(chromatin binding);GO:0005654(nucleoplasm);GO:0045814(negative regulation of gene expression, epigenetic);GO:0045869(negative regulation of single stranded viral RNA replication via double stranded DNA intermediate);GO:0090309(positive regulation of methylation-dependent chromatin silencing);GO:0097355(protein localization to heterochromatin)	NA
circRNA685	CCSER2	GO:0001578(microtubule bundle formation);GO:0008017(microtubule binding);GO:0015630(microtubule cytoskeleton)	NA
circRNA8068	TM9SF3	GO:0016020(membrane);GO:0016021(integral component of membrane)	NA
circRNA6069	SLK	GO:0004672(protein kinase activity);GO:0004674(protein serine/threonine kinase activity);GO:0005524(ATP binding);GO:0005737(cytoplasm);GO:0006468(protein phosphorylation);GO:0030334(regulation of cell migration);GO:0031122(cytoplasmic microtubule organization);GO:0031252(cell leading edge);GO:0042802(identical protein binding);GO:0042803(protein homodimerization activity);GO:0042981(regulation of…	04114(Oocyte meiosis)
circRNA2651	CPNE1	GO:0003676(nucleic acid binding);GO:0003723(RNA binding)	NA
circRNA2373	MAP4K5	GO:0000165(MAPK cascade);GO:0000166(nucleotide binding);GO:0000185(activation of MAPKKK activity);GO:0004672(protein kinase activity);GO:0004674(protein serine/threonine kinase activity);GO:0005524(ATP binding);GO:0005737(cytoplasm);GO:0006468(protein phosphorylation);GO:0008349(MAP kinase kinase kinase kinase activity);GO:0016301(kinase activity);GO:0016310(phosphorylation);GO:0016740(transferas…	NA
circRNA4449	FAM171A1	GO:0016020(membrane);GO:0016021(integral component of membrane)	NA
circRNA1590	NCKAP1	GO:0010592(positive regulation of lamellipodium assembly);GO:0016601(Rac protein signal transduction);GO:0031209(SCAR complex);GO:0048365(Rac GTPase binding);GO:2000601(positive regulation of Arp2/3 complex-mediated actin nucleation)	04810(Regulation of actin cytoskeleton)
circRNA481	PHKB	GO:0003824(catalytic activity);GO:0005516(calmodulin binding);GO:0005886(plasma membrane);GO:0005975(carbohydrate metabolic process);GO:0005977(glycogen metabolic process);GO:0016020(membrane)	04020(Calcium signaling pathway);04910(Insulin signaling pathway);04922(Glucagon signaling pathway)
circRNA2688	CCSER2	GO:0001578(microtubule bundle formation);GO:0008017(microtubule binding);GO:0015630(microtubule cytoskeleton)	NA
circRNA2744	MAP3K15	GO:0000166(nucleotide binding);GO:0004672(protein kinase activity);GO:0005524(ATP binding);GO:0006468(protein phosphorylation);GO:0016301(kinase activity);GO:0016310(phosphorylation);GO:0016740(transferase activity)	NA
circRNA7850	CHSY1	GO:0002063(chondrocyte development);GO:0005576(extracellular region);GO:0005794(Golgi apparatus);GO:0008376(acetylgalactosaminyltransferase activity);GO:0009954(proximal/distal pattern formation);GO:0016740(transferase activity);GO:0016757(transferase activity, transferring glycosyl groups);GO:0030206(chondroitin sulfate biosynthetic process);GO:0030279(negative regulation of ossification);GO:003…	NA
circRNA2847	TGFB2	GO:0000902(cell morphogenesis);GO:0001540(amyloid-beta binding);GO:0001654(eye development);GO:0001666(response to hypoxia);GO:0001837(epithelial to mesenchymal transition);GO:0001942(hair follicle development);GO:0003007(heart morphogenesis);GO:0005102(signaling receptor binding);GO:0005114(type II transforming growth factor beta receptor binding);GO:0005160(transforming growth factor beta recep…	04010(MAPK signaling pathway);04060(Cytokine-cytokine receptor interaction);04068(FoxO signaling pathway);04110(Cell cycle);04218(Cellular senescence);04350(TGF-beta signaling pathway);04380(Osteoclast differentiation);04390(Hippo signaling pathway);04933(AGE-RAGE signaling pathway in diabetic complications);05140(Leishmaniasis);05142(Chagas disease (American trypanosomiasis));05144(Malaria);0514…
ciRNA552	BTNL2	GO:0005515(protein binding)	NA
ciRNA327	BRCC3	GO:0000151(ubiquitin ligase complex);GO:0000152(nuclear ubiquitin ligase complex);GO:0004843(thiol-dependent ubiquitin-specific protease activity);GO:0005515(protein binding);GO:0005634(nucleus);GO:0005654(nucleoplasm);GO:0005737(cytoplasm);GO:0006281(DNA repair);GO:0006302(double-strand break repair);GO:0008237(metallopeptidase activity);GO:0010165(response to X-ray);GO:0010212(response to ioniz…	NA
ciRNA105	EPHA7	GO:0000166(nucleotide binding);GO:0001934(positive regulation of protein phosphorylation);GO:0004672(protein kinase activity);GO:0004713(protein tyrosine kinase activity);GO:0004714(transmembrane receptor protein tyrosine kinase activity);GO:0005003(ephrin receptor activity);GO:0005004(GPI-linked ephrin receptor activity);GO:0005515(protein binding);GO:0005524(ATP binding);GO:0005887(integral com…	04360(Axon guidance)
