# Supplementary material for: Whole-transcriptome analyses of sheep embryonic testicular cells infected with the bluetongue virus
Source: Front Immunol. 2022 Dec 1;13:1053059. doi: 10.3389/fimmu.2022.1053059 (PMC9751015; doi:10.3389/fimmu.2022.1053059)
Supplement: Supplementary file 10 [file Table_9.xlsx]

## Sheet: Sheet1
GO ID	GO terms	GO function	Gene symbol	p-value
GO:0006955	immune response	biological process	IL1A;CD274;ENSOARG00000004253;IL7;CTLA4;CCL2;IL6;ENSOARG00000009097;LIF;ENSOARG00000000123;CCR7;IRF8;TLR9;CSF16;CXCL10;TLR7;ENSOARG00000020843;CSF2;ENSOARG00000016940;CCL20	0
GO:0005125	cytokine activity	molecular function	LIF;CSF1;ENSOARG00000020843;IL16;IL1A;CCL2;ENSOARG00000008791;CSF16;ENSOARG00000008697;CXCL10;CSF2;CCL20;IL7;ENSOARG00000008675;ENSOARG00000016940;IL6;ENSOARG00000004253	0
GO:0009615	response to virus	biological process	MX2;TLR9;MX1;DDX58;IFIT2;EIF2AK2;ADAR;IFIT1;DHX58;IFIT3;RSAD2;IFIH1;ISG20	3.33067e-16
GO:0051607	defense response to virus	biological process	MX1;IFI6;ISG20;ENSOARG00000008675;RSAD2;IRF7;IFIT5;MX2;CXCL10;BST-2A;RNASEL;IFIH1;IFI44L;ENSOARG00000008791;TLR9;TLR7;BST-2B;ENSOARG00000008697;DDX58;IRF1;ENSOARG00000009097;IL6;CD40	4.44089e-16
GO:0010469	regulation of signaling receptor activity	biological process	ENSOARG00000020843;CCL20;ENSOARG00000008675;ENSOARG00000004253;ENSOARG00000008697;CXCL10;IL1A;IL16;LIF;IL6;CSF16;CSF2;CSF1;IL7;ENSOARG00000008791;CCL2;ENSOARG00000016940	5.30131e-13
GO:0045071	negative regulation of viral genome replication	biological process	RNASEL;MX1;IFIT5;EIF2AK2;ISG20;IFIT1;RSAD2	1.61341e-11
GO:0005615	extracellular space	cellular component	IL1A;ICAM1;ENSOARG00000008697;ENSOARG00000020843;IL7;NOG;IL6;CSF2;ENSOARG00000004253;CXCL10;ENSOARG00000016940;ENSOARG00000008791;IL16;CSF16;CCL2;CCL20;CHRD;ENSOARG00000008675;CSF1	4.00832e-10
GO:0006954	inflammatory response	biological process	IL1A;ENSOARG00000016940;CCL2;CCR7;PTGS2;CSF1;IL6;NFKBIZ;SMAD1;ENSOARG00000020843	1.6995e-09
GO:0005840	ribosome	cellular component	ENSOARG00000018456;ENSOARG00000019675;ENSOARG00000003964;ENSOARG00000010819;ENSOARG00000007930;ENSOARG00000005299;ENSOARG00000018422;ENSOARG00000020156;ENSOARG00000002798;ENSOARG00000010484;ENSOARG00000004460;ENSOARG00000001382;ENSOARG00000004648;ENSOARG00000019193	2.24082e-09
GO:0003727	single-stranded RNA binding	molecular function	IFIT5;DHX58;IFIH1;TLR7;ENSOARG00000000942;DDX58	3.45772e-09
GO:0003735	structural constituent of ribosome	molecular function	ENSOARG00000001382;ENSOARG00000019675;ENSOARG00000007930;ENSOARG00000010484;ENSOARG00000002798;ENSOARG00000010819;ENSOARG00000004648;ENSOARG00000005299;ENSOARG00000003964;ENSOARG00000020156;ENSOARG00000018456;ENSOARG00000004460;ENSOARG00000018422;ENSOARG00000019193	4.61171e-09
GO:0005576	extracellular region	cellular component	LIF;ENSOARG00000020843;CCL20;CXCL10;NOG;ENSOARG00000004253;CCL2;CSF16;ENSOARG00000008791;IL7;ENSOARG00000000123;ENSOARG00000016940;ENSOARG00000008697;IL1A;ENSOARG00000008675;CSF2;IL16;IL6	1.82621e-08
GO:0006412	translation	biological process	ENSOARG00000020156;ENSOARG00000001382;ENSOARG00000004460;ENSOARG00000019193;ENSOARG00000007930;ENSOARG00000005299;ENSOARG00000019675;ENSOARG00000018456;ENSOARG00000010484;ENSOARG00000010819;ENSOARG00000003964;ENSOARG00000004648;ENSOARG00000018422;ENSOARG00000002798	3.04508e-08
GO:0032728	positive regulation of interferon-beta production	biological process	IRF7;IRF1;DDX58;IFIH1;TLR9	3.0485e-08
GO:0042531	positive regulation of tyrosine phosphorylation of STAT protein	biological process	IL6;PARP14;CD40;PARP9;LIF;CSF2	5.62897e-08
GO:0006935	chemotaxis	biological process	CCL2;CCL20;ENSOARG00000004253;IL16;CXCL10;CCR7;ENSOARG00000016940	9.76524e-08
GO:0005126	cytokine receptor binding	molecular function	IL7;ENSOARG00000008675;CSF16;ENSOARG00000008791;ENSOARG00000008697	9.84702e-08
GO:0008009	chemokine activity	molecular function	CXCL10;ENSOARG00000000123;ENSOARG00000004253;CCL20;ENSOARG00000016940;CCL2	1.43636e-07
GO:0035455	response to interferon-alpha	biological process	ADAR;EIF2AK2;MX2	1.75003e-07
GO:0003725	double-stranded RNA binding	molecular function	TLR7;EIF2AK2;DDX58;DHX58;ENSOARG00000009097;IFIH1	3.20592e-07
GO:0010628	positive regulation of gene expression	biological process	CSF2;DDX58;CSF1;IL6;SMAD1;IL7;IL1A;NOG;LIF;AMHR2;EGR1	5.34786e-07
GO:0043123	positive regulation of I-kappaB kinase/NF-kappaB signaling	biological process	BIRC3;ENSOARG00000008707;REL;CFLAR;TRIM25;CD40;IFIT5	8.76948e-07
GO:0032735	positive regulation of interleukin-12 production	biological process	CD40;TLR9;CCR7;IRF8	1.65646e-06
GO:0019221	cytokine-mediated signaling pathway	biological process	CD44;IL1A;IL6;IL7;CCL2;ENSOARG00000000123	2.10807e-06
GO:0032755	positive regulation of interleukin-6 production	biological process	ENSOARG00000020843;TLR7;IL6;TLR9;DDX58	2.57067e-06
GO:0045087	innate immune response	biological process	TRIM25;DDX58;IFI6;IFIH1;ENSOARG00000008707;CSF1;TLR9	3.11572e-06
GO:0045944	positive regulation of transcription by RNA polymerase II	biological process	EGR1;RNASEL;LIF;IRF1;REL;TLR9;IL1A;IRF7;IL6;SMAD1;IRF8;AMHR2;DDX58;NOG;CD40;NFKB1	6.87218e-06
GO:0032727	positive regulation of interferon-alpha production	biological process	DDX58;IFIH1;IRF7	1.43418e-05
GO:0071360	cellular response to exogenous dsRNA	biological process	IFIT1;IFIH1;DDX58	2.04041e-05
GO:0009897	external side of plasma membrane	cellular component	CD274;CXCL10;CD40;LAG3;CCR7;CTLA4;ICAM1	2.45719e-05
GO:0045590	negative regulation of regulatory T cell differentiation	biological process	IRF1;CTLA4	3.161e-05
GO:0034124	regulation of MyD88-dependent toll-like receptor signaling pathway	biological process	IRF7;IRF1	3.161e-05
GO:0003726	double-stranded RNA adenosine deaminase activity	molecular function	ENSOARG00000017418;ADAR	3.161e-05
GO:1901740	negative regulation of myoblast fusion	biological process	CFLAR;CXCL10	3.161e-05
GO:0032481	positive regulation of type I interferon production	biological process	IRF7;IRF1;DHX58	3.71013e-05
GO:0071260	cellular response to mechanical stimulus	biological process	CD40;NFKB1;TLR7;IRF1	3.90408e-05
GO:0006952	defense response	biological process	ENSOARG00000008697;ENSOARG00000008791;CXCL10;ENSOARG00000016940;ENSOARG00000008675	5.76248e-05
GO:0032722	positive regulation of chemokine production	biological process	IL7;IL6;TLR7	7.57924e-05
GO:0005622	intracellular	cellular component	ENSOARG00000019193;ENSOARG00000004648;ENSOARG00000019675;ENSOARG00000020156;ENSOARG00000005299;ENSOARG00000001382;ENSOARG00000018422;ENSOARG00000003964;ENSOARG00000007930;ENSOARG00000010819;ENSOARG00000002798;SMAD1	8.19447e-05
GO:0043154	negative regulation of cysteine-type endopeptidase activity involved in apoptotic process	biological process	PTGS2;IFI6;CFLAR;CD44	9.10204e-05
GO:0042296	ISG15 transferase activity	molecular function	HERC5;UBE2L6	9.448e-05
GO:0003950	NAD+ ADP-ribosyltransferase activity	molecular function	PARP14;PARP12;PARP9	0.000112346
GO:0009617	response to bacterium	biological process	DHX58;IFI44;CFLAR;IRF8;CXCL10	0.000126096
GO:0008083	growth factor activity	molecular function	LIF;IL7;CSF1;CSF2;IL6	0.000164675
GO:2001240	negative regulation of extrinsic apoptotic signaling pathway in absence of ligand	biological process	CSF2;IFI6;IL7	0.00018604
GO:0060544	regulation of necroptotic process	biological process	BIRC3;CFLAR	0.000188263
GO:0034165	positive regulation of toll-like receptor 9 signaling pathway	biological process	RSAD2;TLR9	0.000188263
GO:0045893	positive regulation of transcription, DNA-templated	biological process	REL;PARP9;EGR1;RGMB;IRF8;AMHR2;IL6;NFKB1;IRF1;IRF7	0.000190779
GO:0051092	positive regulation of NF-kappaB transcription factor activity	biological process	TLR9;TRIM25;EIF2AK2;CFLAR;CD40	0.0002222
GO:0005737	cytoplasm	cellular component	ENSOARG00000010335;TLR7;ENSOARG00000000942;CSF16;IFIT2;CFLAR;SMAD1;SAMD9;DHX58;PARP14;ADAR;IFIT1;IL16;REL;IRF1;BIRC3;IRF8;PARP9;IRF7;IFIT3;EIF2AK2;DDX58;ISG20;IFIH1;PTGS2;EGR1;MX1;NFKB1	0.000277208
GO:0043066	negative regulation of apoptotic process	biological process	ADAR;IFI6;CFLAR;IFIT3;CD44;BIRC3;IL6;PTGS2	0.000305483
GO:0032020	ISG15-protein conjugation	biological process	UBE2L6;HERC5	0.000312614
GO:0060760	positive regulation of response to cytokine stimulus	biological process	IFIH1;DDX58	0.000312614
GO:0097342	ripoptosome	cellular component	ENSOARG00000008707;CFLAR	0.000312614
GO:0035549	positive regulation of interferon-beta secretion	biological process	DDX58;IFIH1	0.000312614
GO:0033138	positive regulation of peptidyl-serine phosphorylation	biological process	LIF;PTGS2;IL6;CD44	0.000343904
GO:0050731	positive regulation of peptidyl-tyrosine phosphorylation	biological process	CSF16;LIF;CD44;IL6	0.000416102
GO:0007260	tyrosine phosphorylation of STAT protein	biological process	CSF16;LIF	0.000467193
GO:0071222	cellular response to lipopolysaccharide	biological process	NFKB1;CXCL10;IRF8;IL6	0.000625677
GO:0035631	CD40 receptor complex	cellular component	CD40;BIRC3	0.00065166
GO:0010744	positive regulation of macrophage derived foam cell differentiation	biological process	CSF1;CSF2	0.00086568
GO:0035457	cellular response to interferon-alpha	biological process	IFIT3;IFIT2	0.00086568
GO:1904469	positive regulation of tumor necrosis factor secretion	biological process	IFIH1;DDX58	0.00086568
GO:1902741	positive regulation of interferon-alpha secretion	biological process	IFIH1;DDX58	0.00086568
GO:0140289	protein mono-ADP-ribosylation	biological process	PARP14;PARP12	0.00086568
GO:0032009	early phagosome	cellular component	TLR7;TLR9	0.00110892
GO:0045651	positive regulation of macrophage differentiation	biological process	CSF1;LIF	0.00110892
GO:0042119	neutrophil activation	biological process	CSF16;ENSOARG00000016940	0.00110892
GO:0005149	interleukin-1 receptor binding	molecular function	ENSOARG00000020843;IL1A	0.00138105
GO:0060546	negative regulation of necroptotic process	biological process	BIRC3;CFLAR	0.00138105
GO:0044212	transcription regulatory region DNA binding	molecular function	NFKB1;AMHR2;IRF1;IRF7;IRF8	0.00147507
GO:0010629	negative regulation of gene expression	biological process	PARP14;REL;NOG;PARP9;NFKB1	0.00186242
GO:2000406	positive regulation of T cell migration	biological process	CXCL10;CCL20	0.00201067
GO:1990404	protein ADP-ribosylase activity	molecular function	PARP12;PARP14	0.00201067
GO:2000353	positive regulation of endothelial cell apoptotic process	biological process	CD40;CCL2	0.00201067
GO:0008285	negative regulation of cell population proliferation	biological process	EIF2AK2;SMAD1;IFIT3;IRF1;LIF;IL1A	0.00221344
GO:0042832	defense response to protozoan	biological process	IRF8;CD40	0.00236751
GO:0030509	BMP signaling pathway	biological process	NOG;SMAD1;RGMB	0.00251729
GO:0051216	cartilage development	biological process	CD44;SMAD1;NOG	0.00251729
GO:0003690	double-stranded DNA binding	molecular function	AMHR2;IFIT5;DDX58	0.00267056
GO:0002755	MyD88-dependent toll-like receptor signaling pathway	biological process	TLR7;TLR9	0.00275195
GO:0046697	decidualization	biological process	PTGS2;LIF	0.00275195
GO:0001649	osteoblast differentiation	biological process	ADAR;CHRD;NOG	0.00282947
GO:0008097	5S rRNA binding	molecular function	ENSOARG00000018422;ENSOARG00000007930	0.00316366
GO:0050776	regulation of immune response	biological process	CD40;IRF1	0.00316366
GO:0044344	cellular response to fibroblast growth factor stimulus	biological process	CCL2;CD44	0.00316366
GO:0043330	response to exogenous dsRNA	biological process	DDX58;ENSOARG00000008707	0.00316366
GO:0002230	positive regulation of defense response to virus by host	biological process	PARP9;DDX58	0.00360234
GO:1902042	negative regulation of extrinsic apoptotic signaling pathway via death domain receptors	biological process	CFLAR;ICAM1	0.00360234
GO:0042981	regulation of apoptotic process	biological process	EIF2AK2;CXCL10;CFLAR;BIRC3	0.00398114
GO:0098586	cellular response to virus	biological process	IFI6;ADAR	0.00406767
GO:1900182	positive regulation of protein localization to nucleus	biological process	LIF;PARP9	0.00406767
GO:0060326	cell chemotaxis	biological process	CCL20;ENSOARG00000004253;ENSOARG00000000123	0.00410539
GO:0071356	cellular response to tumor necrosis factor	biological process	NFKB1;BIRC3;CCL2	0.00431176
GO:0042802	identical protein binding	molecular function	SMAD1;NFKB1;RGMB;IFIT2;CSF1;IFIH1;MX1;IFIT3;EIF2AK2;BIRC3;DDX58	0.00438724
GO:2000778	positive regulation of interleukin-6 secretion	biological process	IFIH1;DDX58	0.00455935
GO:0006471	protein ADP-ribosylation	biological process	PARP9;PARP14	0.00455935
GO:0032757	positive regulation of interleukin-8 production	biological process	TLR7;DDX58	0.00562051
GO:0007566	embryo implantation	biological process	PTGS2;LIF	0.00562051
GO:1904141	positive regulation of microglial cell migration	biological process	CSF1	0.00565102
GO:0098759	cellular response to interleukin-8	biological process	EGR1	0.00565102
GO:1905404	positive regulation of activated CD8-positive, alpha-beta T cell apoptotic process	biological process	CD274	0.00565102
GO:1901676	positive regulation of histone H3-K27 acetylation	biological process	LIF	0.00565102
GO:0036019	endolysosome	cellular component	TLR9	0.00565102
GO:1903556	negative regulation of tumor necrosis factor superfamily cytokine production	biological process	CD274	0.00565102
GO:0002457	T cell antigen processing and presentation	biological process	ICAM1	0.00565102
GO:0021919	BMP signaling pathway involved in spinal cord dorsal/ventral patterning	biological process	CHRD	0.00565102
GO:0042488	positive regulation of odontogenesis of dentin-containing tooth	biological process	CSF1	0.00565102
GO:1905006	negative regulation of epithelial to mesenchymal transition involved in endocardial cushion formation	biological process	NOG	0.00565102
GO:1902216	positive regulation of interleukin-4-mediated signaling pathway	biological process	PARP14	0.00565102
GO:0071357	cellular response to type I interferon	biological process	IFIT1	0.00565102
GO:1902443	negative regulation of ripoptosome assembly involved in necroptotic process	biological process	BIRC3	0.00565102
GO:2000526	positive regulation of glycoprotein biosynthetic process involved in immunological synapse formation	biological process	CCR7	0.00565102
GO:0060611	mammary gland fat development	biological process	CSF1	0.00565102
GO:0035757	chemokine (C-C motif) ligand 19 binding	molecular function	CCR7	0.00565102
GO:1990262	anti-Mullerian hormone signaling pathway	biological process	AMHR2	0.00565102
GO:0072610	interleukin-12 secretion	biological process	CCR7	0.00565102
GO:0002384	hepatic immune response	biological process	IL6	0.00565102
GO:0002885	positive regulation of hypersensitivity	biological process	CCR7	0.00565102
GO:1904100	positive regulation of protein O-linked glycosylation	biological process	CSF16	0.00565102
GO:0005129	granulocyte macrophage colony-stimulating factor receptor binding	molecular function	CSF2	0.00565102
GO:0010819	regulation of T cell chemotaxis	biological process	CXCL10	0.00565102
GO:0005139	interleukin-7 receptor binding	molecular function	IL7	0.00565102
GO:0050902	leukocyte adhesive activation	biological process	ENSOARG00000000123	0.00565102
GO:0045083	negative regulation of interleukin-12 biosynthetic process	biological process	NFKB1	0.00565102
GO:0060825	fibroblast growth factor receptor signaling pathway involved in neural plate anterior/posterior pattern formation	biological process	NOG	0.00565102
GO:0014866	skeletal myofibril assembly	biological process	CFLAR	0.00565102
GO:0034127	regulation of MyD88-independent toll-like receptor signaling pathway	biological process	IRF7	0.00565102
GO:0038117	C-C motif chemokine 19 receptor activity	molecular function	CCR7	0.00565102
GO:0002845	positive regulation of tolerance induction to tumor cell	biological process	CD274	0.00565102
GO:0039530	MDA-5 signaling pathway	biological process	IFIH1	0.00565102
GO:0038115	chemokine (C-C motif) ligand 19 signaling pathway	biological process	CCR7	0.00565102
GO:1904828	positive regulation of hydrogen sulfide biosynthetic process	biological process	AMHR2	0.00565102
GO:0072683	T cell extravasation	biological process	ICAM1	0.00565102
GO:1900369	negative regulation of RNA interference	biological process	ADAR	0.00565102
GO:0072679	thymocyte migration	biological process	CCL20	0.00565102
GO:0002566	somatic diversification of immune receptors via somatic mutation	biological process	ADAR	0.00565102
GO:0090193	positive regulation of glomerulus development	biological process	NOG	0.00565102
GO:1990272	anti-Mullerian hormone receptor activity	molecular function	AMHR2	0.00565102
GO:1902350	cellular response to chloroquine	biological process	TLR9	0.00565102
GO:0060330	regulation of response to interferon-gamma	biological process	PARP9	0.00565102
GO:0001781	neutrophil apoptotic process	biological process	IL6	0.00565102
GO:0033233	regulation of protein sumoylation	biological process	EGR1	0.00565102
GO:0048270	methionine adenosyltransferase regulator activity	molecular function	MAT2B	0.00565102
GO:1902228	positive regulation of macrophage colony-stimulating factor signaling pathway	biological process	CSF1	0.00565102
GO:0038121	C-C motif chemokine 21 receptor activity	molecular function	CCR7	0.00565102
GO:0035758	chemokine (C-C motif) ligand 21 binding	molecular function	CCR7	0.00565102
GO:0016553	base conversion or substitution editing	biological process	ADAR	0.00565102
GO:0072570	ADP-D-ribose binding	molecular function	PARP9	0.00565102
GO:0021533	cell differentiation in hindbrain	biological process	NOG	0.00565102
GO:0002675	positive regulation of acute inflammatory response	biological process	IL6	0.00565102
GO:0071471	cellular response to non-ionic osmotic stress	biological process	PTGS2	0.00565102
GO:2000313	regulation of fibroblast growth factor receptor signaling pathway involved in neural plate anterior/posterior pattern formation	biological process	NOG	0.00565102
GO:0005146	leukemia inhibitory factor receptor binding	molecular function	LIF	0.00565102
GO:2000522	positive regulation of immunological synapse formation	biological process	CCR7	0.00565102
GO:0045070	positive regulation of viral genome replication	biological process	IFIT1;ADAR	0.00618939
GO:0043021	ribonucleoprotein complex binding	molecular function	IFIH1;RNASEL	0.0067834
GO:0050918	positive chemotaxis	biological process	ENSOARG00000000123;CXCL10	0.00740225
GO:0006915	apoptotic process	biological process	XAF1;IFI6;IRF1;CFLAR	0.00778856
GO:0007249	I-kappaB kinase/NF-kappaB signaling	biological process	REL;TLR9	0.00871329
GO:0070098	chemokine-mediated signaling pathway	biological process	CXCL10;CCR7	0.0094049
GO:0071773	cellular response to BMP stimulus	biological process	NOG;SMAD1	0.0094049
GO:0009953	dorsal/ventral pattern formation	biological process	CHRD;NOG	0.0108589
GO:0000976	transcription regulatory region sequence-specific DNA binding	molecular function	EGR1;NFKB1	0.0108589
GO:0051091	positive regulation of DNA-binding transcription factor activity	biological process	DDX58;IL6;TRIM25	0.0112284
GO:0001866	NK T cell proliferation	biological process	CSF16	0.0112704
GO:0004666	prostaglandin-endoperoxide synthase activity	molecular function	PTGS2	0.0112704
GO:2000564	regulation of CD8-positive, alpha-beta T cell proliferation	biological process	IRF1	0.0112704
GO:0050706	regulation of interleukin-1 beta secretion	biological process	CCR7	0.0112704
GO:1902524	positive regulation of protein K48-linked ubiquitination	biological process	BIRC3	0.0112704
GO:0034511	U3 snoRNA binding	molecular function	ISG20	0.0112704
GO:0039529	RIG-I signaling pathway	biological process	DDX58	0.0112704
GO:0048269	methionine adenosyltransferase complex	cellular component	MAT2B	0.0112704
GO:0031622	positive regulation of fever generation	biological process	PTGS2	0.0112704
GO:0008310	single-stranded DNA 3'-5' exodeoxyribonuclease activity	molecular function	ISG20	0.0112704
GO:0032607	interferon-alpha production	biological process	IRF7	0.0112704
GO:2001181	positive regulation of interleukin-10 secretion	biological process	CD274	0.0112704
GO:0002291	T cell activation via T cell receptor contact with antigen bound to MHC molecule on antigen presenting cell	biological process	ICAM1	0.0112704
GO:0043615	astrocyte cell migration	biological process	CCL2	0.0112704
GO:0034157	positive regulation of toll-like receptor 7 signaling pathway	biological process	RSAD2	0.0112704
GO:0000738	DNA catabolic process, exonucleolytic	biological process	ISG20	0.0112704
GO:0014732	skeletal muscle atrophy	biological process	CFLAR	0.0112704
GO:0060302	negative regulation of cytokine activity	biological process	NOG	0.0112704
GO:2000392	regulation of lamellipodium morphogenesis	biological process	CD44	0.0112704
GO:0035692	macrophage migration inhibitory factor receptor complex	cellular component	CD44	0.0112704
GO:0050145	nucleoside monophosphate kinase activity	molecular function	ENSOARG00000014636	0.0112704
GO:0030620	U2 snRNA binding	molecular function	ISG20	0.0112704
GO:0045062	extrathymic T cell selection	biological process	CSF16	0.0112704
GO:0046888	negative regulation of hormone secretion	biological process	LIF	0.0112704
GO:0005153	interleukin-8 receptor binding	molecular function	ENSOARG00000016940	0.0112704
GO:0072108	positive regulation of mesenchymal to epithelial transition involved in metanephros morphogenesis	biological process	LIF	0.0112704
GO:2001186	negative regulation of CD8-positive, alpha-beta T cell activation	biological process	CD274	0.0112704
GO:0048861	leukemia inhibitory factor signaling pathway	biological process	LIF	0.0112704
GO:1990682	CSF1-CSF1R complex	cellular component	CSF1	0.0112704
GO:0031394	positive regulation of prostaglandin biosynthetic process	biological process	PTGS2	0.0112704
GO:0019371	cyclooxygenase pathway	biological process	PTGS2	0.0112704
GO:0032966	negative regulation of collagen biosynthetic process	biological process	IL6	0.0112704
GO:1900245	positive regulation of MDA-5 signaling pathway	biological process	DHX58	0.0112704
GO:0001710	mesodermal cell fate commitment	biological process	SMAD1	0.0112704
GO:0032741	positive regulation of interleukin-18 production	biological process	TLR9	0.0112704
GO:0051097	negative regulation of helicase activity	biological process	IFIT1	0.0112704
GO:2000525	positive regulation of T cell costimulation	biological process	CCR7	0.0112704
GO:0019060	intracellular transport of viral protein in host cell	biological process	IFIT1	0.0112704
GO:2000502	negative regulation of natural killer cell chemotaxis	biological process	CCL2	0.0112704
GO:1900127	positive regulation of hyaluronan biosynthetic process	biological process	NFKB1	0.0112704
GO:0032608	interferon-beta production	biological process	IRF7	0.0112704
GO:0031731	CCR6 chemokine receptor binding	molecular function	CCL20	0.0112704
GO:0002922	positive regulation of humoral immune response	biological process	CCR7	0.0112704
GO:1902186	regulation of viral release from host cell	biological process	TRIM25	0.0112704
GO:0098770	FBXO family protein binding	molecular function	BIRC3	0.0112704
GO:0043536	positive regulation of blood vessel endothelial cell migration	biological process	AMHR2;CD40	0.0116207
GO:0001707	mesoderm formation	biological process	CHRD;NOG	0.0116207
GO:0071347	cellular response to interleukin-1	biological process	NFKB1;CCL2	0.0116207
GO:0030890	positive regulation of B cell proliferation	biological process	CD40;IL7	0.0116207
GO:0048873	homeostasis of number of cells within a tissue	biological process	IL7;CSF1	0.0124053
GO:0010468	regulation of gene expression	biological process	CSF2;IRF1;IRF7;IL7	0.0131676
GO:0000977	RNA polymerase II regulatory region sequence-specific DNA binding	molecular function	IRF8;NFKB1;AMHR2;EGR1	0.0131676
GO:0019843	rRNA binding	molecular function	ENSOARG00000020156;ENSOARG00000001382	0.0132124
GO:0019899	enzyme binding	molecular function	PARP14;MAT2B;PARP9;PTGS2;CD40	0.01351
GO:0045766	positive regulation of angiogenesis	biological process	IL1A;CD40;AMHR2	0.0139975
GO:0001657	ureteric bud development	biological process	NOG;SMAD1	0.0140419
GO:0043491	protein kinase B signaling	biological process	CD40;CCL2	0.0148934
GO:0045668	negative regulation of osteoblast differentiation	biological process	CHRD;NOG	0.0148934
GO:2001237	negative regulation of extrinsic apoptotic signaling pathway	biological process	CFLAR;IL7	0.0148934
GO:0071407	cellular response to organic cyclic compound	biological process	CCL2;SMAD1	0.0148934
GO:0003700	DNA-binding transcription factor activity	molecular function	NFKB1;AMHR2;EGR1;IRF7;IRF8;SMAD1;IRF1;REL	0.0149452
GO:0043086	negative regulation of catalytic activity	biological process	IL7;PARP9	0.0157666
GO:1900625	positive regulation of monocyte aggregation	biological process	CD44	0.0168584
GO:2000630	positive regulation of miRNA metabolic process	biological process	NFKB1	0.0168584
GO:0046688	response to copper ion	biological process	IL1A	0.0168584
GO:0032946	positive regulation of mononuclear cell proliferation	biological process	CSF1	0.0168584
GO:0038145	macrophage colony-stimulating factor signaling pathway	biological process	CSF1	0.0168584
GO:2000553	positive regulation of T-helper 2 cell cytokine production	biological process	RSAD2	0.0168584
GO:0060135	maternal process involved in female pregnancy	biological process	LIF	0.0168584
GO:0002408	myeloid dendritic cell chemotaxis	biological process	CCR7	0.0168584
GO:0070487	monocyte aggregation	biological process	CD44	0.0168584
GO:0001660	fever generation	biological process	IL1A	0.0168584
GO:0038116	chemokine (C-C motif) ligand 21 signaling pathway	biological process	CCR7	0.0168584
GO:1901509	regulation of endothelial tube morphogenesis	biological process	CXCL10	0.0168584
GO:0019787	ubiquitin-like protein transferase activity	molecular function	UBE2L6	0.0168584
GO:0010998	regulation of translational initiation by eIF2 alpha phosphorylation	biological process	EIF2AK2	0.0168584
GO:0045356	positive regulation of interferon-alpha biosynthetic process	biological process	TLR7	0.0168584
GO:0033141	positive regulation of peptidyl-serine phosphorylation of STAT protein	biological process	LIF	0.0168584
GO:0045351	type I interferon biosynthetic process	biological process	IRF7	0.0168584
GO:0048318	axial mesoderm development	biological process	NOG	0.0168584
GO:0035456	response to interferon-beta	biological process	XAF1	0.0168584
GO:0048248	CXCR3 chemokine receptor binding	molecular function	CXCL10	0.0168584
GO:0051902	negative regulation of mitochondrial depolarization	biological process	IFI6	0.0168584
GO:0002730	regulation of dendritic cell cytokine production	biological process	TLR9	0.0168584
GO:0044406	adhesion of symbiont to host	biological process	ICAM1	0.0168584
GO:1902523	positive regulation of protein K63-linked ubiquitination	biological process	BIRC3	0.0168584
GO:0002051	osteoblast fate commitment	biological process	SMAD1	0.0168584
GO:0044729	hemi-methylated DNA-binding	molecular function	EGR1	0.0168584
GO:0098636	protein complex involved in cell adhesion	cellular component	CTLA4	0.0168584
GO:0002693	positive regulation of cellular extravasation	biological process	ICAM1	0.0168584
GO:0035710	CD4-positive, alpha-beta T cell activation	biological process	RSAD2	0.0168584
GO:2000321	positive regulation of T-helper 17 cell differentiation	biological process	NFKBIZ	0.0168584
GO:0006382	adenosine to inosine editing	biological process	ADAR	0.0168584
GO:0010574	regulation of vascular endothelial growth factor production	biological process	IL6	0.0168584
GO:0034154	toll-like receptor 7 signaling pathway	biological process	TLR7	0.0168584
GO:0005157	macrophage colony-stimulating factor receptor binding	molecular function	CSF1	0.0168584
GO:0010956	negative regulation of calcidiol 1-monooxygenase activity	biological process	NFKB1	0.0168584
GO:0002768	immune response-regulating cell surface receptor signaling pathway	biological process	CD40	0.0168584
GO:0044530	supraspliceosomal complex	cellular component	ADAR	0.0168584
GO:0005896	interleukin-6 receptor complex	cellular component	IL6	0.0168584
GO:0022614	membrane to membrane docking	biological process	ICAM1	0.0168584
GO:0060708	spongiotrophoblast differentiation	biological process	LIF	0.0168584
GO:0060763	mammary duct terminal end bud growth	biological process	CSF1	0.0168584
GO:0016888	endodeoxyribonuclease activity, producing 5'-phosphomonoesters	molecular function	ENSOARG00000000942	0.0168584
GO:0002735	positive regulation of myeloid dendritic cell cytokine production	biological process	DDX58	0.0168584
GO:0032640	tumor necrosis factor production	biological process	TLR9	0.0168584
GO:0045918	negative regulation of cytolysis	biological process	CSF2	0.0168584
GO:0003006	developmental process involved in reproduction	biological process	CSF1	0.0168584
GO:0097029	mature conventional dendritic cell differentiation	biological process	CCR7	0.0168584
GO:0050729	positive regulation of inflammatory response	biological process	TLR9;NFKBIZ	0.0175771
GO:0003723	RNA binding	molecular function	IFIT1;ENSOARG00000010819;ADAR;ENSOARG00000009097;ENSOARG00000017418;EIF2AK2;RNASEL;IFIT5	0.0183655
GO:0030514	negative regulation of BMP signaling pathway	biological process	CHRD;NOG	0.0185139
GO:0042102	positive regulation of T cell proliferation	biological process	CSF16;IL6	0.0194714
GO:0004842	ubiquitin-protein transferase activity	molecular function	HERC5;ENSOARG00000000942;BIRC3;HERC6	0.0208389
GO:0007389	pattern specification process	biological process	NOG;CHRD	0.0214475
GO:0031264	death-inducing signaling complex	cellular component	CFLAR	0.0224151
GO:1904385	cellular response to angiotensin	biological process	NFKB1	0.0224151
GO:0001839	neural plate morphogenesis	biological process	NOG	0.0224151
GO:0050864	regulation of B cell activation	biological process	TLR9	0.0224151
GO:0010818	T cell chemotaxis	biological process	CXCL10	0.0224151
GO:0046596	regulation of viral entry into host cell	biological process	TRIM25	0.0224151
GO:0017151	DEAD/H-box RNA helicase binding	molecular function	SMAD1	0.0224151
GO:0061518	microglial cell proliferation	biological process	CSF1	0.0224151
GO:0050688	regulation of defense response to virus	biological process	HERC5	0.0224151
GO:0016891	endoribonuclease activity, producing 5'-phosphomonoesters	molecular function	ENSOARG00000000942	0.0224151
GO:0043657	host cell	cellular component	IFIT1	0.0224151
GO:0035723	interleukin-15-mediated signaling pathway	biological process	CSF16	0.0224151
GO:0042592	homeostatic process	biological process	SMAD1	0.0224151
GO:0051023	regulation of immunoglobulin secretion	biological process	CD40	0.0224151
GO:0046813	receptor-mediated virion attachment to host cell	biological process	ICAM1	0.0224151
GO:0061312	BMP signaling pathway involved in heart development	biological process	NOG	0.0224151
GO:0045545	syndecan binding	molecular function	CHRD	0.0224151
GO:0004694	eukaryotic translation initiation factor 2alpha kinase activity	molecular function	EIF2AK2	0.0224151
GO:1902527	positive regulation of protein monoubiquitination	biological process	BIRC3	0.0224151
GO:0034351	negative regulation of glial cell apoptotic process	biological process	CCL2	0.0224151
GO:0060044	negative regulation of cardiac muscle cell proliferation	biological process	NOG	0.0224151
GO:0043374	CD8-positive, alpha-beta T cell differentiation	biological process	IRF1	0.0224151
GO:2000562	negative regulation of CD4-positive, alpha-beta T cell proliferation	biological process	CD274	0.0224151
GO:0051024	positive regulation of immunoglobulin secretion	biological process	IL6	0.0224151
GO:1905563	negative regulation of vascular endothelial cell proliferation	biological process	CCL2	0.0224151
GO:0046822	regulation of nucleocytoplasmic transport	biological process	MX2	0.0224151
GO:1902219	negative regulation of intrinsic apoptotic signaling pathway in response to osmotic stress	biological process	PTGS2	0.0224151
GO:0071359	cellular response to dsRNA	biological process	NFKB1	0.0224151
GO:0002606	positive regulation of dendritic cell antigen processing and presentation	biological process	CCR7	0.0224151
GO:0032747	positive regulation of interleukin-23 production	biological process	CSF2	0.0224151
GO:1903025	regulation of RNA polymerase II regulatory region sequence-specific DNA binding	biological process	LIF	0.0224151
GO:0002819	regulation of adaptive immune response	biological process	IRF7	0.0224151
GO:0050871	positive regulation of B cell activation	biological process	IL6	0.0224151
GO:0072307	regulation of metanephric nephron tubule epithelial cell differentiation	biological process	LIF	0.0224151
GO:1902916	positive regulation of protein polyubiquitination	biological process	BIRC3	0.0224151
GO:0019941	modification-dependent protein catabolic process	biological process	UBE2L6	0.0224151
GO:0045085	negative regulation of interleukin-2 biosynthetic process	biological process	LAG3	0.0224151
GO:0009597	detection of virus	biological process	DDX58	0.0224151
GO:0002248	connective tissue replacement involved in inflammatory response wound healing	biological process	IL1A	0.0224151
GO:0032649	regulation of interferon-gamma production	biological process	CCR7	0.0224151
GO:0045835	negative regulation of meiotic nuclear division	biological process	LIF	0.0224151
GO:0060513	prostatic bud formation	biological process	NOG	0.0224151
GO:0097677	STAT family protein binding	molecular function	PARP9	0.0224151
GO:0071316	cellular response to nicotine	biological process	NFKB1	0.0224151
GO:0039534	negative regulation of MDA-5 signaling pathway	biological process	DHX58	0.0224151
GO:0060676	ureteric bud formation	biological process	NOG	0.0224151
GO:0002158	osteoclast proliferation	biological process	CSF1	0.0224151
GO:0007417	central nervous system development	biological process	NOG;CHRD	0.0224655
GO:0001228	DNA-binding transcription activator activity, RNA polymerase II-specific	molecular function	SMAD1;IRF1;AMHR2;REL;NFKB1	0.0237199
GO:0003677	DNA binding	molecular function	EGR1;AMHR2;IRF7;DHX58;DDX58;ENSOARG00000000942;IFIH1;IRF8;NFKB1;REL;IRF1;SMAD1	0.0238322
GO:0005829	cytosol	cellular component	PARP14;PARP9;MX1;DDX58;IFIT3;IFIT1;TRIM25;HERC6;ENSOARG00000000942;NFKB1;EIF2AK2;IL16;SAMD9;BIRC3;IRF7;CSF16;CD44;LIF;IL1A	0.0248145
GO:0032587	ruffle membrane	cellular component	IFIT5;DDX58	0.0256364
GO:0071346	cellular response to interferon-gamma	biological process	IRF8;CCL2	0.0267316
GO:0003223	ventricular compact myocardium morphogenesis	biological process	NOG	0.0279407
GO:0060336	negative regulation of interferon-gamma-mediated signaling pathway	biological process	PARP14	0.0279407
GO:0061484	hematopoietic stem cell homeostasis	biological process	ADAR	0.0279407
GO:0030619	U1 snRNA binding	molecular function	ISG20	0.0279407
GO:0006556	S-adenosylmethionine biosynthetic process	biological process	MAT2B	0.0279407
GO:0051770	positive regulation of nitric-oxide synthase biosynthetic process	biological process	TLR9	0.0279407
GO:0090037	positive regulation of protein kinase C signaling	biological process	CD40	0.0279407
GO:0042805	actinin binding	molecular function	NFKB1	0.0279407
GO:0097011	cellular response to granulocyte macrophage colony-stimulating factor stimulus	biological process	CSF2	0.0279407
GO:0099527	postsynapse to nucleus signaling pathway	biological process	PARP9	0.0279407
GO:0030223	neutrophil differentiation	biological process	CSF2	0.0279407
GO:0060335	positive regulation of interferon-gamma-mediated signaling pathway	biological process	PARP9	0.0279407
GO:0043367	CD4-positive, alpha-beta T cell differentiation	biological process	RSAD2	0.0279407
GO:0060463	lung lobe morphogenesis	biological process	LIF	0.0279407
GO:0007183	SMAD protein complex assembly	biological process	SMAD1	0.0279407
GO:0035234	ectopic germ cell programmed cell death	biological process	IL1A	0.0279407
GO:0002360	T cell lineage commitment	biological process	IL7	0.0279407
GO:0072678	T cell migration	biological process	CCL20	0.0279407
GO:0050691	regulation of defense response to virus by host	biological process	CSF16	0.0279407
GO:0060337	type I interferon signaling pathway	biological process	IRF7	0.0279407
GO:0061384	heart trabecula morphogenesis	biological process	NOG	0.0279407
GO:0045359	positive regulation of interferon-beta biosynthetic process	biological process	TLR7	0.0279407
GO:0055009	atrial cardiac muscle tissue morphogenesis	biological process	NOG	0.0279407
GO:0045084	positive regulation of interleukin-12 biosynthetic process	biological process	IRF1	0.0279407
GO:0010385	double-stranded methylated DNA binding	molecular function	EGR1	0.0279407
GO:0048570	notochord morphogenesis	biological process	NOG	0.0279407
GO:0034162	toll-like receptor 9 signaling pathway	biological process	TLR9	0.0279407
GO:0150077	regulation of neuroinflammatory response	biological process	PTGS2	0.0279407
GO:0032819	positive regulation of natural killer cell proliferation	biological process	CSF16	0.0279407
GO:0042127	regulation of cell population proliferation	biological process	PTGS2;CXCL10;CSF2	0.029919
GO:0048712	negative regulation of astrocyte differentiation	biological process	NOG	0.0334355
GO:0090091	positive regulation of extracellular matrix disassembly	biological process	IL6	0.0334355
GO:0071354	cellular response to interleukin-6	biological process	NFKB1	0.0334355
GO:1901522	positive regulation of transcription from RNA polymerase II promoter involved in cellular response to chemical stimulus	biological process	SMAD1	0.0334355
GO:1900027	regulation of ruffle assembly	biological process	ICAM1	0.0334355
GO:0042609	CD4 receptor binding	molecular function	IL16	0.0334355
GO:0060333	interferon-gamma-mediated signaling pathway	biological process	IRF1	0.0334355
GO:1900246	positive regulation of RIG-I signaling pathway	biological process	DHX58	0.0334355
GO:0042118	endothelial cell activation	biological process	CXCL10	0.0334355
GO:0048644	muscle organ morphogenesis	biological process	LIF	0.0334355
GO:0014842	regulation of skeletal muscle satellite cell proliferation	biological process	CFLAR	0.0334355
GO:0060038	cardiac muscle cell proliferation	biological process	SMAD1	0.0334355
GO:0050778	positive regulation of immune response	biological process	CSF16	0.0334355
GO:0070878	primary miRNA binding	molecular function	SMAD1	0.0334355
GO:0060252	positive regulation of glial cell proliferation	biological process	IL6	0.0334355
GO:0031258	lamellipodium membrane	cellular component	CD44	0.0334355
GO:0060426	lung vasculature development	biological process	LIF	0.0334355
GO:0035280	miRNA loading onto RISC involved in gene silencing by miRNA	biological process	ADAR	0.0334355
GO:0034058	endosomal vesicle fusion	biological process	SAMD9	0.0334355
GO:2000510	positive regulation of dendritic cell chemotaxis	biological process	CCR7	0.0334355
GO:0045078	positive regulation of interferon-gamma biosynthetic process	biological process	TLR7	0.0334355
GO:0008385	IkappaB kinase complex	cellular component	IFIT5	0.0334355
GO:0000165	MAPK cascade	biological process	SMAD1;CCL2	0.0349071
GO:0042803	protein homodimerization activity	molecular function	SMAD1;CSF1;NFKB1;NOG;AMHR2;CD69;PTGS2	0.0353284
GO:0032091	negative regulation of protein binding	biological process	IFIT2;IFIT1	0.036145
GO:0001932	regulation of protein phosphorylation	biological process	TLR7;TLR9	0.036145
GO:0070062	extracellular exosome	cellular component	ICAM1;CD274	0.038671
GO:0030510	regulation of BMP signaling pathway	biological process	NOG	0.0388994
GO:0042289	MHC class II protein binding	molecular function	LAG3	0.0388994
GO:0033689	negative regulation of osteoblast proliferation	biological process	EIF2AK2	0.0388994
GO:0007548	sex differentiation	biological process	AMHR2	0.0388994
GO:0048304	positive regulation of isotype switching to IgG isotypes	biological process	CD40	0.0388994
GO:0045416	positive regulation of interleukin-8 biosynthetic process	biological process	TLR7	0.0388994
GO:0004000	adenosine deaminase activity	molecular function	ADAR	0.0388994
GO:0005138	interleukin-6 receptor binding	molecular function	IL6	0.0388994
GO:0035563	positive regulation of chromatin binding	biological process	PARP9	0.0388994
GO:0001961	positive regulation of cytokine-mediated signaling pathway	biological process	IL7	0.0388994
GO:0030214	hyaluronan catabolic process	biological process	CD44	0.0388994
GO:0030277	maintenance of gastrointestinal epithelium	biological process	TLR9	0.0388994
GO:0032480	negative regulation of type I interferon production	biological process	DHX58	0.0388994
GO:0061037	negative regulation of cartilage development	biological process	NOG	0.0388994
GO:0061626	pharyngeal arch artery morphogenesis	biological process	NOG	0.0388994
GO:0048762	mesenchymal cell differentiation	biological process	NOG	0.0388994
GO:0032725	positive regulation of granulocyte macrophage colony-stimulating factor production	biological process	DDX58	0.0388994
GO:0003149	membranous septum morphogenesis	biological process	NOG	0.0388994
GO:0001706	endoderm formation	biological process	NOG	0.0388994
GO:0000978	RNA polymerase II proximal promoter sequence-specific DNA binding	molecular function	IRF1;IRF8;AMHR2;SMAD1;IRF7	0.0392189
GO:0007155	cell adhesion	biological process	CD44;ICAM1;RGMB;ENSOARG00000018242	0.0403646
GO:0000980	RNA polymerase II distal enhancer sequence-specific DNA binding	molecular function	REL;NFKB1	0.042582
GO:0001501	skeletal system development	biological process	CHRD;NOG	0.0439174
GO:0071498	cellular response to fluid shear stress	biological process	PTGS2	0.0443328
GO:0050930	induction of positive chemotaxis	biological process	IL16	0.0443328
GO:0042129	regulation of T cell proliferation	biological process	CTLA4	0.0443328
GO:0035197	siRNA binding	molecular function	TLR7	0.0443328
GO:0045088	regulation of innate immune response	biological process	DHX58	0.0443328
GO:0042058	regulation of epidermal growth factor receptor signaling pathway	biological process	IFI6	0.0443328
GO:0044387	negative regulation of protein kinase activity by regulation of protein phosphorylation	biological process	ADAR	0.0443328
GO:0045334	clathrin-coated endocytic vesicle	cellular component	CTLA4	0.0443328
GO:0000339	RNA cap binding	molecular function	IFIT5	0.0443328
GO:0061608	nuclear import signal receptor activity	molecular function	PARP9	0.0443328
GO:0048711	positive regulation of astrocyte differentiation	biological process	LIF	0.0443328
GO:0046007	negative regulation of activated T cell proliferation	biological process	CD274	0.0443328
GO:0039536	negative regulation of RIG-I signaling pathway	biological process	DHX58	0.0443328
GO:0032825	positive regulation of natural killer cell differentiation	biological process	CSF16	0.0443328
GO:0045824	negative regulation of innate immune response	biological process	DHX58	0.0443328
GO:0016504	peptidase activator activity	molecular function	CFLAR	0.0443328
GO:0048246	macrophage chemotaxis	biological process	CCL2	0.0443328
GO:0030595	leukocyte chemotaxis	biological process	IL16	0.0443328
GO:0060272	embryonic skeletal joint morphogenesis	biological process	NOG	0.0443328
GO:0045657	positive regulation of monocyte differentiation	biological process	CSF1	0.0443328
GO:2001034	positive regulation of double-strand break repair via nonhomologous end joining	biological process	PARP9	0.0443328
GO:0060339	negative regulation of type I interferon-mediated signaling pathway	biological process	ADAR	0.0443328
GO:0004888	transmembrane signaling receptor activity	molecular function	TLR9;TLR7;LAG3	0.0490225
GO:1901222	regulation of NIK/NF-kappaB signaling	biological process	BIRC3	0.0497358
GO:0002548	monocyte chemotaxis	biological process	CCL2	0.0497358
GO:1902166	negative regulation of intrinsic apoptotic signaling pathway in response to DNA damage by p53 class mediator	biological process	CD44	0.0497358
GO:0050707	regulation of cytokine secretion	biological process	TLR9	0.0497358
GO:0042532	negative regulation of tyrosine phosphorylation of STAT protein	biological process	PARP14	0.0497358
GO:0001779	natural killer cell differentiation	biological process	CSF16	0.0497358
GO:0042562	hormone binding	molecular function	AMHR2	0.0497358
GO:0071803	positive regulation of podosome assembly	biological process	CSF2	0.0497358
GO:0070213	protein auto-ADP-ribosylation	biological process	PARP12	0.0497358
GO:0090280	positive regulation of calcium ion import	biological process	CCL2	0.0497358
GO:0051384	response to glucocorticoid	biological process	IL6	0.0497358
GO:0031054	pre-miRNA processing	biological process	ADAR	0.0497358
GO:0060394	negative regulation of pathway-restricted SMAD protein phosphorylation	biological process	NOG	0.0497358
GO:0060444	branching involved in mammary gland duct morphogenesis	biological process	CSF1	0.0497358
GO:0046622	positive regulation of organ growth	biological process	IL7	0.0497358
GO:0010952	positive regulation of peptidase activity	biological process	CFLAR	0.0497358
GO:0090336	positive regulation of brown fat cell differentiation	biological process	PTGS2	0.0497358
GO:0032688	negative regulation of interferon-beta production	biological process	REL	0.0497358
GO:0007252	I-kappaB phosphorylation	biological process	TLR7	0.0551086
GO:0035994	response to muscle stretch	biological process	NFKB1	0.0551086
GO:0070411	I-SMAD binding	molecular function	SMAD1	0.0551086
GO:0097028	dendritic cell differentiation	biological process	CSF2	0.0551086
GO:0035458	cellular response to interferon-beta	biological process	IRF1	0.0551086
GO:1903672	positive regulation of sprouting angiogenesis	biological process	SMAD1	0.0551086
GO:0016064	immunoglobulin mediated immune response	biological process	IRF7	0.0551086
GO:0070102	interleukin-6-mediated signaling pathway	biological process	IL6	0.0551086
GO:0045086	positive regulation of interleukin-2 biosynthetic process	biological process	IL1A	0.0551086
GO:0071837	HMG box domain binding	molecular function	AMHR2	0.0551086
GO:0032693	negative regulation of interleukin-10 production	biological process	CD274	0.0551086
GO:0002237	response to molecule of bacterial origin	biological process	TLR9	0.0551086
GO:0001655	urogenital system development	biological process	NOG	0.0551086
GO:1905564	positive regulation of vascular endothelial cell proliferation	biological process	AMHR2	0.0551086
GO:0045060	negative thymic T cell selection	biological process	CCR7	0.0551086
GO:0070410	co-SMAD binding	molecular function	SMAD1	0.0551086
GO:0032270	positive regulation of cellular protein metabolic process	biological process	CSF1	0.0551086
GO:0043518	negative regulation of DNA damage response, signal transduction by p53 class mediator	biological process	CD44	0.0604512
GO:0016493	C-C chemokine receptor activity	molecular function	CCR7	0.0604512
GO:0001516	prostaglandin biosynthetic process	biological process	PTGS2	0.0604512
GO:0046940	nucleoside monophosphate phosphorylation	biological process	ENSOARG00000014636	0.0604512
GO:0045580	regulation of T cell differentiation	biological process	CSF16	0.0604512
GO:0061028	establishment of endothelial barrier	biological process	ICAM1	0.0604512
GO:0045579	positive regulation of B cell differentiation	biological process	IL7	0.0604512
GO:0030224	monocyte differentiation	biological process	CSF2	0.0604512
GO:0032740	positive regulation of interleukin-17 production	biological process	CSF16	0.0604512
GO:0060216	definitive hemopoiesis	biological process	ADAR	0.0604512
GO:0061053	somite development	biological process	NOG	0.0604512
GO:0043403	skeletal muscle tissue regeneration	biological process	CFLAR	0.0604512
GO:0060340	positive regulation of type I interferon-mediated signaling pathway	biological process	IRF7	0.0604512
GO:0016567	protein ubiquitination	biological process	HERC6;BIRC3;ENSOARG00000000942;HERC5	0.0633469
GO:0030902	hindbrain development	biological process	SMAD1	0.065764
GO:0006401	RNA catabolic process	biological process	ISG20	0.065764
GO:0030889	negative regulation of B cell proliferation	biological process	CTLA4	0.065764
GO:0090190	positive regulation of branching involved in ureteric bud morphogenesis	biological process	NOG	0.065764
GO:0004527	exonuclease activity	molecular function	ISG20	0.065764
GO:0043923	positive regulation by host of viral transcription	biological process	AMHR2	0.065764
GO:0003203	endocardial cushion morphogenesis	biological process	NOG	0.065764
GO:0051781	positive regulation of cell division	biological process	IL1A	0.065764
GO:0050868	negative regulation of T cell activation	biological process	LAG3	0.065764
GO:0050709	negative regulation of protein secretion	biological process	RSAD2	0.065764
GO:0090026	positive regulation of monocyte chemotaxis	biological process	CXCL10	0.065764
GO:0030278	regulation of ossification	biological process	CSF1	0.065764
GO:0060707	trophoblast giant cell differentiation	biological process	LIF	0.065764
GO:0044130	negative regulation of growth of symbiont in host	biological process	IRF8	0.065764
GO:0044319	wound healing, spreading of cells	biological process	CD44	0.065764
GO:0030336	negative regulation of cell migration	biological process	NOG;CHRD	0.0672473
GO:0043410	positive regulation of MAPK cascade	biological process	LIF;IL6	0.068818
GO:0008201	heparin binding	molecular function	CXCL10;CHRD	0.0704008
GO:0021510	spinal cord development	biological process	NOG	0.0710471
GO:0010759	positive regulation of macrophage chemotaxis	biological process	CSF1	0.0710471
GO:0061036	positive regulation of cartilage development	biological process	SMAD1	0.0710471
GO:0001818	negative regulation of cytokine production	biological process	NFKB1	0.0710471
GO:0004540	ribonuclease activity	molecular function	RNASEL	0.0710471
GO:0035196	production of miRNAs involved in gene silencing by miRNA	biological process	ADAR	0.0710471
GO:0004675	transmembrane receptor protein serine/threonine kinase activity	molecular function	AMHR2	0.0710471
GO:0034116	positive regulation of heterotypic cell-cell adhesion	biological process	CD44	0.0710471
GO:0070498	interleukin-1-mediated signaling pathway	biological process	EGR1	0.0710471
GO:0050862	positive regulation of T cell receptor signaling pathway	biological process	CCR7	0.0710471
GO:0001892	embryonic placenta development	biological process	CSF2	0.0710471
GO:0098609	cell-cell adhesion	biological process	ENSOARG00000018242;ICAM1	0.0719955
GO:0001836	release of cytochrome c from mitochondria	biological process	IFI6	0.0763005
GO:0000175	3'-5'-exoribonuclease activity	molecular function	ISG20	0.0763005
GO:0070266	necroptotic process	biological process	BIRC3	0.0763005
GO:0050730	regulation of peptidyl-tyrosine phosphorylation	biological process	IL7	0.0763005
GO:0046579	positive regulation of Ras protein signal transduction	biological process	CSF1	0.0763005
GO:0019955	cytokine binding	molecular function	NOG	0.0763005
GO:0033627	cell adhesion mediated by integrin	biological process	ICAM1	0.0763005
GO:0046427	positive regulation of receptor signaling pathway via JAK-STAT	biological process	IL6	0.0763005
GO:0006730	one-carbon metabolic process	biological process	MAT2B	0.0763005
GO:0008270	zinc ion binding	molecular function	XAF1;PARP14;IFIH1;DDX58;EGR1;DHX58;BIRC3	0.0774524
GO:0043065	positive regulation of apoptotic process	biological process	IFIT2;CTLA4;IL6	0.0809516
GO:0048535	lymph node development	biological process	CSF16	0.0815246
GO:0001702	gastrulation with mouth forming second	biological process	CHRD	0.0815246
GO:0030099	myeloid cell differentiation	biological process	IRF8	0.0815246
GO:0008266	poly(U) RNA binding	molecular function	IFIT5	0.0815246
GO:0004950	chemokine receptor activity	molecular function	CCR7	0.0815246
GO:0090734	site of DNA damage	cellular component	PARP9	0.0815246
GO:0044389	ubiquitin-like protein ligase binding	molecular function	PARP9	0.0815246
GO:0004857	enzyme inhibitor activity	molecular function	PARP9	0.0815246
GO:0035584	calcium-mediated signaling using intracellular calcium source	biological process	CCL20	0.0815246
GO:0051726	regulation of cell cycle	biological process	MX2;BIRC3	0.0818036
GO:0008284	positive regulation of cell population proliferation	biological process	LIF;IL6;CSF1;CSF2	0.0844675
GO:0042056	chemoattractant activity	molecular function	CXCL10	0.0867194
GO:0043011	myeloid dendritic cell differentiation	biological process	CSF2	0.0867194
GO:2000377	regulation of reactive oxygen species metabolic process	biological process	BIRC3	0.0867194
GO:0042474	middle ear morphogenesis	biological process	NOG	0.0867194
GO:0031295	T cell costimulation	biological process	CD274	0.0867194
GO:0032733	positive regulation of interleukin-10 production	biological process	TLR9	0.0867194
GO:0097193	intrinsic apoptotic signaling pathway	biological process	IFI6	0.0867194
GO:0051924	regulation of calcium ion transport	biological process	IL16	0.0867194
GO:0071333	cellular response to glucose stimulus	biological process	ICAM1	0.0867194
GO:0042113	B cell activation	biological process	CD40	0.0867194
GO:0045582	positive regulation of T cell differentiation	biological process	IL7	0.0867194
GO:0048646	anatomical structure formation involved in morphogenesis	biological process	NOG	0.0918851
GO:0050715	positive regulation of cytokine secretion	biological process	IL1A	0.0918851
GO:0090023	positive regulation of neutrophil chemotaxis	biological process	CCR7	0.0918851
GO:0097192	extrinsic apoptotic signaling pathway in absence of ligand	biological process	IL1A	0.0918851
GO:0007178	transmembrane receptor protein serine/threonine kinase signaling pathway	biological process	AMHR2	0.0918851
GO:0032689	negative regulation of interferon-gamma production	biological process	CD274	0.0918851
GO:1904646	cellular response to amyloid-beta	biological process	ICAM1	0.0918851
GO:0045672	positive regulation of osteoclast differentiation	biological process	CSF1	0.0918851
GO:0002218	activation of innate immune response	biological process	TLR9	0.0918851
GO:0002053	positive regulation of mesenchymal cell proliferation	biological process	CHRD	0.0918851
GO:0045840	positive regulation of mitotic nuclear division	biological process	IL1A	0.0918851
GO:0002931	response to ischemia	biological process	CSF1	0.097022
GO:0045453	bone resorption	biological process	IL7	0.097022
GO:0071345	cellular response to cytokine stimulus	biological process	CCR7	0.097022
GO:0046658	anchored component of plasma membrane	cellular component	RGMB	0.097022
GO:0004601	peroxidase activity	molecular function	PTGS2	0.097022
GO:0043627	response to estrogen	biological process	TRIM25	0.097022
GO:0045954	positive regulation of natural killer cell mediated cytotoxicity	biological process	LAG3	0.097022
GO:0050900	leukocyte migration	biological process	ICAM1	0.10213
GO:0001954	positive regulation of cell-matrix adhesion	biological process	CSF1	0.10213
GO:0035035	histone acetyltransferase binding	molecular function	EGR1	0.10213
GO:0001816	cytokine production	biological process	TLR9	0.10213
GO:0016925	protein sumoylation	biological process	IFIH1	0.10213
GO:0045662	negative regulation of myoblast differentiation	biological process	CXCL10	0.10213
GO:0060425	lung morphogenesis	biological process	NOG	0.10213
GO:0021983	pituitary gland development	biological process	NOG	0.10213
GO:0005637	nuclear inner membrane	cellular component	SMAD1	0.10213
GO:0043565	sequence-specific DNA binding	molecular function	SMAD1;EGR1;IRF1;AMHR2;NFKB1	0.103851
GO:0005540	hyaluronic acid binding	molecular function	CD44	0.107209
GO:0007276	gamete generation	biological process	SMAD1	0.107209
GO:0051281	positive regulation of release of sequestered calcium ion into cytosol	biological process	CXCL10	0.107209
GO:0008045	motor neuron axon guidance	biological process	NOG	0.107209
GO:0007159	leukocyte cell-cell adhesion	biological process	ICAM1	0.107209
GO:0008047	enzyme activator activity	molecular function	CFLAR	0.107209
GO:0048863	stem cell differentiation	biological process	LIF	0.11226
GO:0010575	positive regulation of vascular endothelial growth factor production	biological process	IL1A	0.11226
GO:0010608	posttranscriptional regulation of gene expression	biological process	PARP9	0.11226
GO:0001974	blood vessel remodeling	biological process	LIF	0.11226
GO:0048872	homeostasis of number of cells	biological process	CCR7	0.11226
GO:0090501	RNA phosphodiester bond hydrolysis	biological process	RNASEL	0.11226
GO:0045595	regulation of cell differentiation	biological process	LIF	0.11226
GO:0070491	repressing transcription factor binding	molecular function	AMHR2	0.11226
GO:0046326	positive regulation of glucose import	biological process	RNASEL	0.11226
GO:0007166	cell surface receptor signaling pathway	biological process	CD274;LAG3	0.115229
GO:0048471	perinuclear region of cytoplasm	cellular component	MX1;CTLA4;EIF2AK2;CSF1	0.116962
GO:0043488	regulation of mRNA stability	biological process	RNASEL	0.117283
GO:0000186	activation of MAPKK activity	biological process	EIF2AK2	0.117283
GO:0042130	negative regulation of T cell proliferation	biological process	CD274	0.117283
GO:2000134	negative regulation of G1/S transition of mitotic cell cycle	biological process	CCL2	0.117283
GO:0032715	negative regulation of interleukin-6 production	biological process	TLR9	0.117283
GO:0006513	protein monoubiquitination	biological process	TRIM25	0.122278
GO:0001158	enhancer sequence-specific DNA binding	molecular function	IRF7	0.122278
GO:0001819	positive regulation of cytokine production	biological process	ENSOARG00000020843	0.122278
GO:2001234	negative regulation of apoptotic signaling pathway	biological process	NOG	0.122278
GO:0007492	endoderm development	biological process	NOG	0.122278
GO:2000352	negative regulation of endothelial cell apoptotic process	biological process	ICAM1	0.122278
GO:0030593	neutrophil chemotaxis	biological process	ENSOARG00000016940	0.127244
GO:0030073	insulin secretion	biological process	MX2	0.127244
GO:0048661	positive regulation of smooth muscle cell proliferation	biological process	IL6	0.127244
GO:0034097	response to cytokine	biological process	CD274	0.127244
GO:0030901	midbrain development	biological process	SMAD1	0.127244
GO:0070374	positive regulation of ERK1 and ERK2 cascade	biological process	CD44;ICAM1	0.132094
GO:0042110	T cell activation	biological process	CD44	0.132183
GO:0000987	proximal promoter sequence-specific DNA binding	molecular function	IRF7	0.132183
GO:0060412	ventricular septum morphogenesis	biological process	NOG	0.132183
GO:0040018	positive regulation of multicellular organism growth	biological process	CSF1	0.132183
GO:0050853	B cell receptor signaling pathway	biological process	CTLA4	0.132183
GO:0050873	brown fat cell differentiation	biological process	PTGS2	0.132183
GO:0030316	osteoclast differentiation	biological process	CSF1	0.137094
GO:0048469	cell maturation	biological process	CSF16	0.137094
GO:0034605	cellular response to heat	biological process	IL1A	0.137094
GO:0090503	RNA phosphodiester bond hydrolysis, exonucleolytic	biological process	ISG20	0.137094
GO:1901215	negative regulation of neuron death	biological process	CSF1	0.137094
GO:0034198	cellular response to amino acid starvation	biological process	EIF2AK2	0.137094
GO:1902895	positive regulation of pri-miRNA transcription by RNA polymerase II	biological process	SMAD1	0.137094
GO:0060325	face morphogenesis	biological process	NOG	0.137094
GO:0009636	response to toxic substance	biological process	EIF2AK2	0.141978
GO:0001837	epithelial to mesenchymal transition	biological process	NOG	0.141978
GO:0031663	lipopolysaccharide-mediated signaling pathway	biological process	CCL2	0.141978
GO:0043406	positive regulation of MAP kinase activity	biological process	CD40	0.141978
GO:0050766	positive regulation of phagocytosis	biological process	CSF16	0.141978
GO:0051539	4 iron, 4 sulfur cluster binding	molecular function	RSAD2	0.141978
GO:0031901	early endosome membrane	cellular component	CD274	0.141978
GO:0050714	positive regulation of protein secretion	biological process	IL1A	0.141978
GO:0035019	somatic stem cell population maintenance	biological process	NOG	0.141978
GO:1901998	toxin transport	biological process	CD274	0.146834
GO:0008217	regulation of blood pressure	biological process	PTGS2	0.151663
GO:0001772	immunological synapse	cellular component	ICAM1	0.151663
GO:0005643	nuclear pore	cellular component	MX2	0.151663
GO:0048286	lung alveolus development	biological process	LIF	0.151663
GO:0006357	regulation of transcription by RNA polymerase II	biological process	NFKB1;SMAD1;AMHR2	0.153173
GO:0070301	cellular response to hydrogen peroxide	biological process	IL6	0.156465
GO:0004896	cytokine receptor activity	molecular function	CD44	0.156465
GO:0055038	recycling endosome membrane	cellular component	CD274	0.156465
GO:0007098	centrosome cycle	biological process	SAMD9	0.156465
GO:0006909	phagocytosis	biological process	IRF8	0.156465
GO:1990841	promoter-specific chromatin binding	molecular function	EGR1	0.156465
GO:0030155	regulation of cell adhesion	biological process	ICAM1	0.156465
GO:0009898	cytoplasmic side of plasma membrane	cellular component	BIRC3	0.156465
GO:0000790	nuclear chromatin	cellular component	AMHR2;IRF1	0.159333
GO:0010718	positive regulation of epithelial to mesenchymal transition	biological process	IL6	0.16124
GO:0060173	limb development	biological process	NOG	0.16124
GO:0015030	Cajal body	cellular component	ISG20	0.16124
GO:0001890	placenta development	biological process	BIRC3	0.16124
GO:0005743	mitochondrial inner membrane	cellular component	RSAD2;IFI6	0.161318
GO:0005515	protein binding	molecular function	CHRD;TLR7;RNASEL;IRF8;IFIT2;NFKBIZ;IFIT3;CD40;PARP9;IFIT5;CFLAR;TRIM25;IL16;IRF7;TLR9;NFKB1;XAF1;SMAD1;SAMD9;IFIT1	0.162119
GO:0016607	nuclear speck	cellular component	CSF16;IL16;NFKBIZ	0.162642
GO:0072593	reactive oxygen species metabolic process	biological process	IFI6	0.165989
GO:0042995	cell projection	cellular component	CD44	0.17071
GO:0003924	GTPase activity	molecular function	ENSOARG00000015072;MX1;MX2	0.175069
GO:0060395	SMAD protein signal transduction	biological process	SMAD1	0.175406
GO:0048666	neuron development	biological process	LIF	0.175406
GO:0007519	skeletal muscle tissue development	biological process	CFLAR	0.175406
GO:0120163	negative regulation of cold-induced thermogenesis	biological process	CSF16	0.180075
GO:0043621	protein self-association	molecular function	RSAD2	0.180075
GO:0035690	cellular response to drug	biological process	ENSOARG00000004253	0.180075
GO:0042060	wound healing	biological process	NOG	0.180075
GO:0048706	embryonic skeletal system development	biological process	NOG	0.180075
GO:0032760	positive regulation of tumor necrosis factor production	biological process	TLR9	0.180075
GO:0070373	negative regulation of ERK1 and ERK2 cascade	biological process	LIF	0.184717
GO:0005793	endoplasmic reticulum-Golgi intermediate compartment	cellular component	RGMB	0.184717
GO:0017053	transcriptional repressor complex	cellular component	AMHR2	0.189334
GO:0045727	positive regulation of translation	biological process	IL6	0.189334
GO:0017148	negative regulation of translation	biological process	EIF2AK2	0.189334
GO:0004519	endonuclease activity	molecular function	ENSOARG00000000942	0.189334
GO:0051536	iron-sulfur cluster binding	molecular function	RSAD2	0.189334
GO:0005764	lysosome	cellular component	TLR9;TLR7	0.189538
GO:0005739	mitochondrion	cellular component	NFKB1;RSAD2;CCR7;PARP9;IFIT3;IFI6;XAF1	0.191451
GO:0003151	outflow tract morphogenesis	biological process	NOG	0.193925
GO:0000049	tRNA binding	molecular function	IFIT5	0.193925
GO:0005768	endosome	cellular component	TLR9;TLR7	0.197725
GO:0030218	erythrocyte differentiation	biological process	ADAR	0.19849
GO:0002376	immune system process	biological process	CSF1	0.19849
GO:0032729	positive regulation of interferon-gamma production	biological process	IRF8	0.19849
GO:0005507	copper ion binding	molecular function	IL1A	0.19849
GO:0021915	neural tube development	biological process	NOG	0.19849
GO:0016779	nucleotidyltransferase activity	molecular function	ENSOARG00000009097	0.19849
GO:0001227	DNA-binding transcription repressor activity, RNA polymerase II-specific	molecular function	NFKB1;IRF8	0.199778
GO:0050679	positive regulation of epithelial cell proliferation	biological process	NOG	0.20303
GO:0030433	ubiquitin-dependent ERAD pathway	biological process	TRIM25	0.20303
GO:0045669	positive regulation of osteoblast differentiation	biological process	SMAD1	0.207544
GO:0004197	cysteine-type endopeptidase activity	molecular function	CFLAR	0.207544
GO:0045785	positive regulation of cell adhesion	biological process	CHRD	0.207544
GO:0015629	actin cytoskeleton	cellular component	DDX58;IFIT5	0.212153
GO:0045860	positive regulation of protein kinase activity	biological process	CSF1	0.216496
GO:0019827	stem cell population maintenance	biological process	LIF	0.216496
GO:1901224	positive regulation of NIK/NF-kappaB signaling	biological process	TLR7	0.216496
GO:0050727	regulation of inflammatory response	biological process	TLR9	0.216496
GO:0045596	negative regulation of cell differentiation	biological process	NOG	0.220935
GO:0043130	ubiquitin binding	molecular function	BIRC3	0.220935
GO:0071456	cellular response to hypoxia	biological process	PTGS2	0.220935
GO:0005811	lipid droplet	cellular component	RSAD2	0.225349
GO:0060348	bone development	biological process	SMAD1	0.225349
GO:0007275	multicellular organism development	biological process	NOG;CHRD	0.226683
GO:0036464	cytoplasmic ribonucleoprotein granule	cellular component	NFKBIZ	0.229738
GO:0030900	forebrain development	biological process	CHRD	0.234102
GO:0043085	positive regulation of catalytic activity	biological process	CFLAR	0.234102
GO:0015934	large ribosomal subunit	cellular component	ENSOARG00000019675	0.234102
GO:0050852	T cell receptor signaling pathway	biological process	NFKBIZ	0.234102
GO:0005819	spindle	cellular component	SAMD9	0.238442
GO:0007050	cell cycle arrest	biological process	IRF1	0.238442
GO:0031398	positive regulation of protein ubiquitination	biological process	BIRC3	0.238442
GO:0098869	cellular oxidant detoxification	biological process	PTGS2	0.238442
GO:0006302	double-strand break repair	biological process	PARP9	0.242757
GO:1903508	positive regulation of nucleic acid-templated transcription	biological process	BIRC3	0.247049
GO:0007189	adenylate cyclase-activating G protein-coupled receptor signaling pathway	biological process	CXCL10	0.247049
GO:0006511	ubiquitin-dependent protein catabolic process	biological process	ENSOARG00000019272;TRIM25	0.247558
GO:0042733	embryonic digit morphogenesis	biological process	NOG	0.251316
GO:0002244	hematopoietic progenitor cell differentiation	biological process	ADAR	0.255559
GO:0050790	regulation of catalytic activity	biological process	MAT2B	0.259779
GO:0045444	fat cell differentiation	biological process	RNASEL	0.259779
GO:0030334	regulation of cell migration	biological process	DDX58	0.259779
GO:0006606	protein import into nucleus	biological process	PARP9	0.259779
GO:0005783	endoplasmic reticulum	cellular component	IFIT2;RSAD2;PTGS2;TLR9;TLR7	0.263475
GO:0009986	cell surface	cellular component	CD40;CCR7;CD44	0.264843
GO:0016605	PML body	cellular component	ISG20	0.268147
GO:0007179	transforming growth factor beta receptor signaling pathway	biological process	SMAD1	0.268147
GO:0045335	phagocytic vesicle	cellular component	TLR9	0.268147
GO:0016525	negative regulation of angiogenesis	biological process	CXCL10	0.272296
GO:0007169	transmembrane receptor protein tyrosine kinase signaling pathway	biological process	CSF1	0.272296
GO:0016740	transferase activity	molecular function	HERC5;PARP14;AMHR2;ENSOARG00000009097;UBE2L6;HERC6	0.274842
GO:0043231	intracellular membrane-bounded organelle	cellular component	IFIT5;CD40;SAMD9;CSF2	0.283755
GO:0031966	mitochondrial membrane	cellular component	IFI6	0.284603
GO:0006874	cellular calcium ion homeostasis	biological process	CD40	0.284603
GO:0051087	chaperone binding	molecular function	BIRC3	0.284603
GO:0005525	GTP binding	molecular function	ENSOARG00000015072;MX1;MX2	0.29094
GO:0032496	response to lipopolysaccharide	biological process	CCR7	0.292693
GO:0050728	negative regulation of inflammatory response	biological process	NFKB1	0.296705
GO:0090502	RNA phosphodiester bond hydrolysis, endonucleolytic	biological process	ENSOARG00000000942	0.296705
GO:0006396	RNA processing	biological process	ADAR	0.300693
GO:0047485	protein N-terminus binding	molecular function	BIRC3	0.300693
GO:0036459	thiol-dependent ubiquitinyl hydrolase activity	molecular function	ENSOARG00000019272	0.300693
GO:0045177	apical part of cell	cellular component	IFIT5	0.308603
GO:0000209	protein polyubiquitination	biological process	BIRC3	0.312525
GO:0016579	protein deubiquitination	biological process	ENSOARG00000019272	0.312525
GO:0005741	mitochondrial outer membrane	cellular component	RSAD2	0.312525
GO:0002020	protease binding	molecular function	CFLAR	0.320303
GO:0030324	lung development	biological process	LIF	0.320303
GO:0090263	positive regulation of canonical Wnt signaling pathway	biological process	NFKB1	0.324159
GO:0031625	ubiquitin protein ligase binding	molecular function	CD40;DDX58	0.326947
GO:0005923	bicellular tight junction	cellular component	DDX58	0.327993
GO:0008134	transcription factor binding	molecular function	NFKB1;AMHR2	0.329018
GO:0045892	negative regulation of transcription, DNA-templated	biological process	CSF2;NFKB1;IRF1	0.329623
GO:0001843	neural tube closure	biological process	NOG	0.331806
GO:0046982	protein heterodimerization activity	molecular function	NFKB1;CFLAR;SMAD1	0.332723
GO:0090305	nucleic acid phosphodiester bond hydrolysis	biological process	ENSOARG00000000942	0.335598
GO:0000122	negative regulation of transcription by RNA polymerase II	biological process	PARP9;NFKB1;NOG;IRF8	0.336136
GO:0008234	cysteine-type peptidase activity	molecular function	CFLAR	0.343117
GO:0042742	defense response to bacterium	biological process	IRF8	0.343117
GO:0043161	proteasome-mediated ubiquitin-dependent protein catabolic process	biological process	BIRC3	0.346845
GO:0006979	response to oxidative stress	biological process	PTGS2	0.350552
GO:0005178	integrin binding	molecular function	ICAM1	0.350552
GO:1990830	cellular response to leukemia inhibitory factor	biological process	ICAM1	0.350552
GO:0006366	transcription by RNA polymerase II	biological process	EGR1	0.354238
GO:0008360	regulation of cell shape	biological process	CCL2	0.354238
GO:0042826	histone deacetylase binding	molecular function	AMHR2	0.357904
GO:0042393	histone binding	molecular function	PARP9	0.357904
GO:0006355	regulation of transcription, DNA-templated	biological process	IRF8;REL;IRF1;IRF7;AMHR2;NFKB1;SMAD1	0.358238
GO:0032991	protein-containing complex	cellular component	SMAD1;CD69;PARP9	0.363676
GO:0031175	neuron projection development	biological process	IL6	0.365173
GO:0042593	glucose homeostasis	biological process	MX2	0.372361
GO:0006397	mRNA processing	biological process	RNASEL	0.382992
GO:0038023	signaling receptor activity	molecular function	CD40	0.382992
GO:0090090	negative regulation of canonical Wnt signaling pathway	biological process	NOG	0.38998
GO:0043524	negative regulation of neuron apoptotic process	biological process	CCL2	0.393444
GO:0007010	cytoskeleton organization	biological process	CCL2	0.39689
GO:0006468	protein phosphorylation	biological process	SMAD1;RNASEL;EIF2AK2;AMHR2	0.405663
GO:0043235	receptor complex	cellular component	TLR7	0.410478
GO:0005654	nucleoplasm	cellular component	PARP9;IRF7;TRIM25;NFKB1;EGR1;ADAR;BIRC3;AMHR2;CSF16;IRF8	0.411958
GO:0007411	axon guidance	biological process	NOG	0.420469
GO:0014069	postsynaptic density	cellular component	PARP9	0.427037
GO:0007420	brain development	biological process	NOG	0.433531
GO:0045121	membrane raft	cellular component	ICAM1	0.436751
GO:0043005	neuron projection	cellular component	PTGS2	0.436751
GO:0000981	DNA-binding transcription factor activity, RNA polymerase II-specific	molecular function	IRF7	0.436751
GO:0005524	ATP binding	molecular function	RNASEL;IFIH1;AMHR2;DDX58;UBE2L6;ENSOARG00000009097;EIF2AK2;DHX58	0.439981
GO:0001525	angiogenesis	biological process	ENSOARG00000000942	0.443136
GO:0030496	midbody	cellular component	SAMD9	0.446302
GO:0030154	cell differentiation	biological process	NOG	0.449449
GO:0061630	ubiquitin protein ligase activity	molecular function	TRIM25	0.45258
GO:0008022	protein C-terminus binding	molecular function	AMHR2	0.455692
GO:0001650	fibrillar center	cellular component	RSAD2	0.461865
GO:0004674	protein serine/threonine kinase activity	molecular function	AMHR2;EIF2AK2	0.467669
GO:0003714	transcription corepressor activity	molecular function	PARP9	0.470994
GO:0016477	cell migration	biological process	CD44	0.474003
GO:0030246	carbohydrate binding	molecular function	CD69	0.48587
GO:0001934	positive regulation of protein phosphorylation	biological process	CD40	0.488795
GO:0019901	protein kinase binding	molecular function	SMAD1;ENSOARG00000008707	0.495232
GO:0046777	protein autophosphorylation	biological process	EIF2AK2	0.508814
GO:0005667	transcription factor complex	cellular component	SMAD1	0.522637
GO:0020037	heme binding	molecular function	PTGS2	0.530745
GO:0004672	protein kinase activity	molecular function	EIF2AK2;RNASEL;AMHR2	0.556173
GO:0016324	apical plasma membrane	cellular component	CD44	0.5568
GO:0016887	ATPase activity	molecular function	ENSOARG00000000942	0.5568
GO:0003713	transcription coactivator activity	molecular function	BIRC3	0.561836
GO:0031965	nuclear membrane	cellular component	MX1	0.564333
GO:0030335	positive regulation of cell migration	biological process	CSF1	0.569285
GO:0046872	metal ion binding	molecular function	DHX58;EGR1;XAF1;IFIH1;PARP12;AMHR2;ENSOARG00000000942;DDX58	0.575714
GO:0005730	nucleolus	cellular component	ENSOARG00000000942;ISG20;ADAR	0.575907
GO:0006281	DNA repair	biological process	ENSOARG00000000942	0.579022
GO:0016757	transferase activity, transferring glycosyl groups	molecular function	PARP14	0.59554
GO:0001701	in utero embryonic development	biological process	NOG	0.602421
GO:0015031	protein transport	biological process	PARP9	0.611416
GO:0000287	magnesium ion binding	molecular function	ENSOARG00000000942	0.628807
GO:0000166	nucleotide binding	molecular function	ENSOARG00000015072;AMHR2;UBE2L6;MX1;MX2	0.667456
GO:0043547	positive regulation of GTPase activity	biological process	CD40	0.674627
GO:0005102	signaling receptor binding	molecular function	LIF	0.701446
GO:0006974	cellular response to DNA damage stimulus	biological process	CTLA4	0.704852
GO:0098978	glutamatergic synapse	cellular component	PARP9	0.706541
GO:0005794	Golgi apparatus	cellular component	SAMD9;CD44;CTLA4	0.723078
GO:0016604	nuclear body	cellular component	TRIM25	0.736869
GO:0005789	endoplasmic reticulum membrane	cellular component	RSAD2	0.738377
GO:0007165	signal transduction	biological process	TLR9;CCR7;RGMB;CD274;TLR7;NFKB1	0.741787
GO:0005634	nucleus	cellular component	XAF1;SMAD1;HERC6;MAT2B;IRF7;PARP9;BIRC3;IL16;ADAR;NFKBIZ;REL;NFKB1;IRF1;EGR1;ISG20;AMHR2;IRF8	0.761531
GO:0003682	chromatin binding	molecular function	NFKB1	0.794526
GO:0016301	kinase activity	molecular function	AMHR2	0.827155
GO:0016310	phosphorylation	biological process	AMHR2	0.837787
GO:0016787	hydrolase activity	molecular function	IFIH1;DDX58;DHX58	0.837973
GO:0005813	centrosome	cellular component	SAMD9	0.876381
GO:0005887	integral component of plasma membrane	cellular component	CTLA4	0.881292
GO:0003824	catalytic activity	molecular function	RSAD2	0.906409
GO:0016021	integral component of membrane	cellular component	AMHR2;CTLA4;SAMD9;BST-2A;TLR7;ENSOARG00000014413;CCR7;ICAM1;CD274;ENSOARG00000000123;ENSOARG00000008178;TLR9;IFI6;CD69;CD40;CD44;ENSOARG00000018242;CSF1;ENSOARG00000008115;MX2;LAG3;BST-2B	0.936628
GO:0005886	plasma membrane	cellular component	TLR9;IFIT5;CD40;IL16;CCR7;CD44;CD274;TLR7	0.955452
GO:0006508	proteolysis	biological process	CFLAR	0.956127
GO:0003676	nucleic acid binding	molecular function	PARP14;ISG20;AMHR2	0.966037
GO:0055114	oxidation-reduction process	biological process	PTGS2	0.972877
GO:0007186	G protein-coupled receptor signaling pathway	biological process	CXCL10;CCR7	0.982044
GO:0004930	G protein-coupled receptor activity	molecular function	CCR7	0.995343
GO:0016020	membrane	cellular component	CD69;CD44;ENSOARG00000008178;CCR7;SAMD9;MX2;LAG3;ENSOARG00000018242;CSF1;AMHR2;BST-2B;CTLA4;ICAM1;ENSOARG00000000123;CD274;BST-2A;ENSOARG00000008115;CD40;IFI6	0.997629
