# Supplementary material for: Whole-transcriptome analyses of sheep embryonic testicular cells infected with the bluetongue virus
Source: Front Immunol. 2022 Dec 1;13:1053059. doi: 10.3389/fimmu.2022.1053059 (PMC9751015; doi:10.3389/fimmu.2022.1053059)
Supplement: Supplementary file 11 [file Table_10.xlsx]

## Sheet: Sheet1
GO ID	GO terms	GO function	Gene symbol	p-value
GO:0006695	cholesterol biosynthetic process	biological process	DHCR7;MVD;DHCR24;INSIG1;LSS	1.75777e-11
GO:0016126	sterol biosynthetic process	biological process	INSIG1;DHCR7;ENSOARG00000012341;MVD	7.01049e-10
GO:0005667	transcription factor complex	cellular component	SMAD6;RBL1;SMAD5;SMAD9;E2F2	1.03212e-06
GO:0016125	sterol metabolic process	biological process	ENSOARG00000012341;DHCR24	5.98019e-06
GO:0016628	oxidoreductase activity, acting on the CH-CH group of donors, NAD or NADP as acceptor	molecular function	DHCR7;DHCR24	1.98987e-05
GO:0008203	cholesterol metabolic process	biological process	INSIG1;MVD;DHCR24	2.33709e-05
GO:0007179	transforming growth factor beta receptor signaling pathway	biological process	SMAD6;SMAD9;SMAD5	6.60765e-05
GO:0051726	regulation of cell cycle	biological process	RBL1;CCNE2;E2F2	0.000233458
GO:0006694	steroid biosynthetic process	biological process	LSS;MVD	0.000236474
GO:0008202	steroid metabolic process	biological process	INSIG1;MVD	0.000336083
GO:0020037	heme binding	molecular function	CYP51A1;CYP27A1;FADS1	0.000896425
GO:0001657	ureteric bud development	biological process	SMAD6;SMAD5	0.000963706
GO:0003700	DNA-binding transcription factor activity	molecular function	ENSOARG00000003908;SMAD9;SMAD5;SMAD6;E2F2	0.00113301
GO:0000247	C-8 sterol isomerase activity	molecular function	ENSOARG00000012341	0.00144159
GO:0047598	7-dehydrocholesterol reductase activity	molecular function	DHCR7	0.00144159
GO:0000246	delta24(24-1) sterol reductase activity	molecular function	DHCR24	0.00144159
GO:0036316	SREBP-SCAP complex retention in endoplasmic reticulum	biological process	INSIG1	0.00144159
GO:0047749	cholestanetriol 26-monooxygenase activity	molecular function	CYP27A1	0.00144159
GO:0036474	cell death in response to hydrogen peroxide	biological process	SIGMAR1	0.00144159
GO:0004163	diphosphomevalonate decarboxylase activity	molecular function	MVD	0.00144159
GO:1901303	negative regulation of cargo loading into COPII-coated vesicle	biological process	INSIG1	0.00144159
GO:0030617	transforming growth factor beta receptor, inhibitory cytoplasmic mediator activity	molecular function	SMAD6	0.00144159
GO:0031073	cholesterol 26-hydroxylase activity	molecular function	CYP27A1	0.00144159
GO:0000250	lanosterol synthase activity	molecular function	LSS	0.00144159
GO:0070862	negative regulation of protein exit from endoplasmic reticulum	biological process	INSIG1	0.00144159
GO:0005783	endoplasmic reticulum	cellular component	INSIG1;CYP51A1;DHCR24;SIGMAR1;DHCR7	0.0015794
GO:0006629	lipid metabolic process	biological process	MVD;FADS1;INSIG1	0.00169686
GO:0055114	oxidation-reduction process	biological process	CYP51A1;DHCR7;DHCR24;CYP27A1;FADS1	0.00174553
GO:0030512	negative regulation of transforming growth factor beta receptor signaling pathway	biological process	BAMBI;SMAD6	0.00190159
GO:0030509	BMP signaling pathway	biological process	SMAD5;SMAD6	0.00216093
GO:0016491	oxidoreductase activity	molecular function	CYP27A1;FADS1;CYP51A1;DHCR24	0.00260397
GO:0007352	zygotic specification of dorsal/ventral axis	biological process	SMAD6	0.00288118
GO:0047750	cholestenol delta-isomerase activity	molecular function	ENSOARG00000012341	0.00288118
GO:0030343	vitamin D3 25-hydroxylase activity	molecular function	CYP27A1	0.00288118
GO:0006991	response to sterol depletion	biological process	INSIG1	0.00288118
GO:0097135	cyclin E2-CDK2 complex	cellular component	CCNE2	0.00288118
GO:0016866	intramolecular transferase activity	molecular function	LSS	0.00288118
GO:0034616	response to laminar fluid shear stress	biological process	SMAD6	0.00288118
GO:0070698	type I activin receptor binding	molecular function	SMAD6	0.00288118
GO:0019287	isopentenyl diphosphate biosynthetic process, mevalonate pathway	biological process	MVD	0.00431878
GO:0036315	cellular response to sterol	biological process	INSIG1	0.00431878
GO:1990086	lens fiber cell apoptotic process	biological process	E2F2	0.00431878
GO:0036378	calcitriol biosynthetic process from calciol	biological process	CYP27A1	0.00431878
GO:0002051	osteoblast fate commitment	biological process	SMAD5	0.00431878
GO:0032937	SREBP-SCAP-Insig complex	cellular component	INSIG1	0.00431878
GO:1904694	negative regulation of vascular smooth muscle contraction	biological process	DOCK4	0.00431878
GO:0004497	monooxygenase activity	molecular function	CYP27A1;CYP51A1	0.00519114
GO:0016705	oxidoreductase activity, acting on paired donors, with incorporation or reduction of molecular oxygen	molecular function	CYP51A1;CYP27A1	0.00574332
GO:0003170	heart valve development	biological process	SMAD6	0.00575439
GO:0060363	cranial suture morphogenesis	biological process	INSIG1	0.00575439
GO:0017151	DEAD/H-box RNA helicase binding	molecular function	SMAD5	0.00575439
GO:0042605	peptide antigen binding	molecular function	DHCR24	0.00575439
GO:0043550	regulation of lipid kinase activity	biological process	RBL1	0.00575439
GO:0010991	negative regulation of SMAD protein complex assembly	biological process	SMAD6	0.00718801
GO:0010894	negative regulation of steroid biosynthetic process	biological process	INSIG1	0.00718801
GO:0042987	amyloid precursor protein catabolic process	biological process	DHCR24	0.00718801
GO:0032933	SREBP signaling pathway	biological process	INSIG1	0.00861965
GO:1901522	positive regulation of transcription from RNA polymerase II promoter involved in cellular response to chemical stimulus	biological process	SMAD5	0.00861965
GO:0070192	chromosome organization involved in meiotic cell cycle	biological process	CCNE2	0.00861965
GO:0032494	response to peptidoglycan	biological process	ENSOARG00000003908	0.00861965
GO:0051302	regulation of cell division	biological process	RBL1	0.00861965
GO:1903671	negative regulation of sprouting angiogenesis	biological process	E2F2	0.00861965
GO:0016538	cyclin-dependent protein serine/threonine kinase regulator activity	molecular function	CCNE2	0.0100493
GO:1904754	positive regulation of vascular associated smooth muscle cell migration	biological process	DOCK4	0.0100493
GO:0005640	nuclear outer membrane	cellular component	DHCR7	0.0100493
GO:0006707	cholesterol catabolic process	biological process	CYP27A1	0.011477
GO:0003183	mitral valve morphogenesis	biological process	SMAD6	0.011477
GO:0006699	bile acid biosynthetic process	biological process	CYP27A1	0.011477
GO:0003184	pulmonary valve morphogenesis	biological process	SMAD6	0.011477
GO:0034713	type I transforming growth factor beta receptor binding	molecular function	SMAD6	0.011477
GO:0060394	negative regulation of pathway-restricted SMAD protein phosphorylation	biological process	SMAD6	0.0129027
GO:0042119	neutrophil activation	biological process	CXCL6	0.0129027
GO:0045717	negative regulation of fatty acid biosynthetic process	biological process	INSIG1	0.0129027
GO:0006355	regulation of transcription, DNA-templated	biological process	ENSOARG00000003908;SMAD5;SMAD9;E2F2;SMAD6	0.0140471
GO:0031639	plasminogen activation	biological process	DHCR24	0.0143264
GO:0070411	I-SMAD binding	molecular function	SMAD6	0.0143264
GO:0030539	male genitalia development	biological process	DHCR24	0.0143264
GO:0032421	stereocilium bundle	cellular component	DOCK4	0.0143264
GO:0070410	co-SMAD binding	molecular function	SMAD6	0.0143264
GO:0061024	membrane organization	biological process	DHCR24	0.0143264
GO:0005506	iron ion binding	molecular function	CYP27A1;CYP51A1	0.0151642
GO:0032495	response to muramyl dipeptide	biological process	ENSOARG00000003908	0.0157482
GO:0009888	tissue development	biological process	DHCR24	0.0171679
GO:0008299	isoprenoid biosynthetic process	biological process	MVD	0.0185858
GO:2000773	negative regulation of cellular senescence	biological process	RBL1	0.0185858
GO:0044212	transcription regulatory region DNA binding	molecular function	ENSOARG00000003908;SMAD6	0.0188446
GO:0003180	aortic valve morphogenesis	biological process	SMAD6	0.0200016
GO:1903827	regulation of cellular protein localization	biological process	CCNE2	0.0200016
GO:0031589	cell-substrate adhesion	biological process	SMAD6	0.0214155
GO:0000977	RNA polymerase II regulatory region sequence-specific DNA binding	molecular function	E2F2;SMAD5	0.0223429
GO:0043523	regulation of neuron apoptotic process	biological process	SIGMAR1	0.0228274
GO:0006270	DNA replication initiation	biological process	CCNE2	0.0228274
GO:0042474	middle ear morphogenesis	biological process	INSIG1	0.0228274
GO:0072332	intrinsic apoptotic signaling pathway by p53 class mediator	biological process	E2F2	0.0228274
GO:0016831	carboxy-lyase activity	molecular function	MVD	0.0242374
GO:0000079	regulation of cyclin-dependent protein serine/threonine kinase activity	biological process	CCNE2	0.0242374
GO:0030279	negative regulation of ossification	biological process	SMAD6	0.0242374
GO:0070207	protein homotrimerization	biological process	SIGMAR1	0.0242374
GO:0061844	antimicrobial humoral immune response mediated by antimicrobial peptide	biological process	CXCL6	0.0242374
GO:0035904	aorta development	biological process	SMAD6	0.0256455
GO:0070412	R-SMAD binding	molecular function	SMAD6	0.0270515
GO:0005109	frizzled binding	molecular function	BAMBI	0.0284557
GO:0003148	outflow tract septum morphogenesis	biological process	SMAD6	0.0284557
GO:0006641	triglyceride metabolic process	biological process	INSIG1	0.0284557
GO:0015935	small ribosomal subunit	cellular component	ENSOARG00000007563	0.0284557
GO:0006955	immune response	biological process	CXCL6;SMAD6	0.0286242
GO:0032420	stereocilium	cellular component	DOCK4	0.0312581
GO:0060976	coronary vasculature development	biological process	SMAD6	0.0326564
GO:0030544	Hsp70 protein binding	molecular function	MVD	0.0326564
GO:0007129	synapsis	biological process	CCNE2	0.0340527
GO:0030593	neutrophil chemotaxis	biological process	CXCL6	0.0340527
GO:0007281	germ cell development	biological process	SMAD5	0.0340527
GO:0003281	ventricular septum development	biological process	SMAD6	0.0354472
GO:0000987	proximal promoter sequence-specific DNA binding	molecular function	E2F2	0.0354472
GO:0031625	ubiquitin protein ligase binding	molecular function	SMAD5;SMAD6	0.0355292
GO:0008134	transcription factor binding	molecular function	E2F2;RBL1	0.0358429
GO:0071773	cellular response to BMP stimulus	biological process	SMAD5	0.0368397
GO:1902895	positive regulation of pri-miRNA transcription by RNA polymerase II	biological process	SMAD6	0.0368397
GO:0071949	FAD binding	molecular function	DHCR24	0.0382302
GO:0045599	negative regulation of fat cell differentiation	biological process	INSIG1	0.0410056
GO:0060048	cardiac muscle contraction	biological process	SMAD5	0.0410056
GO:0048365	Rac GTPase binding	molecular function	DOCK4	0.0410056
GO:0000723	telomere maintenance	biological process	CCNE2	0.0410056
GO:1990841	promoter-specific chromatin binding	molecular function	RBL1	0.0423904
GO:0000082	G1/S transition of mitotic cell cycle	biological process	CCNE2	0.0437732
GO:0010718	positive regulation of epithelial to mesenchymal transition	biological process	BAMBI	0.0437732
GO:0006357	regulation of transcription by RNA polymerase II	biological process	RBL1;ENSOARG00000003908	0.0460917
GO:0045668	negative regulation of osteoblast differentiation	biological process	SMAD6	0.0465332
GO:0043588	skin development	biological process	DHCR24	0.0465332
GO:0071407	cellular response to organic cyclic compound	biological process	SMAD5	0.0465332
GO:0005622	intracellular	cellular component	SMAD5;SMAD9;SMAD6	0.0466984
GO:0060395	SMAD protein signal transduction	biological process	SMAD5	0.0479104
GO:0030514	negative regulation of BMP signaling pathway	biological process	SMAD6	0.0520303
GO:0030218	erythrocyte differentiation	biological process	SMAD5	0.0547674
GO:0090575	RNA polymerase II transcription factor complex	cellular component	E2F2	0.0561331
GO:0030971	receptor tyrosine kinase binding	molecular function	DOCK4	0.0574969
GO:0045669	positive regulation of osteoblast differentiation	biological process	SMAD5	0.0574969
GO:0001568	blood vessel development	biological process	DHCR7	0.0588588
GO:0043154	negative regulation of cysteine-type endopeptidase activity involved in apoptotic process	biological process	DHCR24	0.0588588
GO:0008009	chemokine activity	molecular function	CXCL6	0.0602189
GO:0030165	PDZ domain binding	molecular function	DOCK4	0.061577
GO:0005811	lipid droplet	cellular component	LSS	0.0629333
GO:0060348	bone development	biological process	SMAD5	0.0629333
GO:0042472	inner ear morphogenesis	biological process	INSIG1	0.0642876
GO:0010469	regulation of signaling receptor activity	biological process	ENSOARG00000017264;CXCL6	0.0649713
GO:0008284	positive regulation of cell population proliferation	biological process	MVD;BAMBI	0.0661528
GO:0051216	cartilage development	biological process	SMAD5	0.0669908
GO:0030097	hemopoiesis	biological process	ENSOARG00000012341	0.0683395
GO:0043066	negative regulation of apoptotic process	biological process	DHCR24;SMAD6	0.0693391
GO:0060021	roof of mouth development	biological process	INSIG1	0.0723745
GO:0005829	cytosol	cellular component	MVD;DOCK4;SMAD5;DHCR7;SMAD9;SMAD6	0.0731757
GO:0031647	regulation of protein stability	biological process	LSS	0.0737158
GO:0045444	fat cell differentiation	biological process	SMAD6	0.0737158
GO:0003677	DNA binding	molecular function	E2F2;SMAD5;SMAD9;SMAD6	0.0741365
GO:0032092	positive regulation of protein binding	biological process	BAMBI	0.0777285
GO:0060326	cell chemotaxis	biological process	DOCK4	0.0790623
GO:0042632	cholesterol homeostasis	biological process	INSIG1	0.0790623
GO:0050660	flavin adenine dinucleotide binding	molecular function	DHCR24	0.0803943
GO:0008104	protein localization	biological process	DHCR24	0.0803943
GO:0000978	RNA polymerase II proximal promoter sequence-specific DNA binding	molecular function	SMAD5;SMAD6	0.0813044
GO:0032496	response to lipopolysaccharide	biological process	SMAD6	0.0843792
GO:0006935	chemotaxis	biological process	CXCL6	0.0922993
GO:0019221	cytokine-mediated signaling pathway	biological process	ENSOARG00000003908	0.0922993
GO:0030324	lung development	biological process	DHCR7	0.0936129
GO:0016829	lyase activity	molecular function	MVD	0.0936129
GO:0071222	cellular response to lipopolysaccharide	biological process	CXCL6	0.0949246
GO:0009791	post-embryonic development	biological process	DHCR7	0.0949246
GO:0090263	positive regulation of canonical Wnt signaling pathway	biological process	BAMBI	0.0949246
GO:0005515	protein binding	molecular function	WDR31;SMAD6;SMAD9;DOCK4;ENSOARG00000010940;SMAD5;ENSOARG00000003908	0.0979712
GO:0035264	multicellular organism growth	biological process	DHCR7	0.0988491
GO:0045944	positive regulation of transcription by RNA polymerase II	biological process	ENSOARG00000003908;E2F2;SMAD5	0.099314
GO:0006952	defense response	biological process	CXCL6	0.100154
GO:0016853	isomerase activity	molecular function	LSS	0.101456
GO:0005634	nucleus	cellular component	DHCR24;SMAD9;SMAD6;SMAD5;ENSOARG00000003908;RBL1;CCNE2;E2F2	0.102554
GO:0032991	protein-containing complex	cellular component	SMAD5;SMAD6	0.103305
GO:0006979	response to oxidative stress	biological process	DHCR24	0.104056
GO:0005635	nuclear envelope	cellular component	SIGMAR1	0.105353
GO:0008360	regulation of cell shape	biological process	BAMBI	0.105353
GO:0007264	small GTPase mediated signal transduction	biological process	DOCK4	0.114384
GO:0038023	signaling receptor activity	molecular function	SIGMAR1	0.115667
GO:0008083	growth factor activity	molecular function	ENSOARG00000017264	0.123327
GO:0051607	defense response to virus	biological process	ENSOARG00000003908	0.125866
GO:0043565	sequence-specific DNA binding	molecular function	E2F2;ENSOARG00000003908	0.131604
GO:0014069	postsynaptic density	cellular component	SIGMAR1	0.132183
GO:0005085	guanyl-nucleotide exchange factor activity	molecular function	DOCK4	0.137205
GO:0030154	cell differentiation	biological process	DHCR7	0.140953
GO:0016477	cell migration	biological process	BAMBI	0.150872
GO:0005125	cytokine activity	molecular function	CXCL6	0.153335
GO:0042127	regulation of cell population proliferation	biological process	DHCR7	0.15824
GO:0000122	negative regulation of transcription by RNA polymerase II	biological process	RBL1;SMAD5	0.170726
GO:0005096	GTPase activator activity	molecular function	DOCK4	0.187099
GO:0006468	protein phosphorylation	biological process	SMAD5;CDK4	0.198903
GO:0010629	negative regulation of gene expression	biological process	RBL1	0.20117
GO:0005623	cell	cellular component	ENSOARG00000017264	0.211569
GO:0046983	protein dimerization activity	molecular function	E2F2	0.213862
GO:0043065	positive regulation of apoptotic process	biological process	ENSOARG00000003908	0.228613
GO:0005576	extracellular region	cellular component	ENSOARG00000017264;CXCL6	0.237339
GO:0005794	Golgi apparatus	cellular component	SMAD6;DOCK4	0.244346
GO:0043547	positive regulation of GTPase activity	biological process	DOCK4	0.2486
GO:0016604	nuclear body	cellular component	SMAD6	0.288133
GO:0005789	endoplasmic reticulum membrane	cellular component	INSIG1	0.289174
GO:0008285	negative regulation of cell population proliferation	biological process	SMAD6	0.290212
GO:0005737	cytoplasm	cellular component	SMAD5;BAMBI;SMAD9;SMAD6;ENSOARG00000003908	0.299505
GO:0019899	enzyme binding	molecular function	DHCR24	0.303585
GO:0042802	identical protein binding	molecular function	SMAD6;ENSOARG00000003908	0.309309
GO:0003682	chromatin binding	molecular function	SMAD6	0.33157
GO:0004674	protein serine/threonine kinase activity	molecular function	CDK4	0.33255
GO:0001228	DNA-binding transcription activator activity, RNA polymerase II-specific	molecular function	E2F2	0.342267
GO:0046872	metal ion binding	molecular function	FADS1;CYP51A1;CYP27A1	0.345821
GO:0003735	structural constituent of ribosome	molecular function	ENSOARG00000007563	0.380705
GO:0005654	nucleoplasm	cellular component	SMAD9;RBL1;SMAD5	0.406353
GO:0000166	nucleotide binding	molecular function	CDK4;MVD	0.423419
GO:0006412	translation	biological process	ENSOARG00000007563	0.427208
GO:0045893	positive regulation of transcription, DNA-templated	biological process	BAMBI	0.474253
GO:0004672	protein kinase activity	molecular function	CDK4	0.527508
GO:0005730	nucleolus	cellular component	DOCK4	0.537931
GO:0042803	protein homodimerization activity	molecular function	MVD	0.551486
GO:0005524	ATP binding	molecular function	MVD;CDK4	0.56142
GO:0005615	extracellular space	cellular component	CXCL6	0.567894
GO:0016021	integral component of membrane	cellular component	SIGMAR1;INSIG1;ENSOARG00000012341;DHCR24;BAMBI;FADS1;DHCR7	0.609846
GO:0005739	mitochondrion	cellular component	CYP27A1	0.70815
GO:0016020	membrane	cellular component	DOCK4;DHCR24;ENSOARG00000012341;BAMBI;DHCR7;FADS1;INSIG1	0.719274
GO:0005886	plasma membrane	cellular component	DOCK4;BAMBI	0.860192
