# Supplementary material for: Whole-transcriptome analyses of sheep embryonic testicular cells infected with the bluetongue virus
Source: Front Immunol. 2022 Dec 1;13:1053059. doi: 10.3389/fimmu.2022.1053059 (PMC9751015; doi:10.3389/fimmu.2022.1053059)
Supplement: Supplementary file 12 [file Table_11.xlsx]

## Sheet: Sheet1
KEGG pathway ID	KEGG pathway name	Gene symbol	p-value
05164	Influenza A	CCL2;EIF2AK2;ENSOARG00000008707;IFIH1;TRIM25;TLR7;ENSOARG00000008791;ENSOARG00000008697;IL6;ICAM1;ENSOARG00000008675;RNASEL;DDX58;PARP9;IRF7;ADAR;NFKB1;IL1A;MX1;CXCL10;RSAD2	0
04668	TNF signaling pathway	ICAM1;ENSOARG00000008791;CCL2;CSF2;NFKB1;CSF16;IRF1;ENSOARG00000018242;CXCL10;PTGS2;LIF;CSF1;ENSOARG00000008697;IL6;CFLAR;BIRC3;ENSOARG00000000123;ENSOARG00000008675	0
04623	Cytosolic DNA-sensing pathway	ENSOARG00000008697;ENSOARG00000008675;ENSOARG00000008791;ENSOARG00000004253;CXCL10;ADAR;ENSOARG00000006104;ENSOARG00000017418;IRF7;NFKB1;IL6;DDX58	3.4972e-14
04060	Cytokine-cytokine receptor interaction	CSF16;LIF;CXCL10;IL6;ENSOARG00000008697;CD40;AMHR2;ENSOARG00000000123;CSF2;IL16;ENSOARG00000008675;CCL2;IL1A;CCR7;CSF1;ENSOARG00000008791;ENSOARG00000004253;ENSOARG00000020843;IL7	7.90035e-13
05162	Measles	EIF2AK2;ADAR;IL6;TLR7;IL1A;TLR9;IFIH1;IRF7;ENSOARG00000008675;ENSOARG00000008791;NFKB1;MX1;ENSOARG00000008697;DDX58	1.2783e-11
05160	Hepatitis C	RSAD2;RNASEL;CXCL10;MX1;DDX58;ENSOARG00000008697;IRF7;ENSOARG00000008675;NFKB1;ENSOARG00000008707;EIF2AK2;CFLAR;IFIT1;ENSOARG00000008791	4.81227e-11
04620	Toll-like receptor signaling pathway	TLR7;ENSOARG00000004253;ENSOARG00000008707;CD40;NFKB1;IL6;IRF7;ENSOARG00000008675;TLR9;ENSOARG00000008791;ENSOARG00000008697;CXCL10	7.47014e-11
04622	RIG-I-like receptor signaling pathway	NFKB1;IRF7;DHX58;CXCL10;IFIH1;TRIM25;ENSOARG00000008675;ENSOARG00000008697;ENSOARG00000008791;DDX58	2.06981e-10
05168	Herpes simplex virus 1 infection	NFKB1;RNASEL;BST-2A;ENSOARG00000008707;TLR9;ENSOARG00000008697;IRF7;IL6;ENSOARG00000008675;ENSOARG00000006104;BST-2B;BIRC3;CCL2;IFIH1;EIF2AK2;ENSOARG00000008791;DDX58	3.16624e-10
04064	NF-kappa B signaling pathway	PTGS2;ENSOARG00000008707;ICAM1;ENSOARG00000018242;CFLAR;TRIM25;NFKB1;ENSOARG00000004253;DDX58;CD40;BIRC3	3.43125e-10
04621	NOD-like receptor signaling pathway	RNASEL;ENSOARG00000015072;BIRC3;IRF7;ENSOARG00000008697;ENSOARG00000008707;CCL2;IL6;NFKB1;ENSOARG00000008791;ENSOARG00000008675	1.44105e-07
05169	Epstein-Barr virus infection	NFKB1;IRF7;CD40;ENSOARG00000008675;EIF2AK2;DDX58;ENSOARG00000008791;CXCL10;CD44;ENSOARG00000008697;IL6;ICAM1	1.52866e-07
05167	Kaposi sarcoma-associated herpesvirus infection	ENSOARG00000008697;CSF2;ICAM1;EIF2AK2;IL6;ENSOARG00000008675;ENSOARG00000008791;PTGS2;NFKB1;ENSOARG00000008707;IRF7	4.16542e-07
05142	Chagas disease (American trypanosomiasis)	CCL2;IL6;TLR9;ENSOARG00000008791;ENSOARG00000008697;NFKB1;CFLAR;ENSOARG00000008675;ENSOARG00000008707	7.63082e-07
05323	Rheumatoid arthritis	CTLA4;IL6;CSF16;CSF1;CCL2;CSF2;IL1A;ICAM1	1.44546e-06
05163	Human cytomegalovirus infection	ENSOARG00000008697;AMHR2;ENSOARG00000004253;PTGS2;ENSOARG00000008791;ENSOARG00000006104;ENSOARG00000000123;ENSOARG00000008675;CCL2;NFKB1;IL6	2.38012e-06
05144	Malaria	CCL2;CD40;TLR9;IL6;ICAM1;ENSOARG00000018242	3.70416e-06
04217	Necroptosis	ENSOARG00000008697;ENSOARG00000017418;ENSOARG00000008675;ENSOARG00000008707;ENSOARG00000008791;IL1A;BIRC3;EIF2AK2;CFLAR	6.60549e-06
05161	Hepatitis B	ENSOARG00000008791;DDX58;ENSOARG00000008707;IL6;IRF7;ENSOARG00000008697;IFIH1;ENSOARG00000008675;NFKB1	1.45492e-05
04933	AGE-RAGE signaling pathway in diabetic complications	EGR1;IL1A;IL6;ICAM1;NFKB1;ENSOARG00000018242;CCL2	6.43184e-05
05133	Pertussis	IL1A;ENSOARG00000008707;NFKB1;IL6;IRF1;IRF8	8.50224e-05
04630	Jak-STAT signaling pathway	CSF2;ENSOARG00000008791;IL6;ENSOARG00000008697;LIF;ENSOARG00000008675;IL7;CSF16	8.99807e-05
05202	Transcriptional misregulation in cancer	CD40;SMAD1;REL;NFKBIZ;IL6;AMHR2;NFKB1;CSF2	9.95904e-05
04657	IL-17 signaling pathway	IL6;CSF2;CCL2;NFKB1;CXCL10;PTGS2	0.000145122
04640	Hematopoietic cell lineage	CSF1;CD44;IL6;IL1A;IL7;CSF2	0.000205675
05143	African trypanosomiasis	ICAM1;TLR9;IL6;ENSOARG00000018242	0.000252879
04380	Osteoclast differentiation	IL1A;ENSOARG00000008791;ENSOARG00000008697;ENSOARG00000008675;NFKB1;CSF1	0.000670813
05132	Salmonella infection	IL1A;CSF2;IL6;NFKB1;ENSOARG00000004253	0.000913206
05152	Tuberculosis	ENSOARG00000008675;IL6;ENSOARG00000008791;ENSOARG00000008697;IL1A;NFKB1;TLR9	0.00106587
04350	TGF-beta signaling pathway	CHRD;SMAD1;AMHR2;NOG;RGMB	0.00123833
04650	Natural killer cell mediated cytotoxicity	ICAM1;CSF2;ENSOARG00000008697;ENSOARG00000008675;ENSOARG00000008791	0.0020293
05170	Human immunodeficiency virus 1 infection	ENSOARG00000008675;ENSOARG00000008791;ENSOARG00000006104;BST-2A;ENSOARG00000008697;NFKB1;BST-2B	0.00202998
05165	Human papillomavirus infection	EIF2AK2;PTGS2;ENSOARG00000008697;IRF1;ENSOARG00000008707;ENSOARG00000008791;NFKB1;ENSOARG00000008675;MX1	0.00256278
03010	Ribosome	ENSOARG00000010484;ENSOARG00000018456;ENSOARG00000001382;ENSOARG00000010819;ENSOARG00000020156;ENSOARG00000004460	0.00285315
05166	Human T-cell leukemia virus 1 infection	EGR1;CSF2;CSF16;NFKB1;IL6;ICAM1;CD40	0.0033615
05020	Prion diseases	EGR1;IL1A;IL6	0.00337802
04062	Chemokine signaling pathway	ENSOARG00000000123;CCR7;CXCL10;CCL2;ENSOARG00000004253;NFKB1	0.00675601
04514	Cell adhesion molecules (CAMs)	ENSOARG00000018242;CD274;CTLA4;CD40;ICAM1	0.00733485
04672	Intestinal immune network for IgA production	CSF16;IL6;CD40	0.00783828
05418	Fluid shear stress and atherosclerosis	NFKB1;CCL2;ENSOARG00000018242;IL1A;ICAM1	0.00903243
04625	C-type lectin receptor signaling pathway	PTGS2;NFKB1;IRF1;IL6	0.014701
05321	Inflammatory bowel disease (IBD)	IL1A;IL6;NFKB1	0.0219443
05140	Leishmaniasis	IL1A;PTGS2;NFKB1	0.0284863
05332	Graft-versus-host disease	IL1A;IL6	0.0303283
04151	PI3K-Akt signaling pathway	IL7;ENSOARG00000008697;ENSOARG00000008791;ENSOARG00000008675;IL6;NFKB1;CSF1	0.0389546
05320	Autoimmune thyroid disease	CD40;CTLA4	0.0419598
01523	Antifolate resistance	NFKB1;IL6	0.0470107
05222	Small cell lung cancer	NFKB1;PTGS2;BIRC3	0.0568775
05146	Amoebiasis	IL6;NFKB1;CSF2	0.067278
04660	T cell receptor signaling pathway	CSF2;NFKB1;CTLA4	0.0746627
05416	Viral myocarditis	ICAM1;CD40	0.0813752
05145	Toxoplasmosis	BIRC3;NFKB1;CD40	0.0863849
05134	Legionellosis	IL6;NFKB1	0.100727
05203	Viral carcinogenesis	EIF2AK2;IRF7;REL;NFKB1	0.107596
04210	Apoptosis	NFKB1;CFLAR;BIRC3	0.123422
05221	Acute myeloid leukemia	CSF2;NFKB1	0.12825
04932	Non-alcoholic fatty liver disease (NAFLD)	IL6;NFKB1;IL1A	0.140122
04917	Prolactin signaling pathway	IRF1;NFKB1	0.168497
04218	Cellular senescence	IL6;NFKB1;IL1A	0.172994
05200	Pathways in cancer	IL7;IL6;NFKB1;PTGS2;BIRC3;CSF16;AMHR2	0.181774
05310	Asthma	CD40	0.216986
05206	MicroRNAs in cancer	CD44;NFKB1;PTGS2	0.23565
04066	HIF-1 signaling pathway	IL6;NFKB1	0.249661
04928	Parathyroid hormone synthesis, secretion and action	EGR1;AMHR2	0.257524
04215	Apoptosis - multiple species	BIRC3	0.257624
04659	Th17 cell differentiation	IL6;NFKB1	0.265393
05330	Allograft rejection	CD40	0.265499
05340	Primary immunodeficiency	CD40	0.273291
04670	Leukocyte transendothelial migration	ENSOARG00000018242;ICAM1	0.292928
04931	Insulin resistance	IL6;NFKB1	0.296855
04940	Type I diabetes mellitus	IL1A	0.303655
04550	Signaling pathways regulating pluripotency of stem cells	SMAD1;LIF	0.335913
04014	Ras signaling pathway	NFKB1;CSF1;REL	0.342533
04913	Ovarian steroidogenesis	PTGS2	0.353814
04120	Ubiquitin mediated proteolysis	BIRC3;UBE2L6	0.355231
05030	Cocaine addiction	NFKB1	0.360683
04934	Cushing syndrome	PARP9;AMHR2	0.378158
00270	Cysteine and methionine metabolism	MAT2B	0.380861
04923	Regulation of lipolysis in adipocytes	PTGS2	0.387447
05150	Staphylococcus aureus infection	ICAM1	0.393963
00240	Pyrimidine metabolism	ENSOARG00000014636	0.419353
04927	Cortisol synthesis and secretion	AMHR2	0.425535
04370	VEGF signaling pathway	PTGS2	0.425535
00590	Arachidonic acid metabolism	PTGS2	0.431653
04137	Mitophagy - animal	AMHR2	0.449622
05204	Chemical carcinogenesis	PTGS2	0.455487
04010	MAPK signaling pathway	IL1A;NFKB1;CSF1	0.476582
04664	Fc epsilon RI signaling pathway	CSF2	0.483899
04662	B cell receptor signaling pathway	NFKB1	0.489403
01524	Platinum drug resistance	BIRC3	0.50024
04920	Adipocytokine signaling pathway	NFKB1	0.510849
05220	Chronic myeloid leukemia	NFKB1	0.516071
05212	Pancreatic cancer	NFKB1	0.521237
01521	EGFR tyrosine kinase inhibitor resistance	IL6	0.536413
05410	Hypertrophic cardiomyopathy (HCM)	IL6	0.546266
04658	Th1 and Th2 cell differentiation	NFKB1	0.555913
04512	ECM-receptor interaction	CD44	0.56066
04211	Longevity regulating pathway	NFKB1	0.570005
01522	Endocrine resistance	AMHR2	0.588112
05215	Prostate cancer	NFKB1	0.59252
04912	GnRH signaling pathway	EGR1	0.596882
05231	Choline metabolism in cancer	AMHR2	0.626152
04726	Serotonergic synapse	PTGS2	0.638046
05322	Systemic lupus erythematosus	CD40	0.645767
04071	Sphingolipid signaling pathway	NFKB1	0.685423
04722	Neurotrophin signaling pathway	NFKB1	0.695457
05012	Parkinson disease	UBE2L6	0.695457
04926	Relaxin signaling pathway	NFKB1	0.708347
04140	Autophagy - animal	CFLAR	0.711485
04371	Apelin signaling pathway	EGR1	0.71766
05224	Breast cancer	AMHR2	0.723706
04068	FoxO signaling pathway	IL6	0.723706
04915	Estrogen signaling pathway	AMHR2	0.729624
04390	Hippo signaling pathway	SMAD1	0.738268
04723	Retrograde endocannabinoid signaling	PTGS2	0.741088
04921	Oxytocin signaling pathway	PTGS2	0.74937
04141	Protein processing in endoplasmic reticulum	EIF2AK2	0.793858
05016	Huntington disease	AMHR2	0.821056
04015	Rap1 signaling pathway	CSF1	0.839543
05205	Proteoglycans in cancer	CD44	0.839543
04510	Focal adhesion	BIRC3	0.856146
04024	cAMP signaling pathway	NFKB1	0.8682
