# Supplementary material for: Whole-transcriptome analyses of sheep embryonic testicular cells infected with the bluetongue virus
Source: Front Immunol. 2022 Dec 1;13:1053059. doi: 10.3389/fimmu.2022.1053059 (PMC9751015; doi:10.3389/fimmu.2022.1053059)
Supplement: Supplementary file 13 [file Table_12.xlsx]

## Sheet: Sheet1
KEGG pathway ID	KEGG pathway name	Gene symbol	p-value
00100	Steroid biosynthesis	LSS;DHCR7;DHCR24;CYP51A1;ENSOARG00000012341	1.63111e-09
04350	TGF-beta signaling pathway	SMAD9;SMAD5;BAMBI;ENSOARG00000017264;SMAD6;RBL1	9.70229e-08
04110	Cell cycle	CCNE2;RBL1;CDK4;ENSOARG00000010940	0.000419711
05203	Viral carcinogenesis	RBL1;CCNE2;ENSOARG00000010940;CDK4	0.0019003
05222	Small cell lung cancer	CCNE2;ENSOARG00000010940;CDK4	0.00218725
04218	Cellular senescence	CDK4;CCNE2;RBL1	0.00876085
04115	p53 signaling pathway	CCNE2;CDK4	0.0159024
05169	Epstein-Barr virus infection	CCNE2;CDK4;ENSOARG00000010940	0.016037
04550	Signaling pathways regulating pluripotency of stem cells	SMAD5;SMAD9	0.0498123
00120	Primary bile acid biosynthesis	CYP27A1	0.050048
05162	Measles	CCNE2;CDK4	0.0546431
05165	Human papillomavirus infection	RBL1;CCNE2;CDK4	0.0582031
04934	Cushing syndrome	CDK4;CCNE2	0.0587928
00900	Terpenoid backbone biosynthesis	MVD	0.062183
01040	Biosynthesis of unsaturated fatty acids	FADS1	0.0771446
05219	Bladder cancer	CDK4	0.10639
05166	Human T-cell leukemia virus 1 infection	CCNE2;CDK4	0.119083
04913	Ovarian steroidogenesis	ENSOARG00000017264	0.123513
04979	Cholesterol metabolism	CYP27A1	0.131957
04060	Cytokine-cytokine receptor interaction	ENSOARG00000017264;CXCL6	0.163005
05200	Pathways in cancer	ENSOARG00000010940;CDK4;CCNE2	0.163484
05223	Non-small cell lung cancer	CDK4	0.17035
05218	Melanoma	CDK4	0.17035
05214	Glioma	CDK4	0.194174
05220	Chronic myeloid leukemia	CDK4	0.196781
03320	PPAR signaling pathway	CYP27A1	0.196781
05212	Pancreatic cancer	CDK4	0.199379
05133	Pertussis	CXCL6	0.20197
04657	IL-17 signaling pathway	CXCL6	0.219882
05323	Rheumatoid arthritis	CXCL6	0.224929
01522	Endocrine resistance	CDK4	0.234931
05215	Prostate cancer	CCNE2	0.237412
04620	Toll-like receptor signaling pathway	ENSOARG00000003908	0.247261
04151	PI3K-Akt signaling pathway	CCNE2;CDK4	0.251445
04660	T cell receptor signaling pathway	CDK4	0.259401
04933	AGE-RAGE signaling pathway in diabetic complications	CDK4	0.26898
04114	Oocyte meiosis	CCNE2	0.27844
05226	Gastric cancer	CCNE2	0.315133
04120	Ubiquitin mediated proteolysis	ENSOARG00000010940	0.317366
05224	Breast cancer	CDK4	0.321812
04068	FoxO signaling pathway	ENSOARG00000010940	0.321812
04310	Wnt signaling pathway	BAMBI	0.330622
04390	Hippo signaling pathway	ENSOARG00000017264	0.332807
04150	mTOR signaling pathway	ENSOARG00000010940	0.337157
05160	Hepatitis C	CDK4	0.345778
05161	Hepatitis B	CCNE2	0.366864
05225	Hepatocellular carcinoma	CDK4	0.375117
04530	Tight junction	CDK4	0.387304
05167	Kaposi sarcoma-associated herpesvirus infection	CDK4	0.389314
05206	MicroRNAs in cancer	CCNE2	0.403203
04062	Chemokine signaling pathway	CXCL6	0.407117
04015	Rap1 signaling pathway	DOCK4	0.424426
05163	Human cytomegalovirus infection	CDK4	0.44493
